# Supplementary material for: A novel transcriptome-derived SNPs array for tench (Tinca tinca L.)
Source: PLoS One. 2019 Mar 19;14(3):e0213992. doi: 10.1371/journal.pone.0213992 (PMC6424483; doi:10.1371/journal.pone.0213992)
Supplement: S1 Table — (XLSX) [file pone.0213992.s013.xlsx]

## Sheet: tables1
S1 Table. Details of samples included in transcriptome sequencing.
Individual	Code	Breed	Season	Phylogroup	Tissue	Sex
1	MWH-330	Hungarian	Winter	Western	Muscle	Female
2	MWH-389	Hungarian	Winter	Western	Muscle	Male
1	BWH-330	Hungarian	Winter	Western	Brain	Female
2	BWH-389	Hungarian	Winter	Western	Brain	Male
3	MWH-377-1	Hungarian	Summer	Western	Muscle	Female
4	MWT-240-1	Tabor	Summer	Western	Muscle	Male
3	MWH-377-2	Hungarian	Summer	Western	Muscle	Female
4	MWT-240-2	Tabor	Summer	Western	Muscle	Male
