# Supplementary material for: A novel transcriptome-derived SNPs array for tench (Tinca tinca L.)
Source: PLoS One. 2019 Mar 19;14(3):e0213992. doi: 10.1371/journal.pone.0213992 (PMC6424483; doi:10.1371/journal.pone.0213992)
Supplement: S2 Table — (XLSX) [file pone.0213992.s014.xlsx]

## Sheet: tables1
Table S2. Details of samples included in genome sequencing.
Individual	Code	Origin	Tissue
1	Tench_DNA_1	Czech Republic	Fin clip
2	Tench_DNA_2	Czech Republic	Fin clip
3	Tench_DNA_3	Hungary	Fin clip
4	Tench_DNA_4	Hungary	Fin clip
5	Tench_DNA_5	Italy	Fin clip
6	Tench_DNA_6	Germany	Fin clip
7	Tench_DNA_7	Turkey	Fin clip
8	Tench_DNA_8	Turkey	Muscle
9	Tench_DNA_9	China	Blood
10	Tench_DNA_10	China	Blood
