# Supplementary material for: A novel transcriptome-derived SNPs array for tench (Tinca tinca L.)
Source: PLoS One. 2019 Mar 19;14(3):e0213992. doi: 10.1371/journal.pone.0213992 (PMC6424483; doi:10.1371/journal.pone.0213992)
Supplement: S3 Table — (XLSX) [file pone.0213992.s015.xlsx]

## Sheet: Hoja1
S3 Table. Transcriptome and genome sequencing results.
Library Type	Sample name	Reads	>Q20	Percentage (%)
DNA	western_1	77920764	77961739	0.999474
DNA	western_2	77312323	77961739	0.99167
DNA	eastern_1	81362415	81396780	0.999578
DNA	eastern_2	81037353	81396780	0.995584
	Total	317632855	318717038	0.996598
Library Type	Sample name	Reads	>Q20	Percentage (%)
RNA	MW-330_1	16596219	16537756	0.996477
RNA	MW-330_2	16596219	16409834	0.988769
RNA	MW-389_1	14348121	14296557	0.996406
RNA	MW-389_2	14348121	14140439	0.985525
RNA	BW-330_1	16788160	16727294	0.996374
RNA	BW-330_2	16788160	16590750	0.988241
RNA	BW-389_1	15807360	15742226	0.99588
RNA	BW-389_2	15807360	15615945	0.987891
RNA	MWH-377-1_1	6827069	6819335	0.998867
RNA	MWH-377-1_2	6827069	6739010	0.987101
RNA	MWT-240-1_1	10625626	10611455	0.998666
RNA	MWT-240-1_2	10625626	10413372	0.980024
RNA	MWH-377-2_1	11437575	11424382	0.998847
RNA	MWH-377-2_2	11437575	11178348	0.977335
RNA	MWT-240-2_1	5394900	5388637	0.998839
RNA	MWT-240-2_2	5394900	5280958	0.97888
	Total	195650060	193916298	0.991138
