# Supplementary material for: A novel transcriptome-derived SNPs array for tench (Tinca tinca L.)
Source: PLoS One. 2019 Mar 19;14(3):e0213992. doi: 10.1371/journal.pone.0213992 (PMC6424483; doi:10.1371/journal.pone.0213992)
Supplement: S4 Table — (XLSX) [file pone.0213992.s016.xlsx]

## Sheet: Sheet1
S4 Table. Genome size estimation
Metric	Minimum	Maximum
Heterozygosity	0.00841913	0.00849922
Genome Haploid Length	777177207	778555248
Genome Repeat Length	179003704	179321102
Genome Unique Length	598173503	599234146
Model Fit	0.959214	0.987631
Read Error Rate	0.00131359	0.00131359
http://genomescope.org/analysis.php?code=zjwg837dyVggto0vRmrg
