# Supplementary material for: A novel transcriptome-derived SNPs array for tench (Tinca tinca L.)
Source: PLoS One. 2019 Mar 19;14(3):e0213992. doi: 10.1371/journal.pone.0213992 (PMC6424483; doi:10.1371/journal.pone.0213992)
Supplement: S5 Table — (XLSX) [file pone.0213992.s017.xlsx]

## Sheet: trimming_for_assembly
S5 Table. Results obtained from the trimming performed in order to do transcriptome assembly.
Raw						Trimming step 1: Trimmomatic					Trimming Step 2: seqclean					Trimming step 3: Trimmomatic SE mode					Trimming step 4: Pairing
Sample name	Reads	Reads (M)	Mean length	bp	Gbp	Reads	Reads (M)	Mean length	bp	Gbp	Reads	Reads (M)	Mean length	bp	Gbp	Reads	Reads (M)	Mean length	bp	Gbp	Reads	Reads (M)	Mean length	bp	Gbp
MW-330_1	16596219	16.5962	101	1676218119	1.67622	16556907	16.5569	87.7801	1453367373	1.45337	16385994	16.386	85.1387	1395081541	1.39508	16385032	16.385	85.1337	1394919188	1.39492	16308694	16.3087	85.1483	1388657559	1.38866
MW-330_2	16596219	16.5962	101	1676218119	1.67622	16556907	16.5569	87.7272	1452490857	1.45249	16381989	16.382	85.0896	1393936400	1.39394	16380355	16.3804	85.0841	1393707534	1.39371	16308694	16.3087	85.0997	1387865343	1.38787
MW-330_U	0	0	0	0	0	39294	0.039294	86.6751	3405811	0.00340581	38200	0.0382	83.8751	3204028	0.00320403	38184	0.038184	83.8672	3202384	0.00320238	186183	0.186183	82.2105	15306204	0.0153062
MW-389_1	14348121	14.3481	101	1449160221	1.44916	14307605	14.3076	87.7595	1255628918	1.25563	14169382	14.1694	85.1566	1206617047	1.20662	14168511	14.1685	85.1515	1206469403	1.20647	14112632	14.1126	85.1741	1202031285	1.20203
MW-389_2	14348121	14.3481	101	1449160221	1.44916	14307605	14.3076	87.6927	1254672845	1.25467	14169585	14.1696	85.1085	1205951655	1.20595	14167084	14.1671	85.105	1205689117	1.20569	14112632	14.1126	85.1259	1201351014	1.20135
MW-389_U	0	0	0	0	0	40498	0.040498	85.369	3457275	0.00345728	35655	0.035655	81.1768	2894360	0.00289436	35577	0.035577	81.2484	2890574	0.00289057	145908	0.145908	79.9599	11666795	0.0116668
BW-330_1	16788160	16.7882	101	1695604160	1.6956	16747286	16.7473	87.7704	1469915582	1.46992	16544883	16.5449	85.0532	1407194672	1.40719	16543698	16.5437	85.0484	1407015248	1.40702	16450707	16.4507	85.0634	1399353696	1.39935
BW-330_2	16788160	16.7882	101	1695604160	1.6956	16747286	16.7473	87.7178	1469035815	1.46904	16538472	16.5385	85.0065	1405877600	1.40588	16536414	16.5364	85.0018	1405624765	1.40562	16450707	16.4507	85.0187	1398617557	1.39862
BW-330_U	0	0	0	0	0	40837	0.040837	86.8584	3547035	0.00354704	40049	0.040049	84.1224	3369018	0.00336902	40034	0.040034	84.1188	3367611	0.00336761	218732	0.218732	82.4588	18036371	0.0180364
BW-389_1	15807360	15.8074	101	1596543360	1.59654	15768203	15.7682	87.7576	1383780221	1.38378	15566436	15.5664	85.0364	1323713892	1.32371	15565174	15.5652	85.0316	1323531988	1.32353	15472951	15.473	85.0487	1315954437	1.31595
BW-389_2	15807360	15.8074	101	1596543360	1.59654	15768203	15.7682	87.7086	1383007719	1.38301	15558996	15.559	84.9873	1322316518	1.32232	15556866	15.5569	84.9827	1322065229	1.32207	15472951	15.473	85.0001	1315202449	1.3152
BW-389_U	0	0	0	0	0	39124	0.039124	86.5847	3387538	0.00338754	37860	0.03786	83.8497	3174550	0.00317455	37845	0.037845	83.8379	3172846	0.00317285	213983	0.213983	82.3111	17613177	0.0176132
MWH-377-1_1	6827069	6.82707	101	689533969	0.689534	6825295	6.82529	87.9075	599994861	0.599995	6785404	6.7854	85.4002	579474793	0.579475	6785239	6.78524	85.3979	579445031	0.579445	6769210	6.76921	85.407	578137620	0.578138
MWH-377-1_2	6827069	6.82707	101	689533969	0.689534	6825295	6.82529	87.7634	599011154	0.599011	6782994	6.78299	85.2524	578266533	0.578267	6782301	6.7823	85.2448	578156094	0.578156	6769210	6.76921	85.254	577101966	0.577102
MWH-377-1_U	0	0	0	0	0	1769	0.001769	74.3573	131538	0.000131538	1564	0.001564	71.8318	112345	0.000112345	1564	0.001564	71.8063	112305	0.000112305	30684	0.030684	80.6233	2473844	0.00247384
MWT-240-1_1	10625626	10.6256	101	1073188226	1.07319	10623098	10.6231	87.8852	933612587	0.933613	10559776	10.5598	85.3921	901721341	0.901721	10559507	10.5595	85.3888	901664102	0.901664	10534943	10.5349	85.3993	899677201	0.899677
MWT-240-1_2	10625626	10.6256	101	1073188226	1.07319	10623098	10.6231	87.7421	932092684	0.932093	10557791	10.5578	85.2545	900098824	0.900099	10557025	10.557	85.2449	899932916	0.899933	10534943	10.5349	85.2568	898175728	0.898176
MWT-240-1_U	0	0	0	0	0	2514	0.002514	82.2955	206891	0.000206891	2131	0.002131	79.3806	169160	0.00016916	2124	0.002124	79.4411	168733	0.000168733	48770	0.04877	80.2301	3912822	0.00391282
MWH-377-2_1	11437575	11.4376	101	1155195075	1.1552	11435035	11.435	87.8572	1004650176	1.00465	11394753	11.3948	85.3448	972483262	0.972483	11394480	11.3945	85.3418	972425785	0.972426	11368210	11.3682	85.3506	970283577	0.970284
MWH-377-2_2	11437575	11.4376	101	1155195075	1.1552	11435035	11.435	87.6775	1002595041	1.0026	11389521	11.3895	85.1627	969962849	0.969963	11388485	11.3885	85.151	969740484	0.96974	11368210	11.3682	85.1588	968102782	0.968103
MWH-377-2_U	0	0	0	0	0	2398	0.002398	79.1001	189682	0.000189682	2069	0.002069	78.9323	163311	0.000163311	2066	0.002066	78.9748	163162	0.000163162	48611	0.048611	81.1148	3943072	0.00394307
MWT-240-2_1	5394900	5.3949	101	544884900	0.544885	5393775	5.39377	87.8709	473955853	0.473956	5374180	5.37418	85.3856	458877735	0.458878	5374057	5.37406	85.3828	458852280	0.458852	5362571	5.36257	85.3933	457927799	0.457928
MWT-240-2_2	5394900	5.3949	101	544884900	0.544885	5393775	5.39377	87.5628	472294256	0.472294	5372025	5.37202	85.0811	457057607	0.457058	5371538	5.37154	85.0701	456957335	0.456957	5362571	5.36257	85.0789	456241657	0.456242
MWT-240-2_U	0	0	0	0	0	1110	0.00111	76.6459	85077	8.5077e-05	974	0.000974	73.9979	72074	7.2074e-05	973	0.000973	74.0175	72019	7.2019e-05	21426	0.021426	79.9112	1712178	0.00171218
	195650060	195.65	101	19760656060	19.7607	195481952	195.482	2062.07	17154516789	17.1545	193690683	193.691	85.145	16491791115	16.4918	193674133	193.674	85.1396	16489346133	16.4893	193674133	193.674	85.1396	16489346133	16.4893
