# Supplementary material for: A novel transcriptome-derived SNPs array for tench (Tinca tinca L.)
Source: PLoS One. 2019 Mar 19;14(3):e0213992. doi: 10.1371/journal.pone.0213992 (PMC6424483; doi:10.1371/journal.pone.0213992)
Supplement: S7 Table — (XLSX) [file pone.0213992.s019.xlsx]

## Sheet: full_table_ttin
S7 Table. BUSCO
# BUSCO version is: 3.0.2
# The lineage dataset is: actinopterygii_odb9 (Creation date: 2016-02-13, number of species: 20, number of BUSCOs: 4584)
# To reproduce this run: python /home/jlanga/.miniconda3/envs/ttin_busco/bin/run_busco -i data/ttin.tinca_tinca.girish_oldkhmer.fasta -o ttin -l data/actinopterygii_odb9/ -m transcriptome -c 24
Busco id	Status	Sequence	Score	Length
EOG090C000D	Complete	TR38941|c4_g1_i1	2182.4	1705
EOG090C000L	Complete	TR39193|c0_g1_i1	9431.9	4463
EOG090C000M	Duplicated	TR79373|c5_g1_i1	5396.8	2759
EOG090C000M	Duplicated	TR79373|c5_g1_i2	5415.4	2748
EOG090C000O	Duplicated	TR40590|c1_g2_i1	7126.5	3297
EOG090C000O	Duplicated	TR40590|c1_g2_i3	7098.7	3297
EOG090C0012	Complete	TR81489|c2_g1_i1	9045.9	4161
EOG090C0013	Missing
EOG090C001G	Duplicated	TR50878|c7_g1_i3	7367.4	3741
EOG090C001G	Duplicated	TR50878|c7_g1_i5	7306.4	3741
EOG090C001G	Duplicated	TR50878|c7_g1_i7	7237.3	3741
EOG090C001H	Duplicated	TR81193|c1_g2_i1	957	1528
EOG090C001H	Duplicated	TR81193|c1_g2_i2	957	1528
EOG090C001H	Duplicated	TR81193|c1_g2_i4	826	1395
EOG090C001I	Duplicated	TR58208|c1_g1_i2	2975.7	2139
EOG090C001I	Duplicated	TR58208|c1_g1_i3	2941.5	2101
EOG090C001K	Duplicated	TR39179|c0_g4_i1	8437	4139
EOG090C001K	Duplicated	TR39179|c0_g4_i2	8329.8	4062
EOG090C001K	Duplicated	TR39179|c0_g4_i4	7491.5	3638
EOG090C002C	Duplicated	TR85461|c1_g1_i21	6122.4	2950
EOG090C002C	Duplicated	TR85461|c1_g1_i23	6122.4	2950
EOG090C002E	Fragmented	TR53591|c1_g1_i3	4480.2	2156
EOG090C002F	Missing
EOG090C0039	Duplicated	TR85498|c0_g1_i1	3988.1	1867
EOG090C0039	Duplicated	TR85498|c0_g1_i3	3585.9	1709
EOG090C0039	Duplicated	TR85498|c0_g1_i9	4200.9	1996
EOG090C003B	Duplicated	TR65765|c0_g2_i1	2896.5	3592
EOG090C003B	Duplicated	TR65765|c0_g2_i7	2882.5	3684
EOG090C003B	Duplicated	TR65765|c0_g2_i9	2626.1	2176
EOG090C003E	Complete	TR107175|c2_g1_i1	3459.4	1820
EOG090C003K	Complete	TR79424|c3_g1_i6	3883.9	2887
EOG090C003L	Duplicated	TR64199|c4_g1_i1	4668.2	2620
EOG090C003L	Duplicated	TR64199|c4_g1_i3	4671.2	2625
EOG090C003L	Duplicated	TR64199|c4_g1_i4	4668.8	2625
EOG090C003P	Duplicated	TR93262|c2_g1_i1	5322.9	2554
EOG090C003P	Duplicated	TR93262|c2_g1_i2	5312.5	2554
EOG090C003P	Duplicated	TR93262|c2_g1_i4	5311	2555
EOG090C003R	Duplicated	TR79437|c2_g1_i1	5426.6	2636
EOG090C003R	Duplicated	TR79437|c2_g1_i15	5425.8	2636
EOG090C003R	Duplicated	TR79437|c2_g1_i5	5426.1	2636
EOG090C003T	Duplicated	TR105227|c0_g3_i1	5206.8	3062
EOG090C003T	Duplicated	TR105227|c0_g3_i4	5215.2	3064
EOG090C003T	Duplicated	TR105227|c0_g3_i5	5199.6	3048
EOG090C003V	Duplicated	TR81201|c0_g1_i1	874.8	670
EOG090C003V	Duplicated	TR81201|c0_g1_i3	874.5	670
EOG090C003X	Duplicated	TR85116|c5_g2_i1	3288.3	2523
EOG090C003X	Duplicated	TR85116|c5_g2_i4	3636.8	2884
EOG090C0044	Duplicated	TR81173|c0_g1_i5	5269.9	2721
EOG090C0044	Duplicated	TR81173|c0_g1_i6	5275.4	2721
EOG090C0044	Duplicated	TR81173|c0_g1_i8	4787.1	2512
EOG090C0045	Duplicated	TR39096|c0_g1_i12	849.2	786
EOG090C0045	Duplicated	TR39096|c0_g1_i13	902.1	826
EOG090C004I	Duplicated	TR93562|c8_g1_i1	5230.9	2538
EOG090C004I	Duplicated	TR93562|c8_g1_i3	5097.1	2493
EOG090C004I	Duplicated	TR93562|c8_g1_i4	5195.6	2538
EOG090C0051	Fragmented	TR102103|c1_g2_i1	3550.1	1755
EOG090C005E	Duplicated	TR68380|c1_g2_i2	4687.3	2200
EOG090C005E	Duplicated	TR68380|c1_g2_i3	4123	1929
EOG090C005E	Duplicated	TR68380|c1_g2_i5	4758.9	2205
EOG090C005G	Duplicated	TR93614|c4_g1_i1	2819.6	1375
EOG090C005G	Duplicated	TR93614|c4_g1_i2	2658	1302
EOG090C005G	Duplicated	TR93614|c4_g1_i5	2651.9	1302
EOG090C005H	Complete	TR105244|c0_g1_i1	1881.3	1425
EOG090C005N	Duplicated	TR55789|c3_g1_i4	4505.7	2057
EOG090C005N	Duplicated	TR55789|c3_g1_i5	4483.8	2052
EOG090C005N	Duplicated	TR55789|c3_g1_i8	4503.8	2052
EOG090C005U	Duplicated	TR71776|c2_g1_i6	3681.5	2322
EOG090C005U	Duplicated	TR71776|c2_g2_i2	4000.3	2086
EOG090C005U	Duplicated	TR71776|c2_g2_i5	3964.6	2070
EOG090C0060	Duplicated	TR71756|c0_g3_i1	2550.8	2077
EOG090C0060	Duplicated	TR71756|c0_g3_i2	2550.2	2077
EOG090C0062	Complete	TR87830|c0_g1_i1	5543.6	2268
EOG090C0064	Fragmented	TR49941|c1_g4_i1	1674.2	917
EOG090C0067	Missing
EOG090C0069	Complete	TR51230|c0_g1_i1	3474.7	1976
EOG090C006E	Duplicated	TR34234|c4_g2_i1	3559.7	2218
EOG090C006E	Duplicated	TR34234|c4_g2_i3	3562.7	2218
EOG090C006E	Duplicated	TR34234|c4_g2_i4	3563	2218
EOG090C006L	Complete	TR61174|c0_g1_i2	2932.6	1496
EOG090C006S	Fragmented	TR55454|c0_g1_i1	1267	701
EOG090C006T	Duplicated	TR87804|c0_g1_i10	3433.5	1709
EOG090C006T	Duplicated	TR87804|c0_g1_i3	3954.1	1936
EOG090C006T	Duplicated	TR87804|c0_g1_i8	3950.6	1936
EOG090C006Y	Fragmented	TR66181|c8_g1_i3	2555.5	1147
EOG090C006Z	Duplicated	TR39168|c2_g2_i2	3091	1863
EOG090C006Z	Duplicated	TR39168|c2_g2_i3	3358.7	2059
EOG090C006Z	Duplicated	TR39168|c2_g2_i7	3358.7	2059
EOG090C0070	Complete	TR106625|c0_g1_i2	4340.3	1993
EOG090C0071	Duplicated	TR34202|c6_g1_i5	3806.6	1889
EOG090C0071	Duplicated	TR34202|c6_g1_i6	3806.6	1889
EOG090C0071	Duplicated	TR34202|c6_g1_i8	3806.6	1889
EOG090C007A	Fragmented	TR81508|c0_g1_i7	2670.8	1367
EOG090C007N	Duplicated	TR39176|c1_g1_i2	2024.7	1065
EOG090C007N	Duplicated	TR39176|c1_g1_i3	2024.7	1065
EOG090C007N	Duplicated	TR39176|c1_g1_i5	2005.1	1078
EOG090C007O	Missing
EOG090C007V	Fragmented	TR39167|c3_g2_i1	1900.5	955
EOG090C007Y	Complete	TR68436|c1_g1_i3	3674.2	1847
EOG090C007Z	Complete	TR103344|c1_g1_i2	2844.9	1890
EOG090C0087	Duplicated	TR46891|c0_g3_i1	2269.6	1497
EOG090C0087	Duplicated	TR46891|c0_g3_i2	2269.8	1497
EOG090C008I	Duplicated	TR81170|c1_g5_i1	2002.8	1492
EOG090C008I	Duplicated	TR81170|c1_g5_i13	2006.3	1494
EOG090C008I	Duplicated	TR81170|c1_g5_i4	2003	1492
EOG090C008K	Complete	TR32402|c5_g1_i2	2468.5	1976
EOG090C008M	Complete	TR85510|c3_g1_i2	2064.6	950
EOG090C008V	Duplicated	TR46451|c5_g1_i1	1858	1332
EOG090C008V	Duplicated	TR46451|c5_g1_i4	1875.6	1557
EOG090C008X	Duplicated	TR34475|c2_g1_i2	3915.1	1923
EOG090C008X	Duplicated	TR34475|c2_g1_i3	3915.1	1923
EOG090C008X	Duplicated	TR34475|c2_g1_i4	3915.1	1923
EOG090C008Y	Complete	TR73808|c4_g1_i1	3610.8	1829
EOG090C008Z	Duplicated	TR89756|c1_g2_i11	2050.3	1195
EOG090C008Z	Duplicated	TR89756|c1_g2_i3	2020.6	1195
EOG090C008Z	Duplicated	TR89756|c1_g2_i4	2040.3	1195
EOG090C0099	Complete	TR71701|c2_g1_i3	2104.5	1629
EOG090C009C	Duplicated	TR81613|c0_g1_i1	3555.5	1838
EOG090C009C	Duplicated	TR81613|c0_g1_i2	3555.5	1838
EOG090C009J	Duplicated	TR85463|c5_g3_i1	2258	1199
EOG090C009J	Duplicated	TR85463|c5_g3_i2	2258	1199
EOG090C009J	Duplicated	TR85463|c5_g3_i5	2258.4	1199
EOG090C009Q	Missing
EOG090C009W	Complete	TR39084|c5_g1_i1	1018.5	637
EOG090C00A0	Duplicated	TR93234|c5_g1_i5	2223.2	1507
EOG090C00A0	Duplicated	TR93234|c5_g1_i8	2207.6	1451
EOG090C00A0	Duplicated	TR93234|c5_g1_i9	2223.2	1507
EOG090C00AD	Fragmented	TR87156|c3_g1_i5	2942	1360
EOG090C00AG	Complete	TR79403|c2_g4_i1	2999.7	1848
EOG090C00AN	Complete	TR93601|c3_g1_i1	2562.9	1617
EOG090C00AQ	Duplicated	TR71748|c1_g1_i1	3327.2	1676
EOG090C00AQ	Duplicated	TR71748|c1_g1_i3	3239	1553
EOG090C00AQ	Duplicated	TR71748|c1_g1_i4	3242.9	1669
EOG090C00AV	Duplicated	TR101223|c5_g1_i4	817.7	742
EOG090C00AV	Duplicated	TR101223|c5_g1_i6	817.1	743
EOG090C00AV	Duplicated	TR101223|c5_g1_i7	817.6	742
EOG090C00B1	Fragmented	TR58232|c0_g1_i2	592.3	480
EOG090C00B3	Duplicated	TR61164|c1_g1_i1	1231.5	1453
EOG090C00B3	Duplicated	TR61164|c1_g1_i3	1224.5	1436
EOG090C00B3	Duplicated	TR61164|c1_g1_i4	1224.8	1455
EOG090C00BD	Complete	TR79446|c4_g1_i6	2281.9	1942
EOG090C00BE	Fragmented	TR60184|c0_g1_i2	1074.6	645
EOG090C00BG	Duplicated	TR50870|c0_g1_i1	3617.1	1813
EOG090C00BG	Duplicated	TR50870|c0_g1_i2	3645.8	1802
EOG090C00BJ	Complete	TR73806|c0_g1_i2	1104.4	751
EOG090C00BK	Duplicated	TR71747|c1_g1_i2	3574.3	1775
EOG090C00BK	Duplicated	TR71747|c1_g1_i4	3556.4	1779
EOG090C00BM	Fragmented	TR81996|c0_g1_i1	1220	774
EOG090C00BS	Duplicated	TR81567|c5_g5_i2	2445.3	1414
EOG090C00BS	Duplicated	TR81567|c5_g5_i4	2445.2	1414
EOG090C00BS	Duplicated	TR81567|c5_g5_i9	2445.2	1414
EOG090C00BT	Complete	TR81192|c1_g1_i1	3045.2	1681
EOG090C00BU	Duplicated	TR66257|c0_g3_i1	2352.6	1524
EOG090C00BU	Duplicated	TR66257|c0_g3_i3	2265.5	1503
EOG090C00BU	Duplicated	TR66257|c0_g3_i7	2361	1528
EOG090C00BW	Duplicated	TR74280|c0_g1_i2	2135.5	1264
EOG090C00BW	Duplicated	TR74280|c0_g1_i6	2370.1	1387
EOG090C00BX	Duplicated	TR65712|c3_g1_i12	1829.7	1546
EOG090C00BX	Duplicated	TR65712|c3_g1_i14	1741.5	1478
EOG090C00BX	Duplicated	TR65712|c3_g1_i2	1829.3	1546
EOG090C00C0	Duplicated	TR71778|c2_g1_i10	3722.4	1824
EOG090C00C0	Duplicated	TR71778|c2_g1_i6	3722.4	1824
EOG090C00C0	Duplicated	TR71778|c2_g1_i9	3716.2	1824
EOG090C00C4	Fragmented	TR27734|c3_g1_i3	2075.3	949
EOG090C00C8	Fragmented	TR91824|c0_g1_i1	503.3	294
EOG090C00C9	Duplicated	TR68536|c6_g1_i4	2206.2	1529
EOG090C00C9	Duplicated	TR68536|c6_g1_i5	2199	1527
EOG090C00CC	Duplicated	TR105317|c4_g1_i2	2344.6	1362
EOG090C00CC	Duplicated	TR105317|c4_g1_i5	2307.5	1362
EOG090C00CG	Fragmented	TR102016|c4_g1_i2	1264.5	771
EOG090C00CI	Complete	TR85496|c5_g1_i1	2377.2	1147
EOG090C00CK	Complete	TR89838|c0_g1_i3	2980	1624
EOG090C00CL	Duplicated	TR34239|c1_g2_i5	3687.5	1989
EOG090C00CL	Duplicated	TR34239|c1_g2_i8	3687.6	1989
EOG090C00CL	Duplicated	TR34239|c1_g2_i9	3687.7	1989
EOG090C00CO	Complete	TR89894|c7_g1_i7	1566.9	920
EOG090C00CU	Duplicated	TR85456|c4_g1_i1	1783.2	1661
EOG090C00CU	Duplicated	TR85456|c4_g1_i2	1785.4	1645
EOG090C00D5	Duplicated	TR101189|c1_g1_i2	3624.1	1765
EOG090C00D5	Duplicated	TR101189|c1_g1_i7	3572.5	1769
EOG090C00D5	Duplicated	TR101189|c1_g1_i8	3601.8	1765
EOG090C00D6	Fragmented	TR60549|c0_g1_i1	2449.7	1203
EOG090C00DB	Duplicated	TR58152|c2_g1_i1	1893.9	1311
EOG090C00DB	Duplicated	TR58152|c2_g1_i2	2094.1	1444
EOG090C00DE	Duplicated	TR81634|c0_g1_i1	3215.4	1571
EOG090C00DE	Duplicated	TR81634|c0_g1_i3	3260.8	1634
EOG090C00DE	Duplicated	TR81634|c0_g1_i4	3199.2	1551
EOG090C00DG	Complete	TR27653|c4_g2_i1	1301.8	860
EOG090C00DK	Fragmented	TR50644|c2_g1_i2	2785.4	1344
EOG090C00DO	Complete	TR50897|c0_g1_i2	2466.6	1667
EOG090C00DS	Duplicated	TR81460|c2_g1_i2	2572.3	1925
EOG090C00DS	Duplicated	TR81460|c2_g1_i5	2346.1	1841
EOG090C00DT	Complete	TR66193|c0_g1_i3	2855.6	1470
EOG090C00E5	Missing
EOG090C00E9	Complete	TR50693|c0_g1_i1	3433.9	1606
EOG090C00EE	Duplicated	TR97344|c0_g1_i3	3199.9	1691
EOG090C00EE	Duplicated	TR97344|c0_g1_i5	3191.9	1691
EOG090C00EF	Duplicated	TR81183|c0_g1_i1	2757.3	1777
EOG090C00EF	Duplicated	TR81183|c0_g3_i2	2757.3	1777
EOG090C00EF	Duplicated	TR81183|c0_g3_i6	2762.5	1777
EOG090C00EH	Duplicated	TR87191|c4_g1_i6	2326.6	1369
EOG090C00EH	Duplicated	TR87191|c4_g1_i9	2326.3	1369
EOG090C00EH	Duplicated	TR97397|c3_g1_i9	2557	1426
EOG090C00EJ	Missing
EOG090C00EZ	Duplicated	TR103269|c0_g1_i6	2199.6	1520
EOG090C00EZ	Duplicated	TR103269|c0_g1_i9	2199.1	1521
EOG090C00F8	Duplicated	TR71708|c0_g1_i1	3049	1565
EOG090C00F8	Duplicated	TR71708|c0_g1_i4	2731.1	1405
EOG090C00F9	Missing
EOG090C00FC	Duplicated	TR101155|c0_g1_i7	2846.2	1539
EOG090C00FC	Duplicated	TR101155|c0_g1_i9	2750.9	1500
EOG090C00FE	Duplicated	TR81223|c3_g1_i4	2590.6	1534
EOG090C00FE	Duplicated	TR81223|c3_g1_i6	2590.6	1534
EOG090C00FF	Fragmented	TR93560|c4_g2_i2	2337.5	1318
EOG090C00FL	Duplicated	TR79428|c1_g1_i1	2418.3	1521
EOG090C00FL	Duplicated	TR79428|c1_g1_i13	2417.6	1527
EOG090C00FL	Duplicated	TR79428|c1_g1_i15	2462.7	1463
EOG090C00FM	Fragmented	TR29053|c1_g1_i3	2216.1	1127
EOG090C00FR	Duplicated	TR85525|c7_g1_i14	3069.3	1549
EOG090C00FR	Duplicated	TR85525|c7_g1_i15	3055.7	1549
EOG090C00FR	Duplicated	TR85525|c7_g1_i3	3069.3	1549
EOG090C00FV	Duplicated	TR93615|c1_g1_i10	2629.8	1220
EOG090C00FV	Duplicated	TR93615|c1_g1_i6	2587.8	1235
EOG090C00FV	Duplicated	TR93615|c1_g1_i7	2625	1288
EOG090C00G4	Duplicated	TR96042|c0_g1_i1	2227.6	1906
EOG090C00G4	Duplicated	TR96042|c0_g1_i2	2227.8	1898
EOG090C00G4	Duplicated	TR96042|c0_g1_i6	2212.8	1879
EOG090C00G5	Duplicated	TR68522|c0_g1_i1	2608.5	1560
EOG090C00G5	Duplicated	TR68522|c0_g1_i2	2608.4	1560
EOG090C00G7	Duplicated	TR40591|c9_g2_i2	1641	1029
EOG090C00G7	Duplicated	TR40591|c9_g2_i5	1641.1	1029
EOG090C00GJ	Complete	TR70696|c0_g1_i1	2235.4	1434
EOG090C00GK	Duplicated	TR88139|c6_g1_i11	2287.7	1204
EOG090C00GK	Duplicated	TR88139|c6_g1_i13	2287.7	1204
EOG090C00GK	Duplicated	TR88139|c6_g1_i3	2287.7	1204
EOG090C00GT	Duplicated	TR58193|c3_g1_i2	3348	1677
EOG090C00GT	Duplicated	TR88002|c0_g1_i2	3421.1	1675
EOG090C00GT	Duplicated	TR88002|c0_g1_i3	3443	1675
EOG090C00GU	Duplicated	TR93238|c0_g1_i4	3635.7	1831
EOG090C00GU	Duplicated	TR93238|c0_g1_i7	3604.6	1844
EOG090C00GU	Duplicated	TR93238|c0_g1_i9	3636.4	1843
EOG090C00GY	Fragmented	TR43734|c1_g1_i1	1481.9	816
EOG090C00H2	Duplicated	TR50613|c0_g1_i1	1558.6	832
EOG090C00H2	Duplicated	TR50613|c0_g1_i6	1544.3	825
EOG090C00H2	Duplicated	TR50613|c0_g1_i7	1558.5	832
EOG090C00H3	Duplicated	TR34529|c2_g1_i13	2833.8	1399
EOG090C00H3	Duplicated	TR34529|c2_g1_i15	2877.3	1404
EOG090C00H3	Duplicated	TR34529|c2_g1_i4	2845.3	1400
EOG090C00HJ	Duplicated	TR97352|c1_g1_i3	3612	1714
EOG090C00HJ	Duplicated	TR97352|c1_g1_i4	3612	1727
EOG090C00HJ	Duplicated	TR97352|c1_g1_i5	3612	1727
EOG090C00HL	Duplicated	TR52173|c5_g1_i4	2054.9	1371
EOG090C00HL	Duplicated	TR52173|c5_g1_i6	2054.9	1371
EOG090C00HL	Duplicated	TR52173|c5_g1_i9	1863.1	1294
EOG090C00HT	Duplicated	TR67051|c0_g1_i1	2210.5	1203
EOG090C00HT	Duplicated	TR67051|c0_g1_i2	2220.6	1203
EOG090C00I8	Duplicated	TR53626|c0_g2_i1	2740	1343
EOG090C00I8	Duplicated	TR53626|c0_g2_i4	2743.7	1344
EOG090C00I8	Duplicated	TR53626|c0_g2_i5	2741.1	1343
EOG090C00IB	Duplicated	TR71230|c0_g1_i3	2880.2	1415
EOG090C00IB	Duplicated	TR71230|c0_g1_i6	2862.3	1412
EOG090C00IC	Duplicated	TR71727|c2_g2_i2	2621.1	1334
EOG090C00IC	Duplicated	TR71727|c2_g2_i6	2755.1	1470
EOG090C00IC	Duplicated	TR71727|c2_g2_i9	2621.1	1334
EOG090C00IS	Duplicated	TR81547|c2_g1_i1	2714.8	1350
EOG090C00IS	Duplicated	TR81547|c2_g1_i13	2714.9	1350
EOG090C00IS	Duplicated	TR81547|c2_g1_i15	2714.8	1350
EOG090C00IU	Complete	TR43693|c3_g1_i5	2541.7	1267
EOG090C00IV	Fragmented	TR50872|c0_g1_i13	1906.2	905
EOG090C00J0	Duplicated	TR43727|c1_g1_i13	936.4	949
EOG090C00J0	Duplicated	TR43727|c1_g1_i5	938.1	951
EOG090C00J0	Duplicated	TR43727|c1_g1_i6	939	934
EOG090C00J3	Complete	TR95229|c0_g1_i1	635.4	460
EOG090C00J7	Complete	TR68417|c0_g1_i1	1997	1128
EOG090C00JA	Complete	TR37357|c0_g1_i1	2862.6	1596
EOG090C00JE	Complete	TR65107|c0_g1_i2	1808.6	1123
EOG090C00JJ	Complete	TR97385|c0_g1_i3	1728.8	1348
EOG090C00JS	Missing
EOG090C00JT	Duplicated	TR81528|c3_g1_i15	667.1	460
EOG090C00JT	Duplicated	TR81528|c3_g1_i20	668.2	460
EOG090C00JT	Duplicated	TR81528|c3_g1_i3	666.4	460
EOG090C00JW	Complete	TR81248|c1_g1_i1	2764	1360
EOG090C00JZ	Duplicated	TR61494|c1_g1_i2	1705	979
EOG090C00JZ	Duplicated	TR61494|c1_g1_i3	1795.2	1044
EOG090C00JZ	Duplicated	TR61494|c1_g1_i4	1704.7	978
EOG090C00K4	Duplicated	TR91357|c1_g2_i2	1615.8	1030
EOG090C00K4	Duplicated	TR91357|c1_g2_i8	1616	1030
EOG090C00KD	Complete	TR55718|c0_g2_i5	2613.6	1417
EOG090C00KH	Duplicated	TR49898|c1_g2_i1	2657.2	1333
EOG090C00KH	Duplicated	TR49898|c1_g2_i2	2690.7	1382
EOG090C00KH	Duplicated	TR49898|c1_g2_i3	2692.9	1382
EOG090C00KM	Fragmented	TR91476|c3_g4_i5	1728.6	1129
EOG090C00L3	Complete	TR27146|c0_g1_i2	2457.9	1409
EOG090C00L8	Duplicated	TR102101|c0_g1_i2	1199.2	891
EOG090C00L8	Duplicated	TR102101|c0_g1_i4	1198	891
EOG090C00LE	Duplicated	TR65778|c1_g2_i5	1729.2	1023
EOG090C00LE	Duplicated	TR65778|c1_g2_i6	1757.5	1081
EOG090C00LH	Duplicated	TR66255|c2_g1_i1	2717.8	1338
EOG090C00LH	Duplicated	TR66255|c2_g1_i2	2694.2	1338
EOG090C00LI	Duplicated	TR41250|c7_g4_i3	1670.3	946
EOG090C00LI	Duplicated	TR41250|c7_g4_i6	1670.8	946
EOG090C00LL	Missing
EOG090C00LS	Duplicated	TR81566|c6_g1_i1	2695.1	1267
EOG090C00LS	Duplicated	TR81566|c6_g1_i3	2606.4	1203
EOG090C00LS	Duplicated	TR81566|c6_g1_i5	2691.1	1280
EOG090C00LU	Duplicated	TR96092|c1_g2_i2	2475.4	1270
EOG090C00LU	Duplicated	TR96092|c1_g2_i5	2256.8	1157
EOG090C00LV	Duplicated	TR49033|c2_g1_i1	1175.2	578
EOG090C00LV	Duplicated	TR49033|c2_g1_i2	1174.2	578
EOG090C00LV	Duplicated	TR49033|c2_g1_i3	1174.1	578
EOG090C00M4	Duplicated	TR55783|c1_g2_i11	1669.6	924
EOG090C00M4	Duplicated	TR55783|c1_g2_i15	1711.5	924
EOG090C00M4	Duplicated	TR55783|c1_g2_i20	1671.4	924
EOG090C00M5	Fragmented	TR38586|c0_g1_i1	716.7	711
EOG090C00M8	Complete	TR106697|c0_g1_i1	1754	1265
EOG090C00MJ	Missing
EOG090C00MK	Duplicated	TR50887|c1_g1_i2	1509.5	912
EOG090C00MK	Duplicated	TR50887|c1_g1_i3	1462.5	895
EOG090C00MK	Duplicated	TR50887|c1_g1_i5	1365.7	708
EOG090C00MN	Duplicated	TR87207|c3_g3_i1	2362.3	1126
EOG090C00MN	Duplicated	TR87207|c3_g3_i11	2339.1	1129
EOG090C00MN	Duplicated	TR87207|c3_g3_i9	2366.5	1126
EOG090C00MO	Complete	TR39178|c1_g1_i7	1292.1	1269
EOG090C00MS	Duplicated	TR102039|c0_g1_i4	1561.7	1255
EOG090C00MS	Duplicated	TR102039|c0_g1_i5	1561.6	1255
EOG090C00MS	Duplicated	TR102039|c0_g1_i6	1561.4	1255
EOG090C00N3	Duplicated	TR71308|c4_g4_i2	2379.3	1338
EOG090C00N3	Duplicated	TR71308|c4_g4_i4	2357.6	1339
EOG090C00NB	Fragmented	TR94246|c0_g1_i1	1011	696
EOG090C00NG	Duplicated	TR43682|c3_g3_i1	2510.8	1248
EOG090C00NG	Duplicated	TR43682|c3_g3_i2	2493.7	1248
EOG090C00NG	Duplicated	TR43682|c3_g3_i5	2521	1248
EOG090C00NO	Duplicated	TR93196|c0_g1_i1	1636.9	1174
EOG090C00NO	Duplicated	TR93196|c0_g1_i3	1636.9	1174
EOG090C00NQ	Duplicated	TR93590|c2_g5_i2	2254.5	1193
EOG090C00NQ	Duplicated	TR93590|c2_g5_i7	2234	1214
EOG090C00NS	Duplicated	TR71750|c3_g1_i1	3161.1	1549
EOG090C00NS	Duplicated	TR71750|c3_g1_i3	3161.9	1550
EOG090C00O6	Duplicated	TR49898|c1_g3_i2	2588.4	1233
EOG090C00O6	Duplicated	TR49898|c1_g3_i7	2501.1	1204
EOG090C00O6	Duplicated	TR49898|c1_g3_i8	2574	1286
EOG090C00O9	Complete	TR61424|c7_g2_i1	2269.4	1008
EOG090C00OJ	Duplicated	TR51197|c1_g1_i1	1679.5	1133
EOG090C00OJ	Duplicated	TR51197|c1_g1_i2	1895.9	1271
EOG090C00OJ	Duplicated	TR51197|c1_g1_i6	1864	1307
EOG090C00OS	Duplicated	TR71753|c10_g1_i3	2127.1	1276
EOG090C00OS	Duplicated	TR71753|c10_g1_i6	2023.8	1240
EOG090C00OS	Duplicated	TR71753|c10_g1_i8	2152.7	1276
EOG090C00OW	Missing
EOG090C00OX	Duplicated	TR71316|c6_g1_i1	2252.2	1283
EOG090C00OX	Duplicated	TR71316|c6_g1_i2	2251	1272
EOG090C00P0	Complete	TR32297|c0_g1_i1	2384.6	1284
EOG090C00P3	Duplicated	TR91361|c3_g1_i10	2429.3	1203
EOG090C00P3	Duplicated	TR91361|c3_g1_i16	2442.1	1203
EOG090C00P3	Duplicated	TR91361|c3_g1_i8	2442.1	1203
EOG090C00P7	Duplicated	TR28633|c3_g1_i1	2275.2	1164
EOG090C00P7	Duplicated	TR28633|c3_g1_i3	2274.6	1164
EOG090C00P7	Duplicated	TR28633|c3_g1_i4	2273.2	1148
EOG090C00P8	Duplicated	TR51215|c0_g1_i1	2390.5	1224
EOG090C00P8	Duplicated	TR51215|c0_g1_i3	2432.9	1214
EOG090C00PE	Duplicated	TR88021|c1_g1_i10	2186.1	1217
EOG090C00PE	Duplicated	TR88021|c1_g1_i11	2117.5	1185
EOG090C00PE	Duplicated	TR88021|c1_g1_i4	2185.5	1217
EOG090C00PH	Complete	TR46915|c0_g1_i1	2637.6	1240
EOG090C00PQ	Duplicated	TR46440|c2_g1_i1	2040.1	1450
EOG090C00PQ	Duplicated	TR46440|c2_g1_i2	2040.1	1450
EOG090C00PT	Duplicated	TR102095|c1_g1_i1	2666	1195
EOG090C00PT	Duplicated	TR102095|c1_g1_i2	2659.8	1195
EOG090C00PT	Duplicated	TR102095|c1_g1_i5	2659.7	1195
EOG090C00PW	Complete	TR28870|c6_g1_i9	1378.3	1276
EOG090C00PX	Duplicated	TR58223|c2_g1_i1	2448.4	1190
EOG090C00PX	Duplicated	TR58223|c2_g1_i2	2333.3	1136
EOG090C00PX	Duplicated	TR58223|c2_g1_i4	2492.4	1237
EOG090C00Q2	Complete	TR55801|c0_g1_i1	2974.3	1502
EOG090C00Q7	Fragmented	TR39895|c0_g1_i1	652.3	530
EOG090C00Q8	Duplicated	TR39087|c0_g1_i2	2011.6	1228
EOG090C00Q8	Duplicated	TR39087|c0_g1_i5	1968.9	1168
EOG090C00Q8	Duplicated	TR39087|c0_g1_i7	1940.7	1172
EOG090C00QD	Complete	TR72981|c0_g1_i1	1867.8	1157
EOG090C00QV	Missing
EOG090C00QW	Complete	TR102012|c5_g1_i2	2039.6	1436
EOG090C00QZ	Complete	TR71760|c0_g1_i6	2427.4	1169
EOG090C00R0	Complete	TR94278|c1_g1_i2	1470.1	856
EOG090C00RH	Duplicated	TR34542|c4_g2_i10	2020.7	1276
EOG090C00RH	Duplicated	TR34542|c4_g2_i4	2022	1253
EOG090C00RH	Duplicated	TR34542|c4_g2_i7	2020.8	1244
EOG090C00RL	Complete	TR65308|c2_g1_i1	1565.2	814
EOG090C00S0	Complete	TR29057|c0_g1_i1	2515.5	1274
EOG090C00S3	Duplicated	TR105223|c4_g1_i1	2577.6	1246
EOG090C00S3	Duplicated	TR105223|c4_g1_i3	2577.7	1246
EOG090C00S3	Duplicated	TR105223|c4_g1_i4	2328.2	1145
EOG090C00S7	Complete	TR71685|c5_g1_i1	1260.2	732
EOG090C00S8	Duplicated	TR91326|c0_g1_i2	1856.2	1105
EOG090C00S8	Duplicated	TR91326|c0_g1_i3	1848.4	1073
EOG090C00S8	Duplicated	TR91326|c0_g1_i4	1862	1073
EOG090C00S9	Complete	TR55631|c1_g2_i1	2268.3	1283
EOG090C00SA	Duplicated	TR66275|c1_g1_i2	2341.6	1448
EOG090C00SA	Duplicated	TR66275|c1_g1_i3	2011.1	1328
EOG090C00SA	Duplicated	TR66275|c1_g1_i5	2352.9	1409
EOG090C00SD	Duplicated	TR44369|c0_g1_i1	2065.4	1317
EOG090C00SD	Duplicated	TR44369|c0_g1_i2	2055.8	1318
EOG090C00SD	Duplicated	TR44369|c0_g1_i5	1910.2	1278
EOG090C00SG	Missing
EOG090C00SI	Duplicated	TR66248|c2_g1_i3	2357.7	1132
EOG090C00SI	Duplicated	TR66248|c2_g1_i5	2356.6	1136
EOG090C00SK	Complete	TR67009|c5_g1_i1	2296	1085
EOG090C00SM	Fragmented	TR43774|c7_g2_i11	1320.9	783
EOG090C00ST	Complete	TR89145|c1_g2_i1	1512.4	936
EOG090C00SU	Duplicated	TR40931|c0_g1_i1	575.5	1045
EOG090C00SU	Duplicated	TR41191|c1_g1_i2	560.6	1216
EOG090C00SW	Duplicated	TR71764|c6_g1_i1	1799.9	972
EOG090C00SW	Duplicated	TR71764|c6_g1_i6	1799.2	972
EOG090C00SW	Duplicated	TR71764|c6_g1_i8	1799.2	972
EOG090C00SY	Complete	TR50949|c3_g4_i1	2603.3	1240
EOG090C00T1	Duplicated	TR66243|c2_g2_i11	1976.2	1130
EOG090C00T1	Duplicated	TR66243|c2_g2_i2	2014.2	1129
EOG090C00T6	Duplicated	TR51187|c4_g1_i1	2425.3	1208
EOG090C00T6	Duplicated	TR51187|c4_g1_i2	2425.2	1208
EOG090C00TJ	Fragmented	TR91397|c0_g1_i2	1005.5	512
EOG090C00TK	Complete	TR79374|c2_g1_i2	717.9	844
EOG090C00TP	Missing
EOG090C00TQ	Duplicated	TR34549|c0_g1_i2	2576.5	1301
EOG090C00TQ	Duplicated	TR34549|c0_g1_i5	2348.2	1149
EOG090C00TQ	Duplicated	TR34549|c0_g1_i6	2576.9	1301
EOG090C00TR	Duplicated	TR28708|c1_g1_i3	1736.2	1122
EOG090C00TR	Duplicated	TR28708|c1_g1_i4	1736.3	1122
EOG090C00TR	Duplicated	TR28708|c1_g1_i6	1736.3	1122
EOG090C00TV	Duplicated	TR87883|c0_g1_i1	2171.8	1183
EOG090C00TV	Duplicated	TR87883|c0_g1_i9	2172.3	1183
EOG090C00TX	Duplicated	TR58137|c8_g1_i2	2282.2	1552
EOG090C00TX	Duplicated	TR58137|c8_g1_i5	2367.5	1555
EOG090C00U0	Fragmented	TR102246|c2_g1_i1	1174.4	598
EOG090C00U5	Duplicated	TR39211|c8_g1_i4	2112	1008
EOG090C00U5	Duplicated	TR68403|c1_g1_i11	1808.9	1128
EOG090C00U5	Duplicated	TR68403|c1_g1_i6	1808.9	1128
EOG090C00UB	Duplicated	TR91346|c5_g1_i1	1637.7	1435
EOG090C00UB	Duplicated	TR91346|c5_g1_i2	1637.5	1435
EOG090C00UB	Duplicated	TR91346|c5_g1_i3	1643.1	1338
EOG090C00UF	Duplicated	TR27643|c5_g7_i1	2305.6	1121
EOG090C00UF	Duplicated	TR27643|c5_g7_i5	2289.1	1121
EOG090C00UF	Duplicated	TR27643|c5_g7_i6	2304.8	1121
EOG090C00UL	Complete	TR51224|c2_g3_i5	1751.4	1048
EOG090C00UM	Duplicated	TR61491|c4_g1_i1	1267.5	589
EOG090C00UM	Duplicated	TR61491|c4_g1_i2	1267.6	589
EOG090C00UM	Duplicated	TR61491|c4_g1_i6	1186.9	540
EOG090C00US	Complete	TR44303|c2_g2_i1	1013	706
EOG090C00UV	Duplicated	TR81394|c6_g1_i1	2780.5	1368
EOG090C00UV	Duplicated	TR81394|c6_g1_i2	2503.5	1218
EOG090C00UW	Duplicated	TR70724|c5_g4_i1	2335.4	1140
EOG090C00UW	Duplicated	TR70724|c5_g4_i9	1991.4	975
EOG090C00UY	Duplicated	TR61447|c0_g1_i3	611.6	363
EOG090C00UY	Duplicated	TR61447|c0_g1_i6	608.6	388
EOG090C00UY	Duplicated	TR61447|c0_g1_i7	595.5	389
EOG090C00UZ	Missing
EOG090C00VB	Duplicated	TR81507|c5_g1_i5	2693.5	1208
EOG090C00VB	Duplicated	TR81507|c5_g1_i6	2498.1	1090
EOG090C00VB	Duplicated	TR81507|c5_g1_i8	2498.1	1090
EOG090C00VD	Missing
EOG090C00VF	Duplicated	TR34497|c4_g1_i3	1954.7	1399
EOG090C00VF	Duplicated	TR34497|c4_g1_i4	2005	1351
EOG090C00VK	Complete	TR98435|c1_g1_i4	1754.3	1121
EOG090C00VS	Duplicated	TR28662|c0_g1_i2	2292.4	1105
EOG090C00VS	Duplicated	TR28662|c0_g1_i4	2292.5	1105
EOG090C00VS	Duplicated	TR28662|c0_g1_i5	2292.4	1105
EOG090C00VU	Missing
EOG090C00VV	Duplicated	TR97348|c0_g1_i2	2247.9	1241
EOG090C00VV	Duplicated	TR97348|c0_g1_i3	2248	1241
EOG090C00VV	Duplicated	TR97348|c0_g1_i8	2248	1241
EOG090C00VW	Complete	TR91381|c4_g1_i1	2371.4	1172
EOG090C00W0	Complete	TR54637|c1_g1_i1	1973.8	1152
EOG090C00W4	Complete	TR52818|c0_g1_i1	1930.1	1196
EOG090C00W8	Duplicated	TR93576|c1_g1_i4	1931.2	956
EOG090C00W8	Duplicated	TR93576|c1_g1_i7	2213.2	1111
EOG090C00W8	Duplicated	TR93576|c1_g1_i9	2198.7	1111
EOG090C00WD	Duplicated	TR105305|c1_g2_i9	1348.6	790
EOG090C00WD	Duplicated	TR96085|c2_g1_i11	1194.5	793
EOG090C00WI	Complete	TR96799|c8_g1_i1	2129.6	1033
EOG090C00WO	Duplicated	TR58169|c3_g1_i1	1232.9	735
EOG090C00WO	Duplicated	TR58169|c3_g1_i4	1233.1	735
EOG090C00WO	Duplicated	TR58169|c3_g1_i5	1233.3	735
EOG090C00WU	Complete	TR70731|c0_g1_i2	1950	1068
EOG090C00WW	Duplicated	TR29159|c0_g2_i3	1320.7	1041
EOG090C00WW	Duplicated	TR29159|c0_g2_i5	1340.6	1025
EOG090C00WX	Duplicated	TR97354|c1_g1_i1	1701.6	1133
EOG090C00WX	Duplicated	TR97354|c1_g1_i3	1711.7	1133
EOG090C00X1	Duplicated	TR81250|c3_g1_i10	1928.7	989
EOG090C00X1	Duplicated	TR81250|c3_g1_i20	1929.4	989
EOG090C00X1	Duplicated	TR81250|c3_g1_i7	2207.9	1134
EOG090C00X5	Duplicated	TR65111|c0_g1_i1	1813.4	1176
EOG090C00X5	Duplicated	TR65111|c0_g1_i2	1789.6	1165
EOG090C00X6	Complete	TR88170|c2_g1_i5	2120	1296
EOG090C00XC	Duplicated	TR81611|c1_g1_i1	1559.1	909
EOG090C00XC	Duplicated	TR81611|c1_g1_i10	1493.7	848
EOG090C00XC	Duplicated	TR81611|c1_g1_i2	1515.7	873
EOG090C00XD	Duplicated	TR87890|c0_g1_i1	1732.9	991
EOG090C00XD	Duplicated	TR87890|c0_g1_i2	1654.1	938
EOG090C00XO	Duplicated	TR34222|c0_g2_i13	2234.7	1196
EOG090C00XO	Duplicated	TR34222|c0_g2_i4	2208.3	1202
EOG090C00XO	Duplicated	TR34222|c0_g2_i6	2203.7	1197
EOG090C00XP	Duplicated	TR103261|c3_g2_i2	2177.4	1281
EOG090C00XP	Duplicated	TR103261|c3_g2_i4	2088.7	1046
EOG090C00Y4	Duplicated	TR29077|c1_g1_i1	2244.2	1063
EOG090C00Y4	Duplicated	TR29127|c0_g1_i1	2123.6	1063
EOG090C00YB	Duplicated	TR88135|c4_g4_i2	2137.1	1045
EOG090C00YB	Duplicated	TR88135|c4_g4_i4	2137.9	1045
EOG090C00YE	Duplicated	TR68381|c1_g1_i1	2406.1	1170
EOG090C00YE	Duplicated	TR68381|c1_g1_i9	2375.5	1174
EOG090C00YI	Complete	TR89859|c0_g1_i2	2263.1	1200
EOG090C00YL	Complete	TR57919|c0_g1_i1	1923.8	903
EOG090C00Z0	Complete	TR85087|c1_g1_i8	1135.3	684
EOG090C00Z3	Duplicated	TR33012|c1_g2_i1	1447.1	1281
EOG090C00Z3	Duplicated	TR64016|c0_g1_i1	1293.5	989
EOG090C00ZC	Duplicated	TR89905|c0_g1_i1	2211	1141
EOG090C00ZC	Duplicated	TR89905|c0_g1_i4	2211	1141
EOG090C00ZC	Duplicated	TR89905|c0_g1_i5	2179.9	1141
EOG090C00ZE	Duplicated	TR39174|c0_g1_i3	2010.7	1108
EOG090C00ZE	Duplicated	TR39174|c0_g1_i4	2314.3	1304
EOG090C00ZG	Duplicated	TR56668|c1_g1_i1	1438.7	753
EOG090C00ZG	Duplicated	TR56668|c1_g1_i2	1438.5	753
EOG090C00ZH	Duplicated	TR92701|c4_g2_i1	1424.6	965
EOG090C00ZH	Duplicated	TR92701|c4_g2_i3	1445.5	965
EOG090C00ZH	Duplicated	TR92701|c4_g2_i7	1445.1	965
EOG090C00ZM	Fragmented	TR97369|c1_g1_i3	1449.1	734
EOG090C00ZP	Duplicated	TR46894|c2_g1_i1	2393	1160
EOG090C00ZP	Duplicated	TR46894|c2_g1_i2	2418.3	1171
EOG090C00ZS	Duplicated	TR97372|c0_g1_i3	2136.3	1157
EOG090C00ZS	Duplicated	TR97372|c0_g1_i6	2104.8	1163
EOG090C00ZS	Duplicated	TR97372|c0_g1_i7	1903	1026
EOG090C0101	Duplicated	TR49933|c0_g2_i2	2537.1	1093
EOG090C0101	Duplicated	TR49933|c0_g2_i3	2245.9	970
EOG090C0103	Complete	TR66227|c6_g1_i1	2150.8	1135
EOG090C0107	Complete	TR49911|c0_g1_i1	1235.3	954
EOG090C0108	Complete	TR36845|c1_g1_i1	2350.7	1072
EOG090C010B	Duplicated	TR66979|c0_g1_i2	2226.7	1063
EOG090C010B	Duplicated	TR66979|c0_g1_i3	2226.8	1063
EOG090C010B	Duplicated	TR66979|c0_g1_i5	2223.6	1060
EOG090C010C	Duplicated	TR89841|c4_g2_i6	1352	900
EOG090C010C	Duplicated	TR89841|c4_g2_i8	1353.4	905
EOG090C010C	Duplicated	TR91848|c1_g1_i2	1260.1	969
EOG090C010H	Complete	TR46496|c0_g1_i2	2033.8	1350
EOG090C010K	Duplicated	TR61412|c7_g1_i3	1611.2	944
EOG090C010K	Duplicated	TR61412|c7_g1_i8	1612.8	944
EOG090C010K	Duplicated	TR61412|c7_g1_i9	1611.5	944
EOG090C010M	Missing
EOG090C010O	Duplicated	TR52185|c0_g1_i2	2253.6	1115
EOG090C010O	Duplicated	TR52185|c0_g1_i3	2260.5	1100
EOG090C010O	Duplicated	TR52185|c0_g1_i6	2260.5	1100
EOG090C010S	Duplicated	TR68450|c0_g1_i1	1994.8	991
EOG090C010S	Duplicated	TR68450|c0_g1_i2	2047.5	1026
EOG090C010V	Duplicated	TR81463|c2_g3_i4	1735.2	1012
EOG090C010V	Duplicated	TR81463|c2_g3_i5	1743.6	1007
EOG090C010V	Duplicated	TR81463|c2_g3_i6	1573.5	899
EOG090C010X	Complete	TR38972|c4_g1_i1	1284.8	1039
EOG090C010Y	Complete	TR66230|c9_g2_i3	1258	627
EOG090C010Z	Duplicated	TR96073|c2_g1_i1	2350.9	1479
EOG090C010Z	Duplicated	TR96073|c2_g1_i4	2256.2	1403
EOG090C010Z	Duplicated	TR96073|c2_g1_i5	2256.1	1403
EOG090C0110	Duplicated	TR86848|c0_g1_i1	1520.4	813
EOG090C0110	Duplicated	TR86848|c0_g1_i2	1539.9	810
EOG090C0111	Duplicated	TR89884|c4_g1_i2	1812.3	1105
EOG090C0111	Duplicated	TR89884|c4_g1_i3	2079.3	1254
EOG090C0111	Duplicated	TR89884|c4_g1_i4	1812.4	1105
EOG090C0114	Duplicated	TR66275|c0_g1_i10	1695.8	1017
EOG090C0114	Duplicated	TR66275|c0_g1_i17	1696.2	1017
EOG090C0114	Duplicated	TR66275|c0_g1_i4	1695.6	1017
EOG090C0116	Duplicated	TR46933|c1_g1_i18	1712.2	988
EOG090C0116	Duplicated	TR46933|c1_g1_i9	1714.1	972
EOG090C0119	Fragmented	TR40614|c3_g2_i2	1222.3	634
EOG090C011D	Complete	TR28678|c1_g1_i1	1803	1028
EOG090C011G	Duplicated	TR58172|c4_g1_i16	2938.2	1887
EOG090C011G	Duplicated	TR58172|c4_g1_i7	2920.6	1879
EOG090C011G	Duplicated	TR58172|c4_g1_i9	2938.9	1887
EOG090C011H	Duplicated	TR57980|c9_g1_i1	1640.1	975
EOG090C011H	Duplicated	TR57980|c9_g1_i3	1640.6	975
EOG090C011J	Duplicated	TR52704|c0_g1_i1	1525.5	788
EOG090C011J	Duplicated	TR52704|c0_g1_i2	1769	891
EOG090C011J	Duplicated	TR52704|c0_g1_i3	1717.8	896
EOG090C011N	Duplicated	TR101184|c5_g3_i1	2199.5	1025
EOG090C011N	Duplicated	TR101184|c5_g3_i4	2197.7	1016
EOG090C011N	Duplicated	TR101184|c5_g3_i8	2197.4	1016
EOG090C011X	Duplicated	TR65131|c0_g1_i1	2092.7	958
EOG090C011X	Duplicated	TR65131|c0_g1_i2	2094.2	958
EOG090C011Z	Complete	TR38952|c0_g1_i4	1900.4	973
EOG090C0122	Duplicated	TR88124|c0_g1_i10	2084.1	1024
EOG090C0122	Duplicated	TR88124|c0_g1_i3	1817.9	884
EOG090C0122	Duplicated	TR88124|c0_g1_i5	2072.8	1026
EOG090C0123	Duplicated	TR68544|c0_g1_i1	2130.8	979
EOG090C0123	Duplicated	TR68544|c0_g1_i2	2115.4	954
EOG090C0123	Duplicated	TR68544|c0_g1_i7	2032.2	946
EOG090C0128	Complete	TR97519|c0_g1_i1	496.6	237
EOG090C012B	Missing
EOG090C012C	Complete	TR96575|c0_g1_i1	1865.4	987
EOG090C012H	Complete	TR38974|c1_g1_i3	2019.9	1076
EOG090C012P	Duplicated	TR67151|c12_g2_i1	1460	1066
EOG090C012P	Duplicated	TR67151|c12_g2_i2	1476.6	1064
EOG090C012U	Complete	TR79456|c9_g1_i1	1486.8	823
EOG090C012Z	Fragmented	TR107181|c9_g1_i1	1221	619
EOG090C013D	Duplicated	TR93555|c2_g1_i1	1758.4	1202
EOG090C013D	Duplicated	TR93555|c2_g1_i5	1758.4	1202
EOG090C013Q	Duplicated	TR33434|c0_g1_i2	1781.1	1020
EOG090C013Q	Duplicated	TR33434|c0_g1_i3	2054	1152
EOG090C013U	Fragmented	TR35616|c0_g1_i1	519.6	235
EOG090C0140	Duplicated	TR81562|c4_g1_i2	2190.2	1009
EOG090C0140	Duplicated	TR81562|c4_g1_i4	2216.9	1004
EOG090C0142	Duplicated	TR87178|c1_g1_i1	1567.5	857
EOG090C0142	Duplicated	TR87178|c1_g1_i4	1438.8	848
EOG090C0142	Duplicated	TR87178|c1_g1_i5	1527.5	848
EOG090C0148	Duplicated	TR56480|c1_g1_i1	1521.5	735
EOG090C0148	Duplicated	TR56480|c1_g1_i4	1647.4	835
EOG090C014B	Missing
EOG090C014C	Duplicated	TR49046|c10_g2_i11	1965.8	1097
EOG090C014C	Duplicated	TR49046|c10_g2_i9	1990.5	1092
EOG090C014G	Duplicated	TR71741|c5_g1_i1	1774.7	1164
EOG090C014G	Duplicated	TR71741|c5_g1_i3	1766.4	1191
EOG090C014I	Duplicated	TR52189|c0_g1_i12	921.4	617
EOG090C014I	Duplicated	TR52189|c0_g1_i6	928.9	566
EOG090C014I	Duplicated	TR52189|c0_g1_i7	929	566
EOG090C014K	Duplicated	TR46888|c5_g1_i16	910.1	792
EOG090C014K	Duplicated	TR46888|c5_g1_i3	914.8	792
EOG090C014K	Duplicated	TR46888|c5_g1_i6	914.6	792
EOG090C014M	Duplicated	TR91915|c4_g5_i1	2251.9	1248
EOG090C014M	Duplicated	TR91915|c4_g5_i3	2237.2	1230
EOG090C014M	Duplicated	TR91915|c4_g5_i7	2201.7	1203
EOG090C014N	Duplicated	TR61505|c5_g1_i1	2065.2	1191
EOG090C014N	Duplicated	TR61505|c5_g1_i2	2095	1191
EOG090C014P	Duplicated	TR97398|c0_g1_i1	837.8	876
EOG090C014P	Duplicated	TR97398|c0_g1_i2	928.1	930
EOG090C014P	Duplicated	TR97398|c0_g1_i4	869.3	914
EOG090C014S	Duplicated	TR38980|c0_g2_i1	2204.1	1094
EOG090C014S	Duplicated	TR38980|c0_g2_i10	2087.3	1017
EOG090C014S	Duplicated	TR38980|c0_g2_i5	2156.2	1043
EOG090C014U	Duplicated	TR34459|c0_g2_i5	1870.4	1023
EOG090C014U	Duplicated	TR34459|c0_g2_i6	1867.4	1023
EOG090C014W	Duplicated	TR96541|c0_g1_i2	2222.3	1327
EOG090C014W	Duplicated	TR96541|c0_g1_i3	2261.5	1327
EOG090C014W	Duplicated	TR96541|c0_g1_i4	2260.9	1327
EOG090C014X	Duplicated	TR50894|c1_g2_i1	1054.1	925
EOG090C014X	Duplicated	TR50894|c1_g2_i3	1112.3	993
EOG090C014X	Duplicated	TR50894|c1_g2_i5	1112.3	993
EOG090C0152	Duplicated	TR28845|c0_g1_i2	1213.6	1017
EOG090C0152	Duplicated	TR28845|c0_g1_i3	1213.6	1018
EOG090C0152	Duplicated	TR28845|c0_g1_i4	1214.2	1018
EOG090C0159	Complete	TR59012|c0_g1_i1	1893.4	904
EOG090C015S	Duplicated	TR88169|c10_g3_i11	1225.8	724
EOG090C015S	Duplicated	TR88169|c10_g3_i13	1226.3	724
EOG090C015S	Duplicated	TR88169|c10_g3_i25	1225.9	724
EOG090C015Y	Duplicated	TR64175|c0_g1_i1	2088.5	1005
EOG090C015Y	Duplicated	TR64175|c0_g1_i2	2062.7	1007
EOG090C0160	Complete	TR68427|c2_g2_i7	1764.6	997
EOG090C0161	Complete	TR97367|c0_g1_i2	2419.9	1197
EOG090C016A	Complete	TR70372|c0_g1_i1	1284.8	957
EOG090C016C	Complete	TR50884|c9_g2_i5	1828	927
EOG090C016M	Complete	TR49958|c4_g1_i1	1285.6	966
EOG090C016S	Complete	TR55395|c4_g1_i3	1331.5	765
EOG090C016V	Complete	TR34525|c0_g1_i1	1688.1	986
EOG090C0177	Duplicated	TR44279|c2_g1_i14	1670.6	816
EOG090C0177	Duplicated	TR44279|c2_g1_i19	1781.3	1012
EOG090C0177	Duplicated	TR44279|c2_g1_i2	1812.5	1026
EOG090C017A	Missing
EOG090C017B	Duplicated	TR41248|c2_g2_i1	2194.4	1441
EOG090C017B	Duplicated	TR41248|c2_g2_i2	2191.2	1391
EOG090C017E	Complete	TR37326|c0_g1_i2	2003	1005
EOG090C017N	Fragmented	TR50659|c0_g1_i4	1089.1	630
EOG090C017P	Complete	TR52159|c3_g1_i1	2067.8	1011
EOG090C017Q	Duplicated	TR71299|c0_g2_i12	1807.5	935
EOG090C017Q	Duplicated	TR71299|c0_g2_i13	1807.1	934
EOG090C017Q	Duplicated	TR71299|c0_g2_i16	1808	935
EOG090C017T	Complete	TR35402|c0_g1_i1	1665.5	918
EOG090C017U	Missing
EOG090C017W	Missing
EOG090C017Y	Duplicated	TR85039|c0_g3_i1	1859.5	996
EOG090C017Y	Duplicated	TR85039|c0_g3_i3	1859.2	996
EOG090C017Y	Duplicated	TR85039|c0_g3_i7	1801.4	944
EOG090C0180	Missing
EOG090C0181	Complete	TR55069|c1_g1_i1	2096.5	1088
EOG090C0184	Complete	TR33452|c0_g1_i1	856.3	788
EOG090C0186	Duplicated	TR103333|c0_g3_i1	2150.2	1008
EOG090C0186	Duplicated	TR103333|c0_g3_i6	2137.3	1008
EOG090C0186	Duplicated	TR103333|c0_g3_i9	2150.8	1008
EOG090C0188	Duplicated	TR65282|c0_g1_i1	1339.1	717
EOG090C0188	Duplicated	TR65282|c0_g1_i3	1337.7	713
EOG090C0188	Duplicated	TR65282|c0_g1_i6	1397.5	887
EOG090C018C	Complete	TR88136|c1_g1_i1	2151.9	1045
EOG090C018D	Duplicated	TR88161|c6_g1_i1	2062.2	1105
EOG090C018D	Duplicated	TR88161|c6_g1_i7	2069.7	1103
EOG090C018D	Duplicated	TR88161|c6_g1_i8	2065.8	1094
EOG090C018J	Duplicated	TR59534|c0_g1_i1	1863.7	1014
EOG090C018J	Duplicated	TR59534|c0_g1_i4	1860.5	1014
EOG090C018T	Duplicated	TR39024|c3_g6_i4	1988.1	996
EOG090C018T	Duplicated	TR39024|c3_g6_i9	2002.9	996
EOG090C0191	Fragmented	TR44315|c6_g3_i9	677.7	370
EOG090C0195	Complete	TR91909|c4_g2_i22	1944.2	940
EOG090C0199	Duplicated	TR49026|c2_g3_i12	1571.4	971
EOG090C0199	Duplicated	TR49026|c2_g3_i5	1604	964
EOG090C019B	Complete	TR55480|c0_g1_i1	2020.2	932
EOG090C019C	Complete	TR61440|c3_g2_i3	2208.2	1131
EOG090C019G	Duplicated	TR80560|c2_g1_i12	1880.2	1002
EOG090C019G	Duplicated	TR80560|c2_g1_i15	1858.4	1005
EOG090C019G	Duplicated	TR80560|c2_g1_i17	1812.1	977
EOG090C019O	Missing
EOG090C019U	Complete	TR105225|c6_g1_i2	2094.5	1557
EOG090C019V	Complete	TR55774|c0_g1_i4	1753.4	998
EOG090C01A9	Missing
EOG090C01AE	Duplicated	TR67071|c1_g1_i1	1867.6	934
EOG090C01AE	Duplicated	TR67071|c1_g1_i2	1719.5	866
EOG090C01AK	Duplicated	TR70338|c4_g1_i1	1029.6	726
EOG090C01AK	Duplicated	TR81578|c1_g1_i5	1049.6	702
EOG090C01AN	Complete	TR44319|c0_g1_i1	1624	932
EOG090C01AQ	Duplicated	TR27657|c0_g1_i5	1290.5	803
EOG090C01AQ	Duplicated	TR27657|c0_g1_i6	1291.6	803
EOG090C01AR	Complete	TR97688|c0_g1_i1	1918.6	896
EOG090C01AT	Duplicated	TR51188|c1_g3_i1	2631.4	1492
EOG090C01AT	Duplicated	TR51188|c1_g3_i10	2635.3	1492
EOG090C01AT	Duplicated	TR51188|c1_g3_i11	2631.8	1492
EOG090C01AV	Complete	TR89821|c0_g2_i3	1635	931
EOG090C01B1	Duplicated	TR81254|c7_g1_i10	1907.6	1056
EOG090C01B1	Duplicated	TR81254|c7_g1_i6	1907.6	1056
EOG090C01B1	Duplicated	TR81254|c7_g1_i8	1907.6	1056
EOG090C01B5	Complete	TR55757|c2_g2_i1	1859	981
EOG090C01B9	Duplicated	TR87896|c0_g1_i2	1997.8	969
EOG090C01B9	Duplicated	TR87896|c0_g1_i3	2015.8	994
EOG090C01BA	Complete	TR49923|c2_g1_i1	1898.8	1060
EOG090C01BD	Duplicated	TR105887|c0_g1_i1	1979.7	928
EOG090C01BD	Duplicated	TR105887|c0_g1_i2	1976.1	939
EOG090C01BD	Duplicated	TR105887|c0_g1_i4	1722.4	832
EOG090C01BG	Missing
EOG090C01BI	Duplicated	TR36911|c0_g1_i2	1274.8	907
EOG090C01BI	Duplicated	TR70650|c3_g4_i2	1279.3	954
EOG090C01BI	Duplicated	TR70650|c3_g4_i3	1282.3	901
EOG090C01BN	Duplicated	TR87877|c1_g1_i5	1643	849
EOG090C01BN	Duplicated	TR87877|c1_g1_i7	1643.1	849
EOG090C01BP	Duplicated	TR85517|c8_g2_i1	1600.4	839
EOG090C01BP	Duplicated	TR85517|c8_g2_i6	1600.4	839
EOG090C01BT	Duplicated	TR61501|c6_g1_i11	1490.2	1006
EOG090C01BT	Duplicated	TR61501|c6_g1_i2	1490.9	1006
EOG090C01BW	Fragmented	TR105261|c2_g1_i1	511.8	315
EOG090C01BX	Complete	TR39026|c4_g1_i2	1882.1	953
EOG090C01C0	Complete	TR81342|c0_g1_i3	1755.4	1125
EOG090C01CB	Complete	TR101907|c0_g1_i5	2124.6	1042
EOG090C01CD	Complete	TR101876|c0_g1_i1	1717.9	806
EOG090C01CE	Complete	TR81182|c4_g1_i2	1904.7	990
EOG090C01CH	Complete	TR61962|c0_g1_i2	1507.1	1000
EOG090C01CI	Complete	TR92699|c0_g1_i4	1880.3	948
EOG090C01CP	Duplicated	TR39210|c6_g2_i10	1956.5	1293
EOG090C01CP	Duplicated	TR39210|c6_g2_i5	1974.4	1292
EOG090C01CP	Duplicated	TR39210|c6_g2_i8	1956.5	1293
EOG090C01CR	Complete	TR98414|c0_g1_i1	2135.5	1137
EOG090C01CT	Duplicated	TR66613|c2_g1_i1	1765.4	1102
EOG090C01CT	Duplicated	TR66613|c2_g1_i2	1781.5	1105
EOG090C01CV	Duplicated	TR34201|c3_g1_i1	1537	1048
EOG090C01CV	Duplicated	TR34201|c3_g1_i10	1526.7	1056
EOG090C01CV	Duplicated	TR34201|c3_g1_i4	1546.5	1048
EOG090C01CW	Fragmented	TR66261|c7_g1_i1	797.2	544
EOG090C01CX	Duplicated	TR55702|c1_g1_i3	1954.6	981
EOG090C01CX	Duplicated	TR55702|c1_g1_i5	1960.7	981
EOG090C01CX	Duplicated	TR55702|c1_g1_i6	1758.6	914
EOG090C01D1	Duplicated	TR79420|c3_g1_i2	1797.6	994
EOG090C01D1	Duplicated	TR79420|c3_g1_i4	1799.7	985
EOG090C01D1	Duplicated	TR79420|c3_g1_i7	1799.8	976
EOG090C01D3	Duplicated	TR51170|c2_g2_i4	1732	825
EOG090C01D3	Duplicated	TR51170|c2_g2_i6	1727.5	825
EOG090C01D3	Duplicated	TR51170|c2_g2_i8	1868.7	896
EOG090C01D9	Missing
EOG090C01DA	Missing
EOG090C01DB	Missing
EOG090C01DE	Duplicated	TR53562|c2_g1_i1	1982.9	978
EOG090C01DE	Duplicated	TR53562|c2_g1_i2	2005.6	973
EOG090C01DE	Duplicated	TR53562|c2_g1_i6	2006.2	972
EOG090C01DF	Complete	TR97343|c4_g2_i9	1953.9	932
EOG090C01DK	Duplicated	TR27713|c0_g1_i1	1655.3	813
EOG090C01DK	Duplicated	TR27713|c0_g1_i2	1891.6	977
EOG090C01DK	Duplicated	TR27713|c0_g1_i6	1900.9	978
EOG090C01DU	Fragmented	TR97318|c1_g1_i3	755.1	486
EOG090C01DV	Duplicated	TR92727|c0_g1_i1	1976.3	924
EOG090C01DV	Duplicated	TR92727|c0_g1_i2	2046.9	934
EOG090C01DY	Fragmented	TR89833|c4_g1_i13	1223.6	586
EOG090C01E2	Complete	TR66577|c0_g1_i1	1929	985
EOG090C01EA	Complete	TR55661|c2_g1_i3	1860.5	935
EOG090C01EB	Duplicated	TR92570|c0_g1_i3	1926.4	1048
EOG090C01EB	Duplicated	TR92570|c0_g1_i6	1926.4	1048
EOG090C01EB	Duplicated	TR92570|c0_g1_i7	1926.4	1048
EOG090C01EC	Complete	TR66524|c0_g1_i1	1752.4	1036
EOG090C01ED	Duplicated	TR81482|c2_g2_i3	2010.5	1021
EOG090C01ED	Duplicated	TR81482|c2_g2_i4	2016.6	1004
EOG090C01ED	Duplicated	TR81482|c2_g2_i5	2015.6	1004
EOG090C01EH	Complete	TR71315|c5_g1_i3	2243.5	1019
EOG090C01EO	Duplicated	TR55720|c5_g1_i1	1287.1	898
EOG090C01EO	Duplicated	TR55720|c5_g1_i3	1316.7	898
EOG090C01EO	Duplicated	TR55720|c5_g1_i7	1249.8	900
EOG090C01EU	Missing
EOG090C01EW	Duplicated	TR27659|c1_g1_i1	1759.5	893
EOG090C01EW	Duplicated	TR27659|c1_g1_i6	1760.8	893
EOG090C01EW	Duplicated	TR27659|c1_g1_i9	1761.2	893
EOG090C01EX	Complete	TR102093|c7_g1_i1	1117.8	698
EOG090C01F2	Fragmented	TR55687|c0_g1_i5	1478	760
EOG090C01F6	Duplicated	TR97659|c0_g3_i1	1437.8	929
EOG090C01F6	Duplicated	TR97659|c0_g3_i4	1447.8	929
EOG090C01F6	Duplicated	TR97659|c0_g3_i6	1418.3	929
EOG090C01FC	Complete	TR36563|c0_g1_i3	1353.5	754
EOG090C01FF	Complete	TR26628|c0_g1_i3	1722.1	1053
EOG090C01FH	Complete	TR67127|c1_g1_i1	1406.9	892
EOG090C01FR	Duplicated	TR65057|c0_g1_i1	1743	862
EOG090C01FR	Duplicated	TR65057|c0_g1_i3	1921.3	988
EOG090C01FT	Fragmented	TR103311|c1_g1_i5	1157.2	617
EOG090C01FU	Complete	TR89848|c0_g1_i4	2046.4	1042
EOG090C01FX	Duplicated	TR97702|c1_g1_i1	1923.4	1101
EOG090C01FX	Duplicated	TR97702|c1_g1_i2	1923.4	1101
EOG090C01FY	Duplicated	TR34223|c2_g6_i10	1493.4	886
EOG090C01FY	Duplicated	TR34223|c2_g6_i12	1596.2	977
EOG090C01FY	Duplicated	TR34223|c2_g6_i8	1623.5	954
EOG090C01FZ	Complete	TR96816|c0_g1_i1	1816.2	931
EOG090C01G2	Complete	TR43746|c3_g1_i1	1130	983
EOG090C01G3	Complete	TR89912|c8_g1_i2	1720.6	897
EOG090C01GC	Complete	TR55766|c1_g1_i1	1901.6	1462
EOG090C01GD	Missing
EOG090C01GF	Duplicated	TR39059|c0_g1_i1	1613.9	1095
EOG090C01GF	Duplicated	TR39059|c0_g1_i2	1397	961
EOG090C01GF	Duplicated	TR39059|c0_g1_i4	1641.2	1082
EOG090C01GG	Duplicated	TR106681|c1_g1_i13	2103.1	1085
EOG090C01GG	Duplicated	TR106681|c1_g1_i2	2103.1	1085
EOG090C01GG	Duplicated	TR106681|c1_g1_i7	2103	1080
EOG090C01GO	Complete	TR74262|c0_g1_i1	1810.8	945
EOG090C01GS	Duplicated	TR87816|c4_g5_i2	1127.9	764
EOG090C01GS	Duplicated	TR87816|c4_g5_i7	1127.7	751
EOG090C01GY	Complete	TR27658|c1_g1_i1	2153.4	1089
EOG090C01H0	Duplicated	TR43690|c5_g1_i1	1917.7	1273
EOG090C01H0	Duplicated	TR43690|c5_g1_i4	1977.9	1302
EOG090C01H2	Duplicated	TR81415|c2_g1_i1	1056.1	865
EOG090C01H2	Duplicated	TR88134|c2_g1_i1	1067.8	852
EOG090C01H2	Duplicated	TR88134|c2_g1_i3	1078	866
EOG090C01H6	Duplicated	TR66234|c8_g1_i10	1524.4	928
EOG090C01H6	Duplicated	TR66234|c8_g1_i4	1521.6	928
EOG090C01H6	Duplicated	TR66234|c8_g1_i6	1524.3	928
EOG090C01H7	Duplicated	TR98418|c2_g1_i1	1710.4	917
EOG090C01H7	Duplicated	TR98418|c2_g1_i2	1599.9	874
EOG090C01HG	Complete	TR96101|c3_g1_i1	1921.9	1038
EOG090C01HH	Duplicated	TR48977|c2_g1_i1	1750	836
EOG090C01HH	Duplicated	TR48977|c2_g1_i6	1749.9	836
EOG090C01HJ	Duplicated	TR97299|c4_g2_i1	1960.1	923
EOG090C01HJ	Duplicated	TR97299|c4_g2_i2	1963.9	923
EOG090C01HJ	Duplicated	TR97299|c4_g2_i3	1964.1	923
EOG090C01HM	Complete	TR107187|c0_g1_i2	1666.4	835
EOG090C01HQ	Duplicated	TR61168|c0_g1_i1	1260.7	658
EOG090C01HQ	Duplicated	TR61168|c0_g1_i5	1219.6	628
EOG090C01HX	Complete	TR85097|c2_g3_i1	1016.1	549
EOG090C01HZ	Duplicated	TR61466|c3_g1_i1	1694.4	853
EOG090C01HZ	Duplicated	TR61466|c3_g1_i14	1694.4	840
EOG090C01I3	Duplicated	TR87863|c4_g1_i1	1451.7	823
EOG090C01I3	Duplicated	TR87863|c4_g1_i2	1438.3	793
EOG090C01I3	Duplicated	TR87863|c4_g1_i3	1451	822
EOG090C01I4	Complete	TR80075|c0_g1_i1	1235.1	809
EOG090C01I8	Complete	TR27211|c1_g1_i1	1887.8	1079
EOG090C01IN	Missing
EOG090C01IQ	Duplicated	TR41203|c2_g1_i2	1551.9	921
EOG090C01IQ	Duplicated	TR41203|c2_g1_i4	1551.9	921
EOG090C01IQ	Duplicated	TR41203|c2_g1_i6	1550.6	921
EOG090C01IV	Complete	TR34517|c2_g1_i4	1661.5	840
EOG090C01IX	Complete	TR73589|c0_g1_i1	1356.4	954
EOG090C01J4	Fragmented	TR30053|c0_g1_i1	638.1	354
EOG090C01J7	Duplicated	TR96106|c0_g1_i13	1682.1	852
EOG090C01J7	Duplicated	TR96106|c0_g1_i2	1770.9	912
EOG090C01J7	Duplicated	TR96106|c0_g1_i6	1751	912
EOG090C01JC	Complete	TR37275|c0_g1_i1	1858.9	978
EOG090C01JE	Duplicated	TR81533|c3_g3_i1	1832.4	908
EOG090C01JE	Duplicated	TR81533|c3_g3_i2	1829.4	919
EOG090C01JE	Duplicated	TR81533|c3_g3_i5	1779.1	896
EOG090C01JJ	Duplicated	TR53487|c0_g1_i1	1712.9	946
EOG090C01JJ	Duplicated	TR53487|c0_g1_i3	1623	911
EOG090C01JN	Duplicated	TR53513|c0_g1_i3	1537.1	838
EOG090C01JN	Duplicated	TR53513|c0_g1_i4	1538.2	837
EOG090C01JN	Duplicated	TR53513|c0_g1_i9	1529.3	838
EOG090C01JQ	Duplicated	TR85122|c2_g1_i3	1171.2	846
EOG090C01JQ	Duplicated	TR85122|c2_g1_i6	1160.5	834
EOG090C01JR	Complete	TR64192|c1_g1_i1	1610.7	858
EOG090C01JT	Duplicated	TR89243|c0_g1_i3	1491.2	837
EOG090C01JT	Duplicated	TR89243|c0_g1_i5	1361.5	764
EOG090C01JY	Duplicated	TR65793|c3_g1_i1	1016.4	565
EOG090C01JY	Duplicated	TR65793|c3_g1_i2	1021.3	565
EOG090C01K1	Complete	TR34213|c1_g1_i2	1826	1189
EOG090C01K8	Complete	TR53600|c0_g1_i2	1857.4	909
EOG090C01KG	Fragmented	TR57954|c0_g1_i1	1313.9	673
EOG090C01KN	Duplicated	TR98400|c1_g1_i13	1255.1	618
EOG090C01KN	Duplicated	TR98400|c1_g1_i17	1231.1	652
EOG090C01KN	Duplicated	TR98400|c1_g1_i2	1255.1	618
EOG090C01KS	Missing
EOG090C01KW	Duplicated	TR80603|c0_g1_i1	1170.7	783
EOG090C01KW	Duplicated	TR80603|c0_g1_i2	1171.5	783
EOG090C01KZ	Duplicated	TR49896|c0_g1_i10	1428.9	968
EOG090C01KZ	Duplicated	TR49896|c0_g1_i13	1428.6	962
EOG090C01KZ	Duplicated	TR49896|c0_g1_i2	1428.9	968
EOG090C01L2	Complete	TR38979|c0_g1_i8	1577.3	716
EOG090C01L3	Duplicated	TR92729|c0_g1_i1	1347.3	864
EOG090C01L3	Duplicated	TR92729|c0_g1_i2	1375	851
EOG090C01L3	Duplicated	TR92729|c0_g1_i3	1375.7	851
EOG090C01L7	Duplicated	TR71755|c1_g1_i1	1721.4	873
EOG090C01L7	Duplicated	TR71755|c1_g1_i10	1721.4	873
EOG090C01L7	Duplicated	TR71755|c1_g1_i8	1724.2	873
EOG090C01LD	Complete	TR32481|c0_g1_i1	1865.7	893
EOG090C01LF	Fragmented	TR28490|c1_g1_i1	760.5	464
EOG090C01LP	Duplicated	TR28358|c1_g1_i1	2026.3	1040
EOG090C01LP	Duplicated	TR28358|c1_g1_i2	2026.5	1040
EOG090C01LQ	Duplicated	TR71719|c3_g1_i1	1652.8	929
EOG090C01LQ	Duplicated	TR71719|c3_g1_i4	1657.8	929
EOG090C01LQ	Duplicated	TR71719|c3_g1_i6	1522.9	747
EOG090C01LR	Duplicated	TR81615|c1_g2_i1	850.7	749
EOG090C01LR	Duplicated	TR81615|c1_g2_i3	853.5	749
EOG090C01LV	Duplicated	TR73826|c1_g1_i1	2011.7	929
EOG090C01LV	Duplicated	TR73826|c1_g1_i2	2011.8	929
EOG090C01LV	Duplicated	TR73826|c1_g1_i3	2012.5	929
EOG090C01M2	Duplicated	TR43768|c3_g1_i10	1371.1	795
EOG090C01M2	Duplicated	TR43768|c3_g1_i4	1371.8	795
EOG090C01M2	Duplicated	TR43768|c3_g1_i8	1371.1	795
EOG090C01M7	Complete	TR49897|c0_g1_i1	936	619
EOG090C01MA	Duplicated	TR103282|c2_g2_i1	1376.8	989
EOG090C01MA	Duplicated	TR103282|c2_g2_i2	1419.9	1000
EOG090C01MA	Duplicated	TR103282|c2_g2_i3	1376.3	989
EOG090C01ME	Fragmented	TR66570|c0_g1_i2	934	474
EOG090C01MH	Missing
EOG090C01MJ	Complete	TR96078|c0_g2_i5	1270.1	697
EOG090C01MZ	Missing
EOG090C01N9	Duplicated	TR48999|c3_g2_i5	1171.2	597
EOG090C01N9	Duplicated	TR48999|c3_g2_i6	1141.3	598
EOG090C01NK	Duplicated	TR97678|c0_g1_i1	1495.5	692
EOG090C01NK	Duplicated	TR97678|c0_g1_i2	1687.8	795
EOG090C01NM	Missing
EOG090C01NW	Complete	TR95802|c0_g1_i1	928.7	607
EOG090C01O3	Complete	TR81631|c1_g1_i1	1221.6	769
EOG090C01O6	Duplicated	TR107162|c1_g1_i1	1476.7	791
EOG090C01O6	Duplicated	TR107162|c1_g1_i2	1439.7	751
EOG090C01O8	Complete	TR46906|c1_g1_i1	1337.3	894
EOG090C01OB	Duplicated	TR102091|c7_g3_i1	750.7	612
EOG090C01OB	Duplicated	TR102091|c7_g3_i5	751.1	611
EOG090C01OF	Duplicated	TR106641|c1_g1_i3	1680.7	891
EOG090C01OF	Duplicated	TR106641|c1_g1_i4	1667.3	891
EOG090C01OF	Duplicated	TR106641|c1_g1_i6	1667.7	891
EOG090C01OL	Complete	TR59556|c1_g1_i1	1963.4	925
EOG090C01ON	Missing
EOG090C01OO	Duplicated	TR81204|c0_g1_i1	1752.1	923
EOG090C01OO	Duplicated	TR81204|c0_g1_i2	1752.3	923
EOG090C01OT	Duplicated	TR41243|c3_g2_i14	1002	567
EOG090C01OT	Duplicated	TR41243|c3_g2_i4	1002.2	567
EOG090C01OU	Duplicated	TR56461|c2_g1_i1	1586.4	839
EOG090C01OU	Duplicated	TR56461|c2_g1_i2	1400.1	759
EOG090C01OX	Complete	TR50626|c1_g1_i1	1612.4	846
EOG090C01P6	Duplicated	TR97331|c0_g1_i20	1536.3	966
EOG090C01P6	Duplicated	TR97331|c0_g1_i5	1549.7	966
EOG090C01P9	Complete	TR49031|c3_g5_i1	1490.3	720
EOG090C01PA	Complete	TR52731|c1_g1_i1	1499.1	709
EOG090C01PE	Complete	TR97682|c2_g1_i1	658.5	434
EOG090C01PG	Duplicated	TR28664|c1_g1_i1	1623.2	844
EOG090C01PG	Duplicated	TR28664|c1_g1_i7	1582.7	844
EOG090C01PG	Duplicated	TR28664|c1_g1_i8	1622.8	844
EOG090C01PI	Duplicated	TR91895|c0_g1_i11	1217.9	724
EOG090C01PI	Duplicated	TR91895|c0_g1_i14	1192	700
EOG090C01PI	Duplicated	TR91895|c0_g1_i19	1193.3	713
EOG090C01PK	Duplicated	TR87164|c2_g1_i1	1141.5	666
EOG090C01PK	Duplicated	TR87164|c2_g1_i2	1139.3	670
EOG090C01PM	Duplicated	TR27155|c0_g2_i1	1718.9	855
EOG090C01PM	Duplicated	TR27155|c0_g2_i5	1718.2	855
EOG090C01PM	Duplicated	TR27155|c0_g2_i8	1718.9	855
EOG090C01PR	Duplicated	TR85040|c0_g1_i6	1705.1	845
EOG090C01PR	Duplicated	TR85040|c0_g1_i8	1671.4	845
EOG090C01PV	Complete	TR61152|c1_g1_i2	1602.7	847
EOG090C01PW	Duplicated	TR34532|c0_g1_i1	1645.8	981
EOG090C01PW	Duplicated	TR34532|c0_g1_i3	1644.4	981
EOG090C01Q4	Duplicated	TR41192|c4_g1_i20	1566.1	841
EOG090C01Q4	Duplicated	TR41192|c4_g1_i9	1569.9	843
EOG090C01Q5	Duplicated	TR59481|c3_g1_i1	1780.7	910
EOG090C01Q5	Duplicated	TR59481|c3_g1_i2	1781.2	910
EOG090C01Q5	Duplicated	TR81356|c2_g1_i1	1675.9	909
EOG090C01QA	Fragmented	TR96057|c0_g1_i2	1583.9	678
EOG090C01QH	Duplicated	TR44335|c0_g1_i2	1686.9	862
EOG090C01QH	Duplicated	TR44335|c0_g1_i5	1536.1	785
EOG090C01QI	Duplicated	TR85104|c5_g4_i15	989.3	458
EOG090C01QI	Duplicated	TR85104|c5_g4_i5	989.3	458
EOG090C01QI	Duplicated	TR85104|c5_g4_i8	989.3	458
EOG090C01QJ	Fragmented	TR37257|c0_g1_i2	644.7	339
EOG090C01QN	Complete	TR52201|c4_g1_i2	1573	806
EOG090C01QP	Complete	TR79418|c4_g2_i4	1470.8	796
EOG090C01QS	Duplicated	TR102228|c0_g1_i1	1093.7	572
EOG090C01QS	Duplicated	TR102228|c0_g1_i2	1095.6	572
EOG090C01QT	Duplicated	TR88145|c3_g2_i4	1296.7	744
EOG090C01QT	Duplicated	TR88145|c3_g2_i6	1245.3	695
EOG090C01QT	Duplicated	TR88145|c3_g2_i8	1296	734
EOG090C01QU	Duplicated	TR50612|c0_g1_i1	1185.8	758
EOG090C01QU	Duplicated	TR50612|c0_g1_i5	1101.6	702
EOG090C01R3	Complete	TR93205|c0_g1_i6	1201.3	770
EOG090C01R7	Duplicated	TR105225|c5_g3_i1	2236.3	1584
EOG090C01R7	Duplicated	TR105225|c5_g3_i2	2207	1571
EOG090C01RP	Complete	TR85458|c0_g1_i6	1259.8	695
EOG090C01RQ	Duplicated	TR55695|c0_g1_i2	2374.3	1234
EOG090C01RQ	Duplicated	TR55695|c0_g1_i3	2337	1195
EOG090C01RU	Complete	TR38623|c1_g1_i3	787	535
EOG090C01S4	Complete	TR100038|c0_g1_i1	1558.6	979
EOG090C01S6	Duplicated	TR38999|c2_g1_i1	1607.9	888
EOG090C01S6	Duplicated	TR38999|c2_g1_i3	1578.6	889
EOG090C01SB	Duplicated	TR40998|c0_g1_i11	1537.8	799
EOG090C01SB	Duplicated	TR40998|c0_g1_i2	1537.7	799
EOG090C01SB	Duplicated	TR40998|c0_g1_i5	1537.5	799
EOG090C01SC	Missing
EOG090C01SN	Duplicated	TR34208|c4_g2_i2	1339.4	895
EOG090C01SN	Duplicated	TR34208|c4_g2_i4	1335.7	878
EOG090C01SN	Duplicated	TR34208|c4_g2_i7	1333.3	860
EOG090C01SR	Duplicated	TR51250|c3_g2_i6	1290.9	1036
EOG090C01SR	Duplicated	TR51250|c3_g2_i8	1189.4	602
EOG090C01SR	Duplicated	TR51250|c3_g2_i9	1304.1	992
EOG090C01SU	Duplicated	TR92713|c3_g2_i12	1387	756
EOG090C01SU	Duplicated	TR92713|c3_g2_i14	1203.7	645
EOG090C01SU	Duplicated	TR92713|c3_g2_i17	1411.7	752
EOG090C01SV	Complete	TR43946|c0_g1_i1	1224	705
EOG090C01SZ	Duplicated	TR70298|c0_g1_i10	1190.5	901
EOG090C01SZ	Duplicated	TR70298|c0_g1_i8	1021.4	812
EOG090C01T1	Duplicated	TR97338|c7_g1_i4	1584.2	801
EOG090C01T1	Duplicated	TR97338|c7_g1_i5	1569.4	783
EOG090C01T1	Duplicated	TR97338|c7_g1_i7	1590.8	794
EOG090C01T5	Duplicated	TR50901|c3_g1_i3	1247.1	768
EOG090C01T5	Duplicated	TR50901|c3_g1_i4	1247.1	768
EOG090C01T5	Duplicated	TR50901|c3_g1_i7	1247.1	768
EOG090C01T6	Fragmented	TR85064|c3_g1_i16	1799.5	880
EOG090C01T7	Duplicated	TR80655|c0_g1_i1	1368.8	814
EOG090C01T7	Duplicated	TR80655|c0_g1_i2	1368.4	814
EOG090C01TF	Duplicated	TR96028|c0_g1_i1	1634.9	807
EOG090C01TF	Duplicated	TR96028|c0_g1_i2	1614.6	810
EOG090C01TF	Duplicated	TR96028|c0_g1_i4	1627.1	795
EOG090C01TM	Fragmented	TR101864|c0_g1_i1	851.6	409
EOG090C01TP	Duplicated	TR50863|c0_g2_i1	2018	1421
EOG090C01TP	Duplicated	TR50863|c0_g2_i2	2241.1	1503
EOG090C01TP	Duplicated	TR50863|c0_g2_i4	2238.4	1505
EOG090C01TU	Duplicated	TR81402|c0_g1_i1	1667.2	844
EOG090C01TU	Duplicated	TR81402|c0_g1_i2	1716.4	915
EOG090C01TX	Complete	TR81551|c1_g2_i1	1128.2	740
EOG090C01TZ	Missing
EOG090C01U3	Duplicated	TR91877|c4_g2_i17	1439.6	729
EOG090C01U3	Duplicated	TR91877|c4_g2_i3	1439.9	739
EOG090C01U3	Duplicated	TR91877|c4_g2_i7	1440	739
EOG090C01U7	Duplicated	TR34286|c0_g5_i14	1162.8	585
EOG090C01U7	Duplicated	TR34286|c0_g5_i6	1162.9	585
EOG090C01U7	Duplicated	TR34286|c0_g5_i7	1163	585
EOG090C01UB	Duplicated	TR55663|c9_g3_i6	1153.7	683
EOG090C01UB	Duplicated	TR55663|c9_g3_i7	1313.9	808
EOG090C01UB	Duplicated	TR55663|c9_g3_i8	1305.7	800
EOG090C01UK	Duplicated	TR69328|c0_g1_i1	1789.7	883
EOG090C01UK	Duplicated	TR69328|c0_g1_i3	1577.8	730
EOG090C01UM	Missing
EOG090C01UN	Duplicated	TR56436|c2_g1_i26	1764.3	857
EOG090C01UN	Duplicated	TR56436|c2_g1_i5	1764	857
EOG090C01UN	Duplicated	TR56436|c2_g1_i7	1765.8	857
EOG090C01US	Duplicated	TR49955|c0_g2_i2	1736.4	864
EOG090C01US	Duplicated	TR49955|c0_g2_i4	1764.5	897
EOG090C01US	Duplicated	TR49955|c0_g2_i9	1711.7	869
EOG090C01UX	Complete	TR56443|c0_g1_i2	2018.2	1375
EOG090C01V0	Duplicated	TR38625|c1_g1_i1	1419	854
EOG090C01V0	Duplicated	TR38625|c1_g1_i2	1262.8	807
EOG090C01V1	Fragmented	TR53470|c1_g2_i1	1496.7	674
EOG090C01V4	Complete	TR88098|c3_g1_i2	1681.6	838
EOG090C01V6	Complete	TR97298|c0_g1_i2	1698.5	931
EOG090C01V7	Complete	TR39065|c6_g2_i5	1193.1	532
EOG090C01VA	Fragmented	TR73012|c0_g1_i3	840.2	405
EOG090C01VG	Duplicated	TR102061|c2_g1_i1	1532.4	780
EOG090C01VG	Duplicated	TR102061|c2_g1_i3	1753.8	872
EOG090C01VJ	Fragmented	TR39124|c2_g1_i3	773.4	441
EOG090C01VQ	Complete	TR46946|c10_g1_i4	1631.4	762
EOG090C01VV	Duplicated	TR87138|c7_g1_i2	1322.4	667
EOG090C01VV	Duplicated	TR87138|c7_g1_i9	1212.4	599
EOG090C01VW	Duplicated	TR71691|c2_g1_i1	632.2	591
EOG090C01VW	Duplicated	TR71691|c2_g1_i2	565.7	461
EOG090C01VY	Duplicated	TR34281|c0_g1_i10	1289.1	623
EOG090C01VY	Duplicated	TR34281|c0_g1_i6	1419.3	827
EOG090C01VY	Duplicated	TR34281|c0_g1_i9	1414.2	826
EOG090C01W9	Duplicated	TR96033|c1_g1_i1	705.5	684
EOG090C01W9	Duplicated	TR96033|c1_g1_i2	706.3	679
EOG090C01W9	Duplicated	TR96033|c1_g1_i3	706	683
EOG090C01WA	Duplicated	TR43711|c9_g1_i2	1573.5	823
EOG090C01WA	Duplicated	TR43711|c9_g1_i3	1581.6	823
EOG090C01WA	Duplicated	TR43711|c9_g1_i5	1573.3	823
EOG090C01WC	Complete	TR32418|c3_g1_i1	1455.6	988
EOG090C01WD	Complete	TR107100|c5_g1_i1	1950.3	874
EOG090C01WE	Duplicated	TR71288|c4_g3_i5	1010	870
EOG090C01WE	Duplicated	TR71288|c4_g3_i7	1054.6	903
EOG090C01WE	Duplicated	TR71288|c4_g3_i9	1054.5	903
EOG090C01WG	Duplicated	TR70833|c0_g2_i1	1123.9	739
EOG090C01WG	Duplicated	TR70833|c0_g2_i3	1091.4	675
EOG090C01WH	Complete	TR34499|c0_g2_i3	846.9	761
EOG090C01WU	Duplicated	TR53563|c7_g1_i2	1579.9	845
EOG090C01WU	Duplicated	TR53563|c7_g1_i3	1523.5	801
EOG090C01WV	Duplicated	TR53529|c1_g1_i1	1640.9	775
EOG090C01WV	Duplicated	TR53529|c1_g1_i2	1445	694
EOG090C01WV	Duplicated	TR53529|c1_g1_i3	1638.3	780
EOG090C01WW	Missing
EOG090C01X0	Duplicated	TR55787|c0_g1_i1	1715.1	840
EOG090C01X0	Duplicated	TR55787|c0_g1_i2	1715	840
EOG090C01X2	Fragmented	TR87125|c3_g1_i2	965	450
EOG090C01X3	Duplicated	TR107120|c1_g3_i3	1370.6	809
EOG090C01X3	Duplicated	TR107120|c1_g3_i4	1370.6	809
EOG090C01X4	Complete	TR92233|c0_g1_i1	711.1	492
EOG090C01XE	Complete	TR31340|c0_g1_i2	1371.6	711
EOG090C01XL	Duplicated	TR50678|c0_g2_i1	1165.8	661
EOG090C01XL	Duplicated	TR50678|c0_g2_i2	1112.8	641
EOG090C01XL	Duplicated	TR50678|c0_g2_i3	1237.5	694
EOG090C01XM	Duplicated	TR81362|c3_g1_i2	1500.5	730
EOG090C01XM	Duplicated	TR81362|c3_g1_i3	1642.6	791
EOG090C01XS	Missing
EOG090C01XT	Duplicated	TR41195|c9_g1_i3	1463.3	890
EOG090C01XT	Duplicated	TR88123|c0_g1_i1	1363.5	869
EOG090C01XY	Duplicated	TR46449|c7_g1_i12	749.7	429
EOG090C01XY	Duplicated	TR46449|c7_g1_i13	749.7	429
EOG090C01XY	Duplicated	TR46449|c7_g1_i17	750	429
EOG090C01Y2	Complete	TR36839|c1_g1_i1	1500.2	742
EOG090C01Y5	Duplicated	TR97332|c0_g3_i1	1124.8	541
EOG090C01Y5	Duplicated	TR97332|c0_g3_i3	1113.3	535
EOG090C01Y6	Fragmented	TR28093|c0_g1_i1	502.4	353
EOG090C01YB	Duplicated	TR49965|c0_g1_i2	1382.5	715
EOG090C01YB	Duplicated	TR49965|c0_g1_i8	1581.6	801
EOG090C01YE	Duplicated	TR58140|c2_g1_i2	1214.4	939
EOG090C01YE	Duplicated	TR58140|c2_g1_i4	1161.4	929
EOG090C01YJ	Duplicated	TR103341|c1_g1_i3	1842.7	937
EOG090C01YJ	Duplicated	TR103341|c1_g1_i7	1842.2	937
EOG090C01YL	Missing
EOG090C01YM	Duplicated	TR53483|c0_g1_i1	1464.1	772
EOG090C01YM	Duplicated	TR53483|c0_g1_i2	1464.1	772
EOG090C01YM	Duplicated	TR53483|c0_g1_i5	1251.5	681
EOG090C01YP	Duplicated	TR107153|c5_g1_i3	1622	752
EOG090C01YP	Duplicated	TR107153|c5_g1_i6	1597.1	754
EOG090C01YQ	Complete	TR48857|c0_g1_i1	1375.5	673
EOG090C01YR	Duplicated	TR28652|c0_g1_i2	1315.3	853
EOG090C01YR	Duplicated	TR28652|c0_g1_i4	1321.1	865
EOG090C01YR	Duplicated	TR28652|c0_g1_i9	1310.9	819
EOG090C01Z0	Complete	TR26648|c0_g1_i1	1590.4	735
EOG090C01Z2	Complete	TR101219|c3_g1_i3	992.1	712
EOG090C01ZK	Missing
EOG090C01ZR	Missing
EOG090C01ZT	Duplicated	TR56438|c6_g2_i1	1560	845
EOG090C01ZT	Duplicated	TR56438|c6_g2_i3	1551	845
EOG090C01ZT	Duplicated	TR56438|c6_g2_i4	1560.2	844
EOG090C01ZV	Duplicated	TR103263|c1_g1_i2	1417.8	714
EOG090C01ZV	Duplicated	TR103263|c1_g1_i4	1417.8	714
EOG090C01ZV	Duplicated	TR103263|c1_g1_i5	1417.8	714
EOG090C01ZW	Complete	TR87135|c2_g1_i10	1448.9	851
EOG090C01ZY	Duplicated	TR41224|c2_g1_i1	1685.3	849
EOG090C01ZY	Duplicated	TR41224|c2_g1_i4	1597.8	818
EOG090C0204	Duplicated	TR98396|c0_g1_i1	1608.2	834
EOG090C0204	Duplicated	TR98396|c0_g1_i12	1631.8	832
EOG090C0204	Duplicated	TR98396|c0_g1_i5	1535.8	781
EOG090C0205	Duplicated	TR80644|c2_g1_i3	1234.9	968
EOG090C0205	Duplicated	TR80644|c2_g1_i4	1234.9	968
EOG090C0206	Fragmented	TR53630|c0_g1_i8	933.1	496
EOG090C0207	Duplicated	TR92759|c0_g1_i2	1047.1	527
EOG090C0207	Duplicated	TR92759|c0_g1_i3	1049.8	528
EOG090C0207	Duplicated	TR92759|c0_g1_i4	1047.3	527
EOG090C020A	Duplicated	TR73797|c0_g1_i2	1279.9	783
EOG090C020A	Duplicated	TR73797|c0_g1_i3	1242.5	755
EOG090C020F	Fragmented	TR94365|c0_g1_i1	1094.5	608
EOG090C020G	Duplicated	TR93626|c1_g1_i2	1757.4	1152
EOG090C020G	Duplicated	TR93626|c1_g1_i5	1678.4	1095
EOG090C020G	Duplicated	TR93626|c1_g1_i6	1749.1	1126
EOG090C020H	Duplicated	TR85480|c3_g1_i10	1580	791
EOG090C020H	Duplicated	TR85480|c3_g1_i4	1580.1	791
EOG090C020H	Duplicated	TR85480|c3_g1_i7	1580.2	791
EOG090C020P	Duplicated	TR92555|c7_g1_i1	1751.3	939
EOG090C020P	Duplicated	TR92555|c7_g1_i2	1751.2	939
EOG090C020Q	Complete	TR60571|c0_g1_i1	1586.4	753
EOG090C020U	Duplicated	TR68528|c8_g2_i1	1088.8	552
EOG090C020U	Duplicated	TR68528|c8_g2_i2	949.9	493
EOG090C020W	Fragmented	TR69352|c0_g1_i1	785.3	375
EOG090C0211	Duplicated	TR106644|c0_g1_i1	1446.6	773
EOG090C0211	Duplicated	TR106644|c0_g1_i2	1594.5	826
EOG090C0215	Fragmented	TR93558|c5_g1_i2	677	331
EOG090C0219	Missing
EOG090C021D	Duplicated	TR91505|c0_g1_i1	1705.8	935
EOG090C021D	Duplicated	TR91505|c0_g1_i2	1706	935
EOG090C021P	Complete	TR58210|c3_g5_i2	1415.8	768
EOG090C0221	Duplicated	TR93265|c0_g1_i11	1141	1029
EOG090C0221	Duplicated	TR93265|c0_g1_i7	1145.6	1018
EOG090C0221	Duplicated	TR93265|c0_g1_i9	1146.1	1021
EOG090C0223	Duplicated	TR88108|c3_g1_i2	1254.9	863
EOG090C0223	Duplicated	TR88108|c3_g1_i3	1152.1	821
EOG090C0224	Duplicated	TR81577|c2_g1_i1	859.6	468
EOG090C0224	Duplicated	TR81577|c2_g1_i2	848.3	461
EOG090C0229	Duplicated	TR59038|c0_g1_i1	1018.2	562
EOG090C0229	Duplicated	TR59038|c0_g1_i2	1018.7	562
EOG090C022E	Duplicated	TR67075|c1_g1_i3	1191	674
EOG090C022E	Duplicated	TR67075|c1_g1_i4	1341.6	772
EOG090C022I	Complete	TR52705|c0_g1_i2	1614.7	841
EOG090C022O	Duplicated	TR41224|c5_g1_i1	1678.1	892
EOG090C022O	Duplicated	TR41224|c5_g1_i2	1678.3	892
EOG090C022Z	Duplicated	TR93194|c4_g1_i1	710.1	761
EOG090C022Z	Duplicated	TR93194|c4_g1_i3	710.1	761
EOG090C022Z	Duplicated	TR93194|c4_g1_i4	710.6	761
EOG090C0231	Duplicated	TR97383|c4_g2_i1	1801.6	1228
EOG090C0231	Duplicated	TR97383|c4_g2_i2	1672.8	1164
EOG090C0231	Duplicated	TR97383|c4_g2_i3	1684.8	1156
EOG090C0233	Duplicated	TR87138|c6_g3_i1	1308.8	647
EOG090C0233	Duplicated	TR87138|c6_g3_i2	1377.9	668
EOG090C0233	Duplicated	TR87138|c6_g3_i3	1537.9	752
EOG090C0234	Duplicated	TR89743|c0_g1_i1	1510.5	862
EOG090C0234	Duplicated	TR89743|c0_g1_i3	1509.4	861
EOG090C0234	Duplicated	TR89743|c0_g1_i4	1459.4	861
EOG090C023E	Fragmented	TR64144|c0_g1_i7	842.9	667
EOG090C023F	Duplicated	TR102020|c6_g1_i10	995.8	1155
EOG090C023F	Duplicated	TR102020|c6_g1_i5	971	1163
EOG090C023F	Duplicated	TR102020|c6_g1_i8	856.7	551
EOG090C023J	Duplicated	TR33500|c0_g1_i1	1605.9	841
EOG090C023J	Duplicated	TR40951|c0_g1_i1	1386	841
EOG090C0240	Duplicated	TR57899|c1_g2_i4	431.4	566
EOG090C0240	Duplicated	TR57899|c1_g2_i8	409.8	580
EOG090C024D	Missing
EOG090C024I	Duplicated	TR70322|c1_g1_i1	1468	756
EOG090C024I	Duplicated	TR70322|c1_g1_i2	1467.8	756
EOG090C024I	Duplicated	TR70322|c1_g1_i4	1467.4	756
EOG090C024K	Complete	TR92259|c1_g1_i1	1838.7	843
EOG090C024L	Complete	TR91443|c0_g1_i7	1580.3	749
EOG090C024Q	Duplicated	TR34531|c5_g1_i10	815.5	491
EOG090C024Q	Duplicated	TR34531|c5_g1_i11	814.9	491
EOG090C024Q	Duplicated	TR34531|c5_g1_i3	842.8	491
EOG090C024U	Complete	TR36496|c0_g1_i1	1546.4	755
EOG090C024Z	Complete	TR61502|c1_g1_i1	1154.9	1324
EOG090C0253	Duplicated	TR66563|c0_g1_i1	1185.3	713
EOG090C0253	Duplicated	TR66563|c0_g1_i5	1185.1	713
EOG090C0254	Duplicated	TR41200|c0_g3_i1	1329.6	659
EOG090C0254	Duplicated	TR41200|c0_g3_i2	1423.7	715
EOG090C0254	Duplicated	TR41200|c0_g3_i3	1230.1	596
EOG090C0255	Fragmented	TR94061|c0_g1_i1	594.9	264
EOG090C0257	Duplicated	TR27158|c2_g1_i1	1280	646
EOG090C0257	Duplicated	TR27158|c2_g1_i4	1280.1	646
EOG090C0258	Missing
EOG090C025F	Duplicated	TR28795|c2_g1_i1	1136	638
EOG090C025F	Duplicated	TR28795|c2_g1_i4	1177.4	680
EOG090C025G	Complete	TR91898|c1_g1_i2	1559.4	903
EOG090C025J	Duplicated	TR85492|c4_g1_i6	1279.6	810
EOG090C025J	Duplicated	TR85492|c4_g1_i7	1299.6	798
EOG090C025K	Duplicated	TR50932|c5_g2_i1	1709.5	858
EOG090C025K	Duplicated	TR50932|c5_g2_i2	1693.6	847
EOG090C025L	Duplicated	TR55287|c2_g1_i1	1127	672
EOG090C025L	Duplicated	TR55287|c2_g2_i1	1125.3	672
EOG090C025P	Duplicated	TR97655|c0_g1_i1	1560.2	721
EOG090C025P	Duplicated	TR97655|c0_g1_i4	1556.1	728
EOG090C025R	Duplicated	TR34253|c0_g1_i13	1601.6	838
EOG090C025R	Duplicated	TR34253|c0_g1_i3	1627.4	856
EOG090C025S	Missing
EOG090C025T	Complete	TR42665|c0_g1_i1	1478.3	706
EOG090C025U	Duplicated	TR93199|c2_g1_i1	1762.6	826
EOG090C025U	Duplicated	TR93199|c2_g1_i2	1763.6	826
EOG090C025V	Duplicated	TR71240|c4_g1_i1	1522.3	755
EOG090C025V	Duplicated	TR71240|c4_g1_i3	1413.7	705
EOG090C0261	Duplicated	TR67143|c2_g2_i1	1344.1	626
EOG090C0261	Duplicated	TR67143|c2_g2_i2	1344.3	626
EOG090C0261	Duplicated	TR67143|c2_g2_i3	1346.4	627
EOG090C0267	Missing
EOG090C026D	Duplicated	TR34243|c2_g1_i2	1513.5	1100
EOG090C026D	Duplicated	TR34243|c2_g1_i3	1513.5	1100
EOG090C026E	Duplicated	TR89794|c0_g1_i4	1431.9	754
EOG090C026E	Duplicated	TR89794|c0_g1_i6	1431.9	754
EOG090C026F	Duplicated	TR67008|c0_g2_i3	1323	759
EOG090C026F	Duplicated	TR67008|c0_g2_i5	1317.4	800
EOG090C026K	Duplicated	TR27677|c2_g1_i1	1543	815
EOG090C026K	Duplicated	TR27677|c2_g1_i4	1551.6	753
EOG090C026M	Duplicated	TR49005|c7_g2_i4	774	390
EOG090C026M	Duplicated	TR49005|c7_g2_i5	707.7	339
EOG090C026M	Duplicated	TR49005|c7_g2_i5	750.3	389
EOG090C026M	Duplicated	TR49005|c7_g2_i6	708	339
EOG090C026M	Duplicated	TR49005|c7_g2_i6	773	390
EOG090C026N	Duplicated	TR70363|c0_g1_i1	1057.2	664
EOG090C026N	Duplicated	TR70363|c0_g1_i4	1057.5	662
EOG090C026N	Duplicated	TR70363|c0_g1_i6	1056	659
EOG090C026O	Complete	TR57914|c0_g1_i2	1593.9	796
EOG090C026T	Duplicated	TR91334|c0_g1_i4	1793.3	983
EOG090C026T	Duplicated	TR91334|c0_g1_i5	1793.5	983
EOG090C026T	Duplicated	TR91334|c0_g1_i6	1802.1	990
EOG090C026Z	Complete	TR27857|c1_g1_i1	979.9	643
EOG090C0275	Duplicated	TR106690|c1_g1_i4	280.3	219
EOG090C0275	Duplicated	TR106690|c1_g1_i6	285.8	219
EOG090C0275	Duplicated	TR56426|c4_g1_i3	285.6	219
EOG090C0277	Duplicated	TR70693|c6_g1_i1	840	400
EOG090C0277	Duplicated	TR70693|c6_g1_i2	844.4	428
EOG090C0279	Duplicated	TR66575|c3_g1_i1	1069.1	542
EOG090C0279	Duplicated	TR66575|c3_g1_i3	1139.1	565
EOG090C0279	Duplicated	TR70712|c0_g1_i2	1100.8	780
EOG090C027B	Duplicated	TR43758|c0_g1_i2	963.1	699
EOG090C027B	Duplicated	TR43758|c0_g1_i6	965.8	699
EOG090C027B	Duplicated	TR43758|c0_g1_i8	963	698
EOG090C027D	Fragmented	TR27702|c0_g1_i3	956.8	443
EOG090C027E	Missing
EOG090C027H	Duplicated	TR81605|c0_g2_i10	1685.5	995
EOG090C027H	Duplicated	TR81605|c0_g2_i6	1685.9	995
EOG090C027H	Duplicated	TR81605|c0_g2_i9	1685.9	995
EOG090C027I	Duplicated	TR96088|c3_g1_i1	824.9	967
EOG090C027I	Duplicated	TR96088|c3_g1_i2	764.1	925
EOG090C027I	Duplicated	TR96088|c3_g1_i3	796.1	974
EOG090C027J	Duplicated	TR56462|c0_g1_i1	1207.1	836
EOG090C027J	Duplicated	TR56462|c0_g1_i2	1208.2	842
EOG090C027J	Duplicated	TR56462|c0_g1_i4	1208.2	842
EOG090C027L	Missing
EOG090C027N	Complete	TR52763|c0_g1_i1	1837.9	833
EOG090C027Q	Duplicated	TR89317|c0_g1_i1	1451.6	702
EOG090C027Q	Duplicated	TR89317|c0_g1_i2	1448.6	701
EOG090C027R	Complete	TR38943|c0_g1_i1	1190.8	762
EOG090C027S	Fragmented	TR28852|c0_g1_i1	785.5	439
EOG090C027Z	Complete	TR61419|c7_g3_i1	1357.8	733
EOG090C028A	Complete	TR55408|c0_g1_i1	1613.4	757
EOG090C028E	Duplicated	TR58207|c4_g1_i2	1312.4	712
EOG090C028E	Duplicated	TR58207|c4_g1_i3	1488.9	899
EOG090C028E	Duplicated	TR58207|c4_g1_i4	1313.1	712
EOG090C028I	Duplicated	TR44338|c0_g2_i3	1543.6	801
EOG090C028I	Duplicated	TR44338|c0_g2_i4	1470.6	761
EOG090C028O	Duplicated	TR66236|c1_g1_i1	1234.1	721
EOG090C028O	Duplicated	TR66236|c1_g1_i2	1207.3	721
EOG090C0296	Complete	TR52640|c1_g1_i1	1523.6	752
EOG090C0297	Duplicated	TR53667|c3_g4_i10	1365.4	628
EOG090C0297	Duplicated	TR53667|c3_g4_i21	1382.4	633
EOG090C0297	Duplicated	TR53667|c3_g4_i5	1362.8	626
EOG090C029C	Duplicated	TR71769|c0_g1_i1	1552.4	758
EOG090C029C	Duplicated	TR71769|c0_g1_i3	1552.3	758
EOG090C029K	Fragmented	TR49958|c5_g1_i8	1107.6	614
EOG090C029M	Duplicated	TR92500|c0_g1_i2	1071.4	645
EOG090C029M	Duplicated	TR92500|c0_g1_i5	1026.7	610
EOG090C029M	Duplicated	TR92500|c0_g1_i7	1029.3	608
EOG090C029O	Complete	TR92497|c2_g1_i2	1452	754
EOG090C029Q	Duplicated	TR27695|c8_g1_i1	1496.7	684
EOG090C029Q	Duplicated	TR28640|c4_g1_i1	1289.6	719
EOG090C029Q	Duplicated	TR28640|c4_g1_i4	1289.9	719
EOG090C029R	Duplicated	TR48983|c0_g1_i2	1551.6	771
EOG090C029R	Duplicated	TR48983|c0_g1_i4	1521.9	766
EOG090C029U	Complete	TR27875|c0_g1_i1	529.7	327
EOG090C029W	Duplicated	TR71722|c1_g1_i1	1561.7	752
EOG090C029W	Duplicated	TR71722|c1_g1_i2	1561.6	752
EOG090C029Y	Fragmented	TR65253|c0_g1_i4	858.6	625
EOG090C02AE	Duplicated	TR98476|c0_g1_i2	669.1	740
EOG090C02AE	Duplicated	TR98476|c0_g1_i3	640.6	751
EOG090C02AM	Duplicated	TR40569|c1_g1_i1	1270.3	812
EOG090C02AM	Duplicated	TR40569|c1_g1_i2	1237.1	824
EOG090C02AO	Duplicated	TR100218|c0_g1_i1	1233.7	620
EOG090C02AO	Duplicated	TR100218|c0_g1_i2	1234.9	620
EOG090C02AQ	Complete	TR92580|c11_g2_i5	1347.3	724
EOG090C02AR	Duplicated	TR97391|c9_g1_i1	1457.6	748
EOG090C02AR	Duplicated	TR97391|c9_g1_i2	1466.6	749
EOG090C02AR	Duplicated	TR97391|c9_g1_i6	1476.3	749
EOG090C02AS	Duplicated	TR39181|c4_g1_i11	617.8	329
EOG090C02AS	Duplicated	TR39181|c4_g1_i13	643.1	341
EOG090C02AS	Duplicated	TR39181|c4_g1_i19	617.1	335
EOG090C02AT	Duplicated	TR57916|c2_g1_i14	1638.5	790
EOG090C02AT	Duplicated	TR57916|c2_g1_i17	1623.1	790
EOG090C02AT	Duplicated	TR57916|c2_g1_i20	1606	792
EOG090C02AX	Fragmented	TR63995|c2_g1_i1	1020	510
EOG090C02BD	Duplicated	TR98466|c2_g1_i2	1073.4	746
EOG090C02BD	Duplicated	TR98466|c2_g1_i4	1072.1	746
EOG090C02BG	Duplicated	TR71243|c7_g1_i3	1503.7	748
EOG090C02BG	Duplicated	TR71243|c7_g1_i4	1503.9	748
EOG090C02BG	Duplicated	TR71243|c7_g1_i6	1503.7	748
EOG090C02BH	Duplicated	TR57978|c0_g1_i1	1669.7	804
EOG090C02BH	Duplicated	TR57978|c0_g1_i4	1621	787
EOG090C02BK	Complete	TR67505|c5_g1_i1	1615.9	800
EOG090C02BL	Duplicated	TR32422|c1_g1_i1	1337.9	875
EOG090C02BL	Duplicated	TR32422|c1_g1_i2	1337.9	875
EOG090C02BL	Duplicated	TR32422|c1_g1_i3	1364.3	911
EOG090C02BN	Complete	TR37244|c2_g1_i1	1468.8	714
EOG090C02BP	Complete	TR43709|c1_g1_i1	425.5	550
EOG090C02BX	Duplicated	TR29088|c0_g1_i1	791.1	697
EOG090C02BX	Duplicated	TR29088|c0_g1_i3	749.8	653
EOG090C02C1	Missing
EOG090C02C5	Complete	TR96856|c0_g1_i1	1337.5	638
EOG090C02CB	Duplicated	TR50871|c7_g1_i1	1854.8	979
EOG090C02CB	Duplicated	TR50871|c7_g1_i2	1846.7	1006
EOG090C02CC	Duplicated	TR89781|c0_g1_i2	1133.9	708
EOG090C02CC	Duplicated	TR89781|c0_g1_i3	1135.2	704
EOG090C02CF	Duplicated	TR58134|c3_g1_i2	1406.2	724
EOG090C02CF	Duplicated	TR58134|c3_g1_i3	1315.9	688
EOG090C02CP	Duplicated	TR85105|c0_g1_i1	1522.6	720
EOG090C02CP	Duplicated	TR85105|c0_g1_i3	1522.8	720
EOG090C02CP	Duplicated	TR85105|c0_g1_i5	1420.9	662
EOG090C02CR	Complete	TR48882|c0_g2_i4	1124.4	734
EOG090C02CS	Fragmented	TR39204|c1_g1_i1	1033.6	518
EOG090C02CV	Complete	TR43695|c4_g5_i1	1343.6	763
EOG090C02D3	Complete	TR81247|c2_g1_i2	1360.9	668
EOG090C02D4	Duplicated	TR27218|c3_g1_i3	1480.3	737
EOG090C02D4	Duplicated	TR27218|c3_g1_i7	1444.5	688
EOG090C02D5	Duplicated	TR50629|c0_g2_i1	1584.1	733
EOG090C02D5	Duplicated	TR50629|c0_g2_i2	1584.1	733
EOG090C02D7	Missing
EOG090C02D8	Complete	TR40941|c0_g1_i1	1584.6	804
EOG090C02DD	Complete	TR100141|c2_g1_i4	1432.9	709
EOG090C02DF	Missing
EOG090C02DV	Duplicated	TR32413|c0_g1_i4	1530.5	679
EOG090C02DV	Duplicated	TR32413|c0_g1_i7	1506.7	693
EOG090C02DZ	Duplicated	TR52678|c0_g1_i4	595.8	352
EOG090C02DZ	Duplicated	TR52678|c0_g1_i6	560.3	352
EOG090C02DZ	Duplicated	TR52678|c0_g1_i8	595.3	352
EOG090C02E1	Complete	TR96584|c1_g1_i1	1202.1	739
EOG090C02E2	Duplicated	TR81572|c5_g1_i1	1582.2	736
EOG090C02E2	Duplicated	TR81572|c5_g1_i3	1582.2	736
EOG090C02E2	Duplicated	TR81572|c5_g1_i5	1569.7	730
EOG090C02E3	Duplicated	TR40839|c0_g2_i2	1575.1	782
EOG090C02E3	Duplicated	TR40839|c0_g2_i3	1548.7	792
EOG090C02E8	Duplicated	TR107101|c5_g3_i3	1123	608
EOG090C02E8	Duplicated	TR88005|c6_g1_i1	1087.1	601
EOG090C02E8	Duplicated	TR88005|c6_g1_i2	1086.7	601
EOG090C02EA	Duplicated	TR105259|c2_g1_i2	916.5	521
EOG090C02EA	Duplicated	TR105259|c2_g1_i3	916.7	521
EOG090C02EB	Duplicated	TR67110|c1_g1_i1	1818.2	892
EOG090C02EB	Duplicated	TR67110|c1_g1_i8	1818.2	892
EOG090C02EH	Fragmented	TR49930|c5_g2_i6	949.1	460
EOG090C02EI	Complete	TR71690|c7_g1_i1	1407.7	710
EOG090C02EJ	Complete	TR71245|c0_g2_i6	1615.8	823
EOG090C02EK	Complete	TR105261|c2_g1_i1	564.2	406
EOG090C02EL	Duplicated	TR96794|c6_g1_i1	1394	694
EOG090C02EL	Duplicated	TR96794|c6_g1_i3	1394.7	694
EOG090C02EO	Complete	TR28807|c1_g1_i1	1473.2	720
EOG090C02ER	Missing
EOG090C02ES	Complete	TR28674|c0_g1_i2	1715.3	916
EOG090C02ET	Fragmented	TR66991|c1_g1_i1	895.9	464
EOG090C02EV	Duplicated	TR46892|c1_g2_i10	1408.4	712
EOG090C02EV	Duplicated	TR46892|c1_g2_i2	1408.5	712
EOG090C02EZ	Duplicated	TR41200|c1_g1_i1	1457	800
EOG090C02EZ	Duplicated	TR41200|c1_g1_i2	1246.2	666
EOG090C02F3	Duplicated	TR73827|c2_g1_i1	1293.2	627
EOG090C02F3	Duplicated	TR73827|c2_g1_i2	1164.4	533
EOG090C02F3	Duplicated	TR73827|c2_g1_i3	1164.9	533
EOG090C02F4	Duplicated	TR107102|c2_g1_i1	1021.2	628
EOG090C02F4	Duplicated	TR107102|c2_g1_i2	1011.1	610
EOG090C02F5	Duplicated	TR71711|c3_g1_i3	662.1	690
EOG090C02F5	Duplicated	TR71711|c3_g1_i4	663	690
EOG090C02F5	Duplicated	TR71711|c3_g1_i5	662.9	690
EOG090C02F6	Complete	TR34196|c3_g1_i2	1257.1	879
EOG090C02F9	Missing
EOG090C02FC	Duplicated	TR85100|c8_g1_i2	1390.2	653
EOG090C02FC	Duplicated	TR85100|c8_g1_i3	1390.1	653
EOG090C02FC	Duplicated	TR85100|c8_g1_i8	1387.4	653
EOG090C02FF	Complete	TR59015|c2_g1_i1	1115.7	681
EOG090C02FI	Duplicated	TR34460|c2_g1_i2	1428.2	658
EOG090C02FI	Duplicated	TR34460|c2_g1_i5	1416.1	659
EOG090C02FI	Duplicated	TR34460|c2_g1_i7	1428.3	658
EOG090C02FS	Duplicated	TR103315|c2_g2_i5	1480.5	776
EOG090C02FS	Duplicated	TR103315|c2_g2_i9	1480.5	776
EOG090C02FU	Duplicated	TR41016|c0_g1_i1	1218.3	693
EOG090C02FU	Duplicated	TR41016|c0_g1_i2	1213.1	701
EOG090C02FW	Complete	TR27154|c9_g1_i1	374.2	316
EOG090C02FX	Duplicated	TR81394|c9_g2_i1	1557.1	802
EOG090C02FX	Duplicated	TR81394|c9_g2_i2	1557.1	802
EOG090C02FX	Duplicated	TR81394|c9_g2_i3	1556.9	802
EOG090C02FZ	Duplicated	TR73812|c2_g1_i13	1359.9	657
EOG090C02FZ	Duplicated	TR73812|c2_g1_i22	1359.5	657
EOG090C02FZ	Duplicated	TR73812|c2_g1_i9	1360.1	656
EOG090C02G2	Duplicated	TR105246|c4_g2_i3	1499.7	1242
EOG090C02G2	Duplicated	TR105246|c4_g2_i5	1499.7	1242
EOG090C02G9	Complete	TR70802|c0_g2_i2	1151.5	698
EOG090C02GE	Duplicated	TR74340|c0_g3_i1	711.3	558
EOG090C02GE	Duplicated	TR74340|c0_g3_i3	711.2	558
EOG090C02GF	Duplicated	TR52217|c2_g2_i3	1361.8	931
EOG090C02GF	Duplicated	TR52217|c2_g2_i5	1361.8	931
EOG090C02GG	Duplicated	TR51196|c7_g1_i4	907.6	546
EOG090C02GG	Duplicated	TR51196|c7_g1_i5	887.5	546
EOG090C02GG	Duplicated	TR51196|c7_g1_i6	910.2	546
EOG090C02GN	Duplicated	TR67594|c0_g1_i2	1595.7	726
EOG090C02GN	Duplicated	TR67594|c0_g1_i4	1595.7	726
EOG090C02GQ	Duplicated	TR55416|c1_g1_i2	1157.1	620
EOG090C02GQ	Duplicated	TR55416|c1_g1_i5	1130.7	594
EOG090C02GQ	Duplicated	TR55416|c1_g1_i7	1154.9	620
EOG090C02GR	Missing
EOG090C02GT	Complete	TR34479|c2_g1_i6	1046.7	676
EOG090C02GZ	Complete	TR93249|c2_g1_i5	1349.9	677
EOG090C02H0	Duplicated	TR57963|c2_g1_i11	1804.8	831
EOG090C02H0	Duplicated	TR57963|c2_g1_i3	1748.7	855
EOG090C02H0	Duplicated	TR57963|c2_g1_i6	1790.7	855
EOG090C02H6	Duplicated	TR64101|c0_g1_i1	973.3	643
EOG090C02H6	Duplicated	TR64101|c0_g1_i2	930.4	617
EOG090C02HE	Complete	TR54623|c0_g1_i1	1399.5	725
EOG090C02HH	Missing
EOG090C02HR	Duplicated	TR96866|c2_g2_i1	1109.4	624
EOG090C02HR	Duplicated	TR96866|c2_g2_i3	1109.8	624
EOG090C02HR	Duplicated	TR96866|c2_g2_i8	1109.3	656
EOG090C02HX	Fragmented	TR32447|c0_g1_i4	997.6	585
EOG090C02IE	Duplicated	TR39088|c0_g1_i2	1248.4	781
EOG090C02IE	Duplicated	TR39088|c0_g1_i9	1228.2	769
EOG090C02IH	Duplicated	TR91440|c1_g2_i18	1156.3	520
EOG090C02IH	Duplicated	TR91440|c1_g2_i21	1156.3	520
EOG090C02IH	Duplicated	TR91440|c1_g2_i7	1156.3	520
EOG090C02II	Duplicated	TR87899|c2_g1_i2	1397.6	707
EOG090C02II	Duplicated	TR87899|c2_g1_i7	1236	631
EOG090C02IR	Complete	TR89732|c3_g1_i9	1089.7	589
EOG090C02IS	Duplicated	TR43737|c2_g1_i3	940.4	607
EOG090C02IS	Duplicated	TR43737|c2_g1_i8	942	636
EOG090C02IT	Duplicated	TR53496|c0_g1_i2	1018.2	947
EOG090C02IT	Duplicated	TR64178|c0_g1_i11	1016.6	933
EOG090C02IT	Duplicated	TR64178|c0_g1_i6	1016.4	933
EOG090C02J0	Duplicated	TR81217|c7_g1_i2	1632.1	1006
EOG090C02J0	Duplicated	TR81217|c7_g1_i5	1603.7	1014
EOG090C02J6	Fragmented	TR81583|c3_g1_i4	1019.2	461
EOG090C02JD	Fragmented	TR4780|c0_g1_i1	275.6	147
EOG090C02JG	Complete	TR81249|c3_g3_i1	1689.7	785
EOG090C02JH	Fragmented	TR64229|c0_g1_i1	662.8	331
EOG090C02JK	Duplicated	TR27722|c1_g1_i1	1405.2	705
EOG090C02JK	Duplicated	TR27722|c1_g1_i2	1331.1	671
EOG090C02JL	Duplicated	TR50869|c6_g2_i18	1292.3	757
EOG090C02JL	Duplicated	TR50869|c6_g2_i7	1292.3	757
EOG090C02JQ	Complete	TR58992|c11_g1_i10	1432.2	715
EOG090C02JV	Duplicated	TR89911|c2_g1_i4	742.6	495
EOG090C02JV	Duplicated	TR89911|c2_g1_i5	815.9	527
EOG090C02JX	Duplicated	TR97365|c0_g1_i13	941	702
EOG090C02JX	Duplicated	TR97365|c0_g1_i2	940.8	699
EOG090C02JX	Duplicated	TR97365|c0_g1_i9	939.8	701
EOG090C02JZ	Missing
EOG090C02K2	Duplicated	TR81393|c0_g1_i4	1243.9	722
EOG090C02K2	Duplicated	TR81393|c0_g1_i5	1243.8	722
EOG090C02K2	Duplicated	TR81393|c0_g1_i9	1243.8	722
EOG090C02KA	Duplicated	TR87810|c0_g1_i1	1425.6	951
EOG090C02KA	Duplicated	TR87810|c0_g1_i3	1425.6	951
EOG090C02KA	Duplicated	TR87810|c0_g1_i5	1360	855
EOG090C02KB	Duplicated	TR66589|c0_g1_i1	619.5	313
EOG090C02KB	Duplicated	TR66589|c0_g1_i2	619.5	313
EOG090C02KH	Complete	TR96059|c1_g2_i5	1317.6	989
EOG090C02KJ	Complete	TR41175|c3_g1_i1	1058.8	557
EOG090C02KL	Complete	TR89912|c6_g1_i2	829.3	641
EOG090C02KM	Complete	TR53218|c0_g2_i1	1034.9	1202
EOG090C02KN	Duplicated	TR63990|c0_g1_i1	1204.6	674
EOG090C02KN	Duplicated	TR80574|c0_g3_i4	1048.8	651
EOG090C02KP	Duplicated	TR73798|c1_g1_i3	1408.2	716
EOG090C02KP	Duplicated	TR73798|c1_g1_i5	1385.3	719
EOG090C02KP	Duplicated	TR73798|c1_g1_i6	1408.4	716
EOG090C02KW	Complete	TR69338|c1_g2_i2	1314.1	1269
EOG090C02KZ	Fragmented	TR27679|c13_g3_i5	897.1	398
EOG090C02L0	Duplicated	TR80599|c1_g2_i2	1620.8	1014
EOG090C02L0	Duplicated	TR80599|c1_g2_i3	1680.7	1014
EOG090C02L8	Fragmented	TR91353|c1_g4_i1	1380.5	585
EOG090C02LO	Duplicated	TR82596|c0_g3_i1	994.7	748
EOG090C02LO	Duplicated	TR82596|c0_g3_i2	993.7	748
EOG090C02LO	Duplicated	TR92255|c0_g1_i1	985.5	748
EOG090C02LS	Duplicated	TR53662|c1_g3_i4	1844.1	816
EOG090C02LS	Duplicated	TR53662|c1_g3_i7	1844.2	816
EOG090C02LU	Duplicated	TR70364|c0_g1_i4	763	491
EOG090C02LU	Duplicated	TR70364|c0_g1_i7	777.7	553
EOG090C02LX	Complete	TR81416|c3_g1_i3	1583.5	749
EOG090C02M2	Complete	TR65979|c0_g2_i1	1483.8	834
EOG090C02M3	Complete	TR37450|c0_g1_i1	1353.1	663
EOG090C02M7	Duplicated	TR39171|c2_g3_i12	1087	739
EOG090C02M7	Duplicated	TR39171|c2_g3_i14	1087	739
EOG090C02M7	Duplicated	TR39171|c2_g3_i6	1086.5	739
EOG090C02MC	Complete	TR43681|c9_g1_i1	1196.9	552
EOG090C02MG	Complete	TR69609|c0_g1_i1	1095.2	765
EOG090C02MH	Complete	TR70390|c1_g1_i7	1410.1	847
EOG090C02MJ	Duplicated	TR49967|c0_g1_i11	1489.3	698
EOG090C02MJ	Duplicated	TR49967|c0_g1_i3	1489.3	698
EOG090C02MJ	Duplicated	TR49967|c0_g1_i6	1488.3	698
EOG090C02MM	Duplicated	TR96570|c0_g1_i1	1656.7	785
EOG090C02MM	Duplicated	TR96570|c0_g1_i2	1691.7	781
EOG090C02MM	Duplicated	TR96570|c0_g1_i3	1607.2	736
EOG090C02MP	Duplicated	TR41178|c1_g2_i1	826.9	558
EOG090C02MP	Duplicated	TR41178|c1_g2_i3	826.9	558
EOG090C02MV	Duplicated	TR27690|c0_g1_i1	946.1	767
EOG090C02MV	Duplicated	TR65287|c2_g1_i3	969.7	534
EOG090C02MV	Duplicated	TR65287|c2_g1_i8	971.9	534
EOG090C02MY	Duplicated	TR65975|c0_g1_i1	1389.1	740
EOG090C02MY	Duplicated	TR65975|c0_g1_i2	1429.7	731
EOG090C02MZ	Duplicated	TR85137|c4_g1_i2	1336.8	636
EOG090C02MZ	Duplicated	TR85137|c4_g1_i3	1336.8	636
EOG090C02MZ	Duplicated	TR85137|c4_g1_i4	1336.8	636
EOG090C02N3	Duplicated	TR39044|c4_g3_i1	1446.1	696
EOG090C02N3	Duplicated	TR39044|c4_g3_i10	1411.4	666
EOG090C02N3	Duplicated	TR39044|c4_g3_i6	1406.3	666
EOG090C02N5	Complete	TR55807|c1_g1_i2	1145.6	684
EOG090C02NA	Complete	TR101243|c0_g1_i4	1240.1	825
EOG090C02NC	Duplicated	TR97698|c1_g1_i3	1413.2	676
EOG090C02NC	Duplicated	TR97698|c1_g1_i4	1447.2	670
EOG090C02NC	Duplicated	TR97698|c1_g1_i6	1448.2	670
EOG090C02NK	Complete	TR43717|c4_g1_i5	1162	706
EOG090C02NN	Duplicated	TR81476|c3_g1_i1	1577.8	848
EOG090C02NN	Duplicated	TR81476|c3_g1_i2	1576.8	847
EOG090C02NP	Duplicated	TR68532|c0_g1_i1	1247.3	1104
EOG090C02NP	Duplicated	TR68532|c0_g1_i3	1246.6	1106
EOG090C02NP	Duplicated	TR68532|c0_g1_i7	1243.8	1074
EOG090C02NQ	Complete	TR59537|c1_g1_i2	1423.1	667
EOG090C02NV	Duplicated	TR57929|c0_g1_i1	1135.7	607
EOG090C02NV	Duplicated	TR57929|c0_g1_i5	1283.4	668
EOG090C02NW	Missing
EOG090C02O3	Complete	TR79419|c5_g2_i1	1552.2	680
EOG090C02O5	Duplicated	TR71304|c2_g2_i10	1403.8	683
EOG090C02O5	Duplicated	TR71304|c2_g2_i2	1374.4	680
EOG090C02O5	Duplicated	TR71304|c2_g2_i8	1374.4	680
EOG090C02O6	Complete	TR105302|c3_g1_i1	837.9	628
EOG090C02O9	Duplicated	TR27174|c3_g1_i3	1315.9	671
EOG090C02O9	Duplicated	TR27174|c3_g1_i7	1316	671
EOG090C02OD	Duplicated	TR95727|c0_g1_i1	748.1	524
EOG090C02OD	Duplicated	TR95727|c0_g1_i2	747.3	524
EOG090C02OK	Duplicated	TR89851|c2_g1_i1	917.5	607
EOG090C02OK	Duplicated	TR89851|c2_g1_i3	929.4	615
EOG090C02OK	Duplicated	TR89851|c2_g1_i5	813.1	492
EOG090C02OQ	Duplicated	TR89913|c0_g2_i1	854.8	630
EOG090C02OQ	Duplicated	TR89913|c0_g2_i4	854.6	630
EOG090C02OQ	Duplicated	TR89913|c0_g2_i5	852.7	630
EOG090C02OT	Missing
EOG090C02OU	Duplicated	TR80579|c2_g1_i1	1298.4	726
EOG090C02OU	Duplicated	TR80579|c2_g1_i3	1298.4	725
EOG090C02P2	Duplicated	TR87849|c0_g1_i3	1487.2	776
EOG090C02P2	Duplicated	TR87849|c0_g1_i4	1503.1	771
EOG090C02PD	Duplicated	TR97672|c0_g1_i1	1424.4	699
EOG090C02PD	Duplicated	TR97672|c0_g1_i2	1424.4	699
EOG090C02PE	Duplicated	TR96833|c7_g1_i1	1323.3	861
EOG090C02PE	Duplicated	TR96833|c7_g1_i5	1327.6	861
EOG090C02PE	Duplicated	TR96833|c7_g1_i9	1318.8	861
EOG090C02PL	Missing
EOG090C02PP	Complete	TR50856|c1_g1_i2	1385.7	702
EOG090C02PR	Complete	TR106603|c0_g1_i1	1458.9	683
EOG090C02PY	Complete	TR61162|c0_g1_i1	1220.2	800
EOG090C02PZ	Complete	TR70736|c0_g1_i8	709.5	357
EOG090C02QM	Complete	TR97319|c0_g2_i1	850.9	615
EOG090C02QP	Duplicated	TR92515|c3_g3_i12	1397.2	655
EOG090C02QP	Duplicated	TR92515|c3_g3_i13	1395.4	655
EOG090C02QP	Duplicated	TR92515|c3_g3_i3	1450.1	682
EOG090C02QR	Duplicated	TR28619|c4_g1_i10	520	815
EOG090C02QR	Duplicated	TR28619|c4_g1_i13	526.4	842
EOG090C02QZ	Missing
EOG090C02R2	Complete	TR64041|c0_g1_i1	1332.9	596
EOG090C02RA	Complete	TR55715|c0_g1_i2	1080.9	613
EOG090C02RB	Complete	TR56724|c0_g1_i1	1256.7	667
EOG090C02RK	Fragmented	TR93237|c3_g1_i12	628.3	352
EOG090C02RN	Duplicated	TR68422|c0_g1_i2	1468.1	866
EOG090C02RN	Duplicated	TR68422|c0_g1_i6	1460.6	866
EOG090C02RN	Duplicated	TR68422|c0_g1_i8	1447.2	868
EOG090C02RO	Complete	TR58202|c3_g1_i1	1423.5	689
EOG090C02RV	Complete	TR38630|c0_g1_i1	1410.8	742
EOG090C02RX	Complete	TR70287|c0_g1_i1	1367.2	653
EOG090C02RZ	Duplicated	TR52179|c3_g1_i15	1070.1	945
EOG090C02RZ	Duplicated	TR52179|c3_g1_i6	1071.1	912
EOG090C02RZ	Duplicated	TR52179|c3_g1_i8	1071.3	912
EOG090C02S2	Complete	TR87137|c0_g1_i3	1124	738
EOG090C02S7	Fragmented	TR101424|c2_g1_i1	1360.4	670
EOG090C02SA	Complete	TR57958|c3_g1_i1	1351.2	702
EOG090C02SC	Complete	TR29069|c0_g1_i1	1170.7	563
EOG090C02SH	Duplicated	TR80577|c5_g1_i1	1172	705
EOG090C02SH	Duplicated	TR80577|c5_g1_i2	1096.1	668
EOG090C02SH	Duplicated	TR80577|c5_g1_i3	1093.4	651
EOG090C02ST	Duplicated	TR58196|c0_g3_i1	1120.6	947
EOG090C02ST	Duplicated	TR58196|c0_g3_i12	989.5	613
EOG090C02ST	Duplicated	TR58196|c0_g3_i3	1120.2	947
EOG090C02T1	Duplicated	TR27191|c6_g1_i1	1334.3	701
EOG090C02T1	Duplicated	TR27191|c6_g1_i2	1252.5	642
EOG090C02T2	Duplicated	TR67107|c8_g2_i3	1305.6	714
EOG090C02T2	Duplicated	TR67107|c8_g2_i6	1306.9	719
EOG090C02T7	Duplicated	TR34542|c5_g1_i2	1563.2	676
EOG090C02T7	Duplicated	TR34542|c5_g1_i3	1449.2	602
EOG090C02T7	Duplicated	TR34542|c5_g1_i4	1563.8	656
EOG090C02TB	Duplicated	TR55793|c7_g2_i9	1347.8	627
EOG090C02TB	Duplicated	TR68445|c0_g2_i6	1156.3	627
EOG090C02TB	Duplicated	TR68445|c0_g2_i7	1156.2	627
EOG090C02TD	Complete	TR93248|c3_g1_i6	1030.2	623
EOG090C02TH	Duplicated	TR51167|c1_g1_i4	1424.5	862
EOG090C02TH	Duplicated	TR51167|c1_g1_i9	1449.6	856
EOG090C02TN	Duplicated	TR73851|c0_g2_i5	1623.4	961
EOG090C02TN	Duplicated	TR73851|c0_g2_i6	1668	933
EOG090C02TT	Duplicated	TR88142|c0_g1_i1	1671.4	750
EOG090C02TT	Duplicated	TR88142|c0_g1_i3	1676.9	760
EOG090C02TU	Complete	TR107116|c0_g1_i1	1385.7	631
EOG090C02TX	Fragmented	TR44570|c0_g1_i1	450.6	271
EOG090C02U0	Duplicated	TR73838|c4_g2_i2	1578.6	763
EOG090C02U0	Duplicated	TR73838|c4_g2_i4	1578.4	763
EOG090C02U0	Duplicated	TR73838|c4_g2_i5	1569.8	762
EOG090C02U1	Complete	TR92527|c6_g1_i5	924.9	515
EOG090C02UD	Fragmented	TR44450|c0_g1_i3	1108.2	515
EOG090C02US	Complete	TR43820|c0_g1_i1	1337.7	654
EOG090C02UZ	Duplicated	TR96583|c0_g1_i1	1312.8	640
EOG090C02UZ	Duplicated	TR96583|c0_g1_i2	1297	633
EOG090C02VA	Duplicated	TR40915|c1_g2_i7	1554.9	763
EOG090C02VA	Duplicated	TR40915|c1_g2_i8	1556.7	769
EOG090C02VE	Duplicated	TR88058|c0_g1_i1	1019.9	591
EOG090C02VE	Duplicated	TR88058|c0_g1_i2	1014.1	613
EOG090C02VF	Complete	TR60188|c0_g2_i1	1422.1	662
EOG090C02VG	Duplicated	TR97355|c3_g1_i2	1584.4	1010
EOG090C02VG	Duplicated	TR97355|c3_g1_i4	1584.5	1010
EOG090C02VG	Duplicated	TR97355|c3_g1_i5	1456.8	897
EOG090C02VJ	Duplicated	TR88081|c6_g1_i21	1279.4	616
EOG090C02VJ	Duplicated	TR88081|c6_g1_i6	1294.3	616
EOG090C02VJ	Duplicated	TR88081|c6_g1_i9	1294.3	616
EOG090C02VP	Complete	TR41202|c3_g1_i2	1442.6	656
EOG090C02VQ	Duplicated	TR96834|c0_g1_i10	1312.3	692
EOG090C02VQ	Duplicated	TR96834|c0_g1_i4	1279.5	699
EOG090C02VQ	Duplicated	TR96834|c0_g1_i7	1278.4	693
EOG090C02VT	Duplicated	TR28659|c0_g2_i2	945.3	600
EOG090C02VT	Duplicated	TR28659|c0_g2_i4	847.6	557
EOG090C02VT	Duplicated	TR28659|c0_g2_i5	945.3	600
EOG090C02VW	Duplicated	TR91922|c3_g6_i1	1448.5	702
EOG090C02VW	Duplicated	TR91922|c3_g6_i2	1368	650
EOG090C02VW	Duplicated	TR91922|c3_g6_i3	1485.5	694
EOG090C02W1	Complete	TR46967|c0_g1_i4	1424	700
EOG090C02W3	Complete	TR64892|c0_g2_i2	1059.3	655
EOG090C02W4	Duplicated	TR66190|c0_g1_i1	1243.4	715
EOG090C02W4	Duplicated	TR66190|c0_g1_i3	1243.5	714
EOG090C02W4	Duplicated	TR66190|c0_g1_i4	1243.3	715
EOG090C02W8	Duplicated	TR39010|c0_g2_i2	1489.2	661
EOG090C02W8	Duplicated	TR39010|c0_g2_i3	1489.3	661
EOG090C02WB	Fragmented	TR55822|c1_g1_i2	740.2	386
EOG090C02WI	Duplicated	TR64056|c0_g1_i1	1336	650
EOG090C02WI	Duplicated	TR64056|c0_g1_i3	1336.2	650
EOG090C02WJ	Complete	TR61415|c1_g1_i7	1002.1	545
EOG090C02WM	Duplicated	TR106623|c0_g1_i1	844.9	505
EOG090C02WM	Duplicated	TR106623|c0_g1_i2	972.7	579
EOG090C02WR	Complete	TR69345|c0_g1_i3	1036.1	623
EOG090C02WW	Duplicated	TR91851|c4_g5_i1	1335.1	657
EOG090C02WW	Duplicated	TR91851|c4_g5_i2	1244	632
EOG090C02WW	Duplicated	TR91851|c4_g5_i3	1335.9	657
EOG090C02WX	Duplicated	TR68431|c5_g1_i5	1192.4	589
EOG090C02WX	Duplicated	TR68431|c5_g1_i6	1192.1	589
EOG090C02WX	Duplicated	TR68431|c5_g1_i7	1186.3	589
EOG090C02XA	Duplicated	TR32476|c0_g1_i1	1246.5	622
EOG090C02XA	Duplicated	TR32476|c0_g1_i2	1283.9	649
EOG090C02XH	Duplicated	TR93586|c7_g7_i1	1374.2	665
EOG090C02XH	Duplicated	TR93586|c7_g7_i3	1374	665
EOG090C02XH	Duplicated	TR93586|c7_g7_i7	1361.2	665
EOG090C02XI	Missing
EOG090C02XJ	Duplicated	TR61450|c6_g1_i11	565	347
EOG090C02XJ	Duplicated	TR61450|c6_g1_i17	564.6	347
EOG090C02XJ	Duplicated	TR61450|c6_g1_i9	564.6	347
EOG090C02XM	Duplicated	TR55666|c12_g1_i1	886.8	705
EOG090C02XM	Duplicated	TR55666|c12_g1_i4	878.6	689
EOG090C02XQ	Duplicated	TR80658|c1_g1_i2	1488.6	748
EOG090C02XQ	Duplicated	TR80658|c1_g1_i3	1446.3	689
EOG090C02XQ	Duplicated	TR80658|c1_g1_i6	1518.4	746
EOG090C02XS	Fragmented	TR26611|c0_g2_i2	799.1	530
EOG090C02Y1	Duplicated	TR106640|c0_g1_i1	1241.5	580
EOG090C02Y1	Duplicated	TR106640|c0_g1_i2	1186.2	547
EOG090C02Y1	Duplicated	TR106640|c0_g1_i3	1300.7	622
EOG090C02Y3	Duplicated	TR96041|c2_g1_i17	1188.7	630
EOG090C02Y3	Duplicated	TR96041|c2_g1_i19	1109.8	594
EOG090C02Y3	Duplicated	TR96041|c2_g1_i2	1108	593
EOG090C02YB	Duplicated	TR87118|c6_g1_i14	862.1	510
EOG090C02YB	Duplicated	TR87118|c6_g1_i5	811.9	450
EOG090C02YB	Duplicated	TR87118|c6_g1_i9	817.6	476
EOG090C02YC	Duplicated	TR101205|c3_g1_i1	1289	869
EOG090C02YC	Duplicated	TR101205|c3_g1_i4	1331.2	859
EOG090C02YC	Duplicated	TR101205|c3_g1_i6	1325.4	858
EOG090C02YD	Duplicated	TR34473|c6_g3_i14	1518.5	756
EOG090C02YD	Duplicated	TR34473|c6_g3_i2	1519.4	762
EOG090C02YD	Duplicated	TR34473|c6_g3_i6	1495.8	762
EOG090C02YI	Complete	TR40287|c0_g2_i1	1360.6	659
EOG090C02YO	Duplicated	TR89729|c1_g1_i1	1326.4	655
EOG090C02YO	Duplicated	TR89729|c1_g1_i2	1326.4	655
EOG090C02YV	Duplicated	TR34466|c4_g1_i1	544.5	627
EOG090C02YV	Duplicated	TR34466|c4_g1_i2	547.1	626
EOG090C02YV	Duplicated	TR34466|c4_g1_i6	546.6	627
EOG090C02YZ	Duplicated	TR88040|c6_g1_i5	676.7	325
EOG090C02YZ	Duplicated	TR88040|c6_g1_i6	654.8	331
EOG090C02Z0	Duplicated	TR85473|c0_g1_i10	1521.4	1331
EOG090C02Z0	Duplicated	TR85473|c0_g1_i5	1415.5	1231
EOG090C02Z0	Duplicated	TR85473|c0_g1_i7	1525.1	1360
EOG090C02Z2	Duplicated	TR34230|c0_g2_i3	1346.2	831
EOG090C02Z2	Duplicated	TR34230|c0_g2_i7	1298.9	802
EOG090C02Z2	Duplicated	TR34230|c0_g2_i8	1346.5	831
EOG090C02ZI	Duplicated	TR65140|c0_g1_i1	1358	692
EOG090C02ZI	Duplicated	TR65140|c0_g1_i2	1358	692
EOG090C02ZM	Duplicated	TR97637|c1_g1_i2	1365.8	726
EOG090C02ZM	Duplicated	TR97637|c1_g1_i4	1502.5	798
EOG090C02ZM	Duplicated	TR97637|c1_g1_i6	1365.9	726
EOG090C02ZT	Complete	TR70288|c0_g1_i1	1068.7	650
EOG090C02ZZ	Duplicated	TR53592|c2_g2_i1	1244.8	729
EOG090C02ZZ	Duplicated	TR53592|c2_g2_i2	1235.3	730
EOG090C0302	Complete	TR51184|c0_g3_i1	1385.5	669
EOG090C0304	Duplicated	TR93207|c6_g1_i14	774.5	456
EOG090C0304	Duplicated	TR93207|c6_g1_i3	785.7	442
EOG090C0304	Duplicated	TR93207|c6_g1_i6	785.6	442
EOG090C030A	Complete	TR97676|c1_g1_i1	885.6	592
EOG090C030H	Complete	TR102011|c0_g2_i7	697.3	427
EOG090C030O	Missing
EOG090C030R	Complete	TR97711|c1_g1_i6	1187	676
EOG090C0310	Duplicated	TR65908|c0_g1_i4	1139	660
EOG090C0310	Duplicated	TR65908|c0_g1_i6	1056.4	622
EOG090C0315	Complete	TR81630|c1_g1_i9	1353.8	698
EOG090C0316	Duplicated	TR89313|c0_g1_i1	1031.6	541
EOG090C0316	Duplicated	TR89313|c0_g1_i3	1031.7	541
EOG090C0319	Complete	TR29009|c0_g3_i4	1239.4	673
EOG090C031D	Complete	TR53593|c3_g1_i13	1347.1	639
EOG090C031E	Duplicated	TR67147|c6_g1_i11	1375.2	811
EOG090C031E	Duplicated	TR67147|c6_g1_i13	1541.6	955
EOG090C031E	Duplicated	TR67147|c6_g1_i9	1542.2	955
EOG090C031F	Complete	TR27180|c8_g3_i1	1515.8	699
EOG090C031H	Complete	TR106669|c0_g1_i3	1088.3	635
EOG090C031J	Complete	TR92569|c0_g1_i1	1170.6	629
EOG090C031N	Duplicated	TR46957|c0_g1_i2	1056.8	544
EOG090C031N	Duplicated	TR46957|c0_g1_i3	988.9	515
EOG090C031P	Fragmented	TR81438|c0_g1_i5	866	362
EOG090C0323	Duplicated	TR67512|c7_g3_i3	1004.5	558
EOG090C0323	Duplicated	TR67512|c7_g3_i5	1004.1	558
EOG090C0323	Duplicated	TR67512|c7_g3_i7	1004.5	558
EOG090C0328	Duplicated	TR93712|c1_g3_i1	1465.1	698
EOG090C0328	Duplicated	TR93712|c1_g3_i3	1414	642
EOG090C032Q	Fragmented	TR58972|c5_g1_i2	962.3	475
EOG090C032T	Duplicated	TR91422|c0_g1_i1	1049.7	622
EOG090C032T	Duplicated	TR91422|c0_g1_i2	1033.8	622
EOG090C032T	Duplicated	TR91422|c0_g1_i5	1053.8	622
EOG090C032X	Duplicated	TR92550|c8_g1_i2	1062	613
EOG090C032X	Duplicated	TR92550|c8_g1_i3	919	520
EOG090C032X	Duplicated	TR92550|c8_g1_i5	966.9	573
EOG090C0333	Complete	TR27228|c2_g1_i1	1437.8	725
EOG090C0336	Fragmented	TR78595|c0_g1_i1	899.2	444
EOG090C0337	Complete	TR59492|c0_g1_i1	1077.5	587
EOG090C0339	Complete	TR58170|c3_g1_i5	1142.5	685
EOG090C033A	Complete	TR65256|c0_g1_i2	1045	604
EOG090C033F	Complete	TR67095|c5_g1_i5	1131.2	610
EOG090C033H	Duplicated	TR58975|c0_g1_i1	1502.4	898
EOG090C033H	Duplicated	TR58975|c0_g1_i2	1379.5	833
EOG090C033K	Duplicated	TR58205|c2_g2_i1	1104.8	611
EOG090C033K	Duplicated	TR64134|c1_g2_i4	1209.6	627
EOG090C033Q	Missing
EOG090C033S	Complete	TR65318|c1_g1_i8	1209.4	619
EOG090C033U	Complete	TR46448|c9_g2_i2	727	533
EOG090C0340	Duplicated	TR73836|c2_g3_i1	1154.4	595
EOG090C0340	Duplicated	TR73836|c2_g3_i4	1149.4	593
EOG090C0343	Duplicated	TR81376|c0_g1_i1	1238.2	630
EOG090C0343	Duplicated	TR81376|c0_g1_i4	1215.2	639
EOG090C0349	Duplicated	TR59498|c0_g1_i2	1310	691
EOG090C0349	Duplicated	TR59498|c0_g1_i3	1319.7	675
EOG090C0349	Duplicated	TR59498|c0_g1_i4	1297.9	672
EOG090C034C	Duplicated	TR98479|c0_g1_i1	1078.1	578
EOG090C034C	Duplicated	TR98479|c0_g1_i2	935.3	493
EOG090C034L	Complete	TR81349|c7_g1_i2	909	712
EOG090C034M	Complete	TR1264|c0_g1_i1	754.4	409
EOG090C034S	Complete	TR71229|c1_g1_i1	1036.1	697
EOG090C034T	Complete	TR68392|c0_g1_i3	939.7	932
EOG090C0351	Duplicated	TR81589|c1_g1_i1	1375.5	717
EOG090C0351	Duplicated	TR81589|c1_g1_i3	1352.2	725
EOG090C035A	Complete	TR38643|c0_g1_i2	1237.7	677
EOG090C035G	Duplicated	TR87194|c3_g1_i1	1178.9	600
EOG090C035G	Duplicated	TR87194|c3_g1_i2	1178.6	600
EOG090C035G	Duplicated	TR87194|c3_g1_i3	1149.4	602
EOG090C035H	Duplicated	TR41184|c1_g1_i12	1166.3	614
EOG090C035H	Duplicated	TR41184|c1_g1_i8	1166.3	614
EOG090C035I	Complete	TR56452|c0_g1_i1	748.9	585
EOG090C035L	Complete	TR65950|c0_g1_i10	883.3	616
EOG090C035M	Complete	TR43695|c3_g1_i1	1099.6	563
EOG090C035N	Complete	TR101948|c0_g2_i1	1116.7	574
EOG090C035O	Duplicated	TR65713|c1_g1_i2	1098.3	698
EOG090C035O	Duplicated	TR65713|c1_g1_i4	1073.8	700
EOG090C035W	Missing
EOG090C035X	Duplicated	TR39109|c0_g1_i2	1247.8	634
EOG090C035X	Duplicated	TR39109|c0_g1_i3	1096.4	575
EOG090C035X	Duplicated	TR39109|c0_g1_i5	1229.6	652
EOG090C036B	Duplicated	TR89260|c0_g1_i1	933.3	624
EOG090C036B	Duplicated	TR89260|c0_g1_i2	912.6	512
EOG090C036F	Duplicated	TR68516|c0_g1_i1	1275.3	613
EOG090C036F	Duplicated	TR68516|c0_g1_i3	1295.8	610
EOG090C036K	Complete	TR67099|c2_g1_i6	1722.7	954
EOG090C036L	Complete	TR34534|c6_g2_i9	658.2	525
EOG090C036M	Duplicated	TR55797|c0_g2_i10	905.8	694
EOG090C036M	Duplicated	TR55797|c0_g2_i13	905.7	694
EOG090C036M	Duplicated	TR55797|c0_g2_i14	906.3	688
EOG090C036O	Fragmented	TR85261|c0_g1_i1	711.9	318
EOG090C036P	Complete	TR50925|c0_g3_i3	1496.5	772
EOG090C036U	Duplicated	TR66580|c0_g1_i2	1155.8	583
EOG090C036U	Duplicated	TR66580|c0_g1_i3	1155.5	583
EOG090C036U	Duplicated	TR66580|c0_g1_i7	1156.3	583
EOG090C036X	Duplicated	TR92728|c3_g1_i5	568.5	266
EOG090C036X	Duplicated	TR92728|c3_g1_i7	568.1	266
EOG090C036X	Duplicated	TR92728|c3_g1_i8	568.3	266
EOG090C0377	Duplicated	TR91919|c5_g3_i3	1038.6	565
EOG090C0377	Duplicated	TR91919|c5_g3_i7	1037.8	565
EOG090C0377	Duplicated	TR91919|c5_g3_i9	1037.8	565
EOG090C037E	Complete	TR88257|c0_g1_i1	569.1	309
EOG090C037G	Duplicated	TR68411|c4_g1_i1	1009.4	459
EOG090C037G	Duplicated	TR68411|c4_g1_i2	1125.6	554
EOG090C037G	Duplicated	TR68411|c4_g1_i3	1098.9	560
EOG090C037H	Complete	TR98422|c0_g2_i1	1205.4	620
EOG090C037S	Duplicated	TR58139|c0_g1_i1	1499.4	723
EOG090C037S	Duplicated	TR58139|c0_g1_i5	1507.1	715
EOG090C037T	Complete	TR100180|c1_g1_i2	957	467
EOG090C037U	Duplicated	TR58959|c1_g1_i10	1238.4	611
EOG090C037U	Duplicated	TR58959|c1_g1_i7	1238.1	611
EOG090C037U	Duplicated	TR58959|c1_g1_i8	1237.8	611
EOG090C037V	Complete	TR80589|c2_g1_i1	702.3	498
EOG090C037W	Duplicated	TR58185|c3_g2_i1	1014.5	517
EOG090C037W	Duplicated	TR58185|c3_g2_i2	1114.7	555
EOG090C037W	Duplicated	TR58185|c3_g2_i3	1150.4	579
EOG090C037Z	Complete	TR87847|c0_g2_i6	725.5	349
EOG090C0386	Duplicated	TR28698|c3_g2_i1	983	595
EOG090C0386	Duplicated	TR28698|c3_g2_i10	978.1	610
EOG090C0386	Duplicated	TR28698|c3_g2_i16	982.4	595
EOG090C0388	Missing
EOG090C038G	Complete	TR28831|c0_g1_i1	883.5	479
EOG090C038H	Duplicated	TR67142|c0_g1_i1	1190.4	643
EOG090C038H	Duplicated	TR67142|c0_g1_i2	1190.3	643
EOG090C038H	Duplicated	TR67142|c0_g1_i8	1076.8	591
EOG090C038L	Complete	TR97479|c0_g1_i1	1009.7	528
EOG090C038M	Duplicated	TR69270|c1_g1_i1	1341.4	650
EOG090C038M	Duplicated	TR69270|c1_g1_i2	1294.9	615
EOG090C038O	Complete	TR61023|c0_g1_i1	1284.1	631
EOG090C038V	Fragmented	TR51239|c5_g1_i8	690.1	366
EOG090C038W	Complete	TR107192|c3_g1_i1	1268.4	621
EOG090C038Z	Duplicated	TR93575|c2_g1_i13	1077.7	585
EOG090C038Z	Duplicated	TR93575|c2_g1_i2	1080.1	592
EOG090C038Z	Duplicated	TR93575|c2_g1_i8	926	506
EOG090C0397	Duplicated	TR91906|c0_g3_i12	1176.2	614
EOG090C0397	Duplicated	TR91906|c0_g3_i17	1201.1	624
EOG090C0397	Duplicated	TR91906|c0_g3_i24	1150.9	616
EOG090C0399	Fragmented	TR27880|c0_g1_i1	1059.5	518
EOG090C039G	Complete	TR96600|c0_g1_i1	1194.4	665
EOG090C039N	Fragmented	TR81446|c1_g1_i1	527.6	397
EOG090C039P	Complete	TR96100|c8_g1_i3	1306.5	624
EOG090C039Q	Duplicated	TR101251|c0_g1_i1	731.7	541
EOG090C039Q	Duplicated	TR49017|c4_g2_i2	817.5	470
EOG090C039S	Duplicated	TR53508|c4_g1_i12	1309.4	811
EOG090C039S	Duplicated	TR53508|c4_g1_i15	1253.7	771
EOG090C039S	Duplicated	TR53508|c4_g1_i16	1381.5	839
EOG090C039U	Duplicated	TR53516|c0_g2_i3	1044.5	594
EOG090C039U	Duplicated	TR53516|c0_g2_i4	1070.6	592
EOG090C039X	Missing
EOG090C03A0	Complete	TR32410|c0_g1_i2	998.3	612
EOG090C03A3	Missing
EOG090C03A6	Duplicated	TR73800|c0_g1_i1	911.7	715
EOG090C03A6	Duplicated	TR73800|c0_g1_i5	984	683
EOG090C03A7	Duplicated	TR53476|c0_g1_i3	1287.7	629
EOG090C03A7	Duplicated	TR53476|c0_g1_i4	1287.7	629
EOG090C03A8	Duplicated	TR65727|c3_g1_i1	999.4	569
EOG090C03A8	Duplicated	TR65727|c3_g1_i3	1041.1	590
EOG090C03AH	Complete	TR66977|c0_g1_i3	1238.6	596
EOG090C03AI	Complete	TR74274|c0_g1_i1	1221	593
EOG090C03AM	Duplicated	TR92192|c0_g1_i4	1198.8	668
EOG090C03AM	Duplicated	TR92192|c0_g1_i5	1207.4	696
EOG090C03AM	Duplicated	TR92192|c0_g1_i6	1207.5	668
EOG090C03AN	Duplicated	TR68407|c0_g1_i1	1450.8	661
EOG090C03AN	Duplicated	TR68407|c0_g1_i2	1450.8	661
EOG090C03AN	Duplicated	TR68407|c0_g1_i3	1450.8	661
EOG090C03AS	Complete	TR57961|c7_g1_i2	1055.2	609
EOG090C03AV	Complete	TR70344|c0_g1_i3	1409.7	796
EOG090C03AZ	Duplicated	TR28988|c0_g1_i1	1255.3	661
EOG090C03AZ	Duplicated	TR28988|c0_g1_i3	1257.7	661
EOG090C03B2	Duplicated	TR44328|c1_g2_i10	1128	646
EOG090C03B2	Duplicated	TR44328|c1_g2_i12	1201.3	686
EOG090C03B2	Duplicated	TR44328|c1_g2_i3	1201.4	686
EOG090C03B7	Duplicated	TR39014|c1_g2_i1	1167	594
EOG090C03B7	Duplicated	TR39014|c1_g2_i3	1143.1	598
EOG090C03B7	Duplicated	TR39014|c1_g2_i5	1063.8	554
EOG090C03BC	Complete	TR78532|c0_g1_i1	1204.8	597
EOG090C03BJ	Duplicated	TR103359|c1_g1_i3	1470.6	787
EOG090C03BJ	Duplicated	TR103359|c1_g1_i5	1402.2	755
EOG090C03BJ	Duplicated	TR103359|c1_g1_i6	1417.1	759
EOG090C03BO	Complete	TR41232|c3_g1_i2	1355.9	614
EOG090C03BP	Duplicated	TR51218|c1_g1_i19	466.8	549
EOG090C03BP	Duplicated	TR51218|c1_g1_i3	466.4	550
EOG090C03BP	Duplicated	TR54976|c0_g1_i1	453.9	514
EOG090C03BQ	Duplicated	TR34224|c6_g1_i1	1105.6	583
EOG090C03BQ	Duplicated	TR34224|c6_g1_i3	1106	594
EOG090C03BQ	Duplicated	TR34224|c6_g1_i7	1105.6	583
EOG090C03BS	Duplicated	TR93203|c1_g3_i10	1217.4	570
EOG090C03BS	Duplicated	TR93203|c1_g3_i13	1223.3	570
EOG090C03BS	Duplicated	TR93203|c1_g3_i5	1225.4	570
EOG090C03BX	Complete	TR40565|c8_g2_i2	1054.2	548
EOG090C03CE	Duplicated	TR71271|c4_g1_i1	1264.2	692
EOG090C03CE	Duplicated	TR71271|c4_g1_i2	1263.9	691
EOG090C03CE	Duplicated	TR71271|c4_g1_i6	1146.2	628
EOG090C03CI	Duplicated	TR68534|c0_g1_i1	729.5	578
EOG090C03CI	Duplicated	TR68534|c0_g1_i2	698.8	579
EOG090C03CR	Duplicated	TR80584|c5_g2_i1	1332.8	662
EOG090C03CR	Duplicated	TR80584|c5_g2_i2	1333.4	662
EOG090C03CT	Complete	TR52713|c0_g1_i1	1194.9	578
EOG090C03CU	Duplicated	TR34231|c0_g1_i4	1039.6	469
EOG090C03CU	Duplicated	TR34231|c0_g1_i7	1039.4	469
EOG090C03CU	Duplicated	TR34231|c0_g1_i8	1040.2	470
EOG090C03DA	Complete	TR93227|c3_g1_i1	1230.1	567
EOG090C03DB	Complete	TR65786|c0_g1_i1	1259	604
EOG090C03DJ	Complete	TR96079|c13_g1_i3	1182.6	727
EOG090C03DK	Complete	TR91329|c0_g1_i1	1274.8	629
EOG090C03DN	Duplicated	TR81562|c5_g2_i1	1265.8	606
EOG090C03DN	Duplicated	TR81562|c5_g2_i4	1274	629
EOG090C03DU	Complete	TR45234|c0_g1_i2	1115.7	599
EOG090C03DV	Complete	TR105289|c2_g1_i1	1042.6	524
EOG090C03EB	Complete	TR67074|c0_g1_i1	1360.1	706
EOG090C03EC	Complete	TR42622|c0_g1_i1	1132.7	580
EOG090C03ED	Duplicated	TR64106|c0_g1_i1	985	590
EOG090C03ED	Duplicated	TR64106|c0_g1_i2	971.5	590
EOG090C03EH	Duplicated	TR92717|c1_g1_i1	1277.8	590
EOG090C03EH	Duplicated	TR92717|c1_g1_i2	1277.8	590
EOG090C03EI	Complete	TR99654|c0_g1_i2	600.7	538
EOG090C03EO	Duplicated	TR94265|c0_g3_i1	535.6	521
EOG090C03EO	Duplicated	TR94265|c0_g3_i2	536.1	521
EOG090C03ER	Duplicated	TR81518|c1_g1_i1	953.6	566
EOG090C03ER	Duplicated	TR81518|c1_g1_i2	943.4	566
EOG090C03ER	Duplicated	TR81518|c1_g1_i8	937.3	566
EOG090C03EU	Duplicated	TR93582|c0_g1_i1	1045.6	580
EOG090C03EU	Duplicated	TR93582|c0_g1_i5	1069.2	571
EOG090C03EU	Duplicated	TR93582|c0_g1_i8	925.6	500
EOG090C03F1	Complete	TR102245|c0_g1_i1	1115.4	592
EOG090C03F4	Complete	TR28451|c1_g1_i3	736.7	375
EOG090C03FA	Complete	TR43654|c0_g1_i1	992.5	590
EOG090C03FC	Duplicated	TR59495|c1_g1_i1	1302.6	620
EOG090C03FC	Duplicated	TR59495|c1_g1_i2	1302.8	620
EOG090C03FD	Complete	TR96094|c0_g1_i9	1100.4	585
EOG090C03FE	Complete	TR81411|c1_g3_i1	526.8	353
EOG090C03FG	Complete	TR28480|c0_g1_i1	1173	621
EOG090C03FH	Duplicated	TR91431|c8_g2_i1	1317.5	732
EOG090C03FH	Duplicated	TR91431|c8_g2_i2	1202.8	632
EOG090C03FJ	Complete	TR86656|c0_g1_i1	227.5	107
EOG090C03FN	Duplicated	TR103329|c13_g1_i1	1458.1	903
EOG090C03FN	Duplicated	TR103329|c13_g1_i6	1441.5	904
EOG090C03FP	Complete	TR55777|c8_g1_i1	1320.7	630
EOG090C03FS	Complete	TR39115|c10_g1_i1	771.7	504
EOG090C03FY	Fragmented	TR66251|c8_g1_i1	1218.2	645
EOG090C03FZ	Duplicated	TR37312|c1_g1_i1	1228.9	667
EOG090C03FZ	Duplicated	TR37312|c1_g1_i2	1228.9	667
EOG090C03G6	Duplicated	TR70659|c0_g2_i1	993.9	587
EOG090C03G6	Duplicated	TR70659|c0_g2_i2	993.7	620
EOG090C03G6	Duplicated	TR70659|c0_g2_i3	993.7	620
[truncated: 5,617 more rows]
