# Supplementary material for: A novel transcriptome-derived SNPs array for tench (Tinca tinca L.)
Source: PLoS One. 2019 Mar 19;14(3):e0213992. doi: 10.1371/journal.pone.0213992 (PMC6424483; doi:10.1371/journal.pone.0213992)
Supplement: S8 Table — (XLSX) [file pone.0213992.s020.xlsx]

## Sheet: ttin_trinotate_blastp
S8 Table. UniRef90 results from proteome querying (blastp).
Gene_id	Transcript_id	Prot_id	Uniref_id	Organism
TR8|c0_g1	TR8|c0_g1_i1	TR8|c0_g1_i1|m.1	E7F2V0_DANRE	DANRE
TR74|c0_g1	TR74|c0_g1_i1	TR74|c0_g1_i1|m.5	X1WHP6_DANRE	DANRE
TR82|c0_g1	TR82|c0_g1_i1	TR82|c0_g1_i1|m.6	W5KYB0_ASTMX	ASTMX
TR120|c0_g1	TR120|c0_g1_i1	TR120|c0_g1_i1|m.8	G8HXD4_DANRE	DANRE
TR122|c0_g1	TR122|c0_g1_i1	TR122|c0_g1_i1|m.9	A2BFD4_DANRE	DANRE
TR122|c0_g2	TR122|c0_g2_i1	TR122|c0_g2_i1|m.10	A2BFD4_DANRE	DANRE
TR134|c0_g1	TR134|c0_g1_i1	TR134|c0_g1_i1|m.11	Q5KQT8_DANRE	DANRE
TR183|c0_g1	TR183|c0_g1_i1	TR183|c0_g1_i1|m.16	F8W3M4_DANRE	DANRE
TR240|c0_g1	TR240|c0_g1_i1	TR240|c0_g1_i1|m.17	B7TWP5_DANRE	DANRE
TR268|c0_g1	TR268|c0_g1_i1	TR268|c0_g1_i1|m.21	F1Q4Q7_DANRE	DANRE
TR304|c0_g1	TR304|c0_g1_i1	TR304|c0_g1_i1|m.23	W5KYZ6_ASTMX	ASTMX
TR307|c0_g1	TR307|c0_g1_i1	TR307|c0_g1_i1|m.24	E7F976_DANRE	DANRE
TR314|c0_g1	TR314|c0_g1_i1	TR314|c0_g1_i1|m.25	M4AYD3_XIPMA	XIPMA
TR322|c0_g1	TR322|c0_g1_i1	TR322|c0_g1_i1|m.29	Q60H66_DANRE	DANRE
TR349|c0_g1	TR349|c0_g1_i1	TR349|c0_g1_i1|m.30	F1R6Z9_DANRE	DANRE
TR365|c0_g1	TR365|c0_g1_i1	TR365|c0_g1_i1|m.31	W5K9U8_ASTMX	ASTMX
TR371|c0_g1	TR371|c0_g1_i1	TR371|c0_g1_i1|m.33	M4AYD3_XIPMA	XIPMA
TR389|c0_g1	TR389|c0_g1_i1	TR389|c0_g1_i1|m.35	E7FCE8_DANRE	DANRE
TR406|c0_g1	TR406|c0_g1_i1	TR406|c0_g1_i1|m.36	W5KN59_ASTMX	ASTMX
TR423|c0_g1	TR423|c0_g1_i1	TR423|c0_g1_i1|m.38	Q08CK4_DANRE	DANRE
TR454|c0_g1	TR454|c0_g1_i1	TR454|c0_g1_i1|m.42	E7F3Y0_DANRE	DANRE
TR457|c0_g1	TR457|c0_g1_i1	TR457|c0_g1_i1|m.44	F1QRP6_DANRE	DANRE
TR472|c0_g1	TR472|c0_g1_i1	TR472|c0_g1_i1|m.45	Q5U3Q0_DANRE	DANRE
TR473|c0_g1	TR473|c0_g1_i1	TR473|c0_g1_i1|m.46	U3N7D8_DANRE	DANRE
TR546|c0_g1	TR546|c0_g1_i1	TR546|c0_g1_i1|m.48	H2RJ33_TAKRU	TAKRU
TR563|c0_g1	TR563|c0_g1_i1	TR563|c0_g1_i1|m.49	B0S6Q0_DANRE	DANRE
TR572|c0_g1	TR572|c0_g1_i1	TR572|c0_g1_i1|m.50	Q1L8G4_DANRE	DANRE
TR576|c0_g1	TR576|c0_g1_i1	TR576|c0_g1_i1|m.51	E7FF14_DANRE	DANRE
TR578|c0_g1	TR578|c0_g1_i1	TR578|c0_g1_i1|m.52	E7F0F1_DANRE	DANRE
TR593|c0_g1	TR593|c0_g1_i1	TR593|c0_g1_i1|m.53	Q7T2G3_DANRE	DANRE
TR610|c0_g1	TR610|c0_g1_i1	TR610|c0_g1_i1|m.57	W5N5I2_LEPOC	LEPOC
TR611|c0_g1	TR611|c0_g1_i1	TR611|c0_g1_i1|m.58	E7F707_DANRE	DANRE
TR614|c0_g1	TR614|c0_g1_i1	TR614|c0_g1_i1|m.59	B0R188_DANRE	DANRE
TR621|c0_g1	TR621|c0_g1_i1	TR621|c0_g1_i1|m.60	C8AW46_CARAU	CARAU
TR633|c0_g1	TR633|c0_g1_i1	TR633|c0_g1_i1|m.61	Q8UWA7_TRIHK	TRIHK
TR688|c0_g1	TR688|c0_g1_i1	TR688|c0_g1_i1|m.67	C4B4C5_ONCMY	ONCMY
TR693|c0_g1	TR693|c0_g1_i1	TR693|c0_g1_i1|m.68	Q32PR1_DANRE	DANRE
TR703|c0_g1	TR703|c0_g1_i1	TR703|c0_g1_i1|m.70	F1QR91_DANRE	DANRE
TR742|c0_g1	TR742|c0_g1_i1	TR742|c0_g1_i1|m.72	F1RA14_DANRE	DANRE
TR766|c0_g1	TR766|c0_g1_i1	TR766|c0_g1_i1|m.73	U3KDV6_FICAL	FICAL
TR767|c0_g1	TR767|c0_g1_i1	TR767|c0_g1_i1|m.74	F1QVZ8_DANRE	DANRE
TR801|c0_g1	TR801|c0_g1_i1	TR801|c0_g1_i1|m.78	Q4T318_TETNG	TETNG
TR848|c0_g1	TR848|c0_g1_i1	TR848|c0_g1_i1|m.80	F1QQK3_DANRE	DANRE
TR869|c0_g1	TR869|c0_g1_i1	TR869|c0_g1_i1|m.84	F1QNS6_DANRE	DANRE
TR967|c0_g1	TR967|c0_g1_i1	TR967|c0_g1_i1|m.87	F1QRP6_DANRE	DANRE
TR975|c0_g1	TR975|c0_g1_i1	TR975|c0_g1_i1|m.89	H3A9I3_LATCH	LATCH
TR991|c0_g1	TR991|c0_g1_i1	TR991|c0_g1_i1|m.90	E7F1X4_DANRE	DANRE
TR1016|c0_g1	TR1016|c0_g1_i1	TR1016|c0_g1_i1|m.94	A0A060WPG8_ONCMY	ONCMY
TR1019|c0_g1	TR1019|c0_g1_i1	TR1019|c0_g1_i1|m.95	A2CEH8_DANRE	DANRE
TR1026|c0_g1	TR1026|c0_g1_i1	TR1026|c0_g1_i1|m.96	E2C4Z2_HARSA	HARSA
TR1033|c0_g1	TR1033|c0_g1_i1	TR1033|c0_g1_i1|m.97	F1Q5W4_DANRE	DANRE
TR1077|c0_g1	TR1077|c0_g1_i1	TR1077|c0_g1_i1|m.102	Q8AVA9_TAKRU	TAKRU
TR1089|c0_g1	TR1089|c0_g1_i1	TR1089|c0_g1_i1|m.103	E9QIB2_DANRE	DANRE
TR1102|c0_g1	TR1102|c0_g1_i1	TR1102|c0_g1_i1|m.104	K5W512_AGABU	AGABU
TR1102|c0_g1	TR1102|c0_g1_i1	TR1102|c0_g1_i1|m.105	E6ZGJ1_DICLA	DICLA
TR1220|c0_g1	TR1220|c0_g1_i1	TR1220|c0_g1_i1|m.109	U5HSN7_DANRE	DANRE
TR1222|c0_g1	TR1222|c0_g1_i1	TR1222|c0_g1_i1|m.111	D1FTM8_DANRE	DANRE
TR1241|c0_g1	TR1241|c0_g1_i1	TR1241|c0_g1_i1|m.113	A2TGR4_9BIVA	9BIVA
TR1244|c0_g1	TR1244|c0_g1_i1	TR1244|c0_g1_i1|m.114	W5LIL6_ASTMX	ASTMX
TR1244|c0_g1	TR1244|c0_g1_i1	TR1244|c0_g1_i1|m.115	A0A060ZA42_ONCMY	ONCMY
TR1244|c0_g2	TR1244|c0_g2_i1	TR1244|c0_g2_i1|m.116	W5LIL6_ASTMX	ASTMX
TR1244|c0_g2	TR1244|c0_g2_i1	TR1244|c0_g2_i1|m.117	A0A060ZA42_ONCMY	ONCMY
TR1263|c0_g1	TR1263|c0_g1_i1	TR1263|c0_g1_i1|m.118	F1R6G0_DANRE	DANRE
TR1264|c0_g1	TR1264|c0_g1_i1	TR1264|c0_g1_i1|m.119	A4IFY9_DANRE	DANRE
TR1266|c0_g1	TR1266|c0_g1_i1	TR1266|c0_g1_i1|m.120	W5LVF9_LEPOC	LEPOC
TR1274|c0_g1	TR1274|c0_g1_i1	TR1274|c0_g1_i1|m.122	F1QGH4_DANRE	DANRE
TR1282|c0_g1	TR1282|c0_g1_i1	TR1282|c0_g1_i1|m.124	E7FG91_DANRE	DANRE
TR1294|c0_g1	TR1294|c0_g1_i1	TR1294|c0_g1_i1|m.127	A4QNW8_DANRE	DANRE
TR1295|c0_g1	TR1295|c0_g1_i1	TR1295|c0_g1_i1|m.128	Q66HV7_DANRE	DANRE
TR1324|c0_g1	TR1324|c0_g1_i1	TR1324|c0_g1_i1|m.129	Q8AY90_DANRE	DANRE
TR1326|c0_g1	TR1326|c0_g1_i1	TR1326|c0_g1_i1|m.130	W5KWI7_ASTMX	ASTMX
TR1331|c0_g1	TR1331|c0_g1_i1	TR1331|c0_g1_i1|m.131	A0A060WID3_ONCMY	ONCMY
TR1336|c0_g1	TR1336|c0_g1_i1	TR1336|c0_g1_i1|m.132	W5L650_ASTMX	ASTMX
TR1347|c0_g1	TR1347|c0_g1_i1	TR1347|c0_g1_i1|m.134	Q1LV70_DANRE	DANRE
TR1350|c0_g1	TR1350|c0_g1_i1	TR1350|c0_g1_i1|m.135	Q56A46_DANRE	DANRE
TR1355|c0_g1	TR1355|c0_g1_i1	TR1355|c0_g1_i1|m.136	M4AYD3_XIPMA	XIPMA
TR1365|c0_g1	TR1365|c0_g1_i1	TR1365|c0_g1_i1|m.138	H3A9W5_LATCH	LATCH
TR1370|c0_g1	TR1370|c0_g1_i1	TR1370|c0_g1_i1|m.139	W4YUT6_STRPU	STRPU
TR1370|c0_g1	TR1370|c0_g1_i1	TR1370|c0_g1_i1|m.140	Q4RZM1_TETNG	TETNG
TR1467|c0_g1	TR1467|c0_g1_i1	TR1467|c0_g1_i1|m.145	I3KI07_ORENI	ORENI
TR1539|c0_g1	TR1539|c0_g1_i1	TR1539|c0_g1_i1|m.147	Q1RMA3_DANRE	DANRE
TR1581|c0_g1	TR1581|c0_g1_i1	TR1581|c0_g1_i1|m.150	H2S1A7_TAKRU	TAKRU
TR1605|c0_g1	TR1605|c0_g1_i1	TR1605|c0_g1_i1|m.151	W5KJY6_ASTMX	ASTMX
TR1636|c0_g1	TR1636|c0_g1_i1	TR1636|c0_g1_i1|m.154	W5JXN1_ASTMX	ASTMX
TR1706|c0_g1	TR1706|c0_g1_i1	TR1706|c0_g1_i1|m.156	V9LIA2_CALMI	CALMI
TR1730|c0_g1	TR1730|c0_g1_i1	TR1730|c0_g1_i1|m.159	E7FEA2_DANRE	DANRE
TR1751|c0_g1	TR1751|c0_g1_i1	TR1751|c0_g1_i1|m.160	A0A091LLR4_CATAU	CATAU
TR1763|c0_g1	TR1763|c0_g1_i1	TR1763|c0_g1_i1|m.164	A0A060YN15_ONCMY	ONCMY
TR1771|c0_g1	TR1771|c0_g1_i1	TR1771|c0_g1_i1|m.165	W5LT48_ASTMX	ASTMX
TR1776|c0_g1	TR1776|c0_g1_i1	TR1776|c0_g1_i1|m.166	M5APB2_DANRE	DANRE
TR1785|c0_g1	TR1785|c0_g1_i1	TR1785|c0_g1_i1|m.169	A4IG75_DANRE	DANRE
TR1788|c0_g1	TR1788|c0_g1_i1	TR1788|c0_g1_i1|m.170	A0A060W815_ONCMY	ONCMY
TR1796|c0_g1	TR1796|c0_g1_i1	TR1796|c0_g1_i1|m.171	T1W0Q1_CYPCA	CYPCA
TR1802|c0_g1	TR1802|c0_g1_i1	TR1802|c0_g1_i1|m.172	E7F567_DANRE	DANRE
TR1813|c0_g1	TR1813|c0_g1_i1	TR1813|c0_g1_i1|m.173	W5K567_ASTMX	ASTMX
TR1813|c1_g1	TR1813|c1_g1_i1	TR1813|c1_g1_i1|m.174	W5ML10_LEPOC	LEPOC
TR1821|c0_g1	TR1821|c0_g1_i1	TR1821|c0_g1_i1|m.175	W5KAW1_ASTMX	ASTMX
TR1836|c0_g1	TR1836|c0_g1_i1	TR1836|c0_g1_i1|m.177	B8JLX8_DANRE	DANRE
TR1844|c0_g1	TR1844|c0_g1_i1	TR1844|c0_g1_i1|m.178	F1R2Z5_DANRE	DANRE
TR1854|c0_g1	TR1854|c0_g1_i1	TR1854|c0_g1_i1|m.179	E7EXP4_DANRE	DANRE
TR1858|c0_g1	TR1858|c0_g1_i1	TR1858|c0_g1_i1|m.181	W5L650_ASTMX	ASTMX
TR1861|c0_g1	TR1861|c0_g1_i1	TR1861|c0_g1_i1|m.182	F1QF11_DANRE	DANRE
TR1865|c0_g1	TR1865|c0_g1_i1	TR1865|c0_g1_i1|m.184	B6D7H3_DANRE	DANRE
TR1869|c0_g1	TR1869|c0_g1_i1	TR1869|c0_g1_i1|m.185	M4AYD3_XIPMA	XIPMA
TR1869|c0_g2	TR1869|c0_g2_i1	TR1869|c0_g2_i1|m.186	M4AYD3_XIPMA	XIPMA
TR1923|c0_g1	TR1923|c0_g1_i1	TR1923|c0_g1_i1|m.188	B0R0K2_DANRE	DANRE
TR1943|c0_g1	TR1943|c0_g1_i1	TR1943|c0_g1_i1|m.190	Q45NF9_DANRE	DANRE
TR1950|c0_g1	TR1950|c0_g1_i1	TR1950|c0_g1_i1|m.191	F1QQZ2_DANRE	DANRE
TR1974|c0_g1	TR1974|c0_g1_i1	TR1974|c0_g1_i1|m.193	B0UXM1_DANRE	DANRE
TR2081|c0_g1	TR2081|c0_g1_i1	TR2081|c0_g1_i1|m.194	E6VPU5_RHOPX	RHOPX
TR2096|c0_g1	TR2096|c0_g1_i1	TR2096|c0_g1_i1|m.195	F1QP08_DANRE	DANRE
TR2153|c0_g2	TR2153|c0_g2_i1	TR2153|c0_g2_i1|m.197	B0XGR2_CULQU	CULQU
TR2252|c0_g1	TR2252|c0_g1_i1	TR2252|c0_g1_i1|m.201	R9XWX7_CLABA	CLABA
TR2307|c0_g1	TR2307|c0_g1_i1	TR2307|c0_g1_i1|m.203	S5TZ89_DANRE	DANRE
TR2334|c0_g1	TR2334|c0_g1_i1	TR2334|c0_g1_i1|m.205	E7EXL7_DANRE	DANRE
TR2359|c0_g1	TR2359|c0_g1_i1	TR2359|c0_g1_i1|m.206	E7EZB9_DANRE	DANRE
TR2373|c0_g1	TR2373|c0_g1_i1	TR2373|c0_g1_i1|m.207	L7M1P6_9ACAR	9ACAR
TR2384|c0_g1	TR2384|c0_g1_i1	TR2384|c0_g1_i1|m.208	I1EE80_AMPQE	AMPQE
TR2443|c0_g1	TR2443|c0_g1_i1	TR2443|c0_g1_i1|m.211	E7F5K3_DANRE	DANRE
TR2493|c0_g1	TR2493|c0_g1_i1	TR2493|c0_g1_i1|m.213	A0A087YRZ4_POEFO	POEFO
TR2508|c0_g1	TR2508|c0_g1_i1	TR2508|c0_g1_i1|m.214	K7DYK8_DANRE	DANRE
TR2567|c0_g1	TR2567|c0_g1_i1	TR2567|c0_g1_i1|m.217	F6NMD4_DANRE	DANRE
TR2584|c0_g1	TR2584|c0_g1_i1	TR2584|c0_g1_i1|m.221	C0M006_DANRE	DANRE
TR2584|c0_g2	TR2584|c0_g2_i1	TR2584|c0_g2_i1|m.223	C0M006_DANRE	DANRE
TR2594|c0_g1	TR2594|c0_g1_i1	TR2594|c0_g1_i1|m.225	A0A060YWR8_ONCMY	ONCMY
TR2606|c0_g1	TR2606|c0_g1_i1	TR2606|c0_g1_i1|m.226	Q8FCZ6_ECOL6	ECOL6
TR2606|c0_g1	TR2606|c0_g1_i1	TR2606|c0_g1_i1|m.227	G5Q8M2_SALMO	SALMO
TR2607|c0_g1	TR2607|c0_g1_i1	TR2607|c0_g1_i1|m.228	W5L2K0_ASTMX	ASTMX
TR2611|c0_g1	TR2611|c0_g1_i1	TR2611|c0_g1_i1|m.229	Q7T2E5_DANRE	DANRE
TR2617|c0_g1	TR2617|c0_g1_i1	TR2617|c0_g1_i1|m.231	W5K658_ASTMX	ASTMX
TR2618|c0_g1	TR2618|c0_g1_i1	TR2618|c0_g1_i1|m.232	X1WC83_DANRE	DANRE
TR2625|c0_g1	TR2625|c0_g1_i1	TR2625|c0_g1_i1|m.234	J9LNA1_ACYPI	ACYPI
TR2628|c0_g1	TR2628|c0_g1_i1	TR2628|c0_g1_i1|m.235	E6ZF82_DICLA	DICLA
TR2637|c0_g1	TR2637|c0_g1_i1	TR2637|c0_g1_i1|m.238	Q7ZTS7_DANRE	DANRE
TR2662|c0_g1	TR2662|c0_g1_i1	TR2662|c0_g1_i1|m.239	F1QWE5_DANRE	DANRE
TR2722|c0_g1	TR2722|c0_g1_i1	TR2722|c0_g1_i1|m.241	A0A060Y743_ONCMY	ONCMY
TR2732|c0_g1	TR2732|c0_g1_i1	TR2732|c0_g1_i1|m.242	W5NNX1_LEPOC	LEPOC
TR2764|c0_g1	TR2764|c0_g1_i1	TR2764|c0_g1_i1|m.246	A9UGK2_DANRE	DANRE
TR2767|c0_g1	TR2767|c0_g1_i1	TR2767|c0_g1_i1|m.247	W5LT47_ASTMX	ASTMX
TR2773|c0_g1	TR2773|c0_g1_i1	TR2773|c0_g1_i1|m.249	Q7T2W1_DANRE	DANRE
TR2773|c0_g1	TR2773|c0_g1_i1	TR2773|c0_g1_i1|m.250	G3UGA1_LOXAF	LOXAF
TR2836|c0_g1	TR2836|c0_g1_i1	TR2836|c0_g1_i1|m.251	A0A060ZCF4_ONCMY	ONCMY
TR2847|c0_g1	TR2847|c0_g1_i1	TR2847|c0_g1_i1|m.254	H2L4P2_ORYLA	ORYLA
TR2848|c0_g1	TR2848|c0_g1_i1	TR2848|c0_g1_i1|m.255	A0A096LX15_POEFO	POEFO
TR2860|c0_g1	TR2860|c0_g1_i1	TR2860|c0_g1_i1|m.256	F1QXA6_DANRE	DANRE
TR2919|c0_g1	TR2919|c0_g1_i1	TR2919|c0_g1_i1|m.259	V8NGZ8_OPHHA	OPHHA
TR2976|c0_g1	TR2976|c0_g1_i1	TR2976|c0_g1_i1|m.261	F1QV00_DANRE	DANRE
TR2980|c0_g1	TR2980|c0_g1_i1	TR2980|c0_g1_i1|m.263	F1QEM0_DANRE	DANRE
TR2988|c0_g1	TR2988|c0_g1_i1	TR2988|c0_g1_i1|m.264	F1QNS6_DANRE	DANRE
TR2994|c0_g1	TR2994|c0_g1_i1	TR2994|c0_g1_i1|m.265	F1REJ8_DANRE	DANRE
TR3002|c0_g1	TR3002|c0_g1_i1	TR3002|c0_g1_i1|m.268	F1QRN7_DANRE	DANRE
TR3011|c0_g1	TR3011|c0_g1_i1	TR3011|c0_g1_i1|m.269	E7FFV2_DANRE	DANRE
TR3012|c0_g1	TR3012|c0_g1_i1	TR3012|c0_g1_i1|m.270	F8W2W0_DANRE	DANRE
TR3014|c0_g1	TR3014|c0_g1_i1	TR3014|c0_g1_i1|m.272	F1Q4Z1_DANRE	DANRE
TR3017|c0_g2	TR3017|c0_g2_i1	TR3017|c0_g2_i1|m.274	I1FUM6_AMPQE	AMPQE
TR3024|c0_g1	TR3024|c0_g1_i1	TR3024|c0_g1_i1|m.275	Q1L9F9_DANRE	DANRE
TR3029|c0_g1	TR3029|c0_g1_i1	TR3029|c0_g1_i1|m.277	R4GE33_DANRE	DANRE
TR3034|c0_g1	TR3034|c0_g1_i1	TR3034|c0_g1_i1|m.278	R7UE40_CAPTE	CAPTE
TR3040|c0_g1	TR3040|c0_g1_i1	TR3040|c0_g1_i1|m.281	Q8UVH4_DANRE	DANRE
TR3148|c0_g1	TR3148|c0_g1_i1	TR3148|c0_g1_i1|m.284	B8A5W1_DANRE	DANRE
TR3155|c0_g1	TR3155|c0_g1_i1	TR3155|c0_g1_i1|m.286	W5UKK8_ICTPU	ICTPU
TR3160|c0_g1	TR3160|c0_g1_i1	TR3160|c0_g1_i1|m.288	F1QRQ2_DANRE	DANRE
TR3182|c0_g1	TR3182|c0_g1_i1	TR3182|c0_g1_i1|m.290	W5K0K6_ASTMX	ASTMX
TR3195|c0_g1	TR3195|c0_g1_i1	TR3195|c0_g1_i1|m.294	B8JHU7_DANRE	DANRE
TR3212|c0_g1	TR3212|c0_g1_i1	TR3212|c0_g1_i1|m.295	E7F1G7_DANRE	DANRE
TR3238|c0_g1	TR3238|c0_g1_i1	TR3238|c0_g1_i1|m.296	H9GZ88_DANRE	DANRE
TR3250|c0_g1	TR3250|c0_g1_i1	TR3250|c0_g1_i1|m.297	I3JVK8_ORENI	ORENI
TR3428|c0_g1	TR3428|c0_g1_i1	TR3428|c0_g1_i1|m.300	A4JYK4_DANRE	DANRE
TR3436|c0_g1	TR3436|c0_g1_i1	TR3436|c0_g1_i1|m.302	W4ZJ18_STRPU	STRPU
TR3437|c0_g1	TR3437|c0_g1_i1	TR3437|c0_g1_i1|m.304	F1QBG4_DANRE	DANRE
TR3437|c0_g1	TR3437|c0_g1_i1	TR3437|c0_g1_i1|m.303	W0T399_KLUMA	KLUMA
TR3440|c0_g1	TR3440|c0_g1_i1	TR3440|c0_g1_i1|m.305	A0A091PD05_LEPDC	LEPDC
TR3441|c0_g1	TR3441|c0_g1_i1	TR3441|c0_g1_i1|m.306	H3A445_LATCH	LATCH
TR3448|c0_g1	TR3448|c0_g1_i1	TR3448|c0_g1_i1|m.307	A8WFZ9_DANRE	DANRE
TR3468|c0_g1	TR3468|c0_g1_i1	TR3468|c0_g1_i1|m.308	Q4AED4_ORYLA	ORYLA
TR3504|c0_g1	TR3504|c0_g1_i1	TR3504|c0_g1_i1|m.310	H2MXN2_ORYLA	ORYLA
TR3580|c0_g1	TR3580|c0_g1_i1	TR3580|c0_g1_i1|m.311	B0S644_DANRE	DANRE
TR3591|c0_g1	TR3591|c0_g1_i1	TR3591|c0_g1_i1|m.312	Q6DG85_DANRE	DANRE
TR3596|c0_g1	TR3596|c0_g1_i1	TR3596|c0_g1_i1|m.314	E7F2T0_DANRE	DANRE
TR3599|c0_g1	TR3599|c0_g1_i1	TR3599|c0_g1_i1|m.315	W5LLA1_ASTMX	ASTMX
TR3627|c0_g1	TR3627|c0_g1_i1	TR3627|c0_g1_i1|m.318	A0A096LX15_POEFO	POEFO
TR3631|c0_g1	TR3631|c0_g1_i1	TR3631|c0_g1_i1|m.320	Q8UWC9_TETNG	TETNG
TR3643|c0_g1	TR3643|c0_g1_i1	TR3643|c0_g1_i1|m.321	A0MGZ0_DANRE	DANRE
TR3699|c0_g1	TR3699|c0_g1_i1	TR3699|c0_g1_i1|m.324	Q5XJ87_DANRE	DANRE
TR3775|c0_g1	TR3775|c0_g1_i1	TR3775|c0_g1_i1|m.326	A0A060WHN9_ONCMY	ONCMY
TR3776|c0_g1	TR3776|c0_g1_i1	TR3776|c0_g1_i1|m.327	E7F688_DANRE	DANRE
TR3787|c0_g1	TR3787|c0_g1_i1	TR3787|c0_g1_i1|m.328	K7EYB8_PELSI	PELSI
TR3807|c0_g1	TR3807|c0_g1_i1	TR3807|c0_g1_i1|m.331	C9VXS7_SPAAU	SPAAU
TR3814|c0_g1	TR3814|c0_g1_i1	TR3814|c0_g1_i1|m.332	F1RCR4_DANRE	DANRE
TR3818|c0_g1	TR3818|c0_g1_i1	TR3818|c0_g1_i1|m.334	U5Y4M1_9CAEN	9CAEN
TR3818|c0_g1	TR3818|c0_g1_i1	TR3818|c0_g1_i1|m.333	U5Y4M1_9CAEN	9CAEN
TR3819|c0_g1	TR3819|c0_g1_i1	TR3819|c0_g1_i1|m.335	E0WQH0_9ENTR	9ENTR
TR3828|c0_g1	TR3828|c0_g1_i1	TR3828|c0_g1_i1|m.336	F1QVM1_DANRE	DANRE
TR3926|c0_g1	TR3926|c0_g1_i1	TR3926|c0_g1_i1|m.338	F1QVC8_DANRE	DANRE
TR4058|c0_g1	TR4058|c0_g1_i1	TR4058|c0_g1_i1|m.342	W5LCX9_ASTMX	ASTMX
TR4146|c0_g1	TR4146|c0_g1_i1	TR4146|c0_g1_i1|m.347	A0A060VR81_ONCMY	ONCMY
TR4350|c0_g1	TR4350|c0_g1_i1	TR4350|c0_g1_i1|m.349	A0A060WFC9_ONCMY	ONCMY
TR4379|c0_g1	TR4379|c0_g1_i1	TR4379|c0_g1_i1|m.351	Q1LYJ6_DANRE	DANRE
TR4399|c0_g1	TR4399|c0_g1_i1	TR4399|c0_g1_i1|m.352	E7FFN0_DANRE	DANRE
TR4403|c0_g1	TR4403|c0_g1_i1	TR4403|c0_g1_i1|m.354	H2S1A7_TAKRU	TAKRU
TR4436|c0_g1	TR4436|c0_g1_i1	TR4436|c0_g1_i1|m.357	W5LUG0_ASTMX	ASTMX
TR4450|c0_g1	TR4450|c0_g1_i1	TR4450|c0_g1_i1|m.359	F1QGT6_DANRE	DANRE
TR4453|c0_g1	TR4453|c0_g1_i1	TR4453|c0_g1_i1|m.360	W5KRL5_ASTMX	ASTMX
TR4454|c0_g1	TR4454|c0_g1_i1	TR4454|c0_g1_i1|m.362	A0A060X723_ONCMY	ONCMY
TR4493|c0_g1	TR4493|c0_g1_i1	TR4493|c0_g1_i1|m.366	H2L772_ORYLA	ORYLA
TR4516|c0_g1	TR4516|c0_g1_i1	TR4516|c0_g1_i1|m.368	W5LE13_ASTMX	ASTMX
TR4588|c0_g1	TR4588|c0_g1_i1	TR4588|c0_g1_i1|m.371	X1WDN2_DANRE	DANRE
TR4591|c0_g1	TR4591|c0_g1_i1	TR4591|c0_g1_i1|m.372	E7F6Y0_DANRE	DANRE
TR4603|c0_g1	TR4603|c0_g1_i1	TR4603|c0_g1_i1|m.374	Q195J2_DANRE	DANRE
TR4605|c0_g1	TR4605|c0_g1_i1	TR4605|c0_g1_i1|m.376	A2BIB1_DANRE	DANRE
TR4610|c0_g1	TR4610|c0_g1_i1	TR4610|c0_g1_i1|m.378	M4AYD3_XIPMA	XIPMA
TR4612|c0_g1	TR4612|c0_g1_i1	TR4612|c0_g1_i1|m.380	Q3LG56_DANRE	DANRE
TR4617|c0_g1	TR4617|c0_g1_i1	TR4617|c0_g1_i1|m.383	T1W0Q1_CYPCA	CYPCA
TR4620|c0_g1	TR4620|c0_g1_i1	TR4620|c0_g1_i1|m.384	E7FDB1_DANRE	DANRE
TR4626|c0_g1	TR4626|c0_g1_i1	TR4626|c0_g1_i1|m.386	E9QEP6_DANRE	DANRE
TR4626|c0_g2	TR4626|c0_g2_i1	TR4626|c0_g2_i1|m.388	E9QEP6_DANRE	DANRE
TR4640|c0_g1	TR4640|c0_g1_i1	TR4640|c0_g1_i1|m.391	H9BFW9_PIMPR	PIMPR
TR4655|c0_g1	TR4655|c0_g1_i1	TR4655|c0_g1_i1|m.395	F1R516_DANRE	DANRE
TR4656|c0_g1	TR4656|c0_g1_i1	TR4656|c0_g1_i1|m.396	U3JAI2_DANRE	DANRE
TR4709|c0_g1	TR4709|c0_g1_i1	TR4709|c0_g1_i1|m.400	W5KZF1_ASTMX	ASTMX
TR4754|c0_g1	TR4754|c0_g1_i1	TR4754|c0_g1_i1|m.402	F1Q7L3_DANRE	DANRE
TR4760|c0_g1	TR4760|c0_g1_i1	TR4760|c0_g1_i1|m.403	A2BHF3_DANRE	DANRE
TR4768|c0_g1	TR4768|c0_g1_i1	TR4768|c0_g1_i1|m.405	F1QAS9_DANRE	DANRE
TR4771|c0_g1	TR4771|c0_g1_i1	TR4771|c0_g1_i1|m.407	W5LP39_ASTMX	ASTMX
TR4780|c0_g1	TR4780|c0_g1_i1	TR4780|c0_g1_i1|m.409	F8W4N1_DANRE	DANRE
TR4792|c0_g1	TR4792|c0_g1_i1	TR4792|c0_g1_i1|m.410	I3ISQ9_DANRE	DANRE
TR4806|c0_g1	TR4806|c0_g1_i1	TR4806|c0_g1_i1|m.411	W4XRP4_STRPU	STRPU
TR4808|c0_g1	TR4808|c0_g1_i1	TR4808|c0_g1_i1|m.412	E7F6N8_DANRE	DANRE
TR4809|c0_g1	TR4809|c0_g1_i1	TR4809|c0_g1_i1|m.413	E7F724_DANRE	DANRE
TR4812|c0_g1	TR4812|c0_g1_i1	TR4812|c0_g1_i1|m.414	R7QRD9_CHOCR	CHOCR
TR4826|c0_g1	TR4826|c0_g1_i1	TR4826|c0_g1_i1|m.415	E7FB61_DANRE	DANRE
TR4835|c0_g1	TR4835|c0_g1_i1	TR4835|c0_g1_i1|m.416	F1QSV6_DANRE	DANRE
TR4848|c0_g1	TR4848|c0_g1_i1	TR4848|c0_g1_i1|m.417	B8JHU7_DANRE	DANRE
TR4849|c0_g1	TR4849|c0_g1_i1	TR4849|c0_g1_i1|m.418	Q5XWT8_DANRE	DANRE
TR4851|c0_g1	TR4851|c0_g1_i1	TR4851|c0_g1_i1|m.421	W5LF76_ASTMX	ASTMX
TR4861|c1_g1	TR4861|c1_g1_i1	TR4861|c1_g1_i1|m.425	E7F674_DANRE	DANRE
TR4880|c0_g1	TR4880|c0_g1_i1	TR4880|c0_g1_i1|m.428	R4GDN8_DANRE	DANRE
TR4882|c0_g1	TR4882|c0_g1_i1	TR4882|c0_g1_i1|m.430	H3AAK6_LATCH	LATCH
TR4885|c0_g1	TR4885|c0_g1_i1	TR4885|c0_g1_i1|m.431	K7DYI4_DANRE	DANRE
TR4892|c0_g1	TR4892|c0_g1_i1	TR4892|c0_g1_i1|m.432	W4XMQ4_STRPU	STRPU
TR4892|c0_g1	TR4892|c0_g1_i1	TR4892|c0_g1_i1|m.433	G3N7C3_GASAC	GASAC
TR4894|c0_g1	TR4894|c0_g1_i1	TR4894|c0_g1_i1|m.434	E9QE09_DANRE	DANRE
TR4901|c0_g1	TR4901|c0_g1_i1	TR4901|c0_g1_i1|m.436	D3U1G0_SHEEP	SHEEP
TR4928|c0_g1	TR4928|c0_g1_i1	TR4928|c0_g1_i1|m.438	A0PJQ6_DANRE	DANRE
TR4993|c0_g1	TR4993|c0_g1_i1	TR4993|c0_g1_i1|m.443	I3KZ01_ORENI	ORENI
TR4996|c0_g1	TR4996|c0_g1_i1	TR4996|c0_g1_i1|m.444	E7FCI3_DANRE	DANRE
TR5023|c0_g1	TR5023|c0_g1_i1	TR5023|c0_g1_i1|m.446	W5L978_ASTMX	ASTMX
TR5038|c0_g1	TR5038|c0_g1_i1	TR5038|c0_g1_i1|m.449	Q588C6_DANRE	DANRE
TR5123|c0_g1	TR5123|c0_g1_i1	TR5123|c0_g1_i1|m.451	A5WW45_DANRE	DANRE
TR5125|c0_g1	TR5125|c0_g1_i1	TR5125|c0_g1_i1|m.452	C1BY79_ESOLU	ESOLU
TR5141|c0_g1	TR5141|c0_g1_i1	TR5141|c0_g1_i1|m.453	I3KY55_ORENI	ORENI
TR5176|c0_g1	TR5176|c0_g1_i1	TR5176|c0_g1_i1|m.454	I3JGG2_ORENI	ORENI
TR5200|c0_g1	TR5200|c0_g1_i1	TR5200|c0_g1_i1|m.456	Q91943_XIPMA	XIPMA
TR5207|c0_g2	TR5207|c0_g2_i1	TR5207|c0_g2_i1|m.457	E7FBC2_DANRE	DANRE
TR5229|c0_g1	TR5229|c0_g1_i1	TR5229|c0_g1_i1|m.459	Q1LY12_DANRE	DANRE
TR5263|c0_g1	TR5263|c0_g1_i1	TR5263|c0_g1_i1|m.461	Q4SY20_TETNG	TETNG
TR5273|c0_g1	TR5273|c0_g1_i1	TR5273|c0_g1_i1|m.464	I3JGG2_ORENI	ORENI
TR5275|c0_g1	TR5275|c0_g1_i1	TR5275|c0_g1_i1|m.465	Q1LVD8_DANRE	DANRE
TR5276|c0_g1	TR5276|c0_g1_i1	TR5276|c0_g1_i1|m.467	E7FDD8_DANRE	DANRE
TR5276|c0_g2	TR5276|c0_g2_i1	TR5276|c0_g2_i1|m.468	E7FDD8_DANRE	DANRE
TR5278|c0_g1	TR5278|c0_g1_i1	TR5278|c0_g1_i1|m.469	F1QIC7_DANRE	DANRE
TR5279|c0_g1	TR5279|c0_g1_i1	TR5279|c0_g1_i1|m.471	H2UTQ9_TAKRU	TAKRU
TR5294|c0_g1	TR5294|c0_g1_i1	TR5294|c0_g1_i1|m.472	F1RBU9_DANRE	DANRE
TR5296|c0_g1	TR5296|c0_g1_i1	TR5296|c0_g1_i1|m.473	E7FC85_DANRE	DANRE
TR5300|c0_g1	TR5300|c0_g1_i1	TR5300|c0_g1_i1|m.474	F8W579_DANRE	DANRE
TR5306|c0_g1	TR5306|c0_g1_i1	TR5306|c0_g1_i1|m.477	A8E7L5_DANRE	DANRE
TR5312|c0_g1	TR5312|c0_g1_i1	TR5312|c0_g1_i1|m.478	A5WUE8_DANRE	DANRE
TR5316|c0_g1	TR5316|c0_g1_i1	TR5316|c0_g1_i1|m.479	A9UMA8_XENTR	XENTR
TR5329|c0_g1	TR5329|c0_g1_i1	TR5329|c0_g1_i1|m.481	Q58EH2_DANRE	DANRE
TR5355|c0_g1	TR5355|c0_g1_i1	TR5355|c0_g1_i1|m.482	W4XV69_STRPU	STRPU
TR5359|c0_g1	TR5359|c0_g1_i1	TR5359|c0_g1_i1|m.483	H2L9T3_ORYLA	ORYLA
TR5372|c0_g1	TR5372|c0_g1_i1	TR5372|c0_g1_i1|m.485	W4YBE9_STRPU	STRPU
TR5404|c0_g1	TR5404|c0_g1_i1	TR5404|c0_g1_i1|m.487	W5NGD5_LEPOC	LEPOC
TR5497|c0_g1	TR5497|c0_g1_i1	TR5497|c0_g1_i1|m.489	W4XI71_STRPU	STRPU
TR5502|c0_g1	TR5502|c0_g1_i1	TR5502|c0_g1_i1|m.490	M3XL94_LATCH	LATCH
TR5509|c0_g1	TR5509|c0_g1_i1	TR5509|c0_g1_i1|m.491	E6ZGK7_DICLA	DICLA
TR5523|c0_g1	TR5523|c0_g1_i1	TR5523|c0_g1_i1|m.493	G3NNT3_GASAC	GASAC
TR5536|c0_g1	TR5536|c0_g1_i1	TR5536|c0_g1_i1|m.497	F1QLF9_DANRE	DANRE
TR5538|c0_g1	TR5538|c0_g1_i1	TR5538|c0_g1_i1|m.499	F1R7X6_DANRE	DANRE
TR5558|c0_g1	TR5558|c0_g1_i1	TR5558|c0_g1_i1|m.500	A3KNB0_DANRE	DANRE
TR5600|c0_g1	TR5600|c0_g1_i1	TR5600|c0_g1_i1|m.502	F1QM24_DANRE	DANRE
TR5623|c0_g1	TR5623|c0_g1_i1	TR5623|c0_g1_i1|m.503	E7FGZ6_DANRE	DANRE
TR5637|c0_g1	TR5637|c0_g1_i1	TR5637|c0_g1_i1|m.504	F1QCW1_DANRE	DANRE
TR5637|c0_g1	TR5637|c0_g1_i1	TR5637|c0_g1_i1|m.505	A0A093H3Q1_PICPB	PICPB
TR5654|c0_g1	TR5654|c0_g1_i1	TR5654|c0_g1_i1|m.506	B8JLW4_DANRE	DANRE
TR5702|c0_g1	TR5702|c0_g1_i1	TR5702|c0_g1_i1|m.507	Q2VA53_DANRE	DANRE
TR5704|c0_g1	TR5704|c0_g1_i1	TR5704|c0_g1_i1|m.508	F1QM95_DANRE	DANRE
TR5809|c0_g1	TR5809|c0_g1_i1	TR5809|c0_g1_i1|m.510	W5MQR0_LEPOC	LEPOC
TR5819|c0_g1	TR5819|c0_g1_i1	TR5819|c0_g1_i1|m.514	Q20JQ5_DANRE	DANRE
TR5824|c0_g1	TR5824|c0_g1_i1	TR5824|c0_g1_i1|m.515	G1FMP9_DANRE	DANRE
TR5832|c0_g1	TR5832|c0_g1_i1	TR5832|c0_g1_i1|m.516	F1Q5Q6_DANRE	DANRE
TR5877|c0_g1	TR5877|c0_g1_i1	TR5877|c0_g1_i1|m.519	B6IDE8_DANRE	DANRE
TR5880|c0_g1	TR5880|c0_g1_i1	TR5880|c0_g1_i1|m.520	D3TZW2_DANRE	DANRE
TR5882|c0_g1	TR5882|c0_g1_i1	TR5882|c0_g1_i1|m.522	W4XPS7_STRPU	STRPU
TR5936|c0_g1	TR5936|c0_g1_i1	TR5936|c0_g1_i1|m.524	E9QCZ1_DANRE	DANRE
TR5991|c0_g1	TR5991|c0_g1_i1	TR5991|c0_g1_i1|m.525	Q90ZY5_DANRE	DANRE
TR6143|c0_g1	TR6143|c0_g1_i1	TR6143|c0_g1_i1|m.529	E7BKJ3_RHIDE	RHIDE
TR6168|c0_g1	TR6168|c0_g1_i1	TR6168|c0_g1_i1|m.530	X1WE19_DANRE	DANRE
TR6170|c0_g1	TR6170|c0_g1_i1	TR6170|c0_g1_i1|m.531	H2ZXE1_LATCH	LATCH
TR6183|c0_g1	TR6183|c0_g1_i1	TR6183|c0_g1_i1|m.532	F1QGF3_DANRE	DANRE
TR6188|c0_g1	TR6188|c0_g1_i1	TR6188|c0_g1_i1|m.533	F1QGE0_DANRE	DANRE
TR6191|c0_g1	TR6191|c0_g1_i1	TR6191|c0_g1_i1|m.534	Q6P001_DANRE	DANRE
TR6232|c0_g1	TR6232|c0_g1_i1	TR6232|c0_g1_i1|m.536	Q7M558_DANRE	DANRE
TR6248|c0_g1	TR6248|c0_g1_i1	TR6248|c0_g1_i1|m.537	M4AYD3_XIPMA	XIPMA
TR6252|c0_g1	TR6252|c0_g1_i1	TR6252|c0_g1_i1|m.538	E9QDN6_DANRE	DANRE
TR6257|c0_g1	TR6257|c0_g1_i1	TR6257|c0_g1_i1|m.539	G1FMP9_DANRE	DANRE
TR6313|c0_g1	TR6313|c0_g1_i1	TR6313|c0_g1_i1|m.541	E7F9W8_DANRE	DANRE
TR6331|c0_g1	TR6331|c0_g1_i1	TR6331|c0_g1_i1|m.542	F1QKV4_DANRE	DANRE
TR6339|c0_g1	TR6339|c0_g1_i1	TR6339|c0_g1_i1|m.543	E7FAH0_DANRE	DANRE
TR6350|c0_g1	TR6350|c0_g1_i1	TR6350|c0_g1_i1|m.544	E7FB66_DANRE	DANRE
TR6353|c0_g1	TR6353|c0_g1_i1	TR6353|c0_g1_i1|m.545	W5KPX7_ASTMX	ASTMX
TR6354|c0_g1	TR6354|c0_g1_i1	TR6354|c0_g1_i1|m.546	E6ZGJ4_DICLA	DICLA
TR6365|c0_g1	TR6365|c0_g1_i1	TR6365|c0_g1_i1|m.547	F1QLV5_DANRE	DANRE
TR6375|c0_g1	TR6375|c0_g1_i1	TR6375|c0_g1_i1|m.550	W5MQR0_LEPOC	LEPOC
TR6378|c0_g1	TR6378|c0_g1_i1	TR6378|c0_g1_i1|m.551	W5JYH6_ASTMX	ASTMX
TR6384|c0_g1	TR6384|c0_g1_i1	TR6384|c0_g1_i1|m.553	W4Z2L2_STRPU	STRPU
TR6389|c0_g1	TR6389|c0_g1_i1	TR6389|c0_g1_i1|m.555	E7FH20_DANRE	DANRE
TR6396|c0_g1	TR6396|c0_g1_i1	TR6396|c0_g1_i1|m.557	C4PB20_HYPMO	HYPMO
TR6399|c0_g1	TR6399|c0_g1_i1	TR6399|c0_g1_i1|m.558	D3X469_DANRE	DANRE
TR6407|c0_g1	TR6407|c0_g1_i1	TR6407|c0_g1_i1|m.559	A9XKW8_BPT7	BPT7
TR6407|c0_g1	TR6407|c0_g1_i1	TR6407|c0_g1_i1|m.560	A9XKY3_BPT7	BPT7
TR6408|c0_g1	TR6408|c0_g1_i1	TR6408|c0_g1_i1|m.561	A7MC27_DANRE	DANRE
TR6413|c0_g1	TR6413|c0_g1_i1	TR6413|c0_g1_i1|m.562	F6NKZ9_DANRE	DANRE
TR6429|c0_g1	TR6429|c0_g1_i1	TR6429|c0_g1_i1|m.565	F1QWI1_DANRE	DANRE
TR6457|c0_g1	TR6457|c0_g1_i1	TR6457|c0_g1_i1|m.566	A5WUL9_DANRE	DANRE
TR6476|c0_g1	TR6476|c0_g1_i1	TR6476|c0_g1_i1|m.568	A0A060VRS6_ONCMY	ONCMY
TR6481|c0_g1	TR6481|c0_g1_i1	TR6481|c0_g1_i1|m.570	F1Q7A7_DANRE	DANRE
TR6698|c0_g1	TR6698|c0_g1_i1	TR6698|c0_g1_i1|m.581	E7F253_DANRE	DANRE
TR6747|c0_g1	TR6747|c0_g1_i1	TR6747|c0_g1_i1|m.582	A4IG75_DANRE	DANRE
TR6763|c0_g1	TR6763|c0_g1_i1	TR6763|c0_g1_i1|m.583	E7F6Y1_DANRE	DANRE
TR6804|c0_g1	TR6804|c0_g1_i1	TR6804|c0_g1_i1|m.586	B6D7H3_DANRE	DANRE
TR6821|c0_g1	TR6821|c0_g1_i1	TR6821|c0_g1_i1|m.589	H2L9T3_ORYLA	ORYLA
TR6831|c0_g1	TR6831|c0_g1_i1	TR6831|c0_g1_i1|m.590	A3QK10_DANRE	DANRE
TR6836|c0_g1	TR6836|c0_g1_i1	TR6836|c0_g1_i1|m.591	T1IN82_STRMM	STRMM
TR6836|c0_g1	TR6836|c0_g1_i1	TR6836|c0_g1_i1|m.592	A0A060YQN4_ONCMY	ONCMY
TR6860|c0_g1	TR6860|c0_g1_i1	TR6860|c0_g1_i1|m.595	A0A085MNR3_9BILA	9BILA
TR6876|c0_g1	TR6876|c0_g1_i1	TR6876|c0_g1_i1|m.597	W5NJP5_LEPOC	LEPOC
TR6883|c0_g1	TR6883|c0_g1_i1	TR6883|c0_g1_i1|m.598	W5LRN5_ASTMX	ASTMX
TR6901|c0_g1	TR6901|c0_g1_i1	TR6901|c0_g1_i1|m.599	Q2TU60_PIMPR	PIMPR
TR6920|c0_g1	TR6920|c0_g1_i1	TR6920|c0_g1_i1|m.601	E7EYB3_DANRE	DANRE
TR6944|c0_g1	TR6944|c0_g1_i1	TR6944|c0_g1_i1|m.603	B3TD99_SALSA	SALSA
TR6961|c0_g1	TR6961|c0_g1_i1	TR6961|c0_g1_i1|m.605	I3KMM6_ORENI	ORENI
TR7053|c0_g1	TR7053|c0_g1_i1	TR7053|c0_g1_i1|m.609	F1QSJ4_DANRE	DANRE
TR7056|c0_g1	TR7056|c0_g1_i1	TR7056|c0_g1_i1|m.611	H2MKN2_ORYLA	ORYLA
TR7058|c0_g1	TR7058|c0_g1_i1	TR7058|c0_g1_i1|m.612	A0A060XNN5_ONCMY	ONCMY
TR7070|c0_g1	TR7070|c0_g1_i1	TR7070|c0_g1_i1|m.618	W5MFS5_LEPOC	LEPOC
TR7073|c0_g1	TR7073|c0_g1_i1	TR7073|c0_g1_i1|m.620	Q8UWC9_TETNG	TETNG
TR7153|c0_g1	TR7153|c0_g1_i1	TR7153|c0_g1_i1|m.622	A0A060X2Y4_ONCMY	ONCMY
TR7201|c0_g1	TR7201|c0_g1_i1	TR7201|c0_g1_i1|m.624	E9QGL6_DANRE	DANRE
TR7212|c0_g1	TR7212|c0_g1_i1	TR7212|c0_g1_i1|m.626	E7F1X4_DANRE	DANRE
TR7264|c0_g1	TR7264|c0_g1_i1	TR7264|c0_g1_i1|m.628	Q9DEU7_DANRE	DANRE
TR7266|c0_g1	TR7266|c0_g1_i1	TR7266|c0_g1_i1|m.629	F1QUY2_DANRE	DANRE
TR7272|c0_g1	TR7272|c0_g1_i1	TR7272|c0_g1_i1|m.632	F1R4H3_DANRE	DANRE
TR7280|c0_g1	TR7280|c0_g1_i1	TR7280|c0_g1_i1|m.633	F1Q8H2_DANRE	DANRE
TR7283|c0_g1	TR7283|c0_g1_i1	TR7283|c0_g1_i1|m.634	B8JL33_DANRE	DANRE
TR7304|c0_g1	TR7304|c0_g1_i1	TR7304|c0_g1_i1|m.635	F1QKJ9_DANRE	DANRE
TR7329|c0_g1	TR7329|c0_g1_i1	TR7329|c0_g1_i1|m.636	I6LD61_DANRE	DANRE
TR7330|c0_g1	TR7330|c0_g1_i1	TR7330|c0_g1_i1|m.637	W5L607_ASTMX	ASTMX
TR7332|c0_g1	TR7332|c0_g1_i1	TR7332|c0_g1_i1|m.638	E7F701_DANRE	DANRE
TR7333|c0_g1	TR7333|c0_g1_i1	TR7333|c0_g1_i1|m.639	E9QIN1_DANRE	DANRE
TR7335|c0_g1	TR7335|c0_g1_i1	TR7335|c0_g1_i1|m.640	E9QCW0_DANRE	DANRE
TR7345|c0_g1	TR7345|c0_g1_i1	TR7345|c0_g1_i1|m.642	F1QXJ2_DANRE	DANRE
TR7363|c0_g1	TR7363|c0_g1_i1	TR7363|c0_g1_i1|m.643	F1QJE1_DANRE	DANRE
TR7375|c0_g1	TR7375|c0_g1_i1	TR7375|c0_g1_i1|m.645	B8A5U5_DANRE	DANRE
TR7399|c0_g1	TR7399|c0_g1_i1	TR7399|c0_g1_i1|m.650	E7FB82_DANRE	DANRE
TR7412|c0_g1	TR7412|c0_g1_i1	TR7412|c0_g1_i1|m.652	F1QGY5_DANRE	DANRE
TR7413|c0_g1	TR7413|c0_g1_i1	TR7413|c0_g1_i1|m.655	X1WFI0_DANRE	DANRE
TR7428|c0_g1	TR7428|c0_g1_i1	TR7428|c0_g1_i1|m.656	E7F8B9_DANRE	DANRE
TR7464|c0_g1	TR7464|c0_g1_i1	TR7464|c0_g1_i1|m.658	F1QSL8_DANRE	DANRE
TR7498|c0_g1	TR7498|c0_g1_i1	TR7498|c0_g1_i1|m.660	W5LUT3_ASTMX	ASTMX
TR7502|c0_g1	TR7502|c0_g1_i1	TR7502|c0_g1_i1|m.661	Q5BLA7_DANRE	DANRE
TR7507|c0_g1	TR7507|c0_g1_i1	TR7507|c0_g1_i1|m.663	W5KJ13_ASTMX	ASTMX
TR7510|c0_g1	TR7510|c0_g1_i1	TR7510|c0_g1_i1|m.664	E7FFX0_DANRE	DANRE
TR7512|c0_g1	TR7512|c0_g1_i1	TR7512|c0_g1_i1|m.665	A7S1N0_NEMVE	NEMVE
TR7523|c0_g1	TR7523|c0_g1_i1	TR7523|c0_g1_i1|m.666	E7FCY5_DANRE	DANRE
TR7532|c0_g1	TR7532|c0_g1_i1	TR7532|c0_g1_i1|m.667	F1QZH8_DANRE	DANRE
TR7547|c0_g1	TR7547|c0_g1_i1	TR7547|c0_g1_i1|m.669	I3KUZ8_ORENI	ORENI
TR7551|c0_g1	TR7551|c0_g1_i1	TR7551|c0_g1_i1|m.670	F1QCN3_DANRE	DANRE
TR7573|c0_g1	TR7573|c0_g1_i1	TR7573|c0_g1_i1|m.671	E7EZ74_DANRE	DANRE
TR7598|c0_g1	TR7598|c0_g1_i1	TR7598|c0_g1_i1|m.672	A0A096MA26_POEFO	POEFO
TR7648|c0_g1	TR7648|c0_g1_i1	TR7648|c0_g1_i1|m.676	A0A060VYG6_ONCMY	ONCMY
TR7650|c0_g1	TR7650|c0_g1_i1	TR7650|c0_g1_i1|m.677	A5D6S2_DANRE	DANRE
TR7664|c0_g1	TR7664|c0_g1_i1	TR7664|c0_g1_i1|m.678	E7FH15_DANRE	DANRE
TR7677|c0_g1	TR7677|c0_g1_i1	TR7677|c0_g1_i1|m.680	E7F5J5_DANRE	DANRE
TR7792|c0_g1	TR7792|c0_g1_i1	TR7792|c0_g1_i1|m.684	Q2LK79_DANRE	DANRE
TR7835|c0_g1	TR7835|c0_g1_i1	TR7835|c0_g1_i1|m.685	W5LKV9_ASTMX	ASTMX
TR7872|c0_g1	TR7872|c0_g1_i1	TR7872|c0_g1_i1|m.688	A0A060YXF1_ONCMY	ONCMY
TR7874|c0_g1	TR7874|c0_g1_i1	TR7874|c0_g1_i1|m.689	A0MGY7_DANRE	DANRE
TR7910|c0_g1	TR7910|c0_g1_i1	TR7910|c0_g1_i1|m.691	E7F7Y0_DANRE	DANRE
TR7947|c0_g1	TR7947|c0_g1_i1	TR7947|c0_g1_i1|m.693	W5MKK2_LEPOC	LEPOC
TR7951|c0_g1	TR7951|c0_g1_i1	TR7951|c0_g1_i1|m.694	B6IDE7_DANRE	DANRE
TR7955|c0_g1	TR7955|c0_g1_i1	TR7955|c0_g1_i1|m.695	W5N0S6_LEPOC	LEPOC
TR7965|c0_g1	TR7965|c0_g1_i1	TR7965|c0_g1_i1|m.699	H2MLG5_ORYLA	ORYLA
TR7979|c0_g1	TR7979|c0_g1_i1	TR7979|c0_g1_i1|m.701	F1Q689_DANRE	DANRE
TR7986|c0_g1	TR7986|c0_g1_i1	TR7986|c0_g1_i1|m.703	G3Q5X4_GASAC	GASAC
TR8005|c0_g1	TR8005|c0_g1_i1	TR8005|c0_g1_i1|m.704	E7EXE8_DANRE	DANRE
TR8034|c0_g1	TR8034|c0_g1_i1	TR8034|c0_g1_i1|m.705	F1QYN8_DANRE	DANRE
TR8042|c0_g1	TR8042|c0_g1_i1	TR8042|c0_g1_i1|m.707	A0A060X6P2_ONCMY	ONCMY
TR8054|c0_g1	TR8054|c0_g1_i1	TR8054|c0_g1_i1|m.708	F1Q554_DANRE	DANRE
TR8086|c0_g1	TR8086|c0_g1_i1	TR8086|c0_g1_i1|m.712	H0WFA6_DANRE	DANRE
TR8143|c0_g1	TR8143|c0_g1_i1	TR8143|c0_g1_i1|m.714	W5LT48_ASTMX	ASTMX
TR8169|c0_g1	TR8169|c0_g1_i1	TR8169|c0_g1_i1|m.715	W5KXK0_ASTMX	ASTMX
TR8177|c0_g1	TR8177|c0_g1_i1	TR8177|c0_g1_i1|m.717	W5M2B2_LEPOC	LEPOC
TR8196|c0_g1	TR8196|c0_g1_i1	TR8196|c0_g1_i1|m.719	W5LRX1_ASTMX	ASTMX
TR8198|c0_g1	TR8198|c0_g1_i1	TR8198|c0_g1_i1|m.720	Q2TV63_DANRE	DANRE
TR8202|c0_g1	TR8202|c0_g1_i1	TR8202|c0_g1_i1|m.721	Q5TKR8_DANRE	DANRE
TR8216|c0_g1	TR8216|c0_g1_i1	TR8216|c0_g1_i1|m.723	A0A060WQW1_ONCMY	ONCMY
TR8219|c0_g1	TR8219|c0_g1_i1	TR8219|c0_g1_i1|m.724	E7EYD4_DANRE	DANRE
TR8228|c0_g1	TR8228|c0_g1_i1	TR8228|c0_g1_i1|m.725	E7EZB9_DANRE	DANRE
TR8229|c0_g1	TR8229|c0_g1_i1	TR8229|c0_g1_i1|m.726	Q66I17_DANRE	DANRE
TR8231|c0_g1	TR8231|c0_g1_i1	TR8231|c0_g1_i1|m.728	W5JXN9_ASTMX	ASTMX
TR8234|c0_g1	TR8234|c0_g1_i1	TR8234|c0_g1_i1|m.729	A8WH90_DANRE	DANRE
TR8243|c0_g1	TR8243|c0_g1_i1	TR8243|c0_g1_i1|m.731	K3D1P2_ECOLX	ECOLX
TR8253|c0_g1	TR8253|c0_g1_i1	TR8253|c0_g1_i1|m.732	A0A096XIE2_9ACAR	9ACAR
TR8255|c0_g1	TR8255|c0_g1_i1	TR8255|c0_g1_i1|m.733	F1QVM1_DANRE	DANRE
TR8261|c0_g1	TR8261|c0_g1_i1	TR8261|c0_g1_i1|m.734	E7FBI0_DANRE	DANRE
TR8264|c0_g1	TR8264|c0_g1_i1	TR8264|c0_g1_i1|m.735	E7FDY9_DANRE	DANRE
TR8265|c0_g1	TR8265|c0_g1_i1	TR8265|c0_g1_i1|m.736	H2ZRT1_LATCH	LATCH
TR8268|c0_g1	TR8268|c0_g1_i1	TR8268|c0_g1_i1|m.737	W5LN70_ASTMX	ASTMX
TR8272|c0_g1	TR8272|c0_g1_i1	TR8272|c0_g1_i1|m.738	Q08CI3_DANRE	DANRE
TR8272|c0_g2	TR8272|c0_g2_i1	TR8272|c0_g2_i1|m.741	Q08CI3_DANRE	DANRE
TR8272|c0_g3	TR8272|c0_g3_i1	TR8272|c0_g3_i1|m.744	Q08CI3_DANRE	DANRE
TR8276|c0_g1	TR8276|c0_g1_i1	TR8276|c0_g1_i1|m.747	Q6PGY1_DANRE	DANRE
TR8280|c0_g1	TR8280|c0_g1_i1	TR8280|c0_g1_i1|m.749	B2MUP2_CTEID	CTEID
TR8296|c0_g1	TR8296|c0_g1_i1	TR8296|c0_g1_i1|m.752	W5NHA4_LEPOC	LEPOC
TR8304|c0_g1	TR8304|c0_g1_i1	TR8304|c0_g1_i1|m.753	I0J0Y3_CYPCA	CYPCA
TR8311|c0_g1	TR8311|c0_g1_i1	TR8311|c0_g1_i1|m.754	H3ACE0_LATCH	LATCH
TR8312|c0_g1	TR8312|c0_g1_i1	TR8312|c0_g1_i1|m.756	C3YAF8_BRAFL	BRAFL
TR8312|c0_g1	TR8312|c0_g1_i1	TR8312|c0_g1_i1|m.757	C3YAF8_BRAFL	BRAFL
TR8312|c0_g1	TR8312|c0_g1_i1	TR8312|c0_g1_i1|m.755	I1EP56_AMPQE	AMPQE
TR8312|c0_g2	TR8312|c0_g2_i1	TR8312|c0_g2_i1|m.761	C3YAF8_BRAFL	BRAFL
TR8312|c0_g2	TR8312|c0_g2_i1	TR8312|c0_g2_i1|m.759	I1EP56_AMPQE	AMPQE
TR8312|c0_g2	TR8312|c0_g2_i1	TR8312|c0_g2_i1|m.760	C3YAF8_BRAFL	BRAFL
TR8313|c0_g1	TR8313|c0_g1_i1	TR8313|c0_g1_i1|m.763	W5KXF6_ASTMX	ASTMX
TR8319|c0_g1	TR8319|c0_g1_i1	TR8319|c0_g1_i1|m.764	W5LU30_ASTMX	ASTMX
TR8327|c0_g1	TR8327|c0_g1_i1	TR8327|c0_g1_i1|m.765	Q0P4C7_DANRE	DANRE
TR8354|c0_g1	TR8354|c0_g1_i1	TR8354|c0_g1_i1|m.770	W5LQQ8_ASTMX	ASTMX
TR8354|c0_g2	TR8354|c0_g2_i1	TR8354|c0_g2_i1|m.772	W5LQQ8_ASTMX	ASTMX
TR8365|c0_g1	TR8365|c0_g1_i1	TR8365|c0_g1_i1|m.774	X1WI01_DANRE	DANRE
TR8376|c0_g1	TR8376|c0_g1_i1	TR8376|c0_g1_i1|m.776	X1WC83_DANRE	DANRE
TR8397|c0_g1	TR8397|c0_g1_i1	TR8397|c0_g1_i1|m.779	F1QQY5_DANRE	DANRE
TR8452|c0_g1	TR8452|c0_g1_i1	TR8452|c0_g1_i1|m.781	A0A034WBB7_BACDO	BACDO
TR8456|c0_g1	TR8456|c0_g1_i1	TR8456|c0_g1_i1|m.783	Q5RIC1_DANRE	DANRE
TR8480|c0_g1	TR8480|c0_g1_i1	TR8480|c0_g1_i1|m.785	W4Z4Z0_STRPU	STRPU
TR8482|c0_g1	TR8482|c0_g1_i1	TR8482|c0_g1_i1|m.786	B3DHX4_DANRE	DANRE
TR8488|c0_g1	TR8488|c0_g1_i1	TR8488|c0_g1_i1|m.787	E7FA01_DANRE	DANRE
TR8489|c0_g1	TR8489|c0_g1_i1	TR8489|c0_g1_i1|m.788	A5PKM4_DANRE	DANRE
TR8494|c0_g1	TR8494|c0_g1_i1	TR8494|c0_g1_i1|m.790	X1WD87_DANRE	DANRE
TR8503|c0_g2	TR8503|c0_g2_i1	TR8503|c0_g2_i1|m.792	F1QC33_DANRE	DANRE
TR8547|c0_g1	TR8547|c0_g1_i1	TR8547|c0_g1_i1|m.794	H3AAI5_LATCH	LATCH
TR8594|c0_g1	TR8594|c0_g1_i1	TR8594|c0_g1_i1|m.795	Q7ZT21_DANRE	DANRE
TR8610|c0_g1	TR8610|c0_g1_i1	TR8610|c0_g1_i1|m.799	A0A060X5J6_ONCMY	ONCMY
TR8617|c0_g1	TR8617|c0_g1_i1	TR8617|c0_g1_i1|m.800	W4Y122_STRPU	STRPU
TR8633|c0_g1	TR8633|c0_g1_i1	TR8633|c0_g1_i1|m.801	W5K4C5_ASTMX	ASTMX
TR8636|c0_g1	TR8636|c0_g1_i1	TR8636|c0_g1_i1|m.803	W5LU97_ASTMX	ASTMX
TR8656|c0_g1	TR8656|c0_g1_i1	TR8656|c0_g1_i1|m.804	W4LK01_9DELT	9DELT
TR8743|c0_g1	TR8743|c0_g1_i1	TR8743|c0_g1_i1|m.806	Q5W8I5_DANRE	DANRE
TR8747|c0_g1	TR8747|c0_g1_i1	TR8747|c0_g1_i1|m.809	E7F5N6_DANRE	DANRE
TR8761|c0_g1	TR8761|c0_g1_i1	TR8761|c0_g1_i1|m.810	G5Q8M2_SALMO	SALMO
TR8761|c0_g1	TR8761|c0_g1_i1	TR8761|c0_g1_i1|m.811	I0QLQ2_9ENTR	9ENTR
TR8764|c0_g1	TR8764|c0_g1_i1	TR8764|c0_g1_i1|m.814	B6ECY8_CARAU	CARAU
TR8764|c0_g1	TR8764|c0_g1_i2	TR8764|c0_g1_i2|m.817	B6ECY8_CARAU	CARAU
TR8786|c0_g1	TR8786|c0_g1_i1	TR8786|c0_g1_i1|m.819	F1QIX1_DANRE	DANRE
TR8787|c0_g1	TR8787|c0_g1_i1	TR8787|c0_g1_i1|m.820	D3G6G4_CTEID	CTEID
TR8802|c0_g1	TR8802|c0_g1_i1	TR8802|c0_g1_i1|m.821	U3JAI2_DANRE	DANRE
TR8803|c0_g1	TR8803|c0_g1_i1	TR8803|c0_g1_i1|m.822	A2BIM5_DANRE	DANRE
TR8845|c0_g1	TR8845|c0_g1_i1	TR8845|c0_g1_i1|m.823	F8W4E9_DANRE	DANRE
TR8883|c0_g1	TR8883|c0_g1_i1	TR8883|c0_g1_i1|m.826	A0A060WGD2_ONCMY	ONCMY
TR8888|c0_g1	TR8888|c0_g1_i1	TR8888|c0_g1_i1|m.827	E7FDM6_DANRE	DANRE
TR8974|c0_g1	TR8974|c0_g1_i1	TR8974|c0_g1_i1|m.830	W5N700_LEPOC	LEPOC
TR8984|c0_g1	TR8984|c0_g1_i1	TR8984|c0_g1_i1|m.831	F1QIS7_DANRE	DANRE
TR8991|c0_g1	TR8991|c0_g1_i1	TR8991|c0_g1_i1|m.832	F1QTB8_DANRE	DANRE
TR9073|c0_g1	TR9073|c0_g1_i1	TR9073|c0_g1_i1|m.835	W5NM24_LEPOC	LEPOC
TR9085|c0_g1	TR9085|c0_g1_i1	TR9085|c0_g1_i1|m.837	F1RCW7_DANRE	DANRE
TR9149|c0_g1	TR9149|c0_g1_i1	TR9149|c0_g1_i1|m.840	A4FUN4_DANRE	DANRE
TR9154|c0_g1	TR9154|c0_g1_i1	TR9154|c0_g1_i1|m.841	E7F3K6_DANRE	DANRE
TR9161|c0_g1	TR9161|c0_g1_i1	TR9161|c0_g1_i1|m.842	A5X6X6_DANRE	DANRE
TR9166|c0_g1	TR9166|c0_g1_i1	TR9166|c0_g1_i1|m.843	H2SWG1_TAKRU	TAKRU
TR9267|c0_g1	TR9267|c0_g1_i1	TR9267|c0_g1_i1|m.849	E7F2F0_DANRE	DANRE
TR9287|c0_g1	TR9287|c0_g1_i1	TR9287|c0_g1_i1|m.850	Q60I69_DANRE	DANRE
TR9298|c0_g1	TR9298|c0_g1_i1	TR9298|c0_g1_i1|m.851	A8Y5T0_DANRE	DANRE
TR9322|c0_g1	TR9322|c0_g1_i1	TR9322|c0_g1_i1|m.852	F1QSL9_DANRE	DANRE
TR9443|c0_g1	TR9443|c0_g1_i1	TR9443|c0_g1_i1|m.853	B8JLK6_DANRE	DANRE
TR9529|c0_g1	TR9529|c0_g1_i1	TR9529|c0_g1_i1|m.857	Q76IL6_DANRE	DANRE
TR9580|c0_g1	TR9580|c0_g1_i1	TR9580|c0_g1_i1|m.860	A0A060XD76_ONCMY	ONCMY
TR9586|c0_g1	TR9586|c0_g1_i1	TR9586|c0_g1_i1|m.861	Q08C15_DANRE	DANRE
TR9591|c0_g1	TR9591|c0_g1_i1	TR9591|c0_g1_i1|m.862	F1R4M5_DANRE	DANRE
TR9614|c0_g1	TR9614|c0_g1_i1	TR9614|c0_g1_i1|m.864	A9JRD4_DANRE	DANRE
TR9636|c0_g1	TR9636|c0_g1_i1	TR9636|c0_g1_i1|m.866	Q5U3W7_DANRE	DANRE
TR9670|c0_g1	TR9670|c0_g1_i1	TR9670|c0_g1_i1|m.867	I3IT32_DANRE	DANRE
TR9671|c0_g1	TR9671|c0_g1_i1	TR9671|c0_g1_i1|m.868	F1QTQ2_DANRE	DANRE
TR9672|c0_g1	TR9672|c0_g1_i1	TR9672|c0_g1_i1|m.869	W5NNH5_LEPOC	LEPOC
TR9689|c0_g1	TR9689|c0_g1_i1	TR9689|c0_g1_i1|m.870	F1Q5V6_DANRE	DANRE
TR9697|c0_g1	TR9697|c0_g1_i1	TR9697|c0_g1_i1|m.871	A0A060X2Y4_ONCMY	ONCMY
TR9709|c0_g1	TR9709|c0_g1_i1	TR9709|c0_g1_i1|m.874	Q4SX25_TETNG	TETNG
TR9709|c0_g1	TR9709|c0_g1_i1	TR9709|c0_g1_i1|m.875	A0A091ILJ0_CALAN	CALAN
TR9722|c0_g1	TR9722|c0_g1_i1	TR9722|c0_g1_i1|m.877	H3A189_LATCH	LATCH
TR9723|c0_g1	TR9723|c0_g1_i1	TR9723|c0_g1_i1|m.878	F1R8A1_DANRE	DANRE
TR9724|c0_g1	TR9724|c0_g1_i1	TR9724|c0_g1_i1|m.879	W4XWJ2_STRPU	STRPU
TR9726|c0_g1	TR9726|c0_g1_i1	TR9726|c0_g1_i1|m.880	F1Q5V7_DANRE	DANRE
TR9726|c0_g2	TR9726|c0_g2_i1	TR9726|c0_g2_i1|m.881	F1Q5V7_DANRE	DANRE
TR9728|c0_g1	TR9728|c0_g1_i1	TR9728|c0_g1_i1|m.882	I3KZ01_ORENI	ORENI
TR9750|c0_g1	TR9750|c0_g1_i1	TR9750|c0_g1_i1|m.884	E7F6L1_DANRE	DANRE
TR9756|c0_g1	TR9756|c0_g1_i1	TR9756|c0_g1_i1|m.888	E7F674_DANRE	DANRE
TR9757|c0_g1	TR9757|c0_g1_i1	TR9757|c0_g1_i1|m.889	M7BF40_CHEMY	CHEMY
TR9759|c0_g1	TR9759|c0_g1_i1	TR9759|c0_g1_i1|m.891	F8W2C5_DANRE	DANRE
TR9762|c0_g1	TR9762|c0_g1_i1	TR9762|c0_g1_i1|m.892	E7F5L9_DANRE	DANRE
TR9763|c0_g1	TR9763|c0_g1_i1	TR9763|c0_g1_i1|m.893	F1QI35_DANRE	DANRE
TR9781|c0_g1	TR9781|c0_g1_i1	TR9781|c0_g1_i1|m.894	F1RED4_DANRE	DANRE
TR9803|c0_g1	TR9803|c0_g1_i1	TR9803|c0_g1_i1|m.895	F1QYN1_DANRE	DANRE
TR9895|c0_g1	TR9895|c0_g1_i1	TR9895|c0_g1_i1|m.897	W5K0T4_ASTMX	ASTMX
TR9901|c0_g1	TR9901|c0_g1_i1	TR9901|c0_g1_i1|m.898	I3KKE9_ORENI	ORENI
TR9923|c0_g1	TR9923|c0_g1_i1	TR9923|c0_g1_i1|m.900	E7FC43_DANRE	DANRE
TR9927|c0_g1	TR9927|c0_g1_i1	TR9927|c0_g1_i1|m.901	W5LQR4_ASTMX	ASTMX
TR9935|c0_g1	TR9935|c0_g1_i1	TR9935|c0_g1_i1|m.902	A0JML3_DANRE	DANRE
TR9937|c0_g1	TR9937|c0_g1_i1	TR9937|c0_g1_i1|m.903	X1WHV4_DANRE	DANRE
TR9939|c0_g1	TR9939|c0_g1_i1	TR9939|c0_g1_i1|m.904	Q4ST71_TETNG	TETNG
TR9940|c0_g1	TR9940|c0_g1_i1	TR9940|c0_g1_i1|m.905	E7FDQ0_DANRE	DANRE
TR9951|c0_g1	TR9951|c0_g1_i1	TR9951|c0_g1_i1|m.906	W4YNL7_STRPU	STRPU
TR9970|c0_g1	TR9970|c0_g1_i1	TR9970|c0_g1_i1|m.907	F1RB49_DANRE	DANRE
TR10045|c0_g1	TR10045|c0_g1_i1	TR10045|c0_g1_i1|m.909	G1LQM4_AILME	AILME
TR10087|c0_g1	TR10087|c0_g1_i1	TR10087|c0_g1_i1|m.912	A3KNB0_DANRE	DANRE
TR10103|c0_g1	TR10103|c0_g1_i1	TR10103|c0_g1_i1|m.913	W4XMQ4_STRPU	STRPU
TR10148|c0_g1	TR10148|c0_g1_i1	TR10148|c0_g1_i1|m.915	F1QEB1_DANRE	DANRE
TR10203|c0_g1	TR10203|c0_g1_i1	TR10203|c0_g1_i1|m.916	F1QBU4_DANRE	DANRE
TR10279|c0_g1	TR10279|c0_g1_i1	TR10279|c0_g1_i1|m.919	B0UXF7_DANRE	DANRE
TR10287|c0_g1	TR10287|c0_g1_i1	TR10287|c0_g1_i1|m.922	W5K8U8_ASTMX	ASTMX
TR10289|c0_g1	TR10289|c0_g1_i1	TR10289|c0_g1_i1|m.923	I2QUX2_9BRAD	9BRAD
TR10300|c0_g1	TR10300|c0_g1_i1	TR10300|c0_g1_i1|m.924	W5KF15_ASTMX	ASTMX
TR10308|c0_g1	TR10308|c0_g1_i1	TR10308|c0_g1_i1|m.925	H2M6U8_ORYLA	ORYLA
TR10312|c0_g1	TR10312|c0_g1_i1	TR10312|c0_g1_i1|m.926	A8WGR7_DANRE	DANRE
TR10317|c0_g1	TR10317|c0_g1_i1	TR10317|c0_g1_i1|m.927	H2VBW2_TAKRU	TAKRU
TR10318|c0_g1	TR10318|c0_g1_i1	TR10318|c0_g1_i1|m.928	B3DIH0_DANRE	DANRE
TR10324|c0_g1	TR10324|c0_g1_i1	TR10324|c0_g1_i1|m.931	W5LUA6_ASTMX	ASTMX
TR10326|c0_g1	TR10326|c0_g1_i1	TR10326|c0_g1_i1|m.933	A4JYL6_DANRE	DANRE
TR10328|c0_g1	TR10328|c0_g1_i1	TR10328|c0_g1_i1|m.934	F1RCQ5_DANRE	DANRE
TR10342|c0_g1	TR10342|c0_g1_i1	TR10342|c0_g1_i1|m.935	Q58EI8_DANRE	DANRE
TR10353|c0_g1	TR10353|c0_g1_i1	TR10353|c0_g1_i1|m.936	C1JIE2_DANRE	DANRE
TR10355|c0_g1	TR10355|c0_g1_i1	TR10355|c0_g1_i1|m.937	W5LSD1_ASTMX	ASTMX
TR10368|c0_g1	TR10368|c0_g1_i1	TR10368|c0_g1_i1|m.938	H1A4D1_TAEGU	TAEGU
TR10369|c0_g1	TR10369|c0_g1_i1	TR10369|c0_g1_i1|m.939	E6ZGK7_DICLA	DICLA
TR10397|c0_g1	TR10397|c0_g1_i1	TR10397|c0_g1_i1|m.940	X1WHY5_DANRE	DANRE
TR10407|c0_g1	TR10407|c0_g1_i1	TR10407|c0_g1_i1|m.941	Q6PQ33_HUMAN	HUMAN
TR10427|c0_g1	TR10427|c0_g1_i1	TR10427|c0_g1_i1|m.944	H9GY59_DANRE	DANRE
TR10509|c0_g1	TR10509|c0_g1_i1	TR10509|c0_g1_i1|m.945	F1QJJ4_DANRE	DANRE
TR10515|c0_g1	TR10515|c0_g1_i1	TR10515|c0_g1_i1|m.947	A0A075A624_9TREM	9TREM
TR10521|c0_g1	TR10521|c0_g1_i1	TR10521|c0_g1_i1|m.949	E7F0C9_DANRE	DANRE
TR10523|c0_g1	TR10523|c0_g1_i1	TR10523|c0_g1_i1|m.950	C0KHL6_CTEID	CTEID
TR10532|c0_g1	TR10532|c0_g1_i1	TR10532|c0_g1_i1|m.951	O13109_DANRE	DANRE
TR10547|c0_g1	TR10547|c0_g1_i1	TR10547|c0_g1_i1|m.952	H2ZZS5_LATCH	LATCH
TR10550|c0_g1	TR10550|c0_g1_i1	TR10550|c0_g1_i1|m.953	F1QE10_DANRE	DANRE
TR10552|c0_g1	TR10552|c0_g1_i1	TR10552|c0_g1_i1|m.954	W5KC84_ASTMX	ASTMX
TR10555|c0_g1	TR10555|c0_g1_i1	TR10555|c0_g1_i1|m.956	M1WXG8_DANRE	DANRE
TR10560|c0_g1	TR10560|c0_g1_i1	TR10560|c0_g1_i1|m.958	F6NTQ8_DANRE	DANRE
TR10566|c0_g1	TR10566|c0_g1_i1	TR10566|c0_g1_i1|m.959	W4ZI07_STRPU	STRPU
TR10571|c0_g1	TR10571|c0_g1_i1	TR10571|c0_g1_i1|m.961	Q90WT1_DANRE	DANRE
TR10598|c0_g1	TR10598|c0_g1_i1	TR10598|c0_g1_i1|m.962	Q76IL7_DANRE	DANRE
TR10630|c0_g1	TR10630|c0_g1_i1	TR10630|c0_g1_i1|m.966	W5K830_ASTMX	ASTMX
TR10678|c0_g1	TR10678|c0_g1_i1	TR10678|c0_g1_i1|m.967	E7FAK4_DANRE	DANRE
TR10696|c0_g1	TR10696|c0_g1_i1	TR10696|c0_g1_i1|m.969	W5MQR0_LEPOC	LEPOC
TR10703|c0_g1	TR10703|c0_g1_i1	TR10703|c0_g1_i1|m.970	Q7ZT80_CYPCA	CYPCA
TR10713|c0_g1	TR10713|c0_g1_i1	TR10713|c0_g1_i1|m.971	F1R811_DANRE	DANRE
TR10729|c0_g2	TR10729|c0_g2_i1	TR10729|c0_g2_i1|m.972	G3N7U9_GASAC	GASAC
TR10762|c0_g1	TR10762|c0_g1_i1	TR10762|c0_g1_i1|m.975	Q5U3T1_DANRE	DANRE
TR10778|c0_g1	TR10778|c0_g1_i1	TR10778|c0_g1_i1|m.977	M4AZ22_XIPMA	XIPMA
TR10783|c0_g1	TR10783|c0_g1_i1	TR10783|c0_g1_i1|m.978	F1R516_DANRE	DANRE
TR10811|c0_g1	TR10811|c0_g1_i1	TR10811|c0_g1_i1|m.981	H2T447_TAKRU	TAKRU
TR10822|c0_g1	TR10822|c0_g1_i1	TR10822|c0_g1_i1|m.982	W5U6Z4_ICTPU	ICTPU
TR10874|c0_g1	TR10874|c0_g1_i1	TR10874|c0_g1_i1|m.983	M4AYD3_XIPMA	XIPMA
TR10885|c0_g1	TR10885|c0_g1_i1	TR10885|c0_g1_i1|m.984	E7FAW4_DANRE	DANRE
TR10916|c0_g1	TR10916|c0_g1_i1	TR10916|c0_g1_i1|m.985	Q5EGL9_DANRE	DANRE
TR10929|c0_g1	TR10929|c0_g1_i1	TR10929|c0_g1_i1|m.987	E9QE58_DANRE	DANRE
TR10960|c0_g1	TR10960|c0_g1_i1	TR10960|c0_g1_i1|m.988	S5TZ89_DANRE	DANRE
TR10965|c0_g1	TR10965|c0_g1_i1	TR10965|c0_g1_i1|m.990	F1Q568_DANRE	DANRE
TR10969|c0_g1	TR10969|c0_g1_i1	TR10969|c0_g1_i1|m.991	W5MU85_LEPOC	LEPOC
TR10970|c0_g1	TR10970|c0_g1_i1	TR10970|c0_g1_i1|m.993	H3AG92_LATCH	LATCH
TR10981|c0_g1	TR10981|c0_g1_i1	TR10981|c0_g1_i1|m.994	F1RCV5_DANRE	DANRE
TR10996|c0_g1	TR10996|c0_g1_i1	TR10996|c0_g1_i1|m.995	Q502J4_DANRE	DANRE
TR11005|c0_g1	TR11005|c0_g1_i1	TR11005|c0_g1_i1|m.996	A0A060Y0P1_ONCMY	ONCMY
TR11026|c0_g1	TR11026|c0_g1_i1	TR11026|c0_g1_i1|m.999	G3N4E1_GASAC	GASAC
TR11090|c0_g1	TR11090|c0_g1_i1	TR11090|c0_g1_i1|m.1002	E7FAB2_DANRE	DANRE
TR11109|c0_g1	TR11109|c0_g1_i1	TR11109|c0_g1_i1|m.1005	Q503X5_DANRE	DANRE
TR11178|c0_g1	TR11178|c0_g1_i1	TR11178|c0_g1_i1|m.1009	A0A096MII7_POEFO	POEFO
TR11187|c0_g1	TR11187|c0_g1_i1	TR11187|c0_g1_i1|m.1010	Q568C3_DANRE	DANRE
TR11192|c0_g1	TR11192|c0_g1_i1	TR11192|c0_g1_i1|m.1011	F8W2W0_DANRE	DANRE
TR11205|c0_g1	TR11205|c0_g1_i1	TR11205|c0_g1_i1|m.1012	A0A087XKJ2_POEFO	POEFO
TR11238|c0_g1	TR11238|c0_g1_i1	TR11238|c0_g1_i1|m.1013	A2I5D9_POLSP	POLSP
TR11249|c0_g1	TR11249|c0_g1_i1	TR11249|c0_g1_i1|m.1015	K7DYI4_DANRE	DANRE
TR11259|c0_g1	TR11259|c0_g1_i1	TR11259|c0_g1_i1|m.1016	W5LFK4_ASTMX	ASTMX
TR11262|c0_g1	TR11262|c0_g1_i1	TR11262|c0_g1_i1|m.1017	F1QZ38_DANRE	DANRE
TR11270|c0_g1	TR11270|c0_g1_i1	TR11270|c0_g1_i1|m.1019	W5LV76_LEPOC	LEPOC
TR11271|c0_g1	TR11271|c0_g1_i1	TR11271|c0_g1_i1|m.1021	Q1RLW1_DANRE	DANRE
TR11282|c0_g1	TR11282|c0_g1_i1	TR11282|c0_g1_i1|m.1022	E7F5U7_DANRE	DANRE
TR11306|c0_g1	TR11306|c0_g1_i1	TR11306|c0_g1_i1|m.1026	E7F1G2_DANRE	DANRE
TR11311|c0_g1	TR11311|c0_g1_i1	TR11311|c0_g1_i1|m.1027	E7EZE5_DANRE	DANRE
TR11321|c0_g1	TR11321|c0_g1_i1	TR11321|c0_g1_i1|m.1028	E7F4F2_DANRE	DANRE
TR11332|c0_g1	TR11332|c0_g1_i1	TR11332|c0_g1_i1|m.1031	E7EZD3_DANRE	DANRE
TR11361|c0_g1	TR11361|c0_g1_i1	TR11361|c0_g1_i1|m.1034	A0A091MEU9_CARIC	CARIC
TR11370|c0_g1	TR11370|c0_g1_i1	TR11370|c0_g1_i1|m.1035	A0A096M344_POEFO	POEFO
TR11389|c0_g1	TR11389|c0_g1_i1	TR11389|c0_g1_i1|m.1036	W5NNH5_LEPOC	LEPOC
TR11413|c0_g1	TR11413|c0_g1_i1	TR11413|c0_g1_i1|m.1038	A0A087SUH1_9ARAC	9ARAC
TR11451|c0_g1	TR11451|c0_g1_i1	TR11451|c0_g1_i1|m.1041	H2MGV1_ORYLA	ORYLA
TR11485|c0_g1	TR11485|c0_g1_i1	TR11485|c0_g1_i1|m.1042	E7F928_DANRE	DANRE
TR11624|c0_g1	TR11624|c0_g1_i1	TR11624|c0_g1_i1|m.1049	F1R9D5_DANRE	DANRE
TR11628|c0_g1	TR11628|c0_g1_i1	TR11628|c0_g1_i1|m.1050	F8W622_DANRE	DANRE
TR11657|c0_g1	TR11657|c0_g1_i1	TR11657|c0_g1_i1|m.1051	A7E3K4_DANRE	DANRE
TR11717|c0_g1	TR11717|c0_g1_i1	TR11717|c0_g1_i1|m.1053	H9GYL4_DANRE	DANRE
TR11750|c0_g1	TR11750|c0_g1_i1	TR11750|c0_g1_i1|m.1054	A1L287_DANRE	DANRE
TR11757|c0_g1	TR11757|c0_g1_i1	TR11757|c0_g1_i1|m.1055	W5L9Y4_ASTMX	ASTMX
TR11767|c0_g1	TR11767|c0_g1_i1	TR11767|c0_g1_i1|m.1057	B3DJ78_DANRE	DANRE
TR11785|c0_g1	TR11785|c0_g1_i1	TR11785|c0_g1_i1|m.1058	C1BM69_OSMMO	OSMMO
TR11788|c0_g1	TR11788|c0_g1_i1	TR11788|c0_g1_i1|m.1060	A0A060W4V2_ONCMY	ONCMY
TR11826|c0_g1	TR11826|c0_g1_i1	TR11826|c0_g1_i1|m.1061	E7F5A6_DANRE	DANRE
TR11836|c0_g1	TR11836|c0_g1_i1	TR11836|c0_g1_i1|m.1062	U3JAI2_DANRE	DANRE
TR11854|c0_g1	TR11854|c0_g1_i1	TR11854|c0_g1_i1|m.1063	H2MBS4_ORYLA	ORYLA
TR11859|c0_g1	TR11859|c0_g1_i1	TR11859|c0_g1_i1|m.1064	W5KU81_ASTMX	ASTMX
TR11878|c0_g1	TR11878|c0_g1_i1	TR11878|c0_g1_i1|m.1065	W5N191_LEPOC	LEPOC
TR11901|c0_g1	TR11901|c0_g1_i1	TR11901|c0_g1_i1|m.1067	Q1LV23_DANRE	DANRE
TR11921|c0_g1	TR11921|c0_g1_i1	TR11921|c0_g1_i1|m.1070	Q5TLN1_ANGJA	ANGJA
TR11923|c0_g1	TR11923|c0_g1_i1	TR11923|c0_g1_i1|m.1071	W5LID9_ASTMX	ASTMX
TR11924|c0_g1	TR11924|c0_g1_i1	TR11924|c0_g1_i1|m.1072	A0A087YNR4_POEFO	POEFO
TR11935|c0_g1	TR11935|c0_g1_i1	TR11935|c0_g1_i1|m.1074	M4A1L9_XIPMA	XIPMA
TR11938|c0_g1	TR11938|c0_g1_i1	TR11938|c0_g1_i1|m.1075	F1QWM5_DANRE	DANRE
TR11959|c0_g1	TR11959|c0_g1_i1	TR11959|c0_g1_i1|m.1076	F1R0U4_DANRE	DANRE
TR11960|c0_g1	TR11960|c0_g1_i1	TR11960|c0_g1_i1|m.1079	I3KGZ1_ORENI	ORENI
TR11968|c0_g1	TR11968|c0_g1_i1	TR11968|c0_g1_i1|m.1082	X1WFY9_DANRE	DANRE
TR11996|c0_g1	TR11996|c0_g1_i1	TR11996|c0_g1_i1|m.1083	A0A060YFM2_ONCMY	ONCMY
TR11996|c0_g2	TR11996|c0_g2_i1	TR11996|c0_g2_i1|m.1084	F1QQ97_DANRE	DANRE
TR12003|c0_g1	TR12003|c0_g1_i1	TR12003|c0_g1_i1|m.1085	W5KVJ6_ASTMX	ASTMX
TR12016|c0_g1	TR12016|c0_g1_i1	TR12016|c0_g1_i1|m.1087	U3J5C6_ANAPL	ANAPL
TR12033|c0_g1	TR12033|c0_g1_i1	TR12033|c0_g1_i1|m.1090	Q8UWD0_TETNG	TETNG
TR12041|c0_g1	TR12041|c0_g1_i1	TR12041|c0_g1_i1|m.1091	F1RC74_DANRE	DANRE
TR12045|c0_g1	TR12045|c0_g1_i1	TR12045|c0_g1_i1|m.1093	F1QXD9_DANRE	DANRE
TR12095|c0_g1	TR12095|c0_g1_i1	TR12095|c0_g1_i1|m.1094	U3JB20_DANRE	DANRE
TR12098|c0_g1	TR12098|c0_g1_i1	TR12098|c0_g1_i1|m.1095	J9KMD8_ACYPI	ACYPI
TR12106|c0_g1	TR12106|c0_g1_i1	TR12106|c0_g1_i1|m.1096	Q76IL9_DANRE	DANRE
TR12187|c0_g1	TR12187|c0_g1_i1	TR12187|c0_g1_i1|m.1099	A0A096M5I9_POEFO	POEFO
TR12189|c0_g1	TR12189|c0_g1_i1	TR12189|c0_g1_i1|m.1100	B4DVP3_HUMAN	HUMAN
TR12208|c0_g1	TR12208|c0_g1_i1	TR12208|c0_g1_i1|m.1101	F1QQR9_DANRE	DANRE
TR12214|c0_g1	TR12214|c0_g1_i1	TR12214|c0_g1_i1|m.1102	Q5BLD4_DANRE	DANRE
TR12219|c0_g1	TR12219|c0_g1_i1	TR12219|c0_g1_i1|m.1103	W4YGB2_STRPU	STRPU
TR12221|c0_g1	TR12221|c0_g1_i1	TR12221|c0_g1_i1|m.1104	E7F608_DANRE	DANRE
TR12241|c0_g1	TR12241|c0_g1_i1	TR12241|c0_g1_i1|m.1105	A0A060Y768_ONCMY	ONCMY
TR12241|c0_g2	TR12241|c0_g2_i1	TR12241|c0_g2_i1|m.1106	A0A060Y768_ONCMY	ONCMY
TR12245|c0_g1	TR12245|c0_g1_i1	TR12245|c0_g1_i1|m.1108	T1RTV5_CARAU	CARAU
TR12252|c0_g1	TR12252|c0_g1_i1	TR12252|c0_g1_i1|m.1109	W5LQ03_ASTMX	ASTMX
TR12307|c0_g1	TR12307|c0_g1_i1	TR12307|c0_g1_i1|m.1112	A0A060XCK9_ONCMY	ONCMY
TR12319|c0_g1	TR12319|c0_g1_i1	TR12319|c0_g1_i1|m.1113	A0A060Y8R9_ONCMY	ONCMY
TR12355|c0_g1	TR12355|c0_g1_i1	TR12355|c0_g1_i1|m.1114	F1QH47_DANRE	DANRE
TR12383|c0_g1	TR12383|c0_g1_i1	TR12383|c0_g1_i1|m.1116	F1QXK1_DANRE	DANRE
TR12391|c0_g1	TR12391|c0_g1_i1	TR12391|c0_g1_i1|m.1117	E7F688_DANRE	DANRE
TR12436|c0_g1	TR12436|c0_g1_i1	TR12436|c0_g1_i1|m.1120	B8A5K9_DANRE	DANRE
TR12447|c0_g1	TR12447|c0_g1_i1	TR12447|c0_g1_i1|m.1124	F1RB81_DANRE	DANRE
TR12448|c0_g1	TR12448|c0_g1_i1	TR12448|c0_g1_i1|m.1125	E9QJI3_DANRE	DANRE
TR12452|c0_g1	TR12452|c0_g1_i1	TR12452|c0_g1_i1|m.1126	W5LKC7_ASTMX	ASTMX
TR12453|c0_g1	TR12453|c0_g1_i1	TR12453|c0_g1_i1|m.1127	Q6AZW0_DANRE	DANRE
TR12455|c0_g1	TR12455|c0_g1_i1	TR12455|c0_g1_i1|m.1128	E7FGQ0_DANRE	DANRE
TR12460|c0_g1	TR12460|c0_g1_i1	TR12460|c0_g1_i1|m.1129	E7F5B1_DANRE	DANRE
TR12463|c0_g1	TR12463|c0_g1_i1	TR12463|c0_g1_i1|m.1131	H2S755_TAKRU	TAKRU
TR12476|c0_g1	TR12476|c0_g1_i1	TR12476|c0_g1_i1|m.1132	W5LHY8_ASTMX	ASTMX
TR12478|c1_g1	TR12478|c1_g1_i1	TR12478|c1_g1_i1|m.1134	Q76IL0_DANRE	DANRE
TR12489|c0_g1	TR12489|c0_g1_i1	TR12489|c0_g1_i1|m.1138	F1QLI0_DANRE	DANRE
TR12501|c0_g1	TR12501|c0_g1_i1	TR12501|c0_g1_i1|m.1140	E1ZY77_CAMFO	CAMFO
TR12506|c0_g1	TR12506|c0_g1_i1	TR12506|c0_g1_i1|m.1141	E7F8B8_DANRE	DANRE
TR12514|c0_g1	TR12514|c0_g1_i1	TR12514|c0_g1_i1|m.1142	U3JA83_DANRE	DANRE
TR12516|c0_g1	TR12516|c0_g1_i1	TR12516|c0_g1_i1|m.1144	Q6PBM9_DANRE	DANRE
TR12518|c0_g1	TR12518|c0_g1_i1	TR12518|c0_g1_i1|m.1145	F1QUS2_DANRE	DANRE
TR12556|c0_g1	TR12556|c0_g1_i1	TR12556|c0_g1_i1|m.1147	Q7SZF2_DANRE	DANRE
TR12585|c0_g1	TR12585|c0_g1_i1	TR12585|c0_g1_i1|m.1149	K4NZV8_9CAUD	9CAUD
TR12592|c0_g1	TR12592|c0_g1_i1	TR12592|c0_g1_i1|m.1150	E7FG81_DANRE	DANRE
TR12628|c0_g1	TR12628|c0_g1_i1	TR12628|c0_g1_i1|m.1152	F1QXD9_DANRE	DANRE
TR12678|c0_g1	TR12678|c0_g1_i1	TR12678|c0_g1_i1|m.1153	W4XDJ3_STRPU	STRPU
TR12680|c0_g1	TR12680|c0_g1_i1	TR12680|c0_g1_i1|m.1154	Q66HZ9_DANRE	DANRE
TR12683|c0_g1	TR12683|c0_g1_i1	TR12683|c0_g1_i1|m.1156	A0A060XW98_ONCMY	ONCMY
TR12687|c0_g1	TR12687|c0_g1_i1	TR12687|c0_g1_i1|m.1157	F1QDR3_DANRE	DANRE
TR12692|c0_g1	TR12692|c0_g1_i1	TR12692|c0_g1_i1|m.1158	G3NYT1_GASAC	GASAC
TR12832|c0_g1	TR12832|c0_g1_i1	TR12832|c0_g1_i1|m.1167	F1QAT4_DANRE	DANRE
TR12854|c0_g1	TR12854|c0_g1_i1	TR12854|c0_g1_i1|m.1169	K7DYK5_DANRE	DANRE
TR12946|c0_g1	TR12946|c0_g1_i1	TR12946|c0_g1_i1|m.1170	A0A096LQ50_POEFO	POEFO
TR12976|c0_g1	TR12976|c0_g1_i1	TR12976|c0_g1_i1|m.1171	F1R0F0_DANRE	DANRE
TR12979|c0_g1	TR12979|c0_g1_i1	TR12979|c0_g1_i1|m.1172	A0A061A7L0_ONCMY	ONCMY
TR12994|c0_g1	TR12994|c0_g1_i1	TR12994|c0_g1_i1|m.1173	W5LIE4_ASTMX	ASTMX
TR13008|c0_g1	TR13008|c0_g1_i1	TR13008|c0_g1_i1|m.1174	A0A060YAN6_ONCMY	ONCMY
TR13015|c0_g1	TR13015|c0_g1_i1	TR13015|c0_g1_i1|m.1175	A8WH90_DANRE	DANRE
TR13016|c0_g1	TR13016|c0_g1_i1	TR13016|c0_g1_i1|m.1176	W5NKW6_LEPOC	LEPOC
TR13034|c0_g1	TR13034|c0_g1_i1	TR13034|c0_g1_i1|m.1177	F1QDQ3_DANRE	DANRE
TR13056|c0_g1	TR13056|c0_g1_i1	TR13056|c0_g1_i1|m.1179	Q6P3H8_DANRE	DANRE
TR13064|c0_g1	TR13064|c0_g1_i1	TR13064|c0_g1_i1|m.1180	W5KRL5_ASTMX	ASTMX
TR13070|c0_g1	TR13070|c0_g1_i1	TR13070|c0_g1_i1|m.1181	W5LCX9_ASTMX	ASTMX
TR13072|c0_g1	TR13072|c0_g1_i1	TR13072|c0_g1_i1|m.1182	F1QRL6_DANRE	DANRE
TR13076|c0_g1	TR13076|c0_g1_i1	TR13076|c0_g1_i1|m.1183	B0YIF2_DANRE	DANRE
TR13100|c0_g1	TR13100|c0_g1_i1	TR13100|c0_g1_i1|m.1184	E7FDI4_DANRE	DANRE
TR13103|c0_g1	TR13103|c0_g1_i1	TR13103|c0_g1_i1|m.1185	X1WG98_DANRE	DANRE
TR13105|c0_g1	TR13105|c0_g1_i1	TR13105|c0_g1_i1|m.1187	F1QD22_DANRE	DANRE
TR13105|c0_g2	TR13105|c0_g2_i1	TR13105|c0_g2_i1|m.1188	F1QD22_DANRE	DANRE
TR13106|c0_g1	TR13106|c0_g1_i1	TR13106|c0_g1_i1|m.1189	W5NE15_LEPOC	LEPOC
TR13110|c0_g1	TR13110|c0_g1_i1	TR13110|c0_g1_i1|m.1190	E7F332_DANRE	DANRE
TR13122|c0_g1	TR13122|c0_g1_i1	TR13122|c0_g1_i1|m.1191	F1R269_DANRE	DANRE
TR13139|c0_g1	TR13139|c0_g1_i1	TR13139|c0_g1_i1|m.1193	Q5DTD0_DANRE	DANRE
TR13158|c0_g1	TR13158|c0_g1_i1	TR13158|c0_g1_i1|m.1194	F1QUS2_DANRE	DANRE
TR13158|c0_g2	TR13158|c0_g2_i1	TR13158|c0_g2_i1|m.1195	F1QUS2_DANRE	DANRE
TR13162|c0_g1	TR13162|c0_g1_i1	TR13162|c0_g1_i1|m.1197	E7F9W8_DANRE	DANRE
TR13165|c0_g1	TR13165|c0_g1_i1	TR13165|c0_g1_i1|m.1198	I3JGG2_ORENI	ORENI
TR13166|c0_g1	TR13166|c0_g1_i1	TR13166|c0_g1_i1|m.1200	E7EYL9_DANRE	DANRE
TR13177|c0_g1	TR13177|c0_g1_i1	TR13177|c0_g1_i1|m.1202	Q76IM5_TETNG	TETNG
TR13199|c0_g1	TR13199|c0_g1_i1	TR13199|c0_g1_i1|m.1203	K7JCK0_NASVI	NASVI
TR13213|c0_g2	TR13213|c0_g2_i1	TR13213|c0_g2_i1|m.1204	B0B016_DANRE	DANRE
TR13230|c0_g1	TR13230|c0_g1_i1	TR13230|c0_g1_i1|m.1205	F1QXJ2_DANRE	DANRE
TR13246|c0_g1	TR13246|c0_g1_i1	TR13246|c0_g1_i1|m.1206	E7F4X6_DANRE	DANRE
TR13262|c0_g1	TR13262|c0_g1_i1	TR13262|c0_g1_i1|m.1207	A8WHM9_DANRE	DANRE
TR13288|c0_g1	TR13288|c0_g1_i1	TR13288|c0_g1_i1|m.1208	F1Q9X0_DANRE	DANRE
TR13417|c0_g1	TR13417|c0_g1_i1	TR13417|c0_g1_i1|m.1210	M3Z982_NOMLE	NOMLE
TR13470|c0_g1	TR13470|c0_g1_i1	TR13470|c0_g1_i1|m.1212	Q76IM1_DANRE	DANRE
TR13509|c0_g1	TR13509|c0_g1_i1	TR13509|c0_g1_i1|m.1214	F1QJB9_DANRE	DANRE
TR13532|c0_g1	TR13532|c0_g1_i1	TR13532|c0_g1_i1|m.1215	R4TXU6_CTEID	CTEID
TR13541|c0_g1	TR13541|c0_g1_i1	TR13541|c0_g1_i1|m.1216	W5LGK5_ASTMX	ASTMX
TR13548|c0_g1	TR13548|c0_g1_i1	TR13548|c0_g1_i1|m.1217	A0A060W3R9_ONCMY	ONCMY
TR13550|c0_g1	TR13550|c0_g1_i1	TR13550|c0_g1_i1|m.1218	F1QSL9_DANRE	DANRE
TR13553|c0_g1	TR13553|c0_g1_i1	TR13553|c0_g1_i1|m.1219	K7E5R8_MONDO	MONDO
TR13564|c0_g1	TR13564|c0_g1_i1	TR13564|c0_g1_i1|m.1220	E7F4X5_DANRE	DANRE
TR13565|c0_g1	TR13565|c0_g1_i1	TR13565|c0_g1_i1|m.1221	E7FE47_DANRE	DANRE
TR13565|c0_g1	TR13565|c0_g1_i1	TR13565|c0_g1_i1|m.1222	K7YVJ3_9VIRU	9VIRU
TR13629|c0_g1	TR13629|c0_g1_i1	TR13629|c0_g1_i1|m.1224	E7F5Y6_DANRE	DANRE
TR13631|c0_g1	TR13631|c0_g1_i1	TR13631|c0_g1_i1|m.1225	F8W510_DANRE	DANRE
TR13632|c0_g1	TR13632|c0_g1_i1	TR13632|c0_g1_i1|m.1226	A2AV71_DANRE	DANRE
TR13657|c0_g1	TR13657|c0_g1_i1	TR13657|c0_g1_i1|m.1228	A8WGB2_DANRE	DANRE
TR13668|c0_g1	TR13668|c0_g1_i1	TR13668|c0_g1_i1|m.1229	W5MZJ7_LEPOC	LEPOC
TR13681|c0_g1	TR13681|c0_g1_i1	TR13681|c0_g1_i1|m.1230	Q8AVA9_TAKRU	TAKRU
TR13685|c0_g1	TR13685|c0_g1_i1	TR13685|c0_g1_i1|m.1231	K7DYE2_DANRE	DANRE
TR13688|c0_g1	TR13688|c0_g1_i1	TR13688|c0_g1_i1|m.1232	Q7SZF2_DANRE	DANRE
TR13690|c0_g1	TR13690|c0_g1_i1	TR13690|c0_g1_i1|m.1233	H0WFB1_DANRE	DANRE
TR13709|c0_g1	TR13709|c0_g1_i1	TR13709|c0_g1_i1|m.1234	F1QHX4_DANRE	DANRE
TR13715|c0_g1	TR13715|c0_g1_i1	TR13715|c0_g1_i1|m.1235	I6LC28_DANRE	DANRE
TR13724|c0_g1	TR13724|c0_g1_i1	TR13724|c0_g1_i1|m.1236	E7EYU5_DANRE	DANRE
TR13764|c0_g1	TR13764|c0_g1_i1	TR13764|c0_g1_i1|m.1240	E7F542_DANRE	DANRE
TR13764|c0_g1	TR13764|c0_g1_i1	TR13764|c0_g1_i1|m.1239	Q7RJR6_PLAYO	PLAYO
TR13764|c0_g1	TR13764|c0_g1_i1	TR13764|c0_g1_i1|m.1241	V4AFM9_LOTGI	LOTGI
TR13790|c0_g1	TR13790|c0_g1_i1	TR13790|c0_g1_i1|m.1243	W5L5S7_ASTMX	ASTMX
TR13803|c0_g1	TR13803|c0_g1_i1	TR13803|c0_g1_i1|m.1245	F6SXA6_XENTR	XENTR
TR13885|c0_g1	TR13885|c0_g1_i1	TR13885|c0_g1_i1|m.1248	V4C3G4_LOTGI	LOTGI
TR13890|c0_g1	TR13890|c0_g1_i1	TR13890|c0_g1_i1|m.1249	F8W551_DANRE	DANRE
TR13893|c0_g1	TR13893|c0_g1_i1	TR13893|c0_g1_i1|m.1250	H2S755_TAKRU	TAKRU
TR13927|c0_g1	TR13927|c0_g1_i1	TR13927|c0_g1_i1|m.1253	F8W3I4_DANRE	DANRE
TR13929|c0_g1	TR13929|c0_g1_i1	TR13929|c0_g1_i1|m.1255	A0A060Z138_ONCMY	ONCMY
TR13934|c0_g1	TR13934|c0_g1_i1	TR13934|c0_g1_i1|m.1256	M4AFI5_XIPMA	XIPMA
TR13939|c0_g1	TR13939|c0_g1_i1	TR13939|c0_g1_i1|m.1258	F1QHA8_DANRE	DANRE
TR13941|c0_g1	TR13941|c0_g1_i1	TR13941|c0_g1_i1|m.1260	E7F924_DANRE	DANRE
TR14057|c0_g1	TR14057|c0_g1_i1	TR14057|c0_g1_i1|m.1262	E9QBH9_DANRE	DANRE
TR14067|c0_g1	TR14067|c0_g1_i1	TR14067|c0_g1_i1|m.1263	F1QRN7_DANRE	DANRE
TR14084|c0_g1	TR14084|c0_g1_i1	TR14084|c0_g1_i1|m.1264	Q8UWC9_TETNG	TETNG
TR14090|c0_g1	TR14090|c0_g1_i1	TR14090|c0_g1_i1|m.1265	M4AUC3_XIPMA	XIPMA
TR14118|c0_g1	TR14118|c0_g1_i1	TR14118|c0_g1_i1|m.1267	F1RA14_DANRE	DANRE
TR14121|c0_g1	TR14121|c0_g1_i1	TR14121|c0_g1_i1|m.1268	F1QJB0_DANRE	DANRE
TR14127|c0_g1	TR14127|c0_g1_i1	TR14127|c0_g1_i1|m.1271	K1QWE6_CRAGI	CRAGI
TR14151|c0_g1	TR14151|c0_g1_i1	TR14151|c0_g1_i1|m.1272	I3KVX7_ORENI	ORENI
TR14155|c0_g1	TR14155|c0_g1_i1	TR14155|c0_g1_i1|m.1273	H9GXX3_DANRE	DANRE
TR14177|c0_g1	TR14177|c0_g1_i1	TR14177|c0_g1_i1|m.1274	C1BKS5_OSMMO	OSMMO
TR14213|c0_g1	TR14213|c0_g1_i1	TR14213|c0_g1_i1|m.1275	A0A060X801_ONCMY	ONCMY
TR14216|c0_g1	TR14216|c0_g1_i1	TR14216|c0_g1_i1|m.1276	Q568L1_DANRE	DANRE
TR14223|c0_g1	TR14223|c0_g1_i1	TR14223|c0_g1_i1|m.1277	H2MR71_ORYLA	ORYLA
TR14227|c0_g1	TR14227|c0_g1_i1	TR14227|c0_g1_i1|m.1278	I3KQ76_ORENI	ORENI
TR14229|c0_g1	TR14229|c0_g1_i1	TR14229|c0_g1_i1|m.1281	F1R6J8_DANRE	DANRE
TR14230|c0_g1	TR14230|c0_g1_i1	TR14230|c0_g1_i1|m.1282	F1RAM2_DANRE	DANRE
TR14231|c0_g1	TR14231|c0_g1_i1	TR14231|c0_g1_i1|m.1283	E7FAS7_DANRE	DANRE
TR14233|c0_g1	TR14233|c0_g1_i1	TR14233|c0_g1_i1|m.1284	E7F320_DANRE	DANRE
TR14235|c0_g1	TR14235|c0_g1_i1	TR14235|c0_g1_i1|m.1285	W5LRU3_ASTMX	ASTMX
TR14258|c0_g1	TR14258|c0_g1_i1	TR14258|c0_g1_i1|m.1288	A0A060YYM2_ONCMY	ONCMY
TR14332|c0_g1	TR14332|c0_g1_i1	TR14332|c0_g1_i1|m.1289	F1R125_DANRE	DANRE
TR14346|c0_g1	TR14346|c0_g1_i1	TR14346|c0_g1_i1|m.1291	E7F385_DANRE	DANRE
TR14360|c0_g1	TR14360|c0_g1_i1	TR14360|c0_g1_i1|m.1292	M3ZLZ6_XIPMA	XIPMA
TR14367|c0_g1	TR14367|c0_g1_i1	TR14367|c0_g1_i1|m.1293	W5K1I3_ASTMX	ASTMX
TR14370|c0_g1	TR14370|c0_g1_i1	TR14370|c0_g1_i1|m.1295	F1QSQ4_DANRE	DANRE
TR14394|c0_g1	TR14394|c0_g1_i1	TR14394|c0_g1_i1|m.1297	A0A060YS06_ONCMY	ONCMY
TR14406|c0_g1	TR14406|c0_g1_i1	TR14406|c0_g1_i1|m.1299	R4GEX4_DANRE	DANRE
TR14414|c0_g1	TR14414|c0_g1_i1	TR14414|c0_g1_i1|m.1300	B0S5X2_DANRE	DANRE
TR14417|c0_g1	TR14417|c0_g1_i1	TR14417|c0_g1_i1|m.1301	I3JGG2_ORENI	ORENI
TR14439|c0_g1	TR14439|c0_g1_i1	TR14439|c0_g1_i1|m.1303	W5LLA1_ASTMX	ASTMX
TR14445|c0_g1	TR14445|c0_g1_i1	TR14445|c0_g1_i1|m.1304	W5LDS0_ASTMX	ASTMX
TR14492|c0_g1	TR14492|c0_g1_i1	TR14492|c0_g1_i1|m.1307	S9UL58_9TRYP	9TRYP
TR14492|c0_g1	TR14492|c0_g1_i1	TR14492|c0_g1_i1|m.1306	Q5TYR1_DANRE	DANRE
TR14498|c0_g1	TR14498|c0_g1_i1	TR14498|c0_g1_i1|m.1308	W4XIC3_STRPU	STRPU
TR14508|c0_g1	TR14508|c0_g1_i1	TR14508|c0_g1_i1|m.1310	Q76IM1_DANRE	DANRE
TR14512|c0_g1	TR14512|c0_g1_i1	TR14512|c0_g1_i1|m.1311	X1WGV1_DANRE	DANRE
TR14523|c0_g1	TR14523|c0_g1_i1	TR14523|c0_g1_i1|m.1312	F1Q4P0_DANRE	DANRE
TR14534|c0_g1	TR14534|c0_g1_i1	TR14534|c0_g1_i1|m.1315	I3ISL8_DANRE	DANRE
TR14543|c0_g1	TR14543|c0_g1_i1	TR14543|c0_g1_i1|m.1316	Q568P8_DANRE	DANRE
TR14544|c0_g1	TR14544|c0_g1_i1	TR14544|c0_g1_i1|m.1317	B0S4T9_DANRE	DANRE
TR14549|c0_g1	TR14549|c0_g1_i1	TR14549|c0_g1_i1|m.1319	F1RAN3_DANRE	DANRE
TR14551|c0_g1	TR14551|c0_g1_i1	TR14551|c0_g1_i1|m.1321	Q0P468_DANRE	DANRE
TR14563|c0_g1	TR14563|c0_g1_i1	TR14563|c0_g1_i1|m.1323	W4YPI2_STRPU	STRPU
TR14570|c0_g1	TR14570|c0_g1_i1	TR14570|c0_g1_i1|m.1324	F1QBU4_DANRE	DANRE
TR14596|c0_g1	TR14596|c0_g1_i1	TR14596|c0_g1_i1|m.1327	C0LU14_DANRE	DANRE
TR14608|c0_g1	TR14608|c0_g1_i1	TR14608|c0_g1_i1|m.1328	E7F2B3_DANRE	DANRE
TR14621|c1_g1	TR14621|c1_g1_i1	TR14621|c1_g1_i1|m.1330	E7F4Q7_DANRE	DANRE
TR14637|c0_g1	TR14637|c0_g1_i1	TR14637|c0_g1_i1|m.1333	E7FAA1_DANRE	DANRE
TR14639|c0_g1	TR14639|c0_g1_i1	TR14639|c0_g1_i1|m.1334	C6S485_ONCMY	ONCMY
TR14648|c0_g1	TR14648|c0_g1_i1	TR14648|c0_g1_i1|m.1336	I3JCB0_ORENI	ORENI
TR14653|c0_g1	TR14653|c0_g1_i1	TR14653|c0_g1_i1|m.1337	F1QMY8_DANRE	DANRE
TR14660|c0_g1	TR14660|c0_g1_i1	TR14660|c0_g1_i1|m.1339	Q8JHU3_DANRE	DANRE
TR14670|c0_g1	TR14670|c0_g1_i1	TR14670|c0_g1_i1|m.1340	E7F7F8_DANRE	DANRE
TR14689|c0_g1	TR14689|c0_g1_i1	TR14689|c0_g1_i1|m.1341	A2CEP6_DANRE	DANRE
TR14690|c0_g1	TR14690|c0_g1_i1	TR14690|c0_g1_i1|m.1342	A5PMA2_DANRE	DANRE
TR14704|c0_g1	TR14704|c0_g1_i1	TR14704|c0_g1_i1|m.1344	F1QCE2_DANRE	DANRE
TR14706|c0_g1	TR14706|c0_g1_i1	TR14706|c0_g1_i1|m.1345	W5KH96_ASTMX	ASTMX
TR14723|c0_g1	TR14723|c0_g1_i1	TR14723|c0_g1_i1|m.1346	W5KMW5_ASTMX	ASTMX
TR14727|c0_g1	TR14727|c0_g1_i1	TR14727|c0_g1_i1|m.1347	H2L5L8_ORYLA	ORYLA
TR14728|c0_g1	TR14728|c0_g1_i1	TR14728|c0_g1_i1|m.1349	A8WFS2_DANRE	DANRE
TR14729|c0_g1	TR14729|c0_g1_i1	TR14729|c0_g1_i1|m.1350	H3AME9_LATCH	LATCH
TR14739|c0_g1	TR14739|c0_g1_i1	TR14739|c0_g1_i1|m.1351	F1QWY3_DANRE	DANRE
TR14750|c0_g1	TR14750|c0_g1_i1	TR14750|c0_g1_i1|m.1352	F1Q752_DANRE	DANRE
TR14818|c0_g1	TR14818|c0_g1_i1	TR14818|c0_g1_i1|m.1359	H3AK59_LATCH	LATCH
TR14819|c0_g1	TR14819|c0_g1_i1	TR14819|c0_g1_i1|m.1360	E7F1X4_DANRE	DANRE
TR14843|c0_g1	TR14843|c0_g1_i1	TR14843|c0_g1_i1|m.1362	W5LRU3_ASTMX	ASTMX
TR14846|c0_g1	TR14846|c0_g1_i1	TR14846|c0_g1_i1|m.1364	W0Q6U1_9PAST	9PAST
TR14865|c0_g1	TR14865|c0_g1_i1	TR14865|c0_g1_i1|m.1366	X3EN55_SALEN	SALEN
TR14906|c0_g1	TR14906|c0_g1_i1	TR14906|c0_g1_i1|m.1368	Q8UWD0_TETNG	TETNG
TR14914|c0_g1	TR14914|c0_g1_i1	TR14914|c0_g1_i1|m.1369	H2MBS4_ORYLA	ORYLA
TR14938|c0_g1	TR14938|c0_g1_i1	TR14938|c0_g1_i1|m.1370	I3KWT3_ORENI	ORENI
TR14998|c0_g1	TR14998|c0_g1_i1	TR14998|c0_g1_i1|m.1372	B8A5Z6_DANRE	DANRE
TR15007|c0_g1	TR15007|c0_g1_i1	TR15007|c0_g1_i1|m.1373	Q9PVY3_CYPCA	CYPCA
TR15012|c0_g1	TR15012|c0_g1_i1	TR15012|c0_g1_i1|m.1374	F1Q5B0_DANRE	DANRE
TR15022|c0_g1	TR15022|c0_g1_i1	TR15022|c0_g1_i1|m.1379	A6YIE5_PIMPR	PIMPR
TR15022|c0_g1	TR15022|c0_g1_i1	TR15022|c0_g1_i1|m.1378	A6YIE5_PIMPR	PIMPR
TR15025|c0_g1	TR15025|c0_g1_i1	TR15025|c0_g1_i1|m.1381	Q4QQE8_SCHMA	SCHMA
TR15056|c0_g1	TR15056|c0_g1_i1	TR15056|c0_g1_i1|m.1383	X1WG04_DANRE	DANRE
TR15063|c0_g1	TR15063|c0_g1_i1	TR15063|c0_g1_i1|m.1385	F1Q6L0_DANRE	DANRE
TR15068|c0_g1	TR15068|c0_g1_i1	TR15068|c0_g1_i1|m.1386	A9ULS7_DANRE	DANRE
TR15074|c0_g1	TR15074|c0_g1_i1	TR15074|c0_g1_i1|m.1387	I3JE40_ORENI	ORENI
TR15085|c0_g1	TR15085|c0_g1_i1	TR15085|c0_g1_i1|m.1388	F1QHL7_DANRE	DANRE
TR15144|c0_g1	TR15144|c0_g1_i1	TR15144|c0_g1_i1|m.1393	M3ZSH9_XIPMA	XIPMA
TR15168|c0_g1	TR15168|c0_g1_i1	TR15168|c0_g1_i1|m.1394	E7F273_DANRE	DANRE
TR15183|c0_g1	TR15183|c0_g1_i1	TR15183|c0_g1_i1|m.1396	E1XUB5_9CAUD	9CAUD
TR15189|c0_g1	TR15189|c0_g1_i1	TR15189|c0_g1_i1|m.1397	B0R167_DANRE	DANRE
TR15232|c0_g1	TR15232|c0_g1_i1	TR15232|c0_g1_i1|m.1400	A0A060WM41_ONCMY	ONCMY
TR15237|c0_g1	TR15237|c0_g1_i1	TR15237|c0_g1_i1|m.1401	I1EBX4_AMPQE	AMPQE
TR15243|c0_g1	TR15243|c0_g1_i1	TR15243|c0_g1_i1|m.1402	E7F3N2_DANRE	DANRE
TR15246|c0_g1	TR15246|c0_g1_i1	TR15246|c0_g1_i1|m.1403	M4B0Q0_XIPMA	XIPMA
TR15249|c0_g1	TR15249|c0_g1_i1	TR15249|c0_g1_i1|m.1405	E9QDJ8_DANRE	DANRE
TR15260|c0_g1	TR15260|c0_g1_i1	TR15260|c0_g1_i1|m.1408	W5L9R1_ASTMX	ASTMX
TR15285|c0_g1	TR15285|c0_g1_i1	TR15285|c0_g1_i1|m.1411	Q6DH22_DANRE	DANRE
TR15301|c0_g1	TR15301|c0_g1_i1	TR15301|c0_g1_i1|m.1412	Q6NX94_DANRE	DANRE
TR15316|c0_g1	TR15316|c0_g1_i1	TR15316|c0_g1_i1|m.1416	W5NNZ4_LEPOC	LEPOC
TR15348|c0_g1	TR15348|c0_g1_i1	TR15348|c0_g1_i1|m.1418	Q7M558_DANRE	DANRE
TR15351|c0_g1	TR15351|c0_g1_i1	TR15351|c0_g1_i1|m.1419	F1R4H1_DANRE	DANRE
TR15352|c0_g2	TR15352|c0_g2_i1	TR15352|c0_g2_i1|m.1420	F1QTF4_DANRE	DANRE
TR15359|c0_g1	TR15359|c0_g1_i1	TR15359|c0_g1_i1|m.1422	W5KVT3_ASTMX	ASTMX
TR15360|c0_g1	TR15360|c0_g1_i1	TR15360|c0_g1_i1|m.1423	A0A060Z8G2_ONCMY	ONCMY
TR15378|c0_g1	TR15378|c0_g1_i1	TR15378|c0_g1_i1|m.1424	Q6P5J5_DANRE	DANRE
TR15407|c0_g1	TR15407|c0_g1_i1	TR15407|c0_g1_i1|m.1428	Q5TZ29_DANRE	DANRE
TR15532|c0_g1	TR15532|c0_g1_i1	TR15532|c0_g1_i1|m.1430	F1R9R9_DANRE	DANRE
TR15561|c0_g1	TR15561|c0_g1_i1	TR15561|c0_g1_i1|m.1431	F1QIC7_DANRE	DANRE
TR15616|c0_g1	TR15616|c0_g1_i1	TR15616|c0_g1_i1|m.1435	F1R8A1_DANRE	DANRE
TR15625|c0_g1	TR15625|c0_g1_i1	TR15625|c0_g1_i1|m.1437	E9QHY4_DANRE	DANRE
TR15635|c0_g1	TR15635|c0_g1_i1	TR15635|c0_g1_i1|m.1440	K4Q318_9TELE	9TELE
TR15655|c0_g1	TR15655|c0_g1_i1	TR15655|c0_g1_i1|m.1441	H9GXD8_DANRE	DANRE
TR15659|c0_g1	TR15659|c0_g1_i1	TR15659|c0_g1_i1|m.1442	Q7T1G6_DANRE	DANRE
TR15663|c0_g1	TR15663|c0_g1_i1	TR15663|c0_g1_i1|m.1443	F1QYV1_DANRE	DANRE
TR15742|c0_g1	TR15742|c0_g1_i1	TR15742|c0_g1_i1|m.1447	W5LS89_ASTMX	ASTMX
TR15784|c0_g1	TR15784|c0_g1_i1	TR15784|c0_g1_i1|m.1450	Q8UWD0_TETNG	TETNG
TR15806|c0_g1	TR15806|c0_g1_i1	TR15806|c0_g1_i1|m.1453	A0A087SUZ9_9ARAC	9ARAC
TR15844|c0_g1	TR15844|c0_g1_i1	TR15844|c0_g1_i1|m.1455	E2E3F8_DANRE	DANRE
TR15851|c0_g1	TR15851|c0_g1_i1	TR15851|c0_g1_i1|m.1456	Q76IL9_DANRE	DANRE
TR15864|c0_g1	TR15864|c0_g1_i1	TR15864|c0_g1_i1|m.1457	E7FER2_DANRE	DANRE
TR15866|c0_g1	TR15866|c0_g1_i1	TR15866|c0_g1_i1|m.1458	A4FUL9_DANRE	DANRE
TR15910|c0_g1	TR15910|c0_g1_i1	TR15910|c0_g1_i1|m.1460	E7FES5_DANRE	DANRE
TR15914|c0_g1	TR15914|c0_g1_i1	TR15914|c0_g1_i1|m.1461	J3S9P0_CROAD	CROAD
TR15935|c0_g1	TR15935|c0_g1_i1	TR15935|c0_g1_i1|m.1464	A9JRC0_DANRE	DANRE
TR15972|c0_g1	TR15972|c0_g1_i1	TR15972|c0_g1_i1|m.1466	Q4RVJ7_TETNG	TETNG
TR15973|c0_g1	TR15973|c0_g1_i1	TR15973|c0_g1_i1|m.1467	Q7M559_DANRE	DANRE
TR15974|c0_g1	TR15974|c0_g1_i1	TR15974|c0_g1_i1|m.1468	E6ZFK7_DICLA	DICLA
TR15984|c0_g1	TR15984|c0_g1_i1	TR15984|c0_g1_i1|m.1469	F1QJF7_DANRE	DANRE
TR16001|c0_g1	TR16001|c0_g1_i1	TR16001|c0_g1_i1|m.1472	E7F7G2_DANRE	DANRE
TR16004|c0_g1	TR16004|c0_g1_i1	TR16004|c0_g1_i1|m.1473	A0A061A6D8_ONCMY	ONCMY
TR16077|c0_g1	TR16077|c0_g1_i1	TR16077|c0_g1_i1|m.1479	Q76IL5_DANRE	DANRE
TR16208|c0_g1	TR16208|c0_g1_i1	TR16208|c0_g1_i1|m.1488	K7K0C4_NASVI	NASVI
TR16267|c0_g1	TR16267|c0_g1_i1	TR16267|c0_g1_i1|m.1491	D3X469_DANRE	DANRE
TR16314|c0_g1	TR16314|c0_g1_i1	TR16314|c0_g1_i1|m.1492	F1Q5V6_DANRE	DANRE
TR16336|c0_g1	TR16336|c0_g1_i1	TR16336|c0_g1_i1|m.1494	H2Q003_PANTR	PANTR
TR16366|c0_g1	TR16366|c0_g1_i1	TR16366|c0_g1_i1|m.1495	B2CQD3_DANRE	DANRE
TR16370|c0_g1	TR16370|c0_g1_i1	TR16370|c0_g1_i1|m.1496	W5KRL5_ASTMX	ASTMX
TR16384|c0_g1	TR16384|c0_g1_i1	TR16384|c0_g1_i1|m.1499	W4ZDM7_STRPU	STRPU
TR16400|c0_g1	TR16400|c0_g1_i2	TR16400|c0_g1_i2|m.1500	A0A091MQ59_9PASS	9PASS
TR16422|c0_g1	TR16422|c0_g1_i1	TR16422|c0_g1_i1|m.1502	F1QPT9_DANRE	DANRE
TR16431|c0_g1	TR16431|c0_g1_i1	TR16431|c0_g1_i1|m.1503	E7EZ10_DANRE	DANRE
TR16524|c0_g1	TR16524|c0_g1_i1	TR16524|c0_g1_i1|m.1507	F1QCP4_DANRE	DANRE
TR16526|c0_g1	TR16526|c0_g1_i1	TR16526|c0_g1_i1|m.1509	E7F542_DANRE	DANRE
TR16548|c0_g1	TR16548|c0_g1_i1	TR16548|c0_g1_i1|m.1512	Q08BB8_DANRE	DANRE
TR16563|c0_g1	TR16563|c0_g1_i1	TR16563|c0_g1_i1|m.1513	Q5RL93_DANRE	DANRE
TR16569|c0_g1	TR16569|c0_g1_i1	TR16569|c0_g1_i1|m.1514	M3ZZF3_XIPMA	XIPMA
TR16573|c0_g1	TR16573|c0_g1_i1	TR16573|c0_g1_i1|m.1516	E9JLK0_HYPMO	HYPMO
TR16582|c0_g1	TR16582|c0_g1_i1	TR16582|c0_g1_i1|m.1518	K7FP66_PELSI	PELSI
TR16601|c0_g1	TR16601|c0_g1_i1	TR16601|c0_g1_i1|m.1520	E5RWR7_CARAU	CARAU
TR16626|c0_g1	TR16626|c0_g1_i1	TR16626|c0_g1_i1|m.1522	F1R0Y0_DANRE	DANRE
TR16669|c0_g1	TR16669|c0_g1_i1	TR16669|c0_g1_i1|m.1524	A0A093BG41_CHAPE	CHAPE
TR16669|c0_g3	TR16669|c0_g3_i1	TR16669|c0_g3_i1|m.1526	A0A091S482_NESNO	NESNO
TR16674|c0_g1	TR16674|c0_g1_i1	TR16674|c0_g1_i1|m.1527	F1R5S5_DANRE	DANRE
TR16782|c0_g1	TR16782|c0_g1_i1	TR16782|c0_g1_i1|m.1530	E7FET9_DANRE	DANRE
TR16825|c0_g1	TR16825|c0_g1_i1	TR16825|c0_g1_i1|m.1531	F1QBG5_DANRE	DANRE
TR16828|c0_g1	TR16828|c0_g1_i1	TR16828|c0_g1_i1|m.1532	W5KGM0_ASTMX	ASTMX
TR16834|c0_g2	TR16834|c0_g2_i1	TR16834|c0_g2_i1|m.1535	E2C2L5_HARSA	HARSA
TR16834|c0_g2	TR16834|c0_g2_i1	TR16834|c0_g2_i1|m.1536	A9V8Q9_MONBE	MONBE
TR16834|c0_g2	TR16834|c0_g2_i1	TR16834|c0_g2_i1|m.1534	A9V8Q9_MONBE	MONBE
TR16848|c0_g1	TR16848|c0_g1_i1	TR16848|c0_g1_i1|m.1537	F1RCI8_DANRE	DANRE
TR16855|c0_g1	TR16855|c0_g1_i1	TR16855|c0_g1_i1|m.1538	E7F5J2_DANRE	DANRE
TR16860|c0_g1	TR16860|c0_g1_i1	TR16860|c0_g1_i1|m.1539	W5UKP8_ICTPU	ICTPU
TR16861|c0_g1	TR16861|c0_g1_i1	TR16861|c0_g1_i1|m.1541	A0A091HTL4_CALAN	CALAN
TR16861|c0_g1	TR16861|c0_g1_i1	TR16861|c0_g1_i1|m.1540	A0A060XHF1_ONCMY	ONCMY
TR16869|c0_g1	TR16869|c0_g1_i1	TR16869|c0_g1_i1|m.1543	Q1LUE8_DANRE	DANRE
TR16878|c0_g1	TR16878|c0_g1_i1	TR16878|c0_g1_i1|m.1545	A5PMP6_DANRE	DANRE
TR16931|c0_g1	TR16931|c0_g1_i1	TR16931|c0_g1_i1|m.1548	Q6P3H8_DANRE	DANRE
TR16936|c0_g1	TR16936|c0_g1_i1	TR16936|c0_g1_i1|m.1549	T1K236_TETUR	TETUR
TR17007|c0_g1	TR17007|c0_g1_i1	TR17007|c0_g1_i1|m.1552	V8NNH7_OPHHA	OPHHA
TR17018|c0_g1	TR17018|c0_g1_i1	TR17018|c0_g1_i1|m.1553	F1QGS0_DANRE	DANRE
TR17034|c0_g1	TR17034|c0_g1_i1	TR17034|c0_g1_i1|m.1554	F1QMB2_DANRE	DANRE
TR17048|c0_g1	TR17048|c0_g1_i1	TR17048|c0_g1_i1|m.1555	X5D9G8_HUMAN	HUMAN
TR17071|c0_g1	TR17071|c0_g1_i1	TR17071|c0_g1_i1|m.1558	W5K9T5_ASTMX	ASTMX
TR17095|c0_g1	TR17095|c0_g1_i1	TR17095|c0_g1_i1|m.1559	I3KXZ1_ORENI	ORENI
TR17133|c0_g1	TR17133|c0_g1_i1	TR17133|c0_g1_i1|m.1560	W5L2B7_ASTMX	ASTMX
TR17141|c0_g1	TR17141|c0_g1_i1	TR17141|c0_g1_i1|m.1562	E7FGT6_DANRE	DANRE
TR17149|c0_g1	TR17149|c0_g1_i1	TR17149|c0_g1_i1|m.1565	I3KY02_ORENI	ORENI
TR17149|c0_g1	TR17149|c0_g1_i1	TR17149|c0_g1_i1|m.1564	E7F608_DANRE	DANRE
TR17160|c0_g1	TR17160|c0_g1_i1	TR17160|c0_g1_i1|m.1566	E7F988_DANRE	DANRE
TR17177|c0_g1	TR17177|c0_g1_i1	TR17177|c0_g1_i1|m.1569	B0UYU0_DANRE	DANRE
TR17178|c0_g1	TR17178|c0_g1_i1	TR17178|c0_g1_i1|m.1571	Q9YGS2_TAKRU	TAKRU
TR17190|c0_g1	TR17190|c0_g1_i1	TR17190|c0_g1_i1|m.1572	Q4FE81_DANRE	DANRE
TR17213|c0_g1	TR17213|c0_g1_i1	TR17213|c0_g1_i1|m.1573	A0A087YQM4_POEFO	POEFO
TR17230|c0_g1	TR17230|c0_g1_i1	TR17230|c0_g1_i1|m.1576	A0A060YDA8_ONCMY	ONCMY
TR17230|c0_g1	TR17230|c0_g1_i1	TR17230|c0_g1_i1|m.1575	A0A060WJ54_ONCMY	ONCMY
TR17252|c0_g1	TR17252|c0_g1_i1	TR17252|c0_g1_i1|m.1577	F1Q9S0_DANRE	DANRE
TR17289|c0_g1	TR17289|c0_g1_i1	TR17289|c0_g1_i1|m.1578	E7FDQ9_DANRE	DANRE
TR17303|c0_g1	TR17303|c0_g1_i1	TR17303|c0_g1_i1|m.1579	W5LMH2_ASTMX	ASTMX
TR17314|c0_g1	TR17314|c0_g1_i1	TR17314|c0_g1_i1|m.1580	F8W5N7_DANRE	DANRE
TR17376|c0_g1	TR17376|c0_g1_i1	TR17376|c0_g1_i1|m.1584	F1QUS2_DANRE	DANRE
TR17383|c0_g1	TR17383|c0_g1_i1	TR17383|c0_g1_i1|m.1585	Q5RI93_DANRE	DANRE
TR17464|c0_g1	TR17464|c0_g1_i1	TR17464|c0_g1_i1|m.1586	S5TZ89_DANRE	DANRE
TR17495|c0_g1	TR17495|c0_g1_i1	TR17495|c0_g1_i1|m.1588	W4ZDM8_STRPU	STRPU
TR17564|c0_g1	TR17564|c0_g1_i1	TR17564|c0_g1_i1|m.1589	F1RA97_DANRE	DANRE
TR17579|c0_g1	TR17579|c0_g1_i1	TR17579|c0_g1_i1|m.1590	W5LV36_ASTMX	ASTMX
TR17582|c0_g1	TR17582|c0_g1_i1	TR17582|c0_g1_i1|m.1591	W5L2I5_ASTMX	ASTMX
TR17586|c0_g1	TR17586|c0_g1_i1	TR17586|c0_g1_i1|m.1592	Q5U3R2_DANRE	DANRE
TR17619|c0_g1	TR17619|c0_g1_i1	TR17619|c0_g1_i1|m.1596	W5M602_LEPOC	LEPOC
TR17621|c0_g1	TR17621|c0_g1_i1	TR17621|c0_g1_i1|m.1597	E7F522_DANRE	DANRE
TR17634|c0_g1	TR17634|c0_g1_i1	TR17634|c0_g1_i1|m.1598	Q5U3T1_DANRE	DANRE
TR17641|c0_g1	TR17641|c0_g1_i1	TR17641|c0_g1_i1|m.1599	E7F5A1_DANRE	DANRE
TR17644|c0_g1	TR17644|c0_g1_i1	TR17644|c0_g1_i1|m.1600	Q5XTN0_DANRE	DANRE
TR17652|c0_g1	TR17652|c0_g1_i1	TR17652|c0_g1_i1|m.1601	Q2PP25_CARAU	CARAU
TR17653|c0_g1	TR17653|c0_g1_i1	TR17653|c0_g1_i1|m.1602	Q5ICW6_DANRE	DANRE
TR17671|c0_g1	TR17671|c0_g1_i1	TR17671|c0_g1_i1|m.1604	A0A060YTL3_ONCMY	ONCMY
TR17764|c0_g1	TR17764|c0_g1_i1	TR17764|c0_g1_i1|m.1606	W5NLS4_LEPOC	LEPOC
TR17767|c0_g1	TR17767|c0_g1_i1	TR17767|c0_g1_i1|m.1607	E9QIN1_DANRE	DANRE
TR17787|c0_g1	TR17787|c0_g1_i1	TR17787|c0_g1_i1|m.1608	A0A060YFD5_ONCMY	ONCMY
TR17791|c0_g1	TR17791|c0_g1_i1	TR17791|c0_g1_i1|m.1609	H2RYD2_TAKRU	TAKRU
TR17829|c0_g1	TR17829|c0_g1_i1	TR17829|c0_g1_i1|m.1614	F8W3W9_DANRE	DANRE
TR17832|c0_g1	TR17832|c0_g1_i1	TR17832|c0_g1_i1|m.1615	I6LC33_DANRE	DANRE
TR17840|c0_g1	TR17840|c0_g1_i1	TR17840|c0_g1_i1|m.1616	F1RD85_DANRE	DANRE
TR17845|c0_g1	TR17845|c0_g1_i1	TR17845|c0_g1_i1|m.1618	R4GG29_CHICK	CHICK
TR17875|c0_g1	TR17875|c0_g1_i1	TR17875|c0_g1_i1|m.1621	A9JRC0_DANRE	DANRE
TR17880|c0_g1	TR17880|c0_g1_i1	TR17880|c0_g1_i1|m.1622	H3CBZ6_TETNG	TETNG
TR17891|c0_g1	TR17891|c0_g1_i1	TR17891|c0_g1_i1|m.1623	B0UXH0_DANRE	DANRE
TR17938|c0_g1	TR17938|c0_g1_i1	TR17938|c0_g1_i1|m.1625	F1QQI9_DANRE	DANRE
TR17946|c0_g1	TR17946|c0_g1_i1	TR17946|c0_g1_i1|m.1626	E7F4Z6_DANRE	DANRE
TR17947|c0_g1	TR17947|c0_g1_i1	TR17947|c0_g1_i1|m.1627	X1WHC4_DANRE	DANRE
TR17975|c0_g1	TR17975|c0_g1_i1	TR17975|c0_g1_i1|m.1629	E9QBL9_DANRE	DANRE
TR17995|c0_g1	TR17995|c0_g1_i1	TR17995|c0_g1_i1|m.1630	F1Q6H1_DANRE	DANRE
TR18017|c0_g1	TR18017|c0_g1_i1	TR18017|c0_g1_i1|m.1633	A0A060W152_ONCMY	ONCMY
TR18023|c0_g1	TR18023|c0_g1_i1	TR18023|c0_g1_i1|m.1635	W5LP95_ASTMX	ASTMX
TR18042|c0_g1	TR18042|c0_g1_i1	TR18042|c0_g1_i1|m.1636	E7FGZ6_DANRE	DANRE
TR18044|c0_g1	TR18044|c0_g1_i1	TR18044|c0_g1_i1|m.1639	A0A060YU70_ONCMY	ONCMY
TR18045|c0_g1	TR18045|c0_g1_i1	TR18045|c0_g1_i1|m.1640	K7EW47_PELSI	PELSI
TR18049|c0_g1	TR18049|c0_g1_i1	TR18049|c0_g1_i1|m.1641	W5KHU5_ASTMX	ASTMX
TR18050|c0_g1	TR18050|c0_g1_i1	TR18050|c0_g1_i1|m.1643	Q0V935_DANRE	DANRE
TR18057|c0_g1	TR18057|c0_g1_i1	TR18057|c0_g1_i1|m.1644	F1Q5N3_DANRE	DANRE
TR18068|c0_g1	TR18068|c0_g1_i1	TR18068|c0_g1_i1|m.1645	G3N518_GASAC	GASAC
TR18069|c0_g1	TR18069|c0_g1_i1	TR18069|c0_g1_i1|m.1647	Q6P2T3_DANRE	DANRE
TR18069|c0_g2	TR18069|c0_g2_i1	TR18069|c0_g2_i1|m.1648	Q6P2T3_DANRE	DANRE
TR18076|c0_g1	TR18076|c0_g1_i1	TR18076|c0_g1_i1|m.1652	Q8AXX0_DANRE	DANRE
TR18088|c0_g1	TR18088|c0_g1_i1	TR18088|c0_g1_i1|m.1653	M9MMB8_DANRE	DANRE
TR18092|c0_g1	TR18092|c0_g1_i1	TR18092|c0_g1_i1|m.1655	E7FAJ7_DANRE	DANRE
TR18098|c0_g1	TR18098|c0_g1_i1	TR18098|c0_g1_i1|m.1656	W5LKP0_ASTMX	ASTMX
TR18119|c0_g1	TR18119|c0_g1_i1	TR18119|c0_g1_i1|m.1657	F1QTT7_DANRE	DANRE
TR18173|c0_g1	TR18173|c0_g1_i1	TR18173|c0_g1_i1|m.1661	F1QVZ8_DANRE	DANRE
TR18186|c0_g1	TR18186|c0_g1_i1	TR18186|c0_g1_i1|m.1663	F1QEH4_DANRE	DANRE
TR18189|c0_g1	TR18189|c0_g1_i1	TR18189|c0_g1_i1|m.1664	F6S0I0_XENTR	XENTR
TR18217|c0_g1	TR18217|c0_g1_i1	TR18217|c0_g1_i1|m.1666	F1Q8W1_DANRE	DANRE
TR18249|c0_g1	TR18249|c0_g1_i1	TR18249|c0_g1_i1|m.1669	E7FBT8_DANRE	DANRE
TR18257|c0_g1	TR18257|c0_g1_i1	TR18257|c0_g1_i1|m.1670	H2RSX7_TAKRU	TAKRU
TR18266|c0_g1	TR18266|c0_g1_i1	TR18266|c0_g1_i1|m.1672	A0A096M344_POEFO	POEFO
TR18270|c0_g1	TR18270|c0_g1_i1	TR18270|c0_g1_i1|m.1674	B3DFU2_DANRE	DANRE
TR18303|c0_g1	TR18303|c0_g1_i1	TR18303|c0_g1_i1|m.1677	Q1MTB2_DANRE	DANRE
TR18407|c0_g1	TR18407|c0_g1_i1	TR18407|c0_g1_i1|m.1687	C3ZLY3_BRAFL	BRAFL
TR18407|c0_g1	TR18407|c0_g1_i1	TR18407|c0_g1_i1|m.1685	A0A068WTR7_ECHGR	ECHGR
TR18407|c0_g1	TR18407|c0_g1_i1	TR18407|c0_g1_i1|m.1686	A0A068WTR7_ECHGR	ECHGR
TR18417|c0_g1	TR18417|c0_g1_i1	TR18417|c0_g1_i1|m.1689	F1QXD9_DANRE	DANRE
TR18423|c0_g1	TR18423|c0_g1_i1	TR18423|c0_g1_i1|m.1690	W5LN22_ASTMX	ASTMX
TR18435|c0_g1	TR18435|c0_g1_i1	TR18435|c0_g1_i1|m.1691	C3XT78_BRAFL	BRAFL
TR18458|c0_g1	TR18458|c0_g1_i1	TR18458|c0_g1_i1|m.1694	F1QQ65_DANRE	DANRE
TR18474|c0_g1	TR18474|c0_g1_i1	TR18474|c0_g1_i1|m.1699	X1WDU3_DANRE	DANRE
TR18481|c0_g1	TR18481|c0_g1_i1	TR18481|c0_g1_i1|m.1701	Q1A5L2_DANRE	DANRE
TR18482|c0_g1	TR18482|c0_g1_i1	TR18482|c0_g1_i1|m.1703	W5UIB4_ICTPU	ICTPU
TR18482|c0_g2	TR18482|c0_g2_i1	TR18482|c0_g2_i1|m.1704	W5UIB4_ICTPU	ICTPU
TR18483|c0_g1	TR18483|c0_g1_i1	TR18483|c0_g1_i1|m.1705	F1QXY0_DANRE	DANRE
TR18516|c0_g1	TR18516|c0_g1_i1	TR18516|c0_g1_i1|m.1707	G3Q775_GASAC	GASAC
TR18534|c0_g1	TR18534|c0_g1_i1	TR18534|c0_g1_i1|m.1710	W5MYB2_LEPOC	LEPOC
TR18540|c0_g1	TR18540|c0_g1_i1	TR18540|c0_g1_i1|m.1711	Q6ZXY7_DANRE	DANRE
TR18542|c0_g1	TR18542|c0_g1_i1	TR18542|c0_g1_i1|m.1712	E3TE79_ICTPU	ICTPU
TR18544|c0_g1	TR18544|c0_g1_i1	TR18544|c0_g1_i1|m.1713	E7FG38_DANRE	DANRE
TR18555|c0_g1	TR18555|c0_g1_i1	TR18555|c0_g1_i1|m.1714	H3AY07_LATCH	LATCH
TR18566|c0_g1	TR18566|c0_g1_i1	TR18566|c0_g1_i1|m.1716	W5NGP5_LEPOC	LEPOC
TR18570|c0_g1	TR18570|c0_g1_i1	TR18570|c0_g1_i1|m.1717	W4YC66_STRPU	STRPU
TR18571|c0_g1	TR18571|c0_g1_i1	TR18571|c0_g1_i1|m.1718	R4GDR9_DANRE	DANRE
TR18611|c0_g1	TR18611|c0_g1_i1	TR18611|c0_g1_i1|m.1720	Q5BQS2_SCHJA	SCHJA
TR18648|c0_g1	TR18648|c0_g1_i1	TR18648|c0_g1_i1|m.1723	S4NS82_9NEOP	9NEOP
TR18658|c0_g1	TR18658|c0_g1_i1	TR18658|c0_g1_i1|m.1724	E7FG49_DANRE	DANRE
TR18664|c0_g1	TR18664|c0_g1_i1	TR18664|c0_g1_i1|m.1725	H3B9S2_LATCH	LATCH
TR18694|c0_g1	TR18694|c0_g1_i1	TR18694|c0_g1_i1|m.1726	E7F1X4_DANRE	DANRE
TR18724|c0_g1	TR18724|c0_g1_i1	TR18724|c0_g1_i1|m.1731	F1QKT0_DANRE	DANRE
TR18745|c0_g1	TR18745|c0_g1_i1	TR18745|c0_g1_i1|m.1732	F1QQC9_DANRE	DANRE
TR18772|c0_g1	TR18772|c0_g1_i1	TR18772|c0_g1_i1|m.1734	F1QXJ6_DANRE	DANRE
TR18790|c0_g1	TR18790|c0_g1_i1	TR18790|c0_g1_i1|m.1736	F1Q7A7_DANRE	DANRE
TR18853|c0_g1	TR18853|c0_g1_i1	TR18853|c0_g1_i1|m.1737	M4AE03_XIPMA	XIPMA
TR18873|c0_g1	TR18873|c0_g1_i1	TR18873|c0_g1_i1|m.1738	K7EYV5_PELSI	PELSI
TR18892|c0_g1	TR18892|c0_g1_i1	TR18892|c0_g1_i1|m.1739	E7FD73_DANRE	DANRE
TR18928|c0_g1	TR18928|c0_g1_i1	TR18928|c0_g1_i1|m.1742	G1K2W9_DANRE	DANRE
TR18932|c0_g1	TR18932|c0_g1_i1	TR18932|c0_g1_i1|m.1743	F1Q4Q0_DANRE	DANRE
TR18935|c0_g1	TR18935|c0_g1_i1	TR18935|c0_g1_i1|m.1745	Q1LXE7_DANRE	DANRE
TR18959|c0_g1	TR18959|c0_g1_i1	TR18959|c0_g1_i1|m.1748	F1QFE7_DANRE	DANRE
TR18959|c0_g1	TR18959|c0_g1_i1	TR18959|c0_g1_i1|m.1749	V8P2S5_OPHHA	OPHHA
TR18960|c0_g1	TR18960|c0_g1_i1	TR18960|c0_g1_i1|m.1750	M4AYD3_XIPMA	XIPMA
TR18961|c0_g1	TR18961|c0_g1_i1	TR18961|c0_g1_i1|m.1751	K7E164_MONDO	MONDO
TR18968|c0_g1	TR18968|c0_g1_i1	TR18968|c0_g1_i1|m.1752	W5LA70_ASTMX	ASTMX
TR18985|c0_g1	TR18985|c0_g1_i1	TR18985|c0_g1_i1|m.1753	A5WWD4_DANRE	DANRE
TR18993|c0_g1	TR18993|c0_g1_i1	TR18993|c0_g1_i1|m.1754	A4VCG9_DANRE	DANRE
TR19079|c0_g1	TR19079|c0_g1_i1	TR19079|c0_g1_i1|m.1757	A0A060Z5M4_ONCMY	ONCMY
TR19203|c0_g1	TR19203|c0_g1_i1	TR19203|c0_g1_i1|m.1759	F1QA32_DANRE	DANRE
TR19208|c0_g1	TR19208|c0_g1_i1	TR19208|c0_g1_i1|m.1760	Q8FD06_ECOL6	ECOL6
TR19208|c0_g1	TR19208|c0_g1_i1	TR19208|c0_g1_i1|m.1761	L8BPQ9_ENTAE	ENTAE
TR19214|c0_g1	TR19214|c0_g1_i1	TR19214|c0_g1_i1|m.1762	E7FB43_DANRE	DANRE
TR19224|c0_g1	TR19224|c0_g1_i1	TR19224|c0_g1_i1|m.1763	W4ZGF0_STRPU	STRPU
TR19230|c0_g1	TR19230|c0_g1_i1	TR19230|c0_g1_i1|m.1764	Q76IL0_DANRE	DANRE
TR19244|c0_g1	TR19244|c0_g1_i1	TR19244|c0_g1_i1|m.1765	A9JSX5_DANRE	DANRE
TR19322|c0_g1	TR19322|c0_g1_i1	TR19322|c0_g1_i1|m.1766	F1RD69_DANRE	DANRE
TR19326|c0_g1	TR19326|c0_g1_i1	TR19326|c0_g1_i1|m.1767	W5L8W6_ASTMX	ASTMX
TR19346|c0_g1	TR19346|c0_g1_i1	TR19346|c0_g1_i1|m.1768	E7F2U4_DANRE	DANRE
TR19357|c0_g1	TR19357|c0_g1_i1	TR19357|c0_g1_i1|m.1769	A0A060YCJ9_ONCMY	ONCMY
TR19403|c0_g1	TR19403|c0_g1_i1	TR19403|c0_g1_i1|m.1770	A0A060YDH0_ONCMY	ONCMY
TR19408|c0_g1	TR19408|c0_g1_i1	TR19408|c0_g1_i1|m.1771	F1QKC4_DANRE	DANRE
TR19500|c0_g1	TR19500|c0_g1_i1	TR19500|c0_g1_i1|m.1779	E7FF02_DANRE	DANRE
TR19556|c0_g1	TR19556|c0_g1_i1	TR19556|c0_g1_i1|m.1783	F1QMX2_DANRE	DANRE
TR19575|c0_g1	TR19575|c0_g1_i1	TR19575|c0_g1_i1|m.1784	A0A060WII3_ONCMY	ONCMY
TR19576|c0_g1	TR19576|c0_g1_i1	TR19576|c0_g1_i1|m.1785	Q1LX78_DANRE	DANRE
TR19577|c0_g1	TR19577|c0_g1_i1	TR19577|c0_g1_i1|m.1787	A4QNU4_DANRE	DANRE
TR19617|c0_g1	TR19617|c0_g1_i1	TR19617|c0_g1_i1|m.1790	X1WCN9_DANRE	DANRE
TR19619|c0_g1	TR19619|c0_g1_i1	TR19619|c0_g1_i1|m.1791	E7F9K2_DANRE	DANRE
TR19623|c0_g1	TR19623|c0_g1_i1	TR19623|c0_g1_i1|m.1792	W5KFC4_ASTMX	ASTMX
TR19630|c0_g1	TR19630|c0_g1_i1	TR19630|c0_g1_i1|m.1795	A0A060Z5K4_ONCMY	ONCMY
TR19635|c0_g1	TR19635|c0_g1_i1	TR19635|c0_g1_i1|m.1796	E7FCY7_DANRE	DANRE
TR19648|c0_g1	TR19648|c0_g1_i1	TR19648|c0_g1_i1|m.1797	Q6PBM9_DANRE	DANRE
TR19732|c0_g1	TR19732|c0_g1_i1	TR19732|c0_g1_i1|m.1801	W5LHW9_ASTMX	ASTMX
TR19735|c0_g1	TR19735|c0_g1_i1	TR19735|c0_g1_i1|m.1802	B0S5I2_DANRE	DANRE
TR19752|c0_g1	TR19752|c0_g1_i1	TR19752|c0_g1_i1|m.1803	A0A060WVC5_ONCMY	ONCMY
TR19756|c0_g1	TR19756|c0_g1_i1	TR19756|c0_g1_i1|m.1804	E9QGD4_DANRE	DANRE
TR19762|c0_g1	TR19762|c0_g1_i1	TR19762|c0_g1_i1|m.1805	E7FEJ2_DANRE	DANRE
TR19770|c0_g1	TR19770|c0_g1_i1	TR19770|c0_g1_i1|m.1806	E7F9J3_DANRE	DANRE
TR19779|c0_g1	TR19779|c0_g1_i1	TR19779|c0_g1_i1|m.1808	Q2KKR9_SINCH	SINCH
TR19779|c0_g1	TR19779|c0_g1_i1	TR19779|c0_g1_i1|m.1809	Q76IL6_DANRE	DANRE
TR19783|c0_g1	TR19783|c0_g1_i1	TR19783|c0_g1_i1|m.1810	E7F385_DANRE	DANRE
TR19798|c0_g1	TR19798|c0_g1_i1	TR19798|c0_g1_i1|m.1811	W5K9Q6_ASTMX	ASTMX
TR19804|c0_g1	TR19804|c0_g1_i1	TR19804|c0_g1_i1|m.1812	A0A091UI86_PHORU	PHORU
TR19822|c0_g1	TR19822|c0_g1_i1	TR19822|c0_g1_i1|m.1815	Q7SZQ3_DANRE	DANRE
TR19835|c0_g1	TR19835|c0_g1_i1	TR19835|c0_g1_i1|m.1816	W5LTH5_ASTMX	ASTMX
TR19843|c0_g1	TR19843|c0_g1_i1	TR19843|c0_g1_i1|m.1817	F1Q4P4_DANRE	DANRE
TR19868|c0_g1	TR19868|c0_g1_i1	TR19868|c0_g1_i1|m.1818	E9QJN9_DANRE	DANRE
TR19892|c0_g1	TR19892|c0_g1_i1	TR19892|c0_g1_i1|m.1820	E7EY73_DANRE	DANRE
TR19905|c0_g1	TR19905|c0_g1_i1	TR19905|c0_g1_i1|m.1822	X1WH98_DANRE	DANRE
TR19911|c0_g1	TR19911|c0_g1_i1	TR19911|c0_g1_i1|m.1824	E7EYR5_DANRE	DANRE
TR19920|c0_g1	TR19920|c0_g1_i1	TR19920|c0_g1_i1|m.1825	A0A087X675_POEFO	POEFO
TR19925|c0_g1	TR19925|c0_g1_i1	TR19925|c0_g1_i1|m.1828	I3K6J4_ORENI	ORENI
TR19927|c0_g1	TR19927|c0_g1_i1	TR19927|c0_g1_i1|m.1829	W5NFN3_LEPOC	LEPOC
TR19933|c0_g1	TR19933|c0_g1_i1	TR19933|c0_g1_i1|m.1831	X1WEQ3_DANRE	DANRE
TR19943|c0_g1	TR19943|c0_g1_i1	TR19943|c0_g1_i1|m.1833	F1QCE2_DANRE	DANRE
TR19949|c0_g1	TR19949|c0_g1_i1	TR19949|c0_g1_i1|m.1836	E7F1N8_DANRE	DANRE
TR19955|c0_g1	TR19955|c0_g1_i1	TR19955|c0_g1_i1|m.1837	E7FDJ4_DANRE	DANRE
TR19959|c0_g1	TR19959|c0_g1_i1	TR19959|c0_g1_i1|m.1838	F1QBX4_DANRE	DANRE
TR19973|c0_g1	TR19973|c0_g1_i1	TR19973|c0_g1_i1|m.1839	U3JAS7_DANRE	DANRE
TR20040|c0_g1	TR20040|c0_g1_i1	TR20040|c0_g1_i1|m.1841	F1RCT7_DANRE	DANRE
TR20070|c0_g1	TR20070|c0_g1_i1	TR20070|c0_g1_i1|m.1842	E7FDX5_DANRE	DANRE
TR20078|c0_g1	TR20078|c0_g1_i1	TR20078|c0_g1_i1|m.1846	A0A060VWR8_ONCMY	ONCMY
TR20093|c0_g1	TR20093|c0_g1_i1	TR20093|c0_g1_i1|m.1847	W5LPC4_ASTMX	ASTMX
TR20126|c0_g1	TR20126|c0_g1_i1	TR20126|c0_g1_i1|m.1848	W5LV03_ASTMX	ASTMX
TR20133|c0_g1	TR20133|c0_g1_i1	TR20133|c0_g1_i1|m.1851	F1QV08_DANRE	DANRE
TR20146|c0_g1	TR20146|c0_g1_i1	TR20146|c0_g1_i1|m.1854	A2BGD1_DANRE	DANRE
TR20155|c0_g1	TR20155|c0_g1_i1	TR20155|c0_g1_i1|m.1855	E7FFC6_DANRE	DANRE
TR20177|c0_g1	TR20177|c0_g1_i1	TR20177|c0_g1_i1|m.1856	W5UFD3_ICTPU	ICTPU
TR20203|c0_g1	TR20203|c0_g1_i1	TR20203|c0_g1_i1|m.1859	B0S5W6_DANRE	DANRE
TR20229|c0_g1	TR20229|c0_g1_i1	TR20229|c0_g1_i1|m.1862	A0A060W815_ONCMY	ONCMY
TR20233|c0_g1	TR20233|c0_g1_i1	TR20233|c0_g1_i1|m.1863	W5LTC4_ASTMX	ASTMX
TR20255|c0_g1	TR20255|c0_g1_i1	TR20255|c0_g1_i1|m.1864	W5L1E6_ASTMX	ASTMX
TR20308|c0_g1	TR20308|c0_g1_i1	TR20308|c0_g1_i1|m.1866	F1RDQ4_DANRE	DANRE
TR20361|c0_g1	TR20361|c0_g1_i1	TR20361|c0_g1_i1|m.1869	E7FCI5_DANRE	DANRE
TR20384|c0_g1	TR20384|c0_g1_i1	TR20384|c0_g1_i1|m.1872	W5LU47_ASTMX	ASTMX
TR20387|c0_g1	TR20387|c0_g1_i1	TR20387|c0_g1_i1|m.1873	F1Q7D7_DANRE	DANRE
TR20395|c0_g1	TR20395|c0_g1_i1	TR20395|c0_g1_i1|m.1875	W5JY53_ASTMX	ASTMX
TR20414|c0_g1	TR20414|c0_g1_i1	TR20414|c0_g1_i1|m.1876	W5NDP6_LEPOC	LEPOC
TR20436|c0_g1	TR20436|c0_g1_i1	TR20436|c0_g1_i1|m.1878	W5LD58_ASTMX	ASTMX
TR20467|c0_g1	TR20467|c0_g1_i1	TR20467|c0_g1_i1|m.1879	A5K315_PLAVS	PLAVS
TR20510|c0_g1	TR20510|c0_g1_i1	TR20510|c0_g1_i1|m.1883	F1QRI7_DANRE	DANRE
TR20564|c0_g1	TR20564|c0_g1_i1	TR20564|c0_g1_i1|m.1884	Q52KK7_DANRE	DANRE
TR20569|c0_g1	TR20569|c0_g1_i1	TR20569|c0_g1_i1|m.1885	Q568T2_DANRE	DANRE
TR20585|c0_g1	TR20585|c0_g1_i1	TR20585|c0_g1_i1|m.1886	Q90YN0_DANRE	DANRE
TR20611|c0_g1	TR20611|c0_g1_i1	TR20611|c0_g1_i1|m.1889	B0S8G4_DANRE	DANRE
TR20647|c0_g1	TR20647|c0_g1_i1	TR20647|c0_g1_i1|m.1890	F1Q759_DANRE	DANRE
TR20684|c0_g1	TR20684|c0_g1_i1	TR20684|c0_g1_i1|m.1892	Q6PFI7_DANRE	DANRE
TR20694|c0_g1	TR20694|c0_g1_i1	TR20694|c0_g1_i1|m.1894	E7FCQ1_DANRE	DANRE
TR20833|c0_g1	TR20833|c0_g1_i1	TR20833|c0_g1_i1|m.1898	W5LRU3_ASTMX	ASTMX
TR20880|c0_g1	TR20880|c0_g1_i1	TR20880|c0_g1_i1|m.1899	A5WVJ3_DANRE	DANRE
TR20880|c0_g2	TR20880|c0_g2_i1	TR20880|c0_g2_i1|m.1900	A5WVJ3_DANRE	DANRE
TR20890|c0_g1	TR20890|c0_g1_i1	TR20890|c0_g1_i1|m.1901	G1Q1X5_MYOLU	MYOLU
TR20893|c0_g1	TR20893|c0_g1_i1	TR20893|c0_g1_i1|m.1903	W5L6S9_ASTMX	ASTMX
TR20905|c0_g1	TR20905|c0_g1_i1	TR20905|c0_g1_i1|m.1904	K7FS14_PELSI	PELSI
TR20915|c0_g1	TR20915|c0_g1_i1	TR20915|c0_g1_i1|m.1906	C3KI24_ANOFI	ANOFI
TR20943|c0_g1	TR20943|c0_g1_i1	TR20943|c0_g1_i1|m.1907	F1QCT5_DANRE	DANRE
TR20943|c0_g2	TR20943|c0_g2_i1	TR20943|c0_g2_i1|m.1908	F1QV32_DANRE	DANRE
TR20947|c0_g1	TR20947|c0_g1_i1	TR20947|c0_g1_i1|m.1909	Q6DBT2_DANRE	DANRE
TR20950|c0_g1	TR20950|c0_g1_i1	TR20950|c0_g1_i1|m.1911	M4AHZ8_XIPMA	XIPMA
TR20961|c0_g1	TR20961|c0_g1_i1	TR20961|c0_g1_i1|m.1912	H2TNL2_TAKRU	TAKRU
TR20995|c0_g1	TR20995|c0_g1_i1	TR20995|c0_g1_i1|m.1913	Q6TNV7_DANRE	DANRE
TR21030|c0_g1	TR21030|c0_g1_i1	TR21030|c0_g1_i1|m.1914	A0A060VSS3_ONCMY	ONCMY
TR21036|c0_g1	TR21036|c0_g1_i1	TR21036|c0_g1_i1|m.1915	A0A060WSH6_ONCMY	ONCMY
TR21043|c0_g1	TR21043|c0_g1_i1	TR21043|c0_g1_i1|m.1916	U3JA86_DANRE	DANRE
TR21086|c0_g1	TR21086|c0_g1_i1	TR21086|c0_g1_i1|m.1918	A0A060Z5Z4_ONCMY	ONCMY
TR21110|c0_g1	TR21110|c0_g1_i1	TR21110|c0_g1_i1|m.1921	A5PKM4_DANRE	DANRE
TR21115|c0_g1	TR21115|c0_g1_i1	TR21115|c0_g1_i1|m.1922	F1Q5P4_DANRE	DANRE
TR21207|c0_g1	TR21207|c0_g1_i1	TR21207|c0_g1_i1|m.1925	H2S766_TAKRU	TAKRU
TR21227|c0_g1	TR21227|c0_g1_i1	TR21227|c0_g1_i1|m.1926	H9N3Z0_CTEID	CTEID
TR21242|c0_g1	TR21242|c0_g1_i1	TR21242|c0_g1_i1|m.1928	Q6ZM03_DANRE	DANRE
TR21245|c0_g1	TR21245|c0_g1_i1	TR21245|c0_g1_i1|m.1929	F1QVE1_DANRE	DANRE
TR21266|c0_g1	TR21266|c0_g1_i1	TR21266|c0_g1_i1|m.1931	F1QC25_DANRE	DANRE
TR21315|c0_g1	TR21315|c0_g1_i1	TR21315|c0_g1_i1|m.1932	A0A060Z4P2_ONCMY	ONCMY
TR21321|c0_g1	TR21321|c0_g1_i1	TR21321|c0_g1_i1|m.1933	Q802Y9_DANRE	DANRE
TR21369|c0_g1	TR21369|c0_g1_i1	TR21369|c0_g1_i1|m.1934	E7F7Y0_DANRE	DANRE
TR21407|c0_g1	TR21407|c0_g1_i1	TR21407|c0_g1_i1|m.1935	M4AZ22_XIPMA	XIPMA
TR21415|c0_g1	TR21415|c0_g1_i1	TR21415|c0_g1_i1|m.1936	F1QTQ5_DANRE	DANRE
TR21578|c0_g1	TR21578|c0_g1_i1	TR21578|c0_g1_i1|m.1945	H2TE36_TAKRU	TAKRU
TR21634|c0_g1	TR21634|c0_g1_i1	TR21634|c0_g1_i1|m.1946	Q76IL1_DANRE	DANRE
TR21684|c0_g1	TR21684|c0_g1_i1	TR21684|c0_g1_i1|m.1947	H3A7V0_LATCH	LATCH
TR21686|c0_g1	TR21686|c0_g1_i1	TR21686|c0_g1_i1|m.1948	C3ZLY3_BRAFL	BRAFL
TR21703|c0_g1	TR21703|c0_g1_i1	TR21703|c0_g1_i1|m.1949	F1QSF0_DANRE	DANRE
TR21706|c0_g1	TR21706|c0_g1_i1	TR21706|c0_g1_i1|m.1950	E9QH62_DANRE	DANRE
TR21710|c0_g1	TR21710|c0_g1_i1	TR21710|c0_g1_i1|m.1952	Q76IN1_TETNG	TETNG
TR21714|c0_g1	TR21714|c0_g1_i1	TR21714|c0_g1_i1|m.1954	B8JIP6_DANRE	DANRE
TR21721|c0_g1	TR21721|c0_g1_i1	TR21721|c0_g1_i1|m.1955	F1QGQ4_DANRE	DANRE
TR21736|c0_g1	TR21736|c0_g1_i1	TR21736|c0_g1_i1|m.1956	W5KVP3_ASTMX	ASTMX
TR21764|c0_g1	TR21764|c0_g1_i1	TR21764|c0_g1_i1|m.1958	E9QCX3_DANRE	DANRE
TR21778|c0_g1	TR21778|c0_g1_i1	TR21778|c0_g1_i1|m.1959	F1QJJ4_DANRE	DANRE
TR21793|c0_g1	TR21793|c0_g1_i1	TR21793|c0_g1_i1|m.1960	A0A060WD07_ONCMY	ONCMY
TR21797|c0_g1	TR21797|c0_g1_i1	TR21797|c0_g1_i1|m.1962	C1BH36_ONCMY	ONCMY
TR21800|c0_g1	TR21800|c0_g1_i1	TR21800|c0_g1_i1|m.1964	Q6XCD2_CYPCA	CYPCA
TR21804|c0_g1	TR21804|c0_g1_i1	TR21804|c0_g1_i1|m.1965	H2L614_ORYLA	ORYLA
TR21805|c0_g1	TR21805|c0_g1_i1	TR21805|c0_g1_i1|m.1966	B3DG22_DANRE	DANRE
TR21808|c0_g1	TR21808|c0_g1_i1	TR21808|c0_g1_i1|m.1967	I1W6Z1_ANGJA	ANGJA
TR21817|c0_g1	TR21817|c0_g1_i1	TR21817|c0_g1_i1|m.1969	E7F701_DANRE	DANRE
TR21819|c0_g1	TR21819|c0_g1_i1	TR21819|c0_g1_i1|m.1970	F6NYL9_DANRE	DANRE
TR21844|c0_g1	TR21844|c0_g1_i1	TR21844|c0_g1_i1|m.1972	Q0P481_DANRE	DANRE
TR21855|c0_g1	TR21855|c0_g1_i1	TR21855|c0_g1_i1|m.1974	E7F795_DANRE	DANRE
TR21918|c0_g1	TR21918|c0_g1_i1	TR21918|c0_g1_i1|m.1977	H3A7L4_LATCH	LATCH
TR21919|c0_g1	TR21919|c0_g1_i1	TR21919|c0_g1_i1|m.1978	F1QXD5_DANRE	DANRE
TR21995|c0_g1	TR21995|c0_g1_i1	TR21995|c0_g1_i1|m.1981	E7F9M9_DANRE	DANRE
TR22052|c0_g1	TR22052|c0_g1_i1	TR22052|c0_g1_i1|m.1986	F6NTQ8_DANRE	DANRE
TR22057|c0_g1	TR22057|c0_g1_i1	TR22057|c0_g1_i1|m.1987	D5IES9_9TELE	9TELE
TR22068|c0_g1	TR22068|c0_g1_i1	TR22068|c0_g1_i1|m.1988	W5MBW6_LEPOC	LEPOC
TR22087|c0_g1	TR22087|c0_g1_i1	TR22087|c0_g1_i1|m.1991	E0XME1_CARAU	CARAU
TR22108|c0_g1	TR22108|c0_g1_i1	TR22108|c0_g1_i1|m.1993	E7F465_DANRE	DANRE
TR22116|c0_g1	TR22116|c0_g1_i1	TR22116|c0_g1_i1|m.1994	F1QQ89_DANRE	DANRE
TR22120|c0_g1	TR22120|c0_g1_i1	TR22120|c0_g1_i1|m.1995	W5NLL4_LEPOC	LEPOC
TR22146|c0_g1	TR22146|c0_g1_i1	TR22146|c0_g1_i1|m.1997	Q6DH01_DANRE	DANRE
TR22175|c0_g1	TR22175|c0_g1_i1	TR22175|c0_g1_i1|m.1999	E9QEL6_DANRE	DANRE
TR22197|c0_g1	TR22197|c0_g1_i1	TR22197|c0_g1_i1|m.2001	F1Q7C3_DANRE	DANRE
TR22212|c0_g1	TR22212|c0_g1_i1	TR22212|c0_g1_i1|m.2004	Q1LYP0_DANRE	DANRE
TR22238|c0_g1	TR22238|c0_g1_i1	TR22238|c0_g1_i1|m.2006	E7F567_DANRE	DANRE
TR22239|c0_g1	TR22239|c0_g1_i1	TR22239|c0_g1_i1|m.2007	G1KFL9_ANOCA	ANOCA
TR22395|c0_g1	TR22395|c0_g1_i1	TR22395|c0_g1_i1|m.2012	W5MKK2_LEPOC	LEPOC
TR22406|c0_g1	TR22406|c0_g1_i1	TR22406|c0_g1_i1|m.2013	A7SMA0_NEMVE	NEMVE
TR22438|c0_g1	TR22438|c0_g1_i1	TR22438|c0_g1_i1|m.2016	Q1L8K7_DANRE	DANRE
TR22468|c0_g1	TR22468|c0_g1_i1	TR22468|c0_g1_i1|m.2019	E7F1X4_DANRE	DANRE
TR22492|c0_g1	TR22492|c0_g1_i1	TR22492|c0_g1_i1|m.2020	E7F7J5_DANRE	DANRE
TR22524|c0_g1	TR22524|c0_g1_i1	TR22524|c0_g1_i1|m.2021	E7FCN9_DANRE	DANRE
TR22558|c0_g1	TR22558|c0_g1_i1	TR22558|c0_g1_i1|m.2022	A2BG35_DANRE	DANRE
TR22562|c0_g1	TR22562|c0_g1_i1	TR22562|c0_g1_i1|m.2023	E7FBQ9_DANRE	DANRE
TR22571|c0_g1	TR22571|c0_g1_i1	TR22571|c0_g1_i1|m.2024	B0V2T0_DANRE	DANRE
TR22580|c0_g1	TR22580|c0_g1_i1	TR22580|c0_g1_i1|m.2025	B2ZJW8_MICUN	MICUN
TR22583|c0_g1	TR22583|c0_g1_i1	TR22583|c0_g1_i1|m.2026	W4ZJL5_STRPU	STRPU
TR22584|c0_g1	TR22584|c0_g1_i1	TR22584|c0_g1_i1|m.2027	M9MMA1_DANRE	DANRE
TR22592|c0_g1	TR22592|c0_g1_i1	TR22592|c0_g1_i1|m.2031	Q1RLT0_DANRE	DANRE
TR22596|c0_g1	TR22596|c0_g1_i1	TR22596|c0_g1_i1|m.2032	E7F1G9_DANRE	DANRE
TR22598|c0_g1	TR22598|c0_g1_i1	TR22598|c0_g1_i1|m.2033	V8NNH7_OPHHA	OPHHA
TR22603|c0_g1	TR22603|c0_g1_i1	TR22603|c0_g1_i1|m.2034	M1WXG8_DANRE	DANRE
TR22612|c0_g1	TR22612|c0_g1_i1	TR22612|c0_g1_i1|m.2035	E7EXV0_DANRE	DANRE
TR22622|c0_g1	TR22622|c0_g1_i1	TR22622|c0_g1_i1|m.2037	A5PF14_DANRE	DANRE
TR22629|c0_g1	TR22629|c0_g1_i1	TR22629|c0_g1_i1|m.2038	W5L3P1_ASTMX	ASTMX
TR22708|c0_g1	TR22708|c0_g1_i1	TR22708|c0_g1_i1|m.2039	E7F3L5_DANRE	DANRE
TR22716|c0_g1	TR22716|c0_g1_i1	TR22716|c0_g1_i1|m.2041	E7FGU7_DANRE	DANRE
TR22757|c0_g1	TR22757|c0_g1_i1	TR22757|c0_g1_i1|m.2044	Q1LX78_DANRE	DANRE
TR22767|c0_g1	TR22767|c0_g1_i1	TR22767|c0_g1_i1|m.2045	H2MXN8_ORYLA	ORYLA
TR22780|c0_g1	TR22780|c0_g1_i1	TR22780|c0_g1_i1|m.2048	F1QVD7_DANRE	DANRE
TR22780|c0_g1	TR22780|c0_g1_i1	TR22780|c0_g1_i1|m.2049	F1QVD7_DANRE	DANRE
TR22782|c0_g1	TR22782|c0_g1_i1	TR22782|c0_g1_i1|m.2050	E7F593_DANRE	DANRE
TR22792|c0_g1	TR22792|c0_g1_i1	TR22792|c0_g1_i1|m.2052	F6S2N4_XENTR	XENTR
TR22795|c0_g1	TR22795|c0_g1_i1	TR22795|c0_g1_i1|m.2053	K4PB36_9CAUD	9CAUD
TR22796|c0_g1	TR22796|c0_g1_i1	TR22796|c0_g1_i1|m.2054	W5JZ68_ASTMX	ASTMX
TR22797|c0_g1	TR22797|c0_g1_i1	TR22797|c0_g1_i1|m.2055	B0S4U9_DANRE	DANRE
TR22812|c0_g1	TR22812|c0_g1_i1	TR22812|c0_g1_i1|m.2056	F1QRK4_DANRE	DANRE
TR22840|c0_g1	TR22840|c0_g1_i1	TR22840|c0_g1_i1|m.2058	A0A087XG22_POEFO	POEFO
TR22858|c0_g1	TR22858|c0_g1_i1	TR22858|c0_g1_i1|m.2059	B8A5K9_DANRE	DANRE
TR22872|c0_g1	TR22872|c0_g1_i1	TR22872|c0_g1_i1|m.2061	A0A060Z1B4_ONCMY	ONCMY
TR22919|c0_g1	TR22919|c0_g1_i1	TR22919|c0_g1_i1|m.2063	A2RV20_DANRE	DANRE
TR23011|c0_g1	TR23011|c0_g1_i1	TR23011|c0_g1_i1|m.2065	E9PDX4_HUMAN	HUMAN
TR23021|c0_g1	TR23021|c0_g1_i1	TR23021|c0_g1_i1|m.2066	A1L287_DANRE	DANRE
TR23044|c0_g1	TR23044|c0_g1_i1	TR23044|c0_g1_i1|m.2069	W5LUZ2_ASTMX	ASTMX
TR23044|c0_g2	TR23044|c0_g2_i1	TR23044|c0_g2_i1|m.2070	W5LUZ2_ASTMX	ASTMX
TR23067|c0_g1	TR23067|c0_g1_i1	TR23067|c0_g1_i1|m.2072	F1R8S3_DANRE	DANRE
TR23071|c0_g1	TR23071|c0_g1_i1	TR23071|c0_g1_i1|m.2073	W5K4W3_ASTMX	ASTMX
TR23110|c0_g1	TR23110|c0_g1_i1	TR23110|c0_g1_i1|m.2074	E7EZB9_DANRE	DANRE
TR23148|c0_g1	TR23148|c0_g1_i1	TR23148|c0_g1_i1|m.2077	F1QQK1_DANRE	DANRE
TR23150|c0_g1	TR23150|c0_g1_i1	TR23150|c0_g1_i1|m.2078	A0A096MII7_POEFO	POEFO
TR23207|c0_g1	TR23207|c0_g1_i1	TR23207|c0_g1_i1|m.2080	Q5U3E2_DANRE	DANRE
TR23213|c0_g1	TR23213|c0_g1_i1	TR23213|c0_g1_i1|m.2083	F6P480_DANRE	DANRE
TR23242|c0_g1	TR23242|c0_g1_i1	TR23242|c0_g1_i1|m.2086	F1Q9I3_DANRE	DANRE
TR23276|c1_g1	TR23276|c1_g1_i1	TR23276|c1_g1_i1|m.2088	A0A090X8N6_IXORI	IXORI
TR23317|c0_g1	TR23317|c0_g1_i1	TR23317|c0_g1_i1|m.2089	I3KZ01_ORENI	ORENI
TR23324|c0_g1	TR23324|c0_g1_i1	TR23324|c0_g1_i1|m.2090	A0A060WD64_ONCMY	ONCMY
TR23335|c0_g1	TR23335|c0_g1_i1	TR23335|c0_g1_i1|m.2091	A2BFT9_DANRE	DANRE
TR23346|c0_g1	TR23346|c0_g1_i1	TR23346|c0_g1_i1|m.2093	F1QG27_DANRE	DANRE
TR23381|c0_g1	TR23381|c0_g1_i1	TR23381|c0_g1_i1|m.2097	E7F392_DANRE	DANRE
TR23384|c0_g1	TR23384|c0_g1_i1	TR23384|c0_g1_i1|m.2098	W4ZDM8_STRPU	STRPU
TR23391|c0_g1	TR23391|c0_g1_i1	TR23391|c0_g1_i1|m.2099	W5KRL5_ASTMX	ASTMX
TR23404|c0_g1	TR23404|c0_g1_i1	TR23404|c0_g1_i1|m.2101	F1QK68_DANRE	DANRE
TR23477|c0_g1	TR23477|c0_g1_i1	TR23477|c0_g1_i1|m.2102	A0A060WRA9_ONCMY	ONCMY
TR23520|c0_g1	TR23520|c0_g1_i1	TR23520|c0_g1_i1|m.2103	Q76IM1_DANRE	DANRE
TR23529|c0_g1	TR23529|c0_g1_i1	TR23529|c0_g1_i1|m.2104	E9QHE0_DANRE	DANRE
TR23530|c0_g1	TR23530|c0_g1_i1	TR23530|c0_g1_i1|m.2106	E7F048_DANRE	DANRE
TR23533|c0_g1	TR23533|c0_g1_i1	TR23533|c0_g1_i1|m.2107	F1R1Q7_DANRE	DANRE
TR23548|c0_g1	TR23548|c0_g1_i1	TR23548|c0_g1_i1|m.2108	Q52JI4_DANRE	DANRE
TR23582|c0_g1	TR23582|c0_g1_i1	TR23582|c0_g1_i1|m.2110	M4AYD3_XIPMA	XIPMA
TR23584|c0_g1	TR23584|c0_g1_i1	TR23584|c0_g1_i1|m.2111	A8WG96_DANRE	DANRE
TR23601|c0_g1	TR23601|c0_g1_i1	TR23601|c0_g1_i1|m.2112	F1QCU4_DANRE	DANRE
TR23626|c0_g1	TR23626|c0_g1_i1	TR23626|c0_g1_i1|m.2113	Q6P010_DANRE	DANRE
TR23709|c0_g1	TR23709|c0_g1_i1	TR23709|c0_g1_i1|m.2115	E7F616_DANRE	DANRE
TR23724|c0_g1	TR23724|c0_g1_i1	TR23724|c0_g1_i1|m.2116	E7F2S9_DANRE	DANRE
TR23733|c0_g1	TR23733|c0_g1_i1	TR23733|c0_g1_i1|m.2117	F1QR96_DANRE	DANRE
TR23746|c0_g1	TR23746|c0_g1_i1	TR23746|c0_g1_i1|m.2120	W4YZL6_STRPU	STRPU
TR23750|c0_g1	TR23750|c0_g1_i1	TR23750|c0_g1_i1|m.2121	Q8UWC9_TETNG	TETNG
TR23757|c0_g1	TR23757|c0_g1_i1	TR23757|c0_g1_i1|m.2123	A0A060X801_ONCMY	ONCMY
TR23757|c0_g2	TR23757|c0_g2_i1	TR23757|c0_g2_i1|m.2124	A0A060X801_ONCMY	ONCMY
TR23767|c0_g1	TR23767|c0_g1_i1	TR23767|c0_g1_i1|m.2125	A8B8W4_DANRE	DANRE
TR23768|c0_g1	TR23768|c0_g1_i1	TR23768|c0_g1_i1|m.2126	E7F2T0_DANRE	DANRE
TR23805|c0_g1	TR23805|c0_g1_i1	TR23805|c0_g1_i1|m.2131	W5LN95_ASTMX	ASTMX
TR23839|c0_g1	TR23839|c0_g1_i1	TR23839|c0_g1_i1|m.2134	E7F0N3_DANRE	DANRE
TR23841|c0_g1	TR23841|c0_g1_i1	TR23841|c0_g1_i1|m.2137	R4GDU6_DANRE	DANRE
TR23867|c0_g1	TR23867|c0_g1_i1	TR23867|c0_g1_i1|m.2138	A5XCC1_DANRE	DANRE
TR23910|c0_g1	TR23910|c0_g1_i1	TR23910|c0_g1_i1|m.2140	M9KVF3_ECOLX	ECOLX
TR23933|c0_g1	TR23933|c0_g1_i1	TR23933|c0_g1_i1|m.2141	E7F360_DANRE	DANRE
TR23995|c0_g1	TR23995|c0_g1_i1	TR23995|c0_g1_i1|m.2142	A4IGB5_DANRE	DANRE
TR24007|c0_g1	TR24007|c0_g1_i1	TR24007|c0_g1_i1|m.2144	A0A060XI61_ONCMY	ONCMY
TR24013|c0_g1	TR24013|c0_g1_i1	TR24013|c0_g1_i1|m.2147	W5L3Q9_ASTMX	ASTMX
TR24135|c0_g1	TR24135|c0_g1_i1	TR24135|c0_g1_i1|m.2149	E7F1X4_DANRE	DANRE
TR24172|c0_g1	TR24172|c0_g1_i1	TR24172|c0_g1_i1|m.2154	Q1LVJ0_DANRE	DANRE
TR24183|c0_g1	TR24183|c0_g1_i1	TR24183|c0_g1_i1|m.2155	E7FFD7_DANRE	DANRE
TR24217|c0_g1	TR24217|c0_g1_i1	TR24217|c0_g1_i1|m.2157	Q6PFR9_DANRE	DANRE
TR24305|c0_g1	TR24305|c0_g1_i1	TR24305|c0_g1_i1|m.2162	F8W5K5_DANRE	DANRE
TR24311|c0_g1	TR24311|c0_g1_i1	TR24311|c0_g1_i1|m.2163	A0A060Z4Y9_ONCMY	ONCMY
TR24345|c0_g1	TR24345|c0_g1_i1	TR24345|c0_g1_i1|m.2165	A0A096MA26_POEFO	POEFO
TR24395|c0_g1	TR24395|c0_g1_i1	TR24395|c0_g1_i1|m.2166	B0S6D9_DANRE	DANRE
TR24424|c0_g1	TR24424|c0_g1_i1	TR24424|c0_g1_i1|m.2169	A4IGH9_DANRE	DANRE
TR24426|c0_g1	TR24426|c0_g1_i1	TR24426|c0_g1_i1|m.2171	F1QL14_DANRE	DANRE
TR24444|c0_g1	TR24444|c0_g1_i1	TR24444|c0_g1_i1|m.2172	A3KP83_DANRE	DANRE
TR24479|c0_g1	TR24479|c0_g1_i1	TR24479|c0_g1_i1|m.2173	E7F9B5_DANRE	DANRE
TR24514|c0_g1	TR24514|c0_g1_i1	TR24514|c0_g1_i1|m.2174	H2UI80_TAKRU	TAKRU
TR24552|c0_g2	TR24552|c0_g2_i1	TR24552|c0_g2_i1|m.2175	A0A060XYE4_ONCMY	ONCMY
TR24582|c0_g1	TR24582|c0_g1_i1	TR24582|c0_g1_i1|m.2176	F1R599_DANRE	DANRE
TR24597|c0_g1	TR24597|c0_g1_i1	TR24597|c0_g1_i1|m.2177	B8JII2_DANRE	DANRE
TR24604|c0_g1	TR24604|c0_g1_i1	TR24604|c0_g1_i1|m.2178	Q6AZB7_DANRE	DANRE
TR24633|c0_g1	TR24633|c0_g1_i1	TR24633|c0_g1_i1|m.2179	E7F7A4_DANRE	DANRE
TR24679|c0_g1	TR24679|c0_g1_i1	TR24679|c0_g1_i1|m.2182	Q4VW61_DANRE	DANRE
TR24689|c0_g1	TR24689|c0_g1_i1	TR24689|c0_g1_i1|m.2184	A3QK41_DANRE	DANRE
TR24689|c0_g2	TR24689|c0_g2_i1	TR24689|c0_g2_i1|m.2185	A3QK41_DANRE	DANRE
TR24732|c0_g1	TR24732|c0_g1_i1	TR24732|c0_g1_i1|m.2186	K8BDQ3_9ENTR	9ENTR
TR24734|c0_g1	TR24734|c0_g1_i1	TR24734|c0_g1_i1|m.2187	B1WB56_DANRE	DANRE
TR24737|c0_g1	TR24737|c0_g1_i1	TR24737|c0_g1_i1|m.2188	F1QFB4_DANRE	DANRE
TR24770|c0_g1	TR24770|c0_g1_i1	TR24770|c0_g1_i1|m.2189	F1QV04_DANRE	DANRE
TR24778|c0_g1	TR24778|c0_g1_i1	TR24778|c0_g1_i1|m.2190	E7FFS3_DANRE	DANRE
TR24781|c0_g1	TR24781|c0_g1_i1	TR24781|c0_g1_i1|m.2192	A0A060YRC9_ONCMY	ONCMY
TR24841|c0_g1	TR24841|c0_g1_i1	TR24841|c0_g1_i1|m.2194	W4YLR5_STRPU	STRPU
TR24842|c0_g1	TR24842|c0_g1_i1	TR24842|c0_g1_i1|m.2195	K7DYK7_DANRE	DANRE
TR24848|c0_g1	TR24848|c0_g1_i1	TR24848|c0_g1_i1|m.2196	Q32PP0_DANRE	DANRE
TR24902|c0_g1	TR24902|c0_g1_i1	TR24902|c0_g1_i1|m.2197	A8BBE6_DANRE	DANRE
TR24992|c0_g1	TR24992|c0_g1_i1	TR24992|c0_g1_i1|m.2203	B0S747_DANRE	DANRE
TR24995|c0_g1	TR24995|c0_g1_i1	TR24995|c0_g1_i1|m.2204	E7F5L9_DANRE	DANRE
TR25022|c0_g1	TR25022|c0_g1_i1	TR25022|c0_g1_i1|m.2205	E7F1X4_DANRE	DANRE
TR25024|c0_g1	TR25024|c0_g1_i1	TR25024|c0_g1_i1|m.2206	F1QZP7_DANRE	DANRE
TR25031|c0_g1	TR25031|c0_g1_i1	TR25031|c0_g1_i1|m.2207	E7FAN6_DANRE	DANRE
TR25042|c0_g1	TR25042|c0_g1_i1	TR25042|c0_g1_i1|m.2208	H2M9F5_ORYLA	ORYLA
TR25045|c0_g1	TR25045|c0_g1_i1	TR25045|c0_g1_i1|m.2209	W5LE04_ASTMX	ASTMX
TR25049|c0_g1	TR25049|c0_g1_i1	TR25049|c0_g1_i1|m.2210	A0A087YF90_POEFO	POEFO
TR25066|c0_g1	TR25066|c0_g1_i1	TR25066|c0_g1_i1|m.2213	F1R8S3_DANRE	DANRE
TR25077|c0_g1	TR25077|c0_g1_i1	TR25077|c0_g1_i1|m.2214	Q6DGA5_DANRE	DANRE
TR25139|c0_g1	TR25139|c0_g1_i1	TR25139|c0_g1_i1|m.2215	Q4TDM2_TETNG	TETNG
TR25151|c0_g1	TR25151|c0_g1_i1	TR25151|c0_g1_i1|m.2218	W1FDC8_ENTCL	ENTCL
TR25152|c0_g1	TR25152|c0_g1_i1	TR25152|c0_g1_i1|m.2219	F1QFH7_DANRE	DANRE
TR25165|c0_g1	TR25165|c0_g1_i1	TR25165|c0_g1_i1|m.2220	F1QU22_DANRE	DANRE
TR25173|c0_g1	TR25173|c0_g1_i1	TR25173|c0_g1_i1|m.2223	A0A060W0T5_ONCMY	ONCMY
TR25184|c0_g1	TR25184|c0_g1_i1	TR25184|c0_g1_i1|m.2226	F1Q5N1_DANRE	DANRE
TR25190|c0_g1	TR25190|c0_g1_i1	TR25190|c0_g1_i1|m.2227	Q5BJC9_DANRE	DANRE
TR25192|c0_g1	TR25192|c0_g1_i1	TR25192|c0_g1_i1|m.2229	D3TZW2_DANRE	DANRE
TR25193|c0_g1	TR25193|c0_g1_i1	TR25193|c0_g1_i1|m.2232	F1QMN8_DANRE	DANRE
TR25194|c0_g1	TR25194|c0_g1_i1	TR25194|c0_g1_i1|m.2233	I3KZ01_ORENI	ORENI
TR25196|c0_g1	TR25196|c0_g1_i1	TR25196|c0_g1_i1|m.2234	Q7T2D7_DANRE	DANRE
TR25200|c0_g1	TR25200|c0_g1_i1	TR25200|c0_g1_i1|m.2235	Q60H68_DANRE	DANRE
TR25211|c0_g1	TR25211|c0_g1_i1	TR25211|c0_g1_i1|m.2237	A2AVJ4_DANRE	DANRE
TR25211|c0_g1	TR25211|c0_g1_i1	TR25211|c0_g1_i1|m.2239	A2AVI9_DANRE	DANRE
TR25248|c0_g1	TR25248|c0_g1_i1	TR25248|c0_g1_i1|m.2242	R4GC83_ANOCA	ANOCA
TR25249|c0_g1	TR25249|c0_g1_i1	TR25249|c0_g1_i1|m.2243	F1QAK4_DANRE	DANRE
TR25252|c0_g1	TR25252|c0_g1_i1	TR25252|c0_g1_i1|m.2247	Q3LG56_DANRE	DANRE
TR25258|c0_g1	TR25258|c0_g1_i1	TR25258|c0_g1_i1|m.2249	A0A060WCJ1_ONCMY	ONCMY
TR25259|c0_g1	TR25259|c0_g1_i1	TR25259|c0_g1_i1|m.2250	E7F062_DANRE	DANRE
TR25259|c0_g2	TR25259|c0_g2_i1	TR25259|c0_g2_i1|m.2251	E7F062_DANRE	DANRE
TR25288|c0_g1	TR25288|c0_g1_i1	TR25288|c0_g1_i1|m.2253	F1R519_DANRE	DANRE
TR25293|c0_g1	TR25293|c0_g1_i1	TR25293|c0_g1_i1|m.2254	E9QD15_DANRE	DANRE
TR25312|c0_g1	TR25312|c0_g1_i1	TR25312|c0_g1_i1|m.2255	H2MNN8_ORYLA	ORYLA
TR25331|c0_g1	TR25331|c0_g1_i1	TR25331|c0_g1_i1|m.2257	I3KZ40_ORENI	ORENI
TR25342|c0_g1	TR25342|c0_g1_i1	TR25342|c0_g1_i1|m.2260	W5LTH5_ASTMX	ASTMX
TR25350|c0_g1	TR25350|c0_g1_i1	TR25350|c0_g1_i1|m.2262	X1WBS1_DANRE	DANRE
TR25359|c0_g1	TR25359|c0_g1_i1	TR25359|c0_g1_i1|m.2265	M3SXI0_KLEPN	KLEPN
TR25359|c0_g1	TR25359|c0_g1_i1	TR25359|c0_g1_i1|m.2264	H5F762_ECOLX	ECOLX
TR25447|c0_g1	TR25447|c0_g1_i1	TR25447|c0_g1_i1|m.2268	Q8UWC9_TETNG	TETNG
TR25466|c0_g1	TR25466|c0_g1_i1	TR25466|c0_g1_i1|m.2270	F1R4H1_DANRE	DANRE
TR25481|c0_g1	TR25481|c0_g1_i1	TR25481|c0_g1_i1|m.2274	F1QKJ9_DANRE	DANRE
TR25517|c0_g1	TR25517|c0_g1_i1	TR25517|c0_g1_i1|m.2280	X1WDL4_DANRE	DANRE
TR25525|c0_g1	TR25525|c0_g1_i1	TR25525|c0_g1_i1|m.2281	G8XQM4_DANRE	DANRE
TR25597|c0_g1	TR25597|c0_g1_i1	TR25597|c0_g1_i1|m.2283	W5UKK8_ICTPU	ICTPU
TR25651|c0_g1	TR25651|c0_g1_i1	TR25651|c0_g1_i1|m.2285	M4AZE1_XIPMA	XIPMA
TR25653|c0_g1	TR25653|c0_g1_i1	TR25653|c0_g1_i1|m.2287	F1QUU4_DANRE	DANRE
TR25686|c0_g1	TR25686|c0_g1_i1	TR25686|c0_g1_i1|m.2290	I3KZ01_ORENI	ORENI
TR25723|c0_g1	TR25723|c0_g1_i1	TR25723|c0_g1_i1|m.2291	F1RB01_DANRE	DANRE
TR25765|c0_g1	TR25765|c0_g1_i1	TR25765|c0_g1_i1|m.2292	Q7ZW12_DANRE	DANRE
TR25786|c0_g1	TR25786|c0_g1_i1	TR25786|c0_g1_i1|m.2296	B8JJJ7_DANRE	DANRE
TR25792|c0_g1	TR25792|c0_g1_i1	TR25792|c0_g1_i1|m.2297	G3NH60_GASAC	GASAC
TR25796|c0_g1	TR25796|c0_g1_i1	TR25796|c0_g1_i1|m.2299	C0P3X8_MAIZE	MAIZE
TR25796|c0_g1	TR25796|c0_g1_i1	TR25796|c0_g1_i1|m.2298	Q3KR14_DANRE	DANRE
TR25801|c0_g1	TR25801|c0_g1_i1	TR25801|c0_g1_i1|m.2300	Q58EI8_DANRE	DANRE
TR25807|c0_g1	TR25807|c0_g1_i1	TR25807|c0_g1_i1|m.2301	W5KZL0_ASTMX	ASTMX
TR25821|c0_g1	TR25821|c0_g1_i1	TR25821|c0_g1_i1|m.2302	F1QHP8_DANRE	DANRE
TR25869|c0_g1	TR25869|c0_g1_i1	TR25869|c0_g1_i1|m.2305	E9QBW2_DANRE	DANRE
TR25881|c0_g1	TR25881|c0_g1_i1	TR25881|c0_g1_i1|m.2307	W5LHR1_ASTMX	ASTMX
TR25895|c0_g1	TR25895|c0_g1_i1	TR25895|c0_g1_i1|m.2308	A4FUP1_DANRE	DANRE
TR25997|c0_g1	TR25997|c0_g1_i1	TR25997|c0_g1_i1|m.2310	A0A060YN37_ONCMY	ONCMY
TR26017|c0_g1	TR26017|c0_g1_i1	TR26017|c0_g1_i1|m.2311	Q5TZ71_DANRE	DANRE
TR26024|c0_g1	TR26024|c0_g1_i1	TR26024|c0_g1_i1|m.2313	Q05AP4_DANRE	DANRE
TR26038|c0_g1	TR26038|c0_g1_i1	TR26038|c0_g1_i1|m.2314	F1QLZ2_DANRE	DANRE
TR26044|c0_g1	TR26044|c0_g1_i1	TR26044|c0_g1_i1|m.2315	E7F385_DANRE	DANRE
TR26084|c0_g1	TR26084|c0_g1_i1	TR26084|c0_g1_i1|m.2318	E7F227_DANRE	DANRE
TR26084|c0_g1	TR26084|c0_g1_i2	TR26084|c0_g1_i2|m.2319	E7F227_DANRE	DANRE
TR26084|c0_g1	TR26084|c0_g1_i3	TR26084|c0_g1_i3|m.2320	E7F227_DANRE	DANRE
TR26084|c0_g1	TR26084|c0_g1_i4	TR26084|c0_g1_i4|m.2321	E7F227_DANRE	DANRE
TR26087|c0_g1	TR26087|c0_g1_i1	TR26087|c0_g1_i1|m.2322	Q503S8_DANRE	DANRE
TR26095|c0_g1	TR26095|c0_g1_i1	TR26095|c0_g1_i1|m.2324	E9QC62_DANRE	DANRE
TR26101|c1_g1	TR26101|c1_g1_i1	TR26101|c1_g1_i1|m.2328	F1RBX0_DANRE	DANRE
TR26103|c0_g1	TR26103|c0_g1_i1	TR26103|c0_g1_i1|m.2329	E7F1C5_DANRE	DANRE
TR26112|c0_g1	TR26112|c0_g1_i1	TR26112|c0_g1_i1|m.2330	F1QKT6_DANRE	DANRE
TR26112|c0_g2	TR26112|c0_g2_i1	TR26112|c0_g2_i1|m.2331	F1QKT6_DANRE	DANRE
TR26116|c0_g1	TR26116|c0_g1_i1	TR26116|c0_g1_i1|m.2333	W5L5V8_ASTMX	ASTMX
TR26116|c0_g1	TR26116|c0_g1_i2	TR26116|c0_g1_i2|m.2334	W5L5V8_ASTMX	ASTMX
TR26119|c0_g1	TR26119|c0_g1_i1	TR26119|c0_g1_i1|m.2336	F1QS88_DANRE	DANRE
TR26119|c0_g2	TR26119|c0_g2_i1	TR26119|c0_g2_i1|m.2337	E7FAR3_DANRE	DANRE
TR26124|c0_g1	TR26124|c0_g1_i1	TR26124|c0_g1_i1|m.2338	U3JA71_DANRE	DANRE
TR26126|c0_g1	TR26126|c0_g1_i2	TR26126|c0_g1_i2|m.2344	A7T7V8_NEMVE	NEMVE
TR26126|c0_g1	TR26126|c0_g1_i2	TR26126|c0_g1_i2|m.2342	S2YWZ4_9ACTO	9ACTO
TR26139|c0_g1	TR26139|c0_g1_i1	TR26139|c0_g1_i1|m.2347	D7PS89_DANRE	DANRE
TR26143|c0_g1	TR26143|c0_g1_i1	TR26143|c0_g1_i1|m.2349	W5LDX3_ASTMX	ASTMX
TR26143|c0_g2	TR26143|c0_g2_i1	TR26143|c0_g2_i1|m.2350	E3TEV7_ICTPU	ICTPU
TR26149|c0_g1	TR26149|c0_g1_i1	TR26149|c0_g1_i1|m.2352	A0A060YBF1_ONCMY	ONCMY
TR26150|c0_g1	TR26150|c0_g1_i1	TR26150|c0_g1_i1|m.2353	Q6NXA1_DANRE	DANRE
TR26154|c0_g1	TR26154|c0_g1_i1	TR26154|c0_g1_i1|m.2355	F1RDD0_DANRE	DANRE
TR26156|c0_g1	TR26156|c0_g1_i1	TR26156|c0_g1_i1|m.2356	A2BEM8_DANRE	DANRE
TR26165|c0_g1	TR26165|c0_g1_i1	TR26165|c0_g1_i1|m.2357	Q7T329_DANRE	DANRE
TR26166|c0_g1	TR26166|c0_g1_i1	TR26166|c0_g1_i1|m.2358	E7FB35_DANRE	DANRE
TR26175|c1_g1	TR26175|c1_g1_i1	TR26175|c1_g1_i1|m.2360	A0A060WKJ3_ONCMY	ONCMY
TR26194|c0_g1	TR26194|c0_g1_i1	TR26194|c0_g1_i1|m.2362	G1K2J4_DANRE	DANRE
TR26198|c0_g1	TR26198|c0_g1_i1	TR26198|c0_g1_i1|m.2363	A0A060Z5M4_ONCMY	ONCMY
TR26198|c0_g2	TR26198|c0_g2_i1	TR26198|c0_g2_i1|m.2364	A0A060Z5M4_ONCMY	ONCMY
TR26208|c1_g1	TR26208|c1_g1_i1	TR26208|c1_g1_i1|m.2365	A0A074RJV6_9HOMO	9HOMO
TR26223|c0_g1	TR26223|c0_g1_i1	TR26223|c0_g1_i1|m.2366	I3KYI4_ORENI	ORENI
TR26225|c0_g1	TR26225|c0_g1_i1	TR26225|c0_g1_i1|m.2369	F1QZH1_DANRE	DANRE
TR26237|c0_g1	TR26237|c0_g1_i1	TR26237|c0_g1_i1|m.2371	I3JM83_ORENI	ORENI
TR26251|c0_g2	TR26251|c0_g2_i1	TR26251|c0_g2_i1|m.2373	F1REN6_DANRE	DANRE
TR26252|c0_g1	TR26252|c0_g1_i1	TR26252|c0_g1_i1|m.2374	F8W5G0_DANRE	DANRE
TR26255|c0_g1	TR26255|c0_g1_i1	TR26255|c0_g1_i1|m.2375	B0S6K6_DANRE	DANRE
TR26267|c0_g1	TR26267|c0_g1_i1	TR26267|c0_g1_i1|m.2376	Q98TX4_DANRE	DANRE
TR26274|c0_g1	TR26274|c0_g1_i1	TR26274|c0_g1_i1|m.2378	F1RCY9_DANRE	DANRE
TR26279|c0_g1	TR26279|c0_g1_i1	TR26279|c0_g1_i1|m.2379	H2N088_ORYLA	ORYLA
TR26281|c0_g1	TR26281|c0_g1_i1	TR26281|c0_g1_i1|m.2380	E9QJN9_DANRE	DANRE
TR26282|c0_g1	TR26282|c0_g1_i1	TR26282|c0_g1_i1|m.2381	E7FB07_DANRE	DANRE
TR26283|c0_g1	TR26283|c0_g1_i1	TR26283|c0_g1_i1|m.2383	H0WE55_DANRE	DANRE
TR26322|c0_g1	TR26322|c0_g1_i1	TR26322|c0_g1_i1|m.2385	Q5DEY9_SCHJA	SCHJA
TR26336|c0_g1	TR26336|c0_g1_i1	TR26336|c0_g1_i1|m.2386	E9QHE0_DANRE	DANRE
TR26345|c0_g1	TR26345|c0_g1_i1	TR26345|c0_g1_i1|m.2389	Q5CZS8_DANRE	DANRE
TR26352|c0_g1	TR26352|c0_g1_i1	TR26352|c0_g1_i1|m.2390	E7F3Y0_DANRE	DANRE
TR26355|c0_g1	TR26355|c0_g1_i1	TR26355|c0_g1_i1|m.2392	F1R0L1_DANRE	DANRE
TR26373|c0_g1	TR26373|c0_g1_i1	TR26373|c0_g1_i1|m.2393	E7F852_DANRE	DANRE
TR26375|c0_g1	TR26375|c0_g1_i1	TR26375|c0_g1_i1|m.2395	W5KSP2_ASTMX	ASTMX
TR26407|c0_g1	TR26407|c0_g1_i1	TR26407|c0_g1_i1|m.2397	Q7ZZ22_DANRE	DANRE
TR26466|c0_g1	TR26466|c0_g1_i1	TR26466|c0_g1_i1|m.2398	E7F4I7_DANRE	DANRE
TR26487|c0_g1	TR26487|c0_g1_i1	TR26487|c0_g1_i1|m.2401	M4B123_XIPMA	XIPMA
TR26489|c0_g1	TR26489|c0_g1_i1	TR26489|c0_g1_i1|m.2402	H2SZS1_TAKRU	TAKRU
TR26510|c0_g1	TR26510|c0_g1_i1	TR26510|c0_g1_i1|m.2406	S9W2X5_9CETA	9CETA
TR26519|c0_g1	TR26519|c0_g1_i1	TR26519|c0_g1_i1|m.2408	D6MUD3_DANRE	DANRE
TR26530|c0_g1	TR26530|c0_g1_i1	TR26530|c0_g1_i1|m.2409	E7F1X4_DANRE	DANRE
TR26554|c0_g1	TR26554|c0_g1_i1	TR26554|c0_g1_i1|m.2410	F1QM52_DANRE	DANRE
TR26557|c0_g1	TR26557|c0_g1_i1	TR26557|c0_g1_i1|m.2411	Q8UWC9_TETNG	TETNG
TR26559|c0_g1	TR26559|c0_g1_i1	TR26559|c0_g1_i1|m.2412	Q6GQM7_DANRE	DANRE
TR26567|c0_g1	TR26567|c0_g1_i1	TR26567|c0_g1_i1|m.2414	E7F616_DANRE	DANRE
TR26573|c0_g1	TR26573|c0_g1_i1	TR26573|c0_g1_i1|m.2416	M3XGQ5_LATCH	LATCH
TR26573|c0_g1	TR26573|c0_g1_i3	TR26573|c0_g1_i3|m.2417	Q6TEN4_DANRE	DANRE
TR26573|c0_g1	TR26573|c0_g1_i5	TR26573|c0_g1_i5|m.2419	Q6TEN4_DANRE	DANRE
TR26574|c0_g1	TR26574|c0_g1_i1	TR26574|c0_g1_i1|m.2421	Q1LXI7_DANRE	DANRE
TR26574|c0_g1	TR26574|c0_g1_i2	TR26574|c0_g1_i2|m.2424	Q1LXI7_DANRE	DANRE
TR26575|c0_g1	TR26575|c0_g1_i1	TR26575|c0_g1_i1|m.2427	H2LKT5_ORYLA	ORYLA
TR26576|c0_g1	TR26576|c0_g1_i1	TR26576|c0_g1_i1|m.2428	L5KDL5_PTEAL	PTEAL
TR26576|c0_g1	TR26576|c0_g1_i1	TR26576|c0_g1_i1|m.2429	G9KRR6_MUSPF	MUSPF
TR26576|c0_g1	TR26576|c0_g1_i2	TR26576|c0_g1_i2|m.2431	L5KDL5_PTEAL	PTEAL
TR26576|c0_g2	TR26576|c0_g2_i1	TR26576|c0_g2_i1|m.2433	C1BGI9_ONCMY	ONCMY
TR26577|c0_g1	TR26577|c0_g1_i1	TR26577|c0_g1_i1|m.2435	W5K3C9_ASTMX	ASTMX
TR26577|c0_g1	TR26577|c0_g1_i3	TR26577|c0_g1_i3|m.2436	W5K3C9_ASTMX	ASTMX
TR26577|c0_g1	TR26577|c0_g1_i4	TR26577|c0_g1_i4|m.2437	E3TCC4_ICTFU	ICTFU
TR26578|c0_g2	TR26578|c0_g2_i1	TR26578|c0_g2_i1|m.2440	W5LH46_ASTMX	ASTMX
TR26578|c0_g2	TR26578|c0_g2_i1	TR26578|c0_g2_i1|m.2438	Q5TKR3_DANRE	DANRE
TR26578|c0_g2	TR26578|c0_g2_i2	TR26578|c0_g2_i2|m.2442	Q5TKR3_DANRE	DANRE
TR26578|c0_g2	TR26578|c0_g2_i3	TR26578|c0_g2_i3|m.2444	Q5TKR3_DANRE	DANRE
TR26578|c0_g2	TR26578|c0_g2_i4	TR26578|c0_g2_i4|m.2446	Q5TKR3_DANRE	DANRE
TR26578|c0_g2	TR26578|c0_g2_i5	TR26578|c0_g2_i5|m.2449	Q5TKR3_DANRE	DANRE
TR26578|c0_g2	TR26578|c0_g2_i6	TR26578|c0_g2_i6|m.2450	Q5TKR3_DANRE	DANRE
TR26579|c1_g3	TR26579|c1_g3_i1	TR26579|c1_g3_i1|m.2454	Q8UWC9_TETNG	TETNG
TR26582|c0_g1	TR26582|c0_g1_i1	TR26582|c0_g1_i1|m.2455	E6ZGJ4_DICLA	DICLA
TR26582|c0_g1	TR26582|c0_g1_i2	TR26582|c0_g1_i2|m.2457	E6ZGJ4_DICLA	DICLA
TR26584|c1_g1	TR26584|c1_g1_i1	TR26584|c1_g1_i1|m.2459	Q6P3K2_DANRE	DANRE
TR26584|c1_g1	TR26584|c1_g1_i2	TR26584|c1_g1_i2|m.2460	Q6P3K2_DANRE	DANRE
TR26584|c1_g1	TR26584|c1_g1_i3	TR26584|c1_g1_i3|m.2461	Q6P3K2_DANRE	DANRE
TR26584|c1_g1	TR26584|c1_g1_i4	TR26584|c1_g1_i4|m.2462	Q6P3K2_DANRE	DANRE
TR26584|c1_g1	TR26584|c1_g1_i5	TR26584|c1_g1_i5|m.2463	Q6P3K2_DANRE	DANRE
TR26585|c1_g1	TR26585|c1_g1_i1	TR26585|c1_g1_i1|m.2464	E9QFU8_DANRE	DANRE
TR26585|c1_g1	TR26585|c1_g1_i2	TR26585|c1_g1_i2|m.2465	E9QFU8_DANRE	DANRE
TR26585|c1_g1	TR26585|c1_g1_i3	TR26585|c1_g1_i3|m.2466	E9QFU8_DANRE	DANRE
TR26585|c1_g1	TR26585|c1_g1_i3	TR26585|c1_g1_i3|m.2467	E9QFU8_DANRE	DANRE
TR26585|c1_g1	TR26585|c1_g1_i4	TR26585|c1_g1_i4|m.2468	E9QFU8_DANRE	DANRE
TR26586|c0_g1	TR26586|c0_g1_i1	TR26586|c0_g1_i1|m.2469	Q5CZP5_DANRE	DANRE
TR26586|c0_g1	TR26586|c0_g1_i2	TR26586|c0_g1_i2|m.2471	Q5CZP5_DANRE	DANRE
TR26586|c0_g1	TR26586|c0_g1_i2	TR26586|c0_g1_i2|m.2474	Q5CZP5_DANRE	DANRE
TR26586|c0_g1	TR26586|c0_g1_i2	TR26586|c0_g1_i2|m.2472	Q5CZP5_DANRE	DANRE
TR26586|c0_g1	TR26586|c0_g1_i3	TR26586|c0_g1_i3|m.2475	Q5CZP5_DANRE	DANRE
TR26586|c0_g1	TR26586|c0_g1_i4	TR26586|c0_g1_i4|m.2478	Q5CZP5_DANRE	DANRE
TR26586|c0_g1	TR26586|c0_g1_i5	TR26586|c0_g1_i5|m.2479	Q5CZP5_DANRE	DANRE
TR26586|c0_g1	TR26586|c0_g1_i5	TR26586|c0_g1_i5|m.2480	Q5CZP5_DANRE	DANRE
TR26587|c0_g1	TR26587|c0_g1_i1	TR26587|c0_g1_i1|m.2482	Q7ZTZ0_DANRE	DANRE
TR26587|c0_g1	TR26587|c0_g1_i2	TR26587|c0_g1_i2|m.2483	Q7ZTZ0_DANRE	DANRE
TR26587|c0_g1	TR26587|c0_g1_i3	TR26587|c0_g1_i3|m.2484	Q7ZTZ0_DANRE	DANRE
TR26587|c0_g1	TR26587|c0_g1_i5	TR26587|c0_g1_i5|m.2485	Q7ZTZ0_DANRE	DANRE
TR26588|c1_g1	TR26588|c1_g1_i1	TR26588|c1_g1_i1|m.2486	Q90YV9_ICTPU	ICTPU
TR26588|c1_g1	TR26588|c1_g1_i1	TR26588|c1_g1_i1|m.2488	G1TWW2_RABIT	RABIT
TR26588|c1_g1	TR26588|c1_g1_i1	TR26588|c1_g1_i1|m.2487	K7E1A5_MONDO	MONDO
TR26589|c0_g1	TR26589|c0_g1_i1	TR26589|c0_g1_i1|m.2489	H2M4N3_ORYLA	ORYLA
TR26589|c0_g1	TR26589|c0_g1_i2	TR26589|c0_g1_i2|m.2490	H2M4N3_ORYLA	ORYLA
TR26592|c0_g1	TR26592|c0_g1_i1	TR26592|c0_g1_i1|m.2492	F1QHS9_DANRE	DANRE
TR26592|c0_g1	TR26592|c0_g1_i2	TR26592|c0_g1_i2|m.2493	F1QHS9_DANRE	DANRE
TR26592|c0_g1	TR26592|c0_g1_i3	TR26592|c0_g1_i3|m.2494	F1QHS9_DANRE	DANRE
TR26593|c0_g1	TR26593|c0_g1_i1	TR26593|c0_g1_i1|m.2495	B0S790_DANRE	DANRE
TR26593|c0_g1	TR26593|c0_g1_i2	TR26593|c0_g1_i2|m.2497	B0S790_DANRE	DANRE
TR26593|c0_g1	TR26593|c0_g1_i2	TR26593|c0_g1_i2|m.2496	Q8AW24_DANRE	DANRE
TR26594|c0_g1	TR26594|c0_g1_i1	TR26594|c0_g1_i1|m.2498	E7FGN4_DANRE	DANRE
TR26598|c0_g1	TR26598|c0_g1_i1	TR26598|c0_g1_i1|m.2501	I3JHF2_ORENI	ORENI
TR26599|c0_g1	TR26599|c0_g1_i1	TR26599|c0_g1_i1|m.2503	B0V1B5_DANRE	DANRE
TR26599|c0_g1	TR26599|c0_g1_i3	TR26599|c0_g1_i3|m.2505	B0V1B5_DANRE	DANRE
TR26601|c0_g1	TR26601|c0_g1_i1	TR26601|c0_g1_i1|m.2507	Q503C0_DANRE	DANRE
TR26601|c0_g1	TR26601|c0_g1_i2	TR26601|c0_g1_i2|m.2508	Q503C0_DANRE	DANRE
TR26602|c0_g1	TR26602|c0_g1_i1	TR26602|c0_g1_i1|m.2509	Q5TYM8_DANRE	DANRE
TR26602|c0_g1	TR26602|c0_g1_i2	TR26602|c0_g1_i2|m.2510	Q5TYM8_DANRE	DANRE
TR26602|c0_g1	TR26602|c0_g1_i4	TR26602|c0_g1_i4|m.2511	Q5TYM8_DANRE	DANRE
TR26603|c1_g1	TR26603|c1_g1_i1	TR26603|c1_g1_i1|m.2513	E7FE10_DANRE	DANRE
TR26604|c0_g1	TR26604|c0_g1_i1	TR26604|c0_g1_i1|m.2514	E9QE56_DANRE	DANRE
TR26604|c0_g1	TR26604|c0_g1_i2	TR26604|c0_g1_i2|m.2517	E9QE56_DANRE	DANRE
TR26605|c2_g1	TR26605|c2_g1_i1	TR26605|c2_g1_i1|m.2523	H3AFR2_LATCH	LATCH
TR26606|c0_g1	TR26606|c0_g1_i1	TR26606|c0_g1_i1|m.2527	F1QBP1_DANRE	DANRE
TR26606|c0_g1	TR26606|c0_g1_i3	TR26606|c0_g1_i3|m.2529	F1QBP1_DANRE	DANRE
TR26608|c0_g1	TR26608|c0_g1_i1	TR26608|c0_g1_i1|m.2531	G3WD03_SARHA	SARHA
TR26608|c0_g1	TR26608|c0_g1_i3	TR26608|c0_g1_i3|m.2532	G3WD03_SARHA	SARHA
TR26609|c2_g1	TR26609|c2_g1_i1	TR26609|c2_g1_i1|m.2533	E7F628_DANRE	DANRE
TR26609|c3_g1	TR26609|c3_g1_i1	TR26609|c3_g1_i1|m.2534	A8WG45_DANRE	DANRE
TR26609|c3_g2	TR26609|c3_g2_i1	TR26609|c3_g2_i1|m.2536	A8WG45_DANRE	DANRE
TR26609|c3_g3	TR26609|c3_g3_i1	TR26609|c3_g3_i1|m.2538	E7F628_DANRE	DANRE
TR26609|c3_g3	TR26609|c3_g3_i2	TR26609|c3_g3_i2|m.2542	E7F628_DANRE	DANRE
TR26609|c3_g3	TR26609|c3_g3_i3	TR26609|c3_g3_i3|m.2546	A5PL95_DANRE	DANRE
TR26609|c3_g3	TR26609|c3_g3_i3	TR26609|c3_g3_i3|m.2545	E7F628_DANRE	DANRE
TR26609|c3_g3	TR26609|c3_g3_i4	TR26609|c3_g3_i4|m.2549	E7F628_DANRE	DANRE
TR26609|c3_g3	TR26609|c3_g3_i5	TR26609|c3_g3_i5|m.2552	E7F628_DANRE	DANRE
TR26609|c3_g3	TR26609|c3_g3_i5	TR26609|c3_g3_i5|m.2553	A5PL95_DANRE	DANRE
TR26609|c3_g3	TR26609|c3_g3_i6	TR26609|c3_g3_i6|m.2557	E7F628_DANRE	DANRE
TR26609|c3_g3	TR26609|c3_g3_i7	TR26609|c3_g3_i7|m.2561	E7F628_DANRE	DANRE
TR26609|c3_g3	TR26609|c3_g3_i7	TR26609|c3_g3_i7|m.2562	A5PL95_DANRE	DANRE
TR26610|c0_g1	TR26610|c0_g1_i1	TR26610|c0_g1_i1|m.2565	A0A060WD69_ONCMY	ONCMY
TR26610|c0_g1	TR26610|c0_g1_i2	TR26610|c0_g1_i2|m.2566	A0A060WD69_ONCMY	ONCMY
TR26611|c0_g1	TR26611|c0_g1_i1	TR26611|c0_g1_i1|m.2567	X1WC56_DANRE	DANRE
TR26611|c0_g2	TR26611|c0_g2_i1	TR26611|c0_g2_i1|m.2570	W5LE83_ASTMX	ASTMX
TR26611|c0_g2	TR26611|c0_g2_i1	TR26611|c0_g2_i1|m.2569	X1WC56_DANRE	DANRE
TR26611|c0_g2	TR26611|c0_g2_i2	TR26611|c0_g2_i2|m.2572	X1WC56_DANRE	DANRE
TR26611|c0_g2	TR26611|c0_g2_i3	TR26611|c0_g2_i3|m.2575	W5LE83_ASTMX	ASTMX
TR26611|c0_g2	TR26611|c0_g2_i3	TR26611|c0_g2_i3|m.2574	X1WC56_DANRE	DANRE
TR26611|c0_g2	TR26611|c0_g2_i4	TR26611|c0_g2_i4|m.2577	X1WC56_DANRE	DANRE
TR26611|c0_g3	TR26611|c0_g3_i1	TR26611|c0_g3_i1|m.2579	A0A060X9X6_ONCMY	ONCMY
TR26611|c0_g3	TR26611|c0_g3_i2	TR26611|c0_g3_i2|m.2580	X1WC56_DANRE	DANRE
TR26611|c0_g3	TR26611|c0_g3_i3	TR26611|c0_g3_i3|m.2581	X1WC56_DANRE	DANRE
TR26612|c0_g1	TR26612|c0_g1_i1	TR26612|c0_g1_i1|m.2582	H0YPN5_TAEGU	TAEGU
TR26613|c0_g1	TR26613|c0_g1_i1	TR26613|c0_g1_i1|m.2583	A8WG91_DANRE	DANRE
TR26613|c0_g1	TR26613|c0_g1_i2	TR26613|c0_g1_i2|m.2586	A8WG91_DANRE	DANRE
TR26613|c0_g1	TR26613|c0_g1_i2	TR26613|c0_g1_i2|m.2585	A8WG91_DANRE	DANRE
TR26614|c0_g1	TR26614|c0_g1_i1	TR26614|c0_g1_i1|m.2588	W6I1T4_CYPCA	CYPCA
TR26616|c0_g1	TR26616|c0_g1_i1	TR26616|c0_g1_i1|m.2590	W5LFW9_ASTMX	ASTMX
TR26616|c0_g1	TR26616|c0_g1_i2	TR26616|c0_g1_i2|m.2592	W5LFW9_ASTMX	ASTMX
TR26616|c0_g1	TR26616|c0_g1_i3	TR26616|c0_g1_i3|m.2594	W5LFW9_ASTMX	ASTMX
TR26616|c0_g1	TR26616|c0_g1_i4	TR26616|c0_g1_i4|m.2596	W5LFW9_ASTMX	ASTMX
TR26616|c0_g2	TR26616|c0_g2_i1	TR26616|c0_g2_i1|m.2598	A0A060WIU3_ONCMY	ONCMY
TR26617|c0_g1	TR26617|c0_g1_i2	TR26617|c0_g1_i2|m.2600	Q6GMJ2_DANRE	DANRE
TR26617|c0_g1	TR26617|c0_g1_i3	TR26617|c0_g1_i3|m.2601	Q6GMJ2_DANRE	DANRE
TR26617|c0_g1	TR26617|c0_g1_i4	TR26617|c0_g1_i4|m.2602	Q6GMJ2_DANRE	DANRE
TR26617|c0_g1	TR26617|c0_g1_i5	TR26617|c0_g1_i5|m.2603	Q6GMJ2_DANRE	DANRE
TR26619|c0_g1	TR26619|c0_g1_i1	TR26619|c0_g1_i1|m.2604	W5S3E2_CYPCA	CYPCA
TR26620|c0_g1	TR26620|c0_g1_i1	TR26620|c0_g1_i1|m.2606	F1RCF0_DANRE	DANRE
TR26621|c1_g3	TR26621|c1_g3_i1	TR26621|c1_g3_i1|m.2607	F6Z4S2_XENTR	XENTR
TR26621|c1_g4	TR26621|c1_g4_i3	TR26621|c1_g4_i3|m.2609	F6Z4S2_XENTR	XENTR
TR26621|c1_g4	TR26621|c1_g4_i3	TR26621|c1_g4_i3|m.2608	Q3LG56_DANRE	DANRE
TR26621|c1_g4	TR26621|c1_g4_i4	TR26621|c1_g4_i4|m.2610	Q3LG56_DANRE	DANRE
TR26622|c0_g1	TR26622|c0_g1_i1	TR26622|c0_g1_i1|m.2611	I3K6A8_ORENI	ORENI
TR26622|c0_g1	TR26622|c0_g1_i2	TR26622|c0_g1_i2|m.2613	I3K6A8_ORENI	ORENI
TR26623|c0_g1	TR26623|c0_g1_i1	TR26623|c0_g1_i1|m.2615	E9QE88_DANRE	DANRE
TR26623|c0_g1	TR26623|c0_g1_i2	TR26623|c0_g1_i2|m.2617	E9QE88_DANRE	DANRE
TR26627|c0_g1	TR26627|c0_g1_i1	TR26627|c0_g1_i1|m.2620	A2BEP0_DANRE	DANRE
TR26627|c0_g1	TR26627|c0_g1_i2	TR26627|c0_g1_i2|m.2622	A2BEP0_DANRE	DANRE
TR26627|c0_g1	TR26627|c0_g1_i3	TR26627|c0_g1_i3|m.2624	A2BEP0_DANRE	DANRE
TR26628|c0_g1	TR26628|c0_g1_i1	TR26628|c0_g1_i1|m.2625	W5KDJ4_ASTMX	ASTMX
TR26628|c0_g1	TR26628|c0_g1_i1	TR26628|c0_g1_i1|m.2626	W5KDJ4_ASTMX	ASTMX
TR26628|c0_g1	TR26628|c0_g1_i2	TR26628|c0_g1_i2|m.2629	W5KDJ4_ASTMX	ASTMX
TR26628|c0_g1	TR26628|c0_g1_i2	TR26628|c0_g1_i2|m.2630	W5KDJ4_ASTMX	ASTMX
TR26628|c0_g1	TR26628|c0_g1_i3	TR26628|c0_g1_i3|m.2633	W5KDJ4_ASTMX	ASTMX
TR26628|c0_g1	TR26628|c0_g1_i3	TR26628|c0_g1_i3|m.2632	W5KDJ4_ASTMX	ASTMX
TR26628|c0_g1	TR26628|c0_g1_i4	TR26628|c0_g1_i4|m.2637	W5KDJ4_ASTMX	ASTMX
TR26628|c0_g1	TR26628|c0_g1_i4	TR26628|c0_g1_i4|m.2636	W5KDJ4_ASTMX	ASTMX
TR26629|c1_g1	TR26629|c1_g1_i1	TR26629|c1_g1_i1|m.2640	Q6PFL7_DANRE	DANRE
TR26629|c1_g1	TR26629|c1_g1_i2	TR26629|c1_g1_i2|m.2641	Q6PFL7_DANRE	DANRE
TR26629|c1_g1	TR26629|c1_g1_i3	TR26629|c1_g1_i3|m.2642	Q6PFL7_DANRE	DANRE
TR26629|c1_g1	TR26629|c1_g1_i4	TR26629|c1_g1_i4|m.2643	Q6PFL7_DANRE	DANRE
TR26630|c0_g1	TR26630|c0_g1_i2	TR26630|c0_g1_i2|m.2644	E9QFV6_DANRE	DANRE
TR26630|c0_g1	TR26630|c0_g1_i3	TR26630|c0_g1_i3|m.2648	E9QFV6_DANRE	DANRE
TR26630|c0_g1	TR26630|c0_g1_i4	TR26630|c0_g1_i4|m.2652	E9QFV6_DANRE	DANRE
TR26630|c0_g1	TR26630|c0_g1_i5	TR26630|c0_g1_i5|m.2656	E9QFV6_DANRE	DANRE
TR26631|c0_g1	TR26631|c0_g1_i1	TR26631|c0_g1_i1|m.2658	E7FB84_DANRE	DANRE
TR26631|c0_g1	TR26631|c0_g1_i2	TR26631|c0_g1_i2|m.2659	E7FB84_DANRE	DANRE
TR26631|c0_g1	TR26631|c0_g1_i3	TR26631|c0_g1_i3|m.2660	E7FB84_DANRE	DANRE
TR26631|c0_g1	TR26631|c0_g1_i4	TR26631|c0_g1_i4|m.2661	E7FB84_DANRE	DANRE
TR26631|c0_g1	TR26631|c0_g1_i5	TR26631|c0_g1_i5|m.2662	E7FB84_DANRE	DANRE
TR26631|c0_g1	TR26631|c0_g1_i7	TR26631|c0_g1_i7|m.2663	E7FB84_DANRE	DANRE
TR26631|c0_g1	TR26631|c0_g1_i8	TR26631|c0_g1_i8|m.2664	E7FB84_DANRE	DANRE
TR26633|c2_g1	TR26633|c2_g1_i1	TR26633|c2_g1_i1|m.2668	F1QUM9_DANRE	DANRE
TR26633|c2_g1	TR26633|c2_g1_i2	TR26633|c2_g1_i2|m.2669	F1QUM9_DANRE	DANRE
TR26634|c0_g3	TR26634|c0_g3_i1	TR26634|c0_g3_i1|m.2672	F1Q6V7_DANRE	DANRE
TR26635|c0_g1	TR26635|c0_g1_i1	TR26635|c0_g1_i1|m.2674	Q803E5_DANRE	DANRE
TR26635|c0_g1	TR26635|c0_g1_i2	TR26635|c0_g1_i2|m.2675	Q803E5_DANRE	DANRE
TR26636|c1_g1	TR26636|c1_g1_i1	TR26636|c1_g1_i1|m.2676	M4AFS9_XIPMA	XIPMA
TR26636|c1_g1	TR26636|c1_g1_i1	TR26636|c1_g1_i1|m.2677	M3ZAN2_NOMLE	NOMLE
TR26636|c1_g1	TR26636|c1_g1_i2	TR26636|c1_g1_i2|m.2680	A0A060VTB2_ONCMY	ONCMY
TR26636|c1_g2	TR26636|c1_g2_i1	TR26636|c1_g2_i1|m.2685	C0HAY5_SALSA	SALSA
TR26639|c0_g1	TR26639|c0_g1_i1	TR26639|c0_g1_i1|m.2686	E7FFK6_DANRE	DANRE
TR26640|c0_g1	TR26640|c0_g1_i1	TR26640|c0_g1_i1|m.2687	C1BYZ7_ESOLU	ESOLU
TR26640|c0_g1	TR26640|c0_g1_i2	TR26640|c0_g1_i2|m.2688	C1BYZ7_ESOLU	ESOLU
TR26643|c0_g1	TR26643|c0_g1_i1	TR26643|c0_g1_i1|m.2689	E3TF29_ICTPU	ICTPU
TR26643|c0_g1	TR26643|c0_g1_i1	TR26643|c0_g1_i1|m.2690	E3TF29_ICTPU	ICTPU
TR26643|c0_g1	TR26643|c0_g1_i2	TR26643|c0_g1_i2|m.2692	E3TF29_ICTPU	ICTPU
TR26643|c0_g1	TR26643|c0_g1_i3	TR26643|c0_g1_i3|m.2694	E3TF29_ICTPU	ICTPU
TR26643|c0_g1	TR26643|c0_g1_i3	TR26643|c0_g1_i3|m.2695	E3TF29_ICTPU	ICTPU
TR26643|c0_g1	TR26643|c0_g1_i5	TR26643|c0_g1_i5|m.2696	E3TF29_ICTPU	ICTPU
TR26643|c0_g2	TR26643|c0_g2_i1	TR26643|c0_g2_i1|m.2697	E3TF29_ICTPU	ICTPU
TR26645|c0_g1	TR26645|c0_g1_i1	TR26645|c0_g1_i1|m.2698	W5LIZ2_ASTMX	ASTMX
TR26645|c0_g1	TR26645|c0_g1_i2	TR26645|c0_g1_i2|m.2699	W5LIZ2_ASTMX	ASTMX
TR26645|c0_g1	TR26645|c0_g1_i3	TR26645|c0_g1_i3|m.2700	W5LIZ2_ASTMX	ASTMX
TR26645|c0_g1	TR26645|c0_g1_i4	TR26645|c0_g1_i4|m.2701	W5LIZ2_ASTMX	ASTMX
TR26646|c2_g1	TR26646|c2_g1_i1	TR26646|c2_g1_i1|m.2702	Q3YAA1_DANRE	DANRE
TR26646|c2_g1	TR26646|c2_g1_i3	TR26646|c2_g1_i3|m.2706	Q3YAA1_DANRE	DANRE
TR26648|c0_g1	TR26648|c0_g1_i1	TR26648|c0_g1_i1|m.2710	M4AJV3_XIPMA	XIPMA
TR26648|c0_g1	TR26648|c0_g1_i2	TR26648|c0_g1_i2|m.2713	E7FEG9_DANRE	DANRE
TR26649|c0_g2	TR26649|c0_g2_i2	TR26649|c0_g2_i2|m.2716	F1R1M3_DANRE	DANRE
TR26649|c0_g2	TR26649|c0_g2_i3	TR26649|c0_g2_i3|m.2717	F1R1M3_DANRE	DANRE
TR26650|c0_g2	TR26650|c0_g2_i1	TR26650|c0_g2_i1|m.2718	E7F0P5_DANRE	DANRE
TR26650|c0_g2	TR26650|c0_g2_i2	TR26650|c0_g2_i2|m.2721	E7F0P5_DANRE	DANRE
TR26650|c0_g2	TR26650|c0_g2_i2	TR26650|c0_g2_i2|m.2722	Q504A7_DANRE	DANRE
TR26650|c0_g2	TR26650|c0_g2_i3	TR26650|c0_g2_i3|m.2726	Q504A7_DANRE	DANRE
TR26651|c2_g1	TR26651|c2_g1_i1	TR26651|c2_g1_i1|m.2730	J9UF94_DANRE	DANRE
TR26651|c2_g1	TR26651|c2_g1_i1	TR26651|c2_g1_i1|m.2731	Q8R1E8_MOUSE	MOUSE
TR26652|c0_g1	TR26652|c0_g1_i1	TR26652|c0_g1_i1|m.2732	F1QYE0_DANRE	DANRE
TR26652|c0_g1	TR26652|c0_g1_i2	TR26652|c0_g1_i2|m.2733	F1QYE0_DANRE	DANRE
TR26652|c0_g1	TR26652|c0_g1_i3	TR26652|c0_g1_i3|m.2734	F1QYE0_DANRE	DANRE
TR26652|c0_g1	TR26652|c0_g1_i4	TR26652|c0_g1_i4|m.2735	F1QYE0_DANRE	DANRE
TR26652|c0_g1	TR26652|c0_g1_i5	TR26652|c0_g1_i5|m.2736	F1QYE0_DANRE	DANRE
TR26652|c0_g1	TR26652|c0_g1_i6	TR26652|c0_g1_i6|m.2737	F1QYE0_DANRE	DANRE
TR26653|c0_g1	TR26653|c0_g1_i2	TR26653|c0_g1_i2|m.2738	A0A096M6M7_POEFO	POEFO
TR26653|c0_g1	TR26653|c0_g1_i3	TR26653|c0_g1_i3|m.2740	A0A096M6M7_POEFO	POEFO
TR26654|c0_g1	TR26654|c0_g1_i1	TR26654|c0_g1_i1|m.2742	I3KGZ3_ORENI	ORENI
TR26654|c0_g1	TR26654|c0_g1_i2	TR26654|c0_g1_i2|m.2743	I3KGZ3_ORENI	ORENI
TR26654|c0_g1	TR26654|c0_g1_i4	TR26654|c0_g1_i4|m.2744	I3KGZ3_ORENI	ORENI
TR26654|c0_g1	TR26654|c0_g1_i5	TR26654|c0_g1_i5|m.2745	I3KGZ3_ORENI	ORENI
TR26655|c0_g1	TR26655|c0_g1_i1	TR26655|c0_g1_i1|m.2746	Q7T181_DANRE	DANRE
TR26655|c0_g1	TR26655|c0_g1_i2	TR26655|c0_g1_i2|m.2748	Q7T181_DANRE	DANRE
TR26656|c0_g1	TR26656|c0_g1_i1	TR26656|c0_g1_i1|m.2750	Q6DGL1_DANRE	DANRE
TR26656|c0_g1	TR26656|c0_g1_i1	TR26656|c0_g1_i1|m.2749	A0A060ZEM7_ONCMY	ONCMY
TR26656|c0_g1	TR26656|c0_g1_i2	TR26656|c0_g1_i2|m.2752	Q6DGL1_DANRE	DANRE
TR26656|c0_g1	TR26656|c0_g1_i3	TR26656|c0_g1_i3|m.2753	Q6DGL1_DANRE	DANRE
TR26656|c0_g1	TR26656|c0_g1_i4	TR26656|c0_g1_i4|m.2754	Q6DGL1_DANRE	DANRE
TR26657|c0_g1	TR26657|c0_g1_i1	TR26657|c0_g1_i1|m.2755	Q503D8_DANRE	DANRE
TR26657|c0_g1	TR26657|c0_g1_i3	TR26657|c0_g1_i3|m.2757	Q503D8_DANRE	DANRE
TR26657|c0_g1	TR26657|c0_g1_i4	TR26657|c0_g1_i4|m.2759	Q503D8_DANRE	DANRE
TR26658|c0_g1	TR26658|c0_g1_i1	TR26658|c0_g1_i1|m.2761	A0A093GQP0_PICPB	PICPB
TR26658|c0_g1	TR26658|c0_g1_i1	TR26658|c0_g1_i1|m.2760	F1QAT4_DANRE	DANRE
TR26658|c0_g1	TR26658|c0_g1_i2	TR26658|c0_g1_i2|m.2762	F1QAT4_DANRE	DANRE
TR26658|c0_g1	TR26658|c0_g1_i2	TR26658|c0_g1_i2|m.2763	A0A093GQP0_PICPB	PICPB
TR26658|c0_g2	TR26658|c0_g2_i1	TR26658|c0_g2_i1|m.2764	E9QBD6_DANRE	DANRE
TR26659|c0_g1	TR26659|c0_g1_i1	TR26659|c0_g1_i1|m.2765	F1QHZ4_DANRE	DANRE
TR26660|c0_g1	TR26660|c0_g1_i1	TR26660|c0_g1_i1|m.2766	Q7ZVX7_DANRE	DANRE
TR26660|c0_g1	TR26660|c0_g1_i2	TR26660|c0_g1_i2|m.2768	Q7ZVX7_DANRE	DANRE
TR26664|c0_g1	TR26664|c0_g1_i1	TR26664|c0_g1_i1|m.2770	G3Q3K3_GASAC	GASAC
TR26664|c0_g1	TR26664|c0_g1_i2	TR26664|c0_g1_i2|m.2771	G3Q3K3_GASAC	GASAC
TR26665|c0_g1	TR26665|c0_g1_i1	TR26665|c0_g1_i1|m.2772	Q6GQL6_DANRE	DANRE
TR26665|c0_g1	TR26665|c0_g1_i2	TR26665|c0_g1_i2|m.2773	Q6GQL6_DANRE	DANRE
TR26668|c0_g1	TR26668|c0_g1_i1	TR26668|c0_g1_i1|m.2774	A0A060WHS8_ONCMY	ONCMY
TR26668|c0_g1	TR26668|c0_g1_i2	TR26668|c0_g1_i2|m.2777	W5K0A2_ASTMX	ASTMX
TR26668|c0_g1	TR26668|c0_g1_i3	TR26668|c0_g1_i3|m.2780	W5K0A2_ASTMX	ASTMX
TR26669|c0_g1	TR26669|c0_g1_i1	TR26669|c0_g1_i1|m.2788	Q7ZYY0_DANRE	DANRE
TR26669|c0_g1	TR26669|c0_g1_i1	TR26669|c0_g1_i1|m.2787	Q7ZYY0_DANRE	DANRE
TR26669|c0_g1	TR26669|c0_g1_i2	TR26669|c0_g1_i2|m.2789	Q7ZYY0_DANRE	DANRE
TR26669|c0_g1	TR26669|c0_g1_i2	TR26669|c0_g1_i2|m.2790	Q7ZYY0_DANRE	DANRE
TR26670|c0_g1	TR26670|c0_g1_i1	TR26670|c0_g1_i1|m.2791	Q1LWG5_DANRE	DANRE
TR26689|c0_g1	TR26689|c0_g1_i1	TR26689|c0_g1_i1|m.2793	F1QJS5_DANRE	DANRE
TR26726|c0_g1	TR26726|c0_g1_i1	TR26726|c0_g1_i1|m.2796	A0A060XBS6_ONCMY	ONCMY
TR26744|c0_g1	TR26744|c0_g1_i1	TR26744|c0_g1_i1|m.2797	E7FB28_DANRE	DANRE
TR26749|c0_g1	TR26749|c0_g1_i1	TR26749|c0_g1_i1|m.2798	C5L2S6_PERM5	PERM5
TR26749|c0_g2	TR26749|c0_g2_i1	TR26749|c0_g2_i1|m.2799	C5L2S6_PERM5	PERM5
TR26759|c0_g1	TR26759|c0_g1_i1	TR26759|c0_g1_i1|m.2800	E9QBH9_DANRE	DANRE
TR26768|c0_g1	TR26768|c0_g1_i1	TR26768|c0_g1_i1|m.2801	W5NN40_LEPOC	LEPOC
TR26771|c0_g1	TR26771|c0_g1_i1	TR26771|c0_g1_i1|m.2802	A4QP96_DANRE	DANRE
TR26771|c0_g2	TR26771|c0_g2_i1	TR26771|c0_g2_i1|m.2803	A4QP96_DANRE	DANRE
TR26777|c0_g1	TR26777|c0_g1_i1	TR26777|c0_g1_i1|m.2805	F1R715_DANRE	DANRE
TR26785|c0_g1	TR26785|c0_g1_i1	TR26785|c0_g1_i1|m.2806	Q58EN1_DANRE	DANRE
TR26788|c0_g1	TR26788|c0_g1_i1	TR26788|c0_g1_i1|m.2807	K1P1I5_CRAGI	CRAGI
TR26789|c0_g1	TR26789|c0_g1_i1	TR26789|c0_g1_i1|m.2808	F1QHP9_DANRE	DANRE
TR26798|c0_g1	TR26798|c0_g1_i1	TR26798|c0_g1_i1|m.2809	Q7T298_DANRE	DANRE
TR26800|c0_g1	TR26800|c0_g1_i1	TR26800|c0_g1_i1|m.2810	W5LT22_ASTMX	ASTMX
TR26801|c0_g1	TR26801|c0_g1_i1	TR26801|c0_g1_i1|m.2811	F1Q5E6_DANRE	DANRE
TR26809|c0_g1	TR26809|c0_g1_i1	TR26809|c0_g1_i1|m.2812	F1QMR0_DANRE	DANRE
TR26817|c0_g1	TR26817|c0_g1_i1	TR26817|c0_g1_i1|m.2814	F1QUA0_DANRE	DANRE
TR26823|c0_g1	TR26823|c0_g1_i1	TR26823|c0_g1_i1|m.2816	F1QBG5_DANRE	DANRE
TR26834|c0_g1	TR26834|c0_g1_i1	TR26834|c0_g1_i1|m.2817	W5K543_ASTMX	ASTMX
TR26837|c0_g1	TR26837|c0_g1_i1	TR26837|c0_g1_i1|m.2818	A0A096M0B2_POEFO	POEFO
TR26846|c0_g1	TR26846|c0_g1_i1	TR26846|c0_g1_i1|m.2820	B8JJS7_DANRE	DANRE
TR26848|c0_g1	TR26848|c0_g1_i1	TR26848|c0_g1_i1|m.2823	F1QPT1_DANRE	DANRE
TR26851|c0_g1	TR26851|c0_g1_i1	TR26851|c0_g1_i1|m.2824	E7FFY4_DANRE	DANRE
TR26853|c0_g1	TR26853|c0_g1_i1	TR26853|c0_g1_i1|m.2825	A3FEY4_CARAU	CARAU
TR26861|c0_g1	TR26861|c0_g1_i1	TR26861|c0_g1_i1|m.2826	M3ZFN5_XIPMA	XIPMA
TR26868|c0_g1	TR26868|c0_g1_i1	TR26868|c0_g1_i1|m.2828	A0A060Y9X7_ONCMY	ONCMY
TR26872|c0_g1	TR26872|c0_g1_i1	TR26872|c0_g1_i1|m.2830	E7FGN3_DANRE	DANRE
TR26872|c0_g2	TR26872|c0_g2_i1	TR26872|c0_g2_i1|m.2831	E7FGN3_DANRE	DANRE
TR26873|c0_g1	TR26873|c0_g1_i1	TR26873|c0_g1_i1|m.2832	Q6DH22_DANRE	DANRE
TR26877|c0_g1	TR26877|c0_g1_i1	TR26877|c0_g1_i1|m.2833	A3QK11_DANRE	DANRE
TR26882|c0_g1	TR26882|c0_g1_i1	TR26882|c0_g1_i1|m.2834	Q6TAS2_CTEID	CTEID
TR26886|c0_g1	TR26886|c0_g1_i1	TR26886|c0_g1_i1|m.2836	Q568S2_DANRE	DANRE
TR26890|c0_g1	TR26890|c0_g1_i1	TR26890|c0_g1_i1|m.2837	F1QG82_DANRE	DANRE
TR26898|c0_g1	TR26898|c0_g1_i1	TR26898|c0_g1_i1|m.2839	W5LUW1_ASTMX	ASTMX
TR26898|c0_g2	TR26898|c0_g2_i1	TR26898|c0_g2_i1|m.2841	W5LUW1_ASTMX	ASTMX
TR26899|c0_g1	TR26899|c0_g1_i1	TR26899|c0_g1_i1|m.2843	E9QHY4_DANRE	DANRE
TR26899|c0_g2	TR26899|c0_g2_i1	TR26899|c0_g2_i1|m.2844	E9QHY4_DANRE	DANRE
TR26903|c0_g1	TR26903|c0_g1_i1	TR26903|c0_g1_i1|m.2845	Q76IM3_TETNG	TETNG
TR26903|c0_g2	TR26903|c0_g2_i1	TR26903|c0_g2_i1|m.2846	Q76IM3_TETNG	TETNG
TR26904|c0_g1	TR26904|c0_g1_i1	TR26904|c0_g1_i1|m.2847	F1Q759_DANRE	DANRE
TR26904|c0_g2	TR26904|c0_g2_i1	TR26904|c0_g2_i1|m.2848	F1Q759_DANRE	DANRE
TR26905|c0_g1	TR26905|c0_g1_i1	TR26905|c0_g1_i1|m.2849	E7FDA5_DANRE	DANRE
TR26906|c0_g1	TR26906|c0_g1_i1	TR26906|c0_g1_i1|m.2850	F1QMY0_DANRE	DANRE
TR26914|c0_g2	TR26914|c0_g2_i1	TR26914|c0_g2_i1|m.2851	Q6XQJ0_DANRE	DANRE
TR26916|c0_g1	TR26916|c0_g1_i1	TR26916|c0_g1_i1|m.2852	Q5RHJ8_DANRE	DANRE
TR26923|c0_g1	TR26923|c0_g1_i1	TR26923|c0_g1_i1|m.2856	E7FDG1_DANRE	DANRE
TR26927|c0_g1	TR26927|c0_g1_i1	TR26927|c0_g1_i1|m.2860	B0S6X1_DANRE	DANRE
TR26948|c0_g1	TR26948|c0_g1_i1	TR26948|c0_g1_i1|m.2863	E7F1R7_DANRE	DANRE
TR26962|c0_g1	TR26962|c0_g1_i1	TR26962|c0_g1_i1|m.2865	D4AHP7_TAKRU	TAKRU
TR26962|c0_g2	TR26962|c0_g2_i1	TR26962|c0_g2_i1|m.2866	D4AHP7_TAKRU	TAKRU
TR26984|c0_g1	TR26984|c0_g1_i1	TR26984|c0_g1_i1|m.2868	F1QPQ5_DANRE	DANRE
TR26989|c0_g1	TR26989|c0_g1_i1	TR26989|c0_g1_i1|m.2869	Q1L8U9_DANRE	DANRE
TR27019|c0_g1	TR27019|c0_g1_i1	TR27019|c0_g1_i1|m.2871	Q502E1_DANRE	DANRE
TR27020|c0_g1	TR27020|c0_g1_i1	TR27020|c0_g1_i1|m.2872	F1R4H8_DANRE	DANRE
TR27020|c0_g2	TR27020|c0_g2_i1	TR27020|c0_g2_i1|m.2874	F1R4H8_DANRE	DANRE
TR27022|c0_g1	TR27022|c0_g1_i1	TR27022|c0_g1_i1|m.2877	W5U7J5_ICTPU	ICTPU
TR27023|c0_g1	TR27023|c0_g1_i1	TR27023|c0_g1_i1|m.2878	E7FBA8_DANRE	DANRE
TR27036|c0_g1	TR27036|c0_g1_i1	TR27036|c0_g1_i1|m.2880	Q5TZ59_DANRE	DANRE
TR27040|c0_g1	TR27040|c0_g1_i1	TR27040|c0_g1_i1|m.2882	I3JN37_ORENI	ORENI
TR27040|c1_g1	TR27040|c1_g1_i1	TR27040|c1_g1_i1|m.2883	I3KZT2_ORENI	ORENI
TR27053|c1_g1	TR27053|c1_g1_i1	TR27053|c1_g1_i1|m.2884	E7F419_DANRE	DANRE
TR27054|c0_g1	TR27054|c0_g1_i1	TR27054|c0_g1_i1|m.2886	Q20JQ4_DANRE	DANRE
TR27054|c0_g2	TR27054|c0_g2_i1	TR27054|c0_g2_i1|m.2888	Q20JQ4_DANRE	DANRE
TR27054|c1_g1	TR27054|c1_g1_i1	TR27054|c1_g1_i1|m.2890	Q20JQ4_DANRE	DANRE
TR27055|c0_g1	TR27055|c0_g1_i1	TR27055|c0_g1_i1|m.2891	W5MAU2_LEPOC	LEPOC
TR27056|c0_g1	TR27056|c0_g1_i1	TR27056|c0_g1_i1|m.2892	Q8JFR2_DANRE	DANRE
TR27056|c0_g2	TR27056|c0_g2_i1	TR27056|c0_g2_i1|m.2894	F1QK46_DANRE	DANRE
TR27058|c1_g1	TR27058|c1_g1_i1	TR27058|c1_g1_i1|m.2896	W5NMJ6_LEPOC	LEPOC
TR27062|c0_g1	TR27062|c0_g1_i1	TR27062|c0_g1_i1|m.2899	F1Q4P0_DANRE	DANRE
TR27064|c0_g1	TR27064|c0_g1_i1	TR27064|c0_g1_i1|m.2900	F1QC87_DANRE	DANRE
TR27068|c0_g1	TR27068|c0_g1_i1	TR27068|c0_g1_i1|m.2901	F1QJG8_DANRE	DANRE
TR27068|c0_g2	TR27068|c0_g2_i1	TR27068|c0_g2_i1|m.2903	F1QJG8_DANRE	DANRE
TR27074|c0_g1	TR27074|c0_g1_i1	TR27074|c0_g1_i1|m.2905	W5KF15_ASTMX	ASTMX
TR27081|c0_g1	TR27081|c0_g1_i1	TR27081|c0_g1_i1|m.2909	O42319_CYPCA	CYPCA
TR27088|c0_g1	TR27088|c0_g1_i1	TR27088|c0_g1_i1|m.2911	A2CEV3_DANRE	DANRE
TR27088|c0_g1	TR27088|c0_g1_i2	TR27088|c0_g1_i2|m.2912	A2CEV3_DANRE	DANRE
TR27095|c0_g1	TR27095|c0_g1_i1	TR27095|c0_g1_i1|m.2914	I3SMJ6_MEDTR	MEDTR
TR27095|c0_g1	TR27095|c0_g1_i1	TR27095|c0_g1_i1|m.2913	A0A060XQA9_ONCMY	ONCMY
TR27096|c0_g1	TR27096|c0_g1_i1	TR27096|c0_g1_i1|m.2915	W5K4A2_ASTMX	ASTMX
TR27096|c1_g1	TR27096|c1_g1_i1	TR27096|c1_g1_i1|m.2916	W5K4A2_ASTMX	ASTMX
TR27096|c2_g1	TR27096|c2_g1_i1	TR27096|c2_g1_i1|m.2917	F1R4B2_DANRE	DANRE
TR27113|c0_g1	TR27113|c0_g1_i1	TR27113|c0_g1_i1|m.2918	E7F569_DANRE	DANRE
TR27123|c0_g1	TR27123|c0_g1_i1	TR27123|c0_g1_i1|m.2922	T1F453_HELRO	HELRO
TR27123|c0_g1	TR27123|c0_g1_i1	TR27123|c0_g1_i1|m.2921	T1F453_HELRO	HELRO
TR27123|c0_g1	TR27123|c0_g1_i2	TR27123|c0_g1_i2|m.2925	T1F453_HELRO	HELRO
TR27123|c0_g1	TR27123|c0_g1_i2	TR27123|c0_g1_i2|m.2923	T1F453_HELRO	HELRO
TR27123|c0_g1	TR27123|c0_g1_i2	TR27123|c0_g1_i2|m.2924	T1F453_HELRO	HELRO
TR27123|c0_g1	TR27123|c0_g1_i3	TR27123|c0_g1_i3|m.2927	T1F453_HELRO	HELRO
TR27123|c0_g1	TR27123|c0_g1_i3	TR27123|c0_g1_i3|m.2928	T1F453_HELRO	HELRO
TR27123|c0_g1	TR27123|c0_g1_i3	TR27123|c0_g1_i3|m.2926	T1F453_HELRO	HELRO
TR27123|c0_g1	TR27123|c0_g1_i4	TR27123|c0_g1_i4|m.2929	T1F453_HELRO	HELRO
TR27123|c0_g1	TR27123|c0_g1_i4	TR27123|c0_g1_i4|m.2930	T1F453_HELRO	HELRO
TR27133|c0_g1	TR27133|c0_g1_i1	TR27133|c0_g1_i1|m.2933	C1BJT2_OSMMO	OSMMO
TR27139|c0_g1	TR27139|c0_g1_i1	TR27139|c0_g1_i1|m.2937	Q5BJJ4_DANRE	DANRE
TR27140|c0_g1	TR27140|c0_g1_i2	TR27140|c0_g1_i2|m.2938	B3S304_TRIAD	TRIAD
TR27140|c1_g1	TR27140|c1_g1_i2	TR27140|c1_g1_i2|m.2939	E7F1T5_DANRE	DANRE
TR27140|c1_g1	TR27140|c1_g1_i3	TR27140|c1_g1_i3|m.2940	E7F1T5_DANRE	DANRE
TR27141|c8_g2	TR27141|c8_g2_i1	TR27141|c8_g2_i1|m.2941	Q32LU0_DANRE	DANRE
TR27141|c8_g2	TR27141|c8_g2_i2	TR27141|c8_g2_i2|m.2942	Q32LU0_DANRE	DANRE
TR27142|c0_g1	TR27142|c0_g1_i1	TR27142|c0_g1_i1|m.2943	E7F7U4_DANRE	DANRE
TR27142|c1_g1	TR27142|c1_g1_i2	TR27142|c1_g1_i2|m.2944	E7F240_DANRE	DANRE
TR27142|c1_g1	TR27142|c1_g1_i3	TR27142|c1_g1_i3|m.2945	E7F240_DANRE	DANRE
TR27142|c1_g1	TR27142|c1_g1_i4	TR27142|c1_g1_i4|m.2946	E7F240_DANRE	DANRE
TR27142|c1_g1	TR27142|c1_g1_i5	TR27142|c1_g1_i5|m.2947	E7F240_DANRE	DANRE
TR27142|c1_g1	TR27142|c1_g1_i6	TR27142|c1_g1_i6|m.2948	E7F240_DANRE	DANRE
TR27142|c1_g1	TR27142|c1_g1_i7	TR27142|c1_g1_i7|m.2949	E7F240_DANRE	DANRE
TR27143|c5_g1	TR27143|c5_g1_i1	TR27143|c5_g1_i1|m.2950	E7FEC4_DANRE	DANRE
TR27143|c5_g1	TR27143|c5_g1_i2	TR27143|c5_g1_i2|m.2951	E7FEC4_DANRE	DANRE
TR27143|c7_g2	TR27143|c7_g2_i1	TR27143|c7_g2_i1|m.2952	E7FEC4_DANRE	DANRE
TR27143|c7_g2	TR27143|c7_g2_i3	TR27143|c7_g2_i3|m.2955	X1WGF1_DANRE	DANRE
TR27143|c7_g2	TR27143|c7_g2_i3	TR27143|c7_g2_i3|m.2957	E7FEC4_DANRE	DANRE
TR27143|c7_g4	TR27143|c7_g4_i1	TR27143|c7_g4_i1|m.2960	B0S521_DANRE	DANRE
TR27144|c3_g1	TR27144|c3_g1_i1	TR27144|c3_g1_i1|m.2963	F1QXJ4_DANRE	DANRE
TR27144|c3_g1	TR27144|c3_g1_i1	TR27144|c3_g1_i1|m.2962	F1QXJ4_DANRE	DANRE
TR27144|c3_g1	TR27144|c3_g1_i2	TR27144|c3_g1_i2|m.2965	F1QXJ4_DANRE	DANRE
TR27144|c3_g1	TR27144|c3_g1_i3	TR27144|c3_g1_i3|m.2968	F1QXJ4_DANRE	DANRE
TR27144|c3_g1	TR27144|c3_g1_i3	TR27144|c3_g1_i3|m.2967	F1QXJ4_DANRE	DANRE
TR27144|c3_g1	TR27144|c3_g1_i4	TR27144|c3_g1_i4|m.2970	F1QXJ4_DANRE	DANRE
TR27144|c3_g1	TR27144|c3_g1_i5	TR27144|c3_g1_i5|m.2972	F1QXJ4_DANRE	DANRE
TR27144|c3_g1	TR27144|c3_g1_i6	TR27144|c3_g1_i6|m.2974	F1QXJ4_DANRE	DANRE
TR27144|c3_g3	TR27144|c3_g3_i1	TR27144|c3_g3_i1|m.2976	M4ASP3_XIPMA	XIPMA
TR27144|c4_g1	TR27144|c4_g1_i1	TR27144|c4_g1_i1|m.2978	A2RUY3_DANRE	DANRE
TR27145|c4_g1	TR27145|c4_g1_i1	TR27145|c4_g1_i1|m.2980	F1R3E8_DANRE	DANRE
TR27146|c0_g1	TR27146|c0_g1_i1	TR27146|c0_g1_i1|m.2981	E7F2R1_DANRE	DANRE
TR27146|c0_g1	TR27146|c0_g1_i2	TR27146|c0_g1_i2|m.2982	E7F2R1_DANRE	DANRE
TR27146|c0_g2	TR27146|c0_g2_i1	TR27146|c0_g2_i1|m.2989	E7F2R1_DANRE	DANRE
TR27147|c0_g1	TR27147|c0_g1_i1	TR27147|c0_g1_i1|m.2990	E7F366_DANRE	DANRE
TR27147|c1_g1	TR27147|c1_g1_i1	TR27147|c1_g1_i1|m.2991	A9JRN9_DANRE	DANRE
TR27147|c1_g1	TR27147|c1_g1_i2	TR27147|c1_g1_i2|m.2995	A9JRN9_DANRE	DANRE
TR27147|c2_g1	TR27147|c2_g1_i1	TR27147|c2_g1_i1|m.2999	F1R396_DANRE	DANRE
TR27147|c3_g2	TR27147|c3_g2_i1	TR27147|c3_g2_i1|m.3000	A0A060W0Y0_ONCMY	ONCMY
TR27147|c3_g2	TR27147|c3_g2_i3	TR27147|c3_g2_i3|m.3001	A0A060W0Y0_ONCMY	ONCMY
TR27147|c3_g3	TR27147|c3_g3_i1	TR27147|c3_g3_i1|m.3002	Q6NUY1_DANRE	DANRE
TR27147|c3_g4	TR27147|c3_g4_i1	TR27147|c3_g4_i1|m.3003	A2RV13_DANRE	DANRE
TR27147|c3_g4	TR27147|c3_g4_i2	TR27147|c3_g4_i2|m.3005	A2RV13_DANRE	DANRE
TR27147|c3_g4	TR27147|c3_g4_i3	TR27147|c3_g4_i3|m.3007	A2RV13_DANRE	DANRE
TR27147|c3_g4	TR27147|c3_g4_i4	TR27147|c3_g4_i4|m.3008	A2RV13_DANRE	DANRE
TR27148|c0_g2	TR27148|c0_g2_i1	TR27148|c0_g2_i1|m.3010	Q503J3_DANRE	DANRE
TR27148|c0_g2	TR27148|c0_g2_i2	TR27148|c0_g2_i2|m.3012	W5LEC2_ASTMX	ASTMX
TR27148|c1_g1	TR27148|c1_g1_i1	TR27148|c1_g1_i1|m.3013	Q4V9P1_DANRE	DANRE
TR27148|c1_g2	TR27148|c1_g2_i1	TR27148|c1_g2_i1|m.3014	Q4V9P1_DANRE	DANRE
TR27148|c1_g2	TR27148|c1_g2_i2	TR27148|c1_g2_i2|m.3015	Q4V9P1_DANRE	DANRE
TR27148|c1_g2	TR27148|c1_g2_i3	TR27148|c1_g2_i3|m.3016	Q4V9P1_DANRE	DANRE
TR27148|c1_g2	TR27148|c1_g2_i4	TR27148|c1_g2_i4|m.3017	Q4V9P1_DANRE	DANRE
TR27148|c1_g2	TR27148|c1_g2_i5	TR27148|c1_g2_i5|m.3018	Q4V9P1_DANRE	DANRE
TR27148|c1_g2	TR27148|c1_g2_i6	TR27148|c1_g2_i6|m.3019	Q4V9P1_DANRE	DANRE
TR27148|c1_g2	TR27148|c1_g2_i7	TR27148|c1_g2_i7|m.3020	Q4V9P1_DANRE	DANRE
TR27148|c2_g2	TR27148|c2_g2_i2	TR27148|c2_g2_i2|m.3021	F6NLS1_DANRE	DANRE
TR27148|c2_g2	TR27148|c2_g2_i3	TR27148|c2_g2_i3|m.3024	F6NLS1_DANRE	DANRE
TR27149|c0_g1	TR27149|c0_g1_i1	TR27149|c0_g1_i1|m.3026	X1WFD0_DANRE	DANRE
TR27149|c0_g1	TR27149|c0_g1_i2	TR27149|c0_g1_i2|m.3028	X1WFD0_DANRE	DANRE
TR27149|c0_g1	TR27149|c0_g1_i3	TR27149|c0_g1_i3|m.3029	X1WFD0_DANRE	DANRE
TR27150|c2_g2	TR27150|c2_g2_i1	TR27150|c2_g2_i1|m.3031	I3LXW2_SPETR	SPETR
TR27150|c3_g2	TR27150|c3_g2_i6	TR27150|c3_g2_i6|m.3033	W5KRW2_ASTMX	ASTMX
TR27150|c4_g1	TR27150|c4_g1_i1	TR27150|c4_g1_i1|m.3036	C5MAV5_CANTT	CANTT
TR27150|c4_g1	TR27150|c4_g1_i1	TR27150|c4_g1_i1|m.3038	B8A4A1_DANRE	DANRE
TR27150|c4_g1	TR27150|c4_g1_i1	TR27150|c4_g1_i1|m.3034	B8A4A1_DANRE	DANRE
TR27150|c4_g1	TR27150|c4_g1_i2	TR27150|c4_g1_i2|m.3039	B8A4A1_DANRE	DANRE
TR27150|c4_g1	TR27150|c4_g1_i2	TR27150|c4_g1_i2|m.3041	B8A4A1_DANRE	DANRE
TR27150|c4_g1	TR27150|c4_g1_i2	TR27150|c4_g1_i2|m.3040	C5MAV5_CANTT	CANTT
TR27150|c4_g1	TR27150|c4_g1_i3	TR27150|c4_g1_i3|m.3042	B8A4A1_DANRE	DANRE
TR27150|c4_g1	TR27150|c4_g1_i4	TR27150|c4_g1_i4|m.3045	C5MAV5_CANTT	CANTT
TR27150|c4_g1	TR27150|c4_g1_i4	TR27150|c4_g1_i4|m.3043	B8A4A1_DANRE	DANRE
TR27150|c4_g1	TR27150|c4_g1_i4	TR27150|c4_g1_i4|m.3047	B8A4A1_DANRE	DANRE
TR27150|c4_g1	TR27150|c4_g1_i6	TR27150|c4_g1_i6|m.3049	C5MAV5_CANTT	CANTT
TR27150|c4_g1	TR27150|c4_g1_i6	TR27150|c4_g1_i6|m.3048	B8A4A1_DANRE	DANRE
TR27150|c4_g1	TR27150|c4_g1_i7	TR27150|c4_g1_i7|m.3051	B8A4A1_DANRE	DANRE
TR27150|c4_g1	TR27150|c4_g1_i9	TR27150|c4_g1_i9|m.3052	B8A4A1_DANRE	DANRE
TR27150|c4_g1	TR27150|c4_g1_i10	TR27150|c4_g1_i10|m.3053	B8A4A1_DANRE	DANRE
TR27151|c6_g1	TR27151|c6_g1_i1	TR27151|c6_g1_i1|m.3055	E7EYP4_DANRE	DANRE
TR27151|c6_g1	TR27151|c6_g1_i2	TR27151|c6_g1_i2|m.3058	E7EYP4_DANRE	DANRE
TR27151|c6_g1	TR27151|c6_g1_i4	TR27151|c6_g1_i4|m.3060	W5KCJ0_ASTMX	ASTMX
TR27151|c6_g1	TR27151|c6_g1_i6	TR27151|c6_g1_i6|m.3063	E7EYP4_DANRE	DANRE
TR27151|c6_g1	TR27151|c6_g1_i7	TR27151|c6_g1_i7|m.3064	I3KK16_ORENI	ORENI
TR27151|c6_g1	TR27151|c6_g1_i8	TR27151|c6_g1_i8|m.3067	E7EYP4_DANRE	DANRE
TR27151|c6_g1	TR27151|c6_g1_i8	TR27151|c6_g1_i8|m.3065	W5KCJ0_ASTMX	ASTMX
TR27151|c6_g1	TR27151|c6_g1_i9	TR27151|c6_g1_i9|m.3070	W5KCJ0_ASTMX	ASTMX
TR27151|c6_g1	TR27151|c6_g1_i10	TR27151|c6_g1_i10|m.3074	I3KK16_ORENI	ORENI
TR27152|c1_g2	TR27152|c1_g2_i1	TR27152|c1_g2_i1|m.3075	A0A087XL99_POEFO	POEFO
TR27152|c1_g2	TR27152|c1_g2_i2	TR27152|c1_g2_i2|m.3076	W5LA26_ASTMX	ASTMX
TR27152|c1_g2	TR27152|c1_g2_i3	TR27152|c1_g2_i3|m.3077	A0A087XL99_POEFO	POEFO
TR27152|c2_g2	TR27152|c2_g2_i1	TR27152|c2_g2_i1|m.3078	W5UIM3_ICTPU	ICTPU
TR27152|c2_g2	TR27152|c2_g2_i2	TR27152|c2_g2_i2|m.3081	W5UIM3_ICTPU	ICTPU
TR27152|c2_g2	TR27152|c2_g2_i3	TR27152|c2_g2_i3|m.3085	W5UIM3_ICTPU	ICTPU
TR27152|c2_g2	TR27152|c2_g2_i4	TR27152|c2_g2_i4|m.3089	W5UIM3_ICTPU	ICTPU
TR27153|c0_g1	TR27153|c0_g1_i1	TR27153|c0_g1_i1|m.3092	E7EYG1_DANRE	DANRE
TR27153|c0_g1	TR27153|c0_g1_i2	TR27153|c0_g1_i2|m.3094	E7EYG1_DANRE	DANRE
TR27153|c0_g1	TR27153|c0_g1_i3	TR27153|c0_g1_i3|m.3095	E7EYG1_DANRE	DANRE
TR27153|c0_g1	TR27153|c0_g1_i3	TR27153|c0_g1_i3|m.3096	Q58EP4_DANRE	DANRE
TR27153|c0_g1	TR27153|c0_g1_i5	TR27153|c0_g1_i5|m.3102	W5KAC1_ASTMX	ASTMX
TR27153|c0_g1	TR27153|c0_g1_i6	TR27153|c0_g1_i6|m.3105	E7EYG1_DANRE	DANRE
TR27153|c0_g1	TR27153|c0_g1_i6	TR27153|c0_g1_i6|m.3106	W5KAC1_ASTMX	ASTMX
TR27153|c0_g1	TR27153|c0_g1_i6	TR27153|c0_g1_i6|m.3104	Q58EP4_DANRE	DANRE
TR27153|c0_g1	TR27153|c0_g1_i7	TR27153|c0_g1_i7|m.3112	W5KAC1_ASTMX	ASTMX
TR27153|c0_g1	TR27153|c0_g1_i8	TR27153|c0_g1_i8|m.3114	E7EYG1_DANRE	DANRE
TR27153|c0_g1	TR27153|c0_g1_i9	TR27153|c0_g1_i9|m.3116	Q58EP4_DANRE	DANRE
TR27153|c0_g1	TR27153|c0_g1_i10	TR27153|c0_g1_i10|m.3117	E7EYG1_DANRE	DANRE
TR27153|c0_g1	TR27153|c0_g1_i11	TR27153|c0_g1_i11|m.3118	E7EYG1_DANRE	DANRE
TR27154|c7_g1	TR27154|c7_g1_i2	TR27154|c7_g1_i2|m.3120	A0A060W0W7_ONCMY	ONCMY
TR27154|c7_g1	TR27154|c7_g1_i3	TR27154|c7_g1_i3|m.3121	Q0P4D2_DANRE	DANRE
TR27154|c8_g1	TR27154|c8_g1_i1	TR27154|c8_g1_i1|m.3122	Q90407_DANRE	DANRE
TR27154|c9_g1	TR27154|c9_g1_i1	TR27154|c9_g1_i1|m.3123	F1RB34_DANRE	DANRE
TR27154|c9_g1	TR27154|c9_g1_i2	TR27154|c9_g1_i2|m.3124	F1RB34_DANRE	DANRE
TR27155|c0_g2	TR27155|c0_g2_i1	TR27155|c0_g2_i1|m.3127	W5LEA7_ASTMX	ASTMX
TR27155|c0_g2	TR27155|c0_g2_i1	TR27155|c0_g2_i1|m.3126	A3KQN8_DANRE	DANRE
TR27155|c0_g2	TR27155|c0_g2_i2	TR27155|c0_g2_i2|m.3128	A3KQN8_DANRE	DANRE
TR27155|c0_g2	TR27155|c0_g2_i3	TR27155|c0_g2_i3|m.3130	W5LEA7_ASTMX	ASTMX
TR27155|c0_g2	TR27155|c0_g2_i3	TR27155|c0_g2_i3|m.3129	A3KQN8_DANRE	DANRE
TR27155|c0_g2	TR27155|c0_g2_i4	TR27155|c0_g2_i4|m.3133	W5LEA7_ASTMX	ASTMX
TR27155|c0_g2	TR27155|c0_g2_i5	TR27155|c0_g2_i5|m.3138	W5LEA7_ASTMX	ASTMX
TR27155|c0_g2	TR27155|c0_g2_i5	TR27155|c0_g2_i5|m.3137	A3KQN8_DANRE	DANRE
TR27155|c0_g2	TR27155|c0_g2_i6	TR27155|c0_g2_i6|m.3141	A3KQN8_DANRE	DANRE
TR27155|c0_g2	TR27155|c0_g2_i7	TR27155|c0_g2_i7|m.3142	A3KQN8_DANRE	DANRE
TR27155|c0_g2	TR27155|c0_g2_i7	TR27155|c0_g2_i7|m.3143	W5LEA7_ASTMX	ASTMX
TR27155|c0_g2	TR27155|c0_g2_i8	TR27155|c0_g2_i8|m.3144	A3KQN8_DANRE	DANRE
TR27155|c0_g2	TR27155|c0_g2_i8	TR27155|c0_g2_i8|m.3145	W5LEA7_ASTMX	ASTMX
TR27155|c0_g2	TR27155|c0_g2_i9	TR27155|c0_g2_i9|m.3146	A3KQN8_DANRE	DANRE
TR27155|c0_g2	TR27155|c0_g2_i10	TR27155|c0_g2_i10|m.3148	W5LEA7_ASTMX	ASTMX
TR27155|c0_g2	TR27155|c0_g2_i10	TR27155|c0_g2_i10|m.3147	A3KQN8_DANRE	DANRE
TR27155|c0_g2	TR27155|c0_g2_i11	TR27155|c0_g2_i11|m.3149	A3KQN8_DANRE	DANRE
TR27155|c0_g2	TR27155|c0_g2_i12	TR27155|c0_g2_i12|m.3150	H2RSU3_TAKRU	TAKRU
TR27156|c3_g3	TR27156|c3_g3_i1	TR27156|c3_g3_i1|m.3153	W8FUX2_CTEID	CTEID
TR27156|c3_g3	TR27156|c3_g3_i2	TR27156|c3_g3_i2|m.3154	W8FUX2_CTEID	CTEID
TR27156|c3_g3	TR27156|c3_g3_i4	TR27156|c3_g3_i4|m.3155	W8FUX2_CTEID	CTEID
TR27156|c3_g3	TR27156|c3_g3_i5	TR27156|c3_g3_i5|m.3156	W8FUX2_CTEID	CTEID
TR27156|c3_g3	TR27156|c3_g3_i8	TR27156|c3_g3_i8|m.3157	W8FUX2_CTEID	CTEID
TR27156|c3_g3	TR27156|c3_g3_i9	TR27156|c3_g3_i9|m.3158	W8FUX2_CTEID	CTEID
TR27156|c3_g3	TR27156|c3_g3_i11	TR27156|c3_g3_i11|m.3159	W8FUX2_CTEID	CTEID
TR27156|c3_g3	TR27156|c3_g3_i12	TR27156|c3_g3_i12|m.3160	W8FUX2_CTEID	CTEID
TR27156|c3_g3	TR27156|c3_g3_i13	TR27156|c3_g3_i13|m.3161	W8FUX2_CTEID	CTEID
TR27156|c3_g3	TR27156|c3_g3_i14	TR27156|c3_g3_i14|m.3162	W8FUX2_CTEID	CTEID
TR27157|c0_g1	TR27157|c0_g1_i1	TR27157|c0_g1_i1|m.3163	F1QU86_DANRE	DANRE
TR27157|c0_g1	TR27157|c0_g1_i2	TR27157|c0_g1_i2|m.3164	F1QU86_DANRE	DANRE
TR27157|c0_g1	TR27157|c0_g1_i3	TR27157|c0_g1_i3|m.3165	F1QU86_DANRE	DANRE
TR27157|c0_g1	TR27157|c0_g1_i4	TR27157|c0_g1_i4|m.3166	F1QU86_DANRE	DANRE
TR27157|c0_g1	TR27157|c0_g1_i5	TR27157|c0_g1_i5|m.3167	F1QU86_DANRE	DANRE
TR27157|c0_g1	TR27157|c0_g1_i6	TR27157|c0_g1_i6|m.3168	F1QU86_DANRE	DANRE
TR27157|c0_g1	TR27157|c0_g1_i7	TR27157|c0_g1_i7|m.3169	F1QU86_DANRE	DANRE
TR27157|c0_g1	TR27157|c0_g1_i8	TR27157|c0_g1_i8|m.3170	F1QU86_DANRE	DANRE
TR27157|c0_g1	TR27157|c0_g1_i9	TR27157|c0_g1_i9|m.3171	F1QU86_DANRE	DANRE
TR27157|c0_g1	TR27157|c0_g1_i10	TR27157|c0_g1_i10|m.3172	F1QU86_DANRE	DANRE
TR27158|c2_g1	TR27158|c2_g1_i1	TR27158|c2_g1_i1|m.3173	F1QYL7_DANRE	DANRE
TR27158|c2_g1	TR27158|c2_g1_i2	TR27158|c2_g1_i2|m.3178	G3NDT6_GASAC	GASAC
TR27158|c2_g1	TR27158|c2_g1_i4	TR27158|c2_g1_i4|m.3179	F1QYL7_DANRE	DANRE
TR27158|c4_g1	TR27158|c4_g1_i1	TR27158|c4_g1_i1|m.3183	Q29RA7_DANRE	DANRE
TR27158|c4_g1	TR27158|c4_g1_i2	TR27158|c4_g1_i2|m.3184	Q29RA7_DANRE	DANRE
TR27158|c4_g1	TR27158|c4_g1_i3	TR27158|c4_g1_i3|m.3185	Q29RA7_DANRE	DANRE
TR27159|c6_g1	TR27159|c6_g1_i1	TR27159|c6_g1_i1|m.3186	B5X1K7_SALSA	SALSA
TR27159|c7_g1	TR27159|c7_g1_i1	TR27159|c7_g1_i1|m.3189	E9QH28_DANRE	DANRE
TR27159|c7_g1	TR27159|c7_g1_i1	TR27159|c7_g1_i1|m.3188	E9QH28_DANRE	DANRE
TR27159|c7_g1	TR27159|c7_g1_i2	TR27159|c7_g1_i2|m.3191	E9QH28_DANRE	DANRE
TR27159|c7_g1	TR27159|c7_g1_i2	TR27159|c7_g1_i2|m.3192	E9QH28_DANRE	DANRE
TR27159|c7_g1	TR27159|c7_g1_i3	TR27159|c7_g1_i3|m.3194	E9QH28_DANRE	DANRE
TR27159|c7_g1	TR27159|c7_g1_i3	TR27159|c7_g1_i3|m.3193	E9QH28_DANRE	DANRE
TR27159|c7_g1	TR27159|c7_g1_i4	TR27159|c7_g1_i4|m.3195	E9QH28_DANRE	DANRE
TR27159|c7_g1	TR27159|c7_g1_i4	TR27159|c7_g1_i4|m.3196	E9QH28_DANRE	DANRE
TR27159|c7_g1	TR27159|c7_g1_i5	TR27159|c7_g1_i5|m.3198	E9QH28_DANRE	DANRE
TR27159|c7_g1	TR27159|c7_g1_i5	TR27159|c7_g1_i5|m.3197	E9QH28_DANRE	DANRE
TR27160|c0_g2	TR27160|c0_g2_i1	TR27160|c0_g2_i1|m.3199	H2M2N3_ORYLA	ORYLA
TR27160|c0_g2	TR27160|c0_g2_i1	TR27160|c0_g2_i1|m.3201	Q4S503_TETNG	TETNG
TR27160|c0_g2	TR27160|c0_g2_i2	TR27160|c0_g2_i2|m.3205	Q4S503_TETNG	TETNG
TR27160|c0_g2	TR27160|c0_g2_i2	TR27160|c0_g2_i2|m.3203	A4U7F8_DANRE	DANRE
TR27160|c0_g2	TR27160|c0_g2_i3	TR27160|c0_g2_i3|m.3210	Q4S503_TETNG	TETNG
TR27160|c0_g2	TR27160|c0_g2_i3	TR27160|c0_g2_i3|m.3207	A4U7F9_DANRE	DANRE
TR27160|c0_g2	TR27160|c0_g2_i4	TR27160|c0_g2_i4|m.3214	H2M2N3_ORYLA	ORYLA
TR27160|c0_g2	TR27160|c0_g2_i4	TR27160|c0_g2_i4|m.3211	A4U7F9_DANRE	DANRE
TR27160|c0_g2	TR27160|c0_g2_i4	TR27160|c0_g2_i4|m.3215	Q4S503_TETNG	TETNG
TR27160|c0_g2	TR27160|c0_g2_i5	TR27160|c0_g2_i5|m.3218	Q4S503_TETNG	TETNG
TR27160|c0_g2	TR27160|c0_g2_i5	TR27160|c0_g2_i5|m.3216	A4U7F8_DANRE	DANRE
TR27160|c0_g2	TR27160|c0_g2_i6	TR27160|c0_g2_i6|m.3220	A4U7F8_DANRE	DANRE
TR27160|c0_g2	TR27160|c0_g2_i7	TR27160|c0_g2_i7|m.3221	A4U7F8_DANRE	DANRE
TR27160|c0_g2	TR27160|c0_g2_i8	TR27160|c0_g2_i8|m.3223	A4U7F9_DANRE	DANRE
TR27160|c0_g2	TR27160|c0_g2_i8	TR27160|c0_g2_i8|m.3226	Q4S503_TETNG	TETNG
TR27160|c0_g3	TR27160|c0_g3_i1	TR27160|c0_g3_i1|m.3227	Q7ZUW8_DANRE	DANRE
TR27160|c0_g3	TR27160|c0_g3_i2	TR27160|c0_g3_i2|m.3229	Q7ZUW8_DANRE	DANRE
TR27160|c0_g3	TR27160|c0_g3_i2	TR27160|c0_g3_i2|m.3228	Q7ZUW8_DANRE	DANRE
TR27161|c0_g1	TR27161|c0_g1_i1	TR27161|c0_g1_i1|m.3230	A0A087XTU2_POEFO	POEFO
TR27161|c0_g1	TR27161|c0_g1_i1	TR27161|c0_g1_i1|m.3231	A0A060YPD8_ONCMY	ONCMY
TR27161|c0_g1	TR27161|c0_g1_i2	TR27161|c0_g1_i2|m.3232	H2YQC6_CIOSA	CIOSA
TR27161|c0_g1	TR27161|c0_g1_i3	TR27161|c0_g1_i3|m.3233	R4GE55_DANRE	DANRE
TR27161|c0_g1	TR27161|c0_g1_i4	TR27161|c0_g1_i4|m.3234	H2YQC6_CIOSA	CIOSA
TR27161|c0_g1	TR27161|c0_g1_i4	TR27161|c0_g1_i4|m.3235	A0A060YPD8_ONCMY	ONCMY
TR27161|c0_g1	TR27161|c0_g1_i5	TR27161|c0_g1_i5|m.3236	K8ER24_9CHLO	9CHLO
TR27161|c0_g1	TR27161|c0_g1_i6	TR27161|c0_g1_i6|m.3237	A0A087XTU2_POEFO	POEFO
TR27161|c0_g1	TR27161|c0_g1_i6	TR27161|c0_g1_i6|m.3238	A0A060YPD8_ONCMY	ONCMY
TR27161|c0_g1	TR27161|c0_g1_i7	TR27161|c0_g1_i7|m.3239	H2YQC6_CIOSA	CIOSA
TR27161|c0_g1	TR27161|c0_g1_i9	TR27161|c0_g1_i9|m.3240	H2YQC6_CIOSA	CIOSA
TR27161|c0_g1	TR27161|c0_g1_i10	TR27161|c0_g1_i10|m.3241	B1H2H7_XENTR	XENTR
TR27161|c0_g1	TR27161|c0_g1_i11	TR27161|c0_g1_i11|m.3242	R4GE55_DANRE	DANRE
TR27161|c0_g1	TR27161|c0_g1_i11	TR27161|c0_g1_i11|m.3243	A0A060YPD8_ONCMY	ONCMY
TR27161|c0_g1	TR27161|c0_g1_i12	TR27161|c0_g1_i12|m.3245	A0A060YPD8_ONCMY	ONCMY
TR27161|c0_g1	TR27161|c0_g1_i12	TR27161|c0_g1_i12|m.3244	R4GE55_DANRE	DANRE
TR27161|c0_g1	TR27161|c0_g1_i13	TR27161|c0_g1_i13|m.3246	R4GE55_DANRE	DANRE
TR27161|c0_g1	TR27161|c0_g1_i14	TR27161|c0_g1_i14|m.3247	H2Y7D7_CIOSA	CIOSA
TR27161|c0_g1	TR27161|c0_g1_i15	TR27161|c0_g1_i15|m.3248	A0A093RL21_PYGAD	PYGAD
TR27161|c0_g1	TR27161|c0_g1_i16	TR27161|c0_g1_i16|m.3250	A0A060YPD8_ONCMY	ONCMY
TR27161|c0_g1	TR27161|c0_g1_i16	TR27161|c0_g1_i16|m.3249	R4GE55_DANRE	DANRE
TR27161|c0_g3	TR27161|c0_g3_i1	TR27161|c0_g3_i1|m.3251	R4GE55_DANRE	DANRE
TR27161|c0_g4	TR27161|c0_g4_i1	TR27161|c0_g4_i1|m.3252	R4GE55_DANRE	DANRE
TR27161|c0_g5	TR27161|c0_g5_i1	TR27161|c0_g5_i1|m.3253	A0A091F1A6_CORBR	CORBR
TR27163|c0_g1	TR27163|c0_g1_i1	TR27163|c0_g1_i1|m.3256	F1QF88_DANRE	DANRE
TR27163|c0_g2	TR27163|c0_g2_i1	TR27163|c0_g2_i1|m.3258	F1QXV0_DANRE	DANRE
TR27163|c0_g2	TR27163|c0_g2_i2	TR27163|c0_g2_i2|m.3260	F1QXV0_DANRE	DANRE
TR27163|c0_g2	TR27163|c0_g2_i3	TR27163|c0_g2_i3|m.3262	F1QXV0_DANRE	DANRE
TR27163|c0_g2	TR27163|c0_g2_i4	TR27163|c0_g2_i4|m.3264	F1QXV0_DANRE	DANRE
TR27163|c0_g2	TR27163|c0_g2_i5	TR27163|c0_g2_i5|m.3266	F1QXV0_DANRE	DANRE
TR27164|c9_g1	TR27164|c9_g1_i2	TR27164|c9_g1_i2|m.3268	E7FFY0_DANRE	DANRE
TR27164|c9_g1	TR27164|c9_g1_i3	TR27164|c9_g1_i3|m.3269	E7FFY0_DANRE	DANRE
TR27164|c9_g1	TR27164|c9_g1_i4	TR27164|c9_g1_i4|m.3270	E7FFY0_DANRE	DANRE
TR27164|c9_g1	TR27164|c9_g1_i5	TR27164|c9_g1_i5|m.3271	E7FFY0_DANRE	DANRE
TR27164|c9_g1	TR27164|c9_g1_i6	TR27164|c9_g1_i6|m.3272	E7FFY0_DANRE	DANRE
TR27164|c11_g1	TR27164|c11_g1_i1	TR27164|c11_g1_i1|m.3276	Q803N7_DANRE	DANRE
TR27164|c11_g1	TR27164|c11_g1_i2	TR27164|c11_g1_i2|m.3277	Q803N7_DANRE	DANRE
TR27164|c11_g1	TR27164|c11_g1_i3	TR27164|c11_g1_i3|m.3278	Q803N7_DANRE	DANRE
TR27164|c12_g1	TR27164|c12_g1_i1	TR27164|c12_g1_i1|m.3279	Q91397_DANRE	DANRE
TR27164|c12_g1	TR27164|c12_g1_i2	TR27164|c12_g1_i2|m.3280	A0A093GD20_PICPB	PICPB
TR27164|c12_g1	TR27164|c12_g1_i2	TR27164|c12_g1_i2|m.3281	H1A3E3_TAEGU	TAEGU
TR27164|c12_g1	TR27164|c12_g1_i3	TR27164|c12_g1_i3|m.3283	C4Y244_CLAL4	CLAL4
TR27164|c12_g1	TR27164|c12_g1_i3	TR27164|c12_g1_i3|m.3282	V9KXJ9_CALMI	CALMI
TR27164|c12_g1	TR27164|c12_g1_i4	TR27164|c12_g1_i4|m.3284	A0A093GD20_PICPB	PICPB
TR27164|c12_g1	TR27164|c12_g1_i4	TR27164|c12_g1_i4|m.3285	H1A3E3_TAEGU	TAEGU
TR27164|c12_g1	TR27164|c12_g1_i5	TR27164|c12_g1_i5|m.3286	A0A093GD20_PICPB	PICPB
TR27164|c12_g1	TR27164|c12_g1_i5	TR27164|c12_g1_i5|m.3287	K7FKZ4_PELSI	PELSI
TR27165|c2_g1	TR27165|c2_g1_i1	TR27165|c2_g1_i1|m.3288	E7F958_DANRE	DANRE
TR27165|c2_g1	TR27165|c2_g1_i2	TR27165|c2_g1_i2|m.3289	E7F958_DANRE	DANRE
TR27165|c2_g1	TR27165|c2_g1_i3	TR27165|c2_g1_i3|m.3291	E7F958_DANRE	DANRE
TR27165|c2_g1	TR27165|c2_g1_i4	TR27165|c2_g1_i4|m.3293	E7F958_DANRE	DANRE
TR27166|c1_g3	TR27166|c1_g3_i1	TR27166|c1_g3_i1|m.3296	F1RCD5_DANRE	DANRE
TR27166|c1_g3	TR27166|c1_g3_i2	TR27166|c1_g3_i2|m.3297	F1RCD5_DANRE	DANRE
TR27166|c1_g3	TR27166|c1_g3_i3	TR27166|c1_g3_i3|m.3298	F1RCD5_DANRE	DANRE
TR27166|c1_g3	TR27166|c1_g3_i4	TR27166|c1_g3_i4|m.3299	F1RCD5_DANRE	DANRE
TR27166|c1_g3	TR27166|c1_g3_i5	TR27166|c1_g3_i5|m.3300	F1RCD5_DANRE	DANRE
TR27166|c1_g3	TR27166|c1_g3_i6	TR27166|c1_g3_i6|m.3302	F1RCD5_DANRE	DANRE
TR27166|c1_g3	TR27166|c1_g3_i6	TR27166|c1_g3_i6|m.3301	F1RCD5_DANRE	DANRE
TR27166|c1_g3	TR27166|c1_g3_i7	TR27166|c1_g3_i7|m.3304	F1RCD5_DANRE	DANRE
TR27166|c1_g3	TR27166|c1_g3_i8	TR27166|c1_g3_i8|m.3305	F1RCD5_DANRE	DANRE
TR27166|c1_g3	TR27166|c1_g3_i10	TR27166|c1_g3_i10|m.3307	F1RCD5_DANRE	DANRE
TR27166|c1_g3	TR27166|c1_g3_i11	TR27166|c1_g3_i11|m.3309	F1RCD5_DANRE	DANRE
TR27166|c1_g3	TR27166|c1_g3_i12	TR27166|c1_g3_i12|m.3310	F1RCD5_DANRE	DANRE
TR27166|c1_g3	TR27166|c1_g3_i13	TR27166|c1_g3_i13|m.3311	F1RCD5_DANRE	DANRE
TR27166|c1_g3	TR27166|c1_g3_i13	TR27166|c1_g3_i13|m.3312	F1RCD5_DANRE	DANRE
TR27166|c1_g3	TR27166|c1_g3_i14	TR27166|c1_g3_i14|m.3314	A0A060YRR4_ONCMY	ONCMY
TR27166|c1_g3	TR27166|c1_g3_i15	TR27166|c1_g3_i15|m.3315	F1RCD5_DANRE	DANRE
TR27166|c1_g3	TR27166|c1_g3_i16	TR27166|c1_g3_i16|m.3316	F1RCD5_DANRE	DANRE
TR27166|c1_g3	TR27166|c1_g3_i16	TR27166|c1_g3_i16|m.3317	F1RCD5_DANRE	DANRE
TR27166|c1_g3	TR27166|c1_g3_i17	TR27166|c1_g3_i17|m.3319	F1RCD5_DANRE	DANRE
TR27166|c1_g3	TR27166|c1_g3_i18	TR27166|c1_g3_i18|m.3321	A0A060X7U8_ONCMY	ONCMY
TR27167|c4_g1	TR27167|c4_g1_i1	TR27167|c4_g1_i1|m.3324	X1WE60_DANRE	DANRE
TR27167|c4_g1	TR27167|c4_g1_i1	TR27167|c4_g1_i1|m.3323	E7F0A9_DANRE	DANRE
TR27167|c4_g1	TR27167|c4_g1_i2	TR27167|c4_g1_i2|m.3328	E7F0A9_DANRE	DANRE
TR27167|c4_g1	TR27167|c4_g1_i2	TR27167|c4_g1_i2|m.3329	X1WE60_DANRE	DANRE
TR27167|c4_g1	TR27167|c4_g1_i3	TR27167|c4_g1_i3|m.3333	E7F0A9_DANRE	DANRE
[truncated: 103,814 more rows]
