# Supplementary material for: A novel transcriptome-derived SNPs array for tench (Tinca tinca L.)
Source: PLoS One. 2019 Mar 19;14(3):e0213992. doi: 10.1371/journal.pone.0213992 (PMC6424483; doi:10.1371/journal.pone.0213992)
Supplement: S9 Table — (XLSX) [file pone.0213992.s021.xlsx]

## Sheet: ttin_trinotate_blastx
S9 Table. UniRef90 results from transcriptome querying (blastx).
Gene_id	Transcript_id	Prot_id	Uniref_id	Organism
TR5|c0_g1	TR5|c0_g1_i1	NA	A0A060WYC7_ONCMY	ONCMY
TR13|c0_g1	TR13|c0_g1_i1	NA	M3ZHH3_XIPMA	XIPMA
TR20|c0_g1	TR20|c0_g1_i1	NA	E9QDN2_DANRE	DANRE
TR25|c0_g1	TR25|c0_g1_i1	NA	W5LAL5_ASTMX	ASTMX
TR30|c0_g1	TR30|c0_g1_i1	NA	Q1LUV0_DANRE	DANRE
TR73|c0_g1	TR73|c0_g1_i1	NA	Q2LK79_DANRE	DANRE
TR74|c0_g1	TR74|c0_g1_i1	TR74|c0_g1_i1|m.5	X1WHP6_DANRE	DANRE
TR82|c0_g1	TR82|c0_g1_i1	TR82|c0_g1_i1|m.6	W5KYB0_ASTMX	ASTMX
TR87|c0_g1	TR87|c0_g1_i1	NA	A0A060X4H9_ONCMY	ONCMY
TR90|c0_g1	TR90|c0_g1_i1	NA	I3KX75_ORENI	ORENI
TR95|c0_g1	TR95|c0_g1_i1	NA	Q76IN2_TAKRU	TAKRU
TR98|c0_g1	TR98|c0_g1_i1	NA	Q1LY12_DANRE	DANRE
TR101|c0_g1	TR101|c0_g1_i1	NA	W4Z007_STRPU	STRPU
TR114|c0_g1	TR114|c0_g1_i1	NA	W5NLZ4_LEPOC	LEPOC
TR120|c0_g1	TR120|c0_g1_i1	TR120|c0_g1_i1|m.8	G8HXD4_DANRE	DANRE
TR122|c0_g1	TR122|c0_g1_i1	TR122|c0_g1_i1|m.9	A2BFD4_DANRE	DANRE
TR122|c0_g2	TR122|c0_g2_i1	TR122|c0_g2_i1|m.10	A2BFD4_DANRE	DANRE
TR124|c0_g1	TR124|c0_g1_i1	NA	Q64IY0_FUNHE	FUNHE
TR134|c0_g1	TR134|c0_g1_i1	TR134|c0_g1_i1|m.11	Q5KQT8_DANRE	DANRE
TR155|c0_g1	TR155|c0_g1_i1	NA	C3KK51_ANOFI	ANOFI
TR163|c0_g1	TR163|c0_g1_i1	NA	W5K2D2_ASTMX	ASTMX
TR166|c0_g1	TR166|c0_g1_i1	NA	Q5S6T7_9CAUD	9CAUD
TR180|c0_g1	TR180|c0_g1_i1	NA	B0UYN0_DANRE	DANRE
TR183|c0_g1	TR183|c0_g1_i1	TR183|c0_g1_i1|m.16	F8W3M4_DANRE	DANRE
TR194|c0_g1	TR194|c0_g1_i1	NA	A9JRY3_DANRE	DANRE
TR201|c0_g1	TR201|c0_g1_i1	NA	W5U9W3_ICTPU	ICTPU
TR204|c0_g1	TR204|c0_g1_i1	NA	Q8UWC9_TETNG	TETNG
TR207|c0_g1	TR207|c0_g1_i1	NA	G7NDW5_MACMU	MACMU
TR223|c0_g1	TR223|c0_g1_i1	NA	H2S755_TAKRU	TAKRU
TR234|c0_g1	TR234|c0_g1_i1	NA	F7E657_MACMU	MACMU
TR235|c0_g1	TR235|c0_g1_i1	NA	F1R8W8_DANRE	DANRE
TR240|c0_g1	TR240|c0_g1_i1	TR240|c0_g1_i1|m.17	B7TWP5_DANRE	DANRE
TR256|c0_g1	TR256|c0_g1_i1	NA	Q8UWD0_TETNG	TETNG
TR268|c0_g1	TR268|c0_g1_i1	TR268|c0_g1_i1|m.21	F1Q4Q7_DANRE	DANRE
TR269|c0_g1	TR269|c0_g1_i1	NA	W5LTE9_ASTMX	ASTMX
TR274|c0_g1	TR274|c0_g1_i1	NA	M4A3I9_XIPMA	XIPMA
TR278|c0_g1	TR278|c0_g1_i1	NA	A4IG46_DANRE	DANRE
TR288|c0_g1	TR288|c0_g1_i1	NA	A5EBZ8_BRASB	BRASB
TR294|c0_g1	TR294|c0_g1_i1	NA	W5LU33_ASTMX	ASTMX
TR304|c0_g1	TR304|c0_g1_i1	TR304|c0_g1_i1|m.23	W5KYZ6_ASTMX	ASTMX
TR305|c0_g1	TR305|c0_g1_i1	NA	A0A060XCY8_ONCMY	ONCMY
TR307|c0_g1	TR307|c0_g1_i1	TR307|c0_g1_i1|m.24	E7F976_DANRE	DANRE
TR314|c0_g1	TR314|c0_g1_i1	TR314|c0_g1_i1|m.25	M4AYD3_XIPMA	XIPMA
TR322|c0_g1	TR322|c0_g1_i1	TR322|c0_g1_i1|m.29	Q60H66_DANRE	DANRE
TR324|c0_g1	TR324|c0_g1_i1	NA	F8W3Q2_DANRE	DANRE
TR326|c0_g1	TR326|c0_g1_i1	NA	Q76IN2_TAKRU	TAKRU
TR332|c0_g1	TR332|c0_g1_i1	NA	W4XIZ8_STRPU	STRPU
TR345|c0_g1	TR345|c0_g1_i1	NA	E7FFM4_DANRE	DANRE
TR349|c0_g1	TR349|c0_g1_i1	TR349|c0_g1_i1|m.30	F1R6Z9_DANRE	DANRE
TR358|c0_g1	TR358|c0_g1_i1	NA	Q66I55_DANRE	DANRE
TR365|c0_g1	TR365|c0_g1_i1	TR365|c0_g1_i1|m.31	W5K9U8_ASTMX	ASTMX
TR368|c0_g1	TR368|c0_g1_i1	NA	A7T9A8_NEMVE	NEMVE
TR370|c0_g1	TR370|c0_g1_i1	NA	H2MZY3_ORYLA	ORYLA
TR371|c0_g1	TR371|c0_g1_i1	TR371|c0_g1_i1|m.33	M4AYD3_XIPMA	XIPMA
TR376|c0_g1	TR376|c0_g1_i1	NA	F1QR19_DANRE	DANRE
TR381|c0_g1	TR381|c0_g1_i1	NA	A0A060WEK5_ONCMY	ONCMY
TR389|c0_g1	TR389|c0_g1_i1	TR389|c0_g1_i1|m.35	E7FCE8_DANRE	DANRE
TR394|c0_g1	TR394|c0_g1_i1	NA	E2E3F8_DANRE	DANRE
TR402|c0_g1	TR402|c0_g1_i1	NA	E7F6Z4_DANRE	DANRE
TR406|c0_g1	TR406|c0_g1_i1	TR406|c0_g1_i1|m.36	W5KN59_ASTMX	ASTMX
TR407|c0_g1	TR407|c0_g1_i1	TR407|c0_g1_i1|m.37	W5LH34_ASTMX	ASTMX
TR419|c0_g1	TR419|c0_g1_i1	NA	F1QF47_DANRE	DANRE
TR423|c0_g1	TR423|c0_g1_i1	TR423|c0_g1_i1|m.38	Q08CK4_DANRE	DANRE
TR437|c0_g1	TR437|c0_g1_i1	NA	W5LU99_ASTMX	ASTMX
TR454|c0_g1	TR454|c0_g1_i1	TR454|c0_g1_i1|m.42	E7F3Y0_DANRE	DANRE
TR457|c0_g1	TR457|c0_g1_i1	TR457|c0_g1_i1|m.44	F1QRP6_DANRE	DANRE
TR469|c0_g1	TR469|c0_g1_i1	NA	A4VCG9_DANRE	DANRE
TR472|c0_g1	TR472|c0_g1_i1	TR472|c0_g1_i1|m.45	Q5U3Q0_DANRE	DANRE
TR473|c0_g1	TR473|c0_g1_i1	TR473|c0_g1_i1|m.46	U3N7D8_DANRE	DANRE
TR493|c0_g1	TR493|c0_g1_i1	NA	H3C3V9_TETNG	TETNG
TR530|c0_g1	TR530|c0_g1_i1	NA	M1DWM7_SOLTU	SOLTU
TR537|c0_g1	TR537|c0_g1_i1	NA	W4ZL70_STRPU	STRPU
TR546|c0_g1	TR546|c0_g1_i1	TR546|c0_g1_i1|m.48	H2RJ33_TAKRU	TAKRU
TR561|c0_g1	TR561|c0_g1_i1	NA	W5KU81_ASTMX	ASTMX
TR563|c0_g1	TR563|c0_g1_i1	TR563|c0_g1_i1|m.49	B0S6Q0_DANRE	DANRE
TR572|c0_g1	TR572|c0_g1_i1	TR572|c0_g1_i1|m.50	Q1L8G4_DANRE	DANRE
TR576|c0_g1	TR576|c0_g1_i1	TR576|c0_g1_i1|m.51	E7FF14_DANRE	DANRE
TR578|c0_g1	TR578|c0_g1_i1	TR578|c0_g1_i1|m.52	E7F0F1_DANRE	DANRE
TR580|c0_g1	TR580|c0_g1_i1	NA	W4ZF57_STRPU	STRPU
TR593|c0_g1	TR593|c0_g1_i1	TR593|c0_g1_i1|m.53	Q7T2G3_DANRE	DANRE
TR595|c0_g1	TR595|c0_g1_i1	NA	A0A061A7X9_ONCMY	ONCMY
TR600|c0_g1	TR600|c0_g1_i1	NA	A0A060Z1B4_ONCMY	ONCMY
TR600|c0_g2	TR600|c0_g2_i1	NA	A0A060Z1B4_ONCMY	ONCMY
TR603|c0_g1	TR603|c0_g1_i1	NA	A0A060YYM2_ONCMY	ONCMY
TR610|c0_g1	TR610|c0_g1_i1	TR610|c0_g1_i1|m.57	W5N5I2_LEPOC	LEPOC
TR611|c0_g1	TR611|c0_g1_i1	TR611|c0_g1_i1|m.58	E7F707_DANRE	DANRE
TR614|c0_g1	TR614|c0_g1_i1	TR614|c0_g1_i1|m.59	B0R188_DANRE	DANRE
TR616|c0_g1	TR616|c0_g1_i1	NA	Q9PTF8_DANRE	DANRE
TR620|c0_g1	TR620|c0_g1_i1	NA	T1RTP5_CARAU	CARAU
TR621|c0_g1	TR621|c0_g1_i1	TR621|c0_g1_i1|m.60	E3WDE3_CARAU	CARAU
TR624|c0_g1	TR624|c0_g1_i1	NA	A0A060WMG5_ONCMY	ONCMY
TR633|c0_g1	TR633|c0_g1_i1	TR633|c0_g1_i1|m.61	Q8UWA7_TRIHK	TRIHK
TR644|c0_g1	TR644|c0_g1_i1	NA	B0S6U4_DANRE	DANRE
TR648|c0_g1	TR648|c0_g1_i1	NA	A0A096M922_POEFO	POEFO
TR653|c0_g1	TR653|c0_g1_i1	NA	W5LUT3_ASTMX	ASTMX
TR660|c0_g1	TR660|c0_g1_i1	NA	W4ZDM7_STRPU	STRPU
TR663|c0_g1	TR663|c0_g1_i1	NA	A0A060WID8_ONCMY	ONCMY
TR674|c0_g1	TR674|c0_g1_i1	NA	A0A061ABJ8_ONCMY	ONCMY
TR688|c0_g1	TR688|c0_g1_i1	TR688|c0_g1_i1|m.67	C4B4C5_ONCMY	ONCMY
TR693|c0_g1	TR693|c0_g1_i1	TR693|c0_g1_i1|m.68	Q32PR1_DANRE	DANRE
TR700|c0_g1	TR700|c0_g1_i1	NA	F1R229_DANRE	DANRE
TR703|c0_g1	TR703|c0_g1_i1	TR703|c0_g1_i1|m.70	F1QR91_DANRE	DANRE
TR716|c0_g1	TR716|c0_g1_i1	NA	E7EYK5_DANRE	DANRE
TR722|c0_g1	TR722|c0_g1_i1	NA	A1YYP5_DANRE	DANRE
TR739|c0_g1	TR739|c0_g1_i1	NA	W5NLN7_LEPOC	LEPOC
TR742|c0_g1	TR742|c0_g1_i1	TR742|c0_g1_i1|m.72	F1RA14_DANRE	DANRE
TR758|c0_g1	TR758|c0_g1_i1	NA	M4AZA3_XIPMA	XIPMA
TR759|c0_g1	TR759|c0_g1_i1	NA	M4AZE1_XIPMA	XIPMA
TR766|c0_g1	TR766|c0_g1_i1	TR766|c0_g1_i1|m.73	U3KDV6_FICAL	FICAL
TR767|c0_g1	TR767|c0_g1_i1	TR767|c0_g1_i1|m.74	F1QVZ8_DANRE	DANRE
TR798|c0_g1	TR798|c0_g1_i1	NA	X1WFI0_DANRE	DANRE
TR801|c0_g1	TR801|c0_g1_i1	TR801|c0_g1_i1|m.78	Q4T318_TETNG	TETNG
TR848|c0_g1	TR848|c0_g1_i1	TR848|c0_g1_i1|m.80	F1QQK3_DANRE	DANRE
TR851|c0_g1	TR851|c0_g1_i1	NA	B8A4L4_DANRE	DANRE
TR855|c0_g1	TR855|c0_g1_i1	NA	F1QUS2_DANRE	DANRE
TR863|c0_g1	TR863|c0_g1_i1	NA	Q8UUM3_ORYLA	ORYLA
TR869|c0_g1	TR869|c0_g1_i1	TR869|c0_g1_i1|m.84	F1QNS6_DANRE	DANRE
TR876|c0_g1	TR876|c0_g1_i1	NA	Q1LV74_DANRE	DANRE
TR884|c0_g1	TR884|c0_g1_i1	NA	B3DH47_DANRE	DANRE
TR891|c0_g1	TR891|c0_g1_i1	NA	Q7T1K1_DANRE	DANRE
TR900|c0_g1	TR900|c0_g1_i1	NA	W1V5A8_9LACT	9LACT
TR902|c0_g1	TR902|c0_g1_i1	NA	H0WEU1_DANRE	DANRE
TR905|c0_g1	TR905|c0_g1_i1	NA	F1QQ65_DANRE	DANRE
TR909|c0_g1	TR909|c0_g1_i1	NA	B6DVJ5_GALV	GALV
TR910|c0_g1	TR910|c0_g1_i1	NA	W5KUK7_ASTMX	ASTMX
TR914|c0_g1	TR914|c0_g1_i1	NA	Q5K548_DANRE	DANRE
TR926|c0_g1	TR926|c0_g1_i1	NA	Q5BW38_SCHJA	SCHJA
TR931|c0_g1	TR931|c0_g1_i1	NA	Q7ZU82_DANRE	DANRE
TR937|c0_g1	TR937|c0_g1_i1	NA	A0A060VZR7_ONCMY	ONCMY
TR946|c0_g1	TR946|c0_g1_i1	NA	A0PJR4_DANRE	DANRE
TR949|c0_g1	TR949|c0_g1_i1	NA	F0F334_9NEIS	9NEIS
TR967|c0_g1	TR967|c0_g1_i1	TR967|c0_g1_i1|m.87	F1QRP6_DANRE	DANRE
TR969|c0_g1	TR969|c0_g1_i1	NA	B3DI10_DANRE	DANRE
TR975|c0_g1	TR975|c0_g1_i1	TR975|c0_g1_i1|m.89	H3A9I3_LATCH	LATCH
TR976|c0_g1	TR976|c0_g1_i1	NA	W5K8Y8_ASTMX	ASTMX
TR991|c0_g1	TR991|c0_g1_i1	TR991|c0_g1_i1|m.90	E7F1X4_DANRE	DANRE
TR993|c0_g1	TR993|c0_g1_i1	NA	E7F692_DANRE	DANRE
TR994|c0_g1	TR994|c0_g1_i1	NA	A0A094LBE7_9AVES	9AVES
TR1011|c0_g1	TR1011|c0_g1_i1	NA	W5K162_ASTMX	ASTMX
TR1016|c0_g1	TR1016|c0_g1_i1	TR1016|c0_g1_i1|m.94	A0A060WPG8_ONCMY	ONCMY
TR1019|c0_g1	TR1019|c0_g1_i1	TR1019|c0_g1_i1|m.95	A2CEH8_DANRE	DANRE
TR1022|c0_g1	TR1022|c0_g1_i1	NA	Q9W7K3_DANRE	DANRE
TR1023|c0_g1	TR1023|c0_g1_i1	NA	A2ICW4_MEGAM	MEGAM
TR1025|c0_g1	TR1025|c0_g1_i1	NA	F8W4T7_DANRE	DANRE
TR1026|c0_g1	TR1026|c0_g1_i1	TR1026|c0_g1_i1|m.96	U3KEH9_FICAL	FICAL
TR1033|c0_g1	TR1033|c0_g1_i1	TR1033|c0_g1_i1|m.97	F1Q5W4_DANRE	DANRE
TR1034|c0_g1	TR1034|c0_g1_i1	NA	A0A096M5I9_POEFO	POEFO
TR1058|c0_g1	TR1058|c0_g1_i1	NA	A8E0X1_DANRE	DANRE
TR1063|c0_g1	TR1063|c0_g1_i1	NA	A0A096NPW1_PAPAN	PAPAN
TR1066|c0_g1	TR1066|c0_g1_i1	NA	Q5TZ81_DANRE	DANRE
TR1066|c0_g2	TR1066|c0_g2_i1	NA	Q5TZ81_DANRE	DANRE
TR1072|c0_g1	TR1072|c0_g1_i1	NA	E7F928_DANRE	DANRE
TR1075|c0_g1	TR1075|c0_g1_i1	NA	I1ESZ5_AMPQE	AMPQE
TR1077|c0_g1	TR1077|c0_g1_i1	TR1077|c0_g1_i1|m.102	Q8AVA9_TAKRU	TAKRU
TR1085|c0_g1	TR1085|c0_g1_i1	NA	H2MY16_ORYLA	ORYLA
TR1089|c0_g1	TR1089|c0_g1_i1	TR1089|c0_g1_i1|m.103	E9QIB2_DANRE	DANRE
TR1102|c0_g1	TR1102|c0_g1_i1	TR1102|c0_g1_i1|m.104	E6ZGJ1_DICLA	DICLA
TR1102|c0_g1	TR1102|c0_g1_i1	TR1102|c0_g1_i1|m.105	E6ZGJ1_DICLA	DICLA
TR1107|c0_g1	TR1107|c0_g1_i1	NA	E7F3D1_DANRE	DANRE
TR1113|c0_g1	TR1113|c0_g1_i1	NA	A0A087TEU5_9ARAC	9ARAC
TR1121|c0_g1	TR1121|c0_g1_i1	NA	W5LUA6_ASTMX	ASTMX
TR1128|c0_g1	TR1128|c0_g1_i1	NA	H9GY59_DANRE	DANRE
TR1135|c0_g1	TR1135|c0_g1_i1	NA	E9QBH9_DANRE	DANRE
TR1152|c0_g1	TR1152|c0_g1_i1	NA	H2MZI0_ORYLA	ORYLA
TR1202|c0_g1	TR1202|c0_g1_i1	NA	E7EZD3_DANRE	DANRE
TR1216|c0_g1	TR1216|c0_g1_i1	NA	X1WD78_DANRE	DANRE
TR1220|c0_g1	TR1220|c0_g1_i1	TR1220|c0_g1_i1|m.109	U5HSN7_DANRE	DANRE
TR1222|c0_g1	TR1222|c0_g1_i1	TR1222|c0_g1_i1|m.111	D1FTM8_DANRE	DANRE
TR1241|c0_g1	TR1241|c0_g1_i1	TR1241|c0_g1_i1|m.113	A2TGR4_9BIVA	9BIVA
TR1244|c0_g1	TR1244|c0_g1_i1	TR1244|c0_g1_i1|m.114	W5LIL6_ASTMX	ASTMX
TR1244|c0_g1	TR1244|c0_g1_i1	TR1244|c0_g1_i1|m.115	W5LIL6_ASTMX	ASTMX
TR1244|c0_g2	TR1244|c0_g2_i1	TR1244|c0_g2_i1|m.116	W5LIL6_ASTMX	ASTMX
TR1244|c0_g2	TR1244|c0_g2_i1	TR1244|c0_g2_i1|m.117	W5LIL6_ASTMX	ASTMX
TR1253|c0_g1	TR1253|c0_g1_i1	NA	Q503E5_DANRE	DANRE
TR1258|c0_g1	TR1258|c0_g1_i1	NA	Q5RGV2_DANRE	DANRE
TR1263|c0_g1	TR1263|c0_g1_i1	TR1263|c0_g1_i1|m.118	F1R6G0_DANRE	DANRE
TR1264|c0_g1	TR1264|c0_g1_i1	TR1264|c0_g1_i1|m.119	A8HAL3_DANRE	DANRE
TR1266|c0_g1	TR1266|c0_g1_i1	TR1266|c0_g1_i1|m.120	W5LVF9_LEPOC	LEPOC
TR1267|c0_g1	TR1267|c0_g1_i1	NA	W5KKR2_ASTMX	ASTMX
TR1274|c0_g1	TR1274|c0_g1_i1	TR1274|c0_g1_i1|m.122	F1QGH4_DANRE	DANRE
TR1282|c0_g1	TR1282|c0_g1_i1	TR1282|c0_g1_i1|m.124	E7FG91_DANRE	DANRE
TR1288|c0_g1	TR1288|c0_g1_i1	NA	W5LUT3_ASTMX	ASTMX
TR1294|c0_g1	TR1294|c0_g1_i1	TR1294|c0_g1_i1|m.127	A4QNW8_DANRE	DANRE
TR1295|c0_g1	TR1295|c0_g1_i1	TR1295|c0_g1_i1|m.128	Q66HV7_DANRE	DANRE
TR1297|c0_g1	TR1297|c0_g1_i1	NA	Q76IL9_DANRE	DANRE
TR1300|c0_g1	TR1300|c0_g1_i1	NA	W5LLU9_ASTMX	ASTMX
TR1314|c0_g1	TR1314|c0_g1_i1	NA	W5KTC5_ASTMX	ASTMX
TR1322|c0_g1	TR1322|c0_g1_i1	NA	I1E5A5_AMPQE	AMPQE
TR1324|c0_g1	TR1324|c0_g1_i1	TR1324|c0_g1_i1|m.129	Q8AY90_DANRE	DANRE
TR1326|c0_g1	TR1326|c0_g1_i1	TR1326|c0_g1_i1|m.130	W5KWI7_ASTMX	ASTMX
TR1331|c0_g1	TR1331|c0_g1_i1	TR1331|c0_g1_i1|m.131	A0A060WID3_ONCMY	ONCMY
TR1336|c0_g1	TR1336|c0_g1_i1	TR1336|c0_g1_i1|m.132	W5L650_ASTMX	ASTMX
TR1346|c0_g1	TR1346|c0_g1_i1	NA	M4AZS3_XIPMA	XIPMA
TR1347|c0_g1	TR1347|c0_g1_i1	TR1347|c0_g1_i1|m.134	A3KQM9_DANRE	DANRE
TR1350|c0_g1	TR1350|c0_g1_i1	TR1350|c0_g1_i1|m.135	Q56A46_DANRE	DANRE
TR1355|c0_g1	TR1355|c0_g1_i1	TR1355|c0_g1_i1|m.136	M4AYD3_XIPMA	XIPMA
TR1357|c0_g1	TR1357|c0_g1_i1	NA	I2B312_9TELE	9TELE
TR1365|c0_g1	TR1365|c0_g1_i1	TR1365|c0_g1_i1|m.138	E7F532_DANRE	DANRE
TR1366|c0_g1	TR1366|c0_g1_i1	NA	F1QLF9_DANRE	DANRE
TR1370|c0_g1	TR1370|c0_g1_i1	TR1370|c0_g1_i1|m.139	W4YNL6_STRPU	STRPU
TR1370|c0_g1	TR1370|c0_g1_i1	TR1370|c0_g1_i1|m.140	W4YNL6_STRPU	STRPU
TR1371|c0_g1	TR1371|c0_g1_i1	NA	F1R5H2_DANRE	DANRE
TR1372|c0_g1	TR1372|c0_g1_i1	NA	F1QVE0_DANRE	DANRE
TR1429|c0_g1	TR1429|c0_g1_i1	NA	E7FA01_DANRE	DANRE
TR1432|c0_g1	TR1432|c0_g1_i1	NA	A0A060VWJ5_ONCMY	ONCMY
TR1450|c0_g1	TR1450|c0_g1_i1	NA	Q86TZ0_HUMAN	HUMAN
TR1451|c0_g1	TR1451|c0_g1_i1	NA	G3S5Z6_GORGO	GORGO
TR1460|c0_g1	TR1460|c0_g1_i1	NA	A0A060VYG6_ONCMY	ONCMY
TR1463|c0_g1	TR1463|c0_g1_i1	NA	Q804I6_CARAU	CARAU
TR1467|c0_g1	TR1467|c0_g1_i1	TR1467|c0_g1_i1|m.145	I3KI07_ORENI	ORENI
TR1475|c0_g1	TR1475|c0_g1_i1	NA	A0A060YUE8_ONCMY	ONCMY
TR1481|c0_g1	TR1481|c0_g1_i1	NA	I6Q9A0_9CAUD	9CAUD
TR1491|c0_g1	TR1491|c0_g1_i1	NA	A0A096P180_PAPAN	PAPAN
TR1492|c0_g1	TR1492|c0_g1_i1	NA	A0A060Y4R4_ONCMY	ONCMY
TR1502|c0_g1	TR1502|c0_g1_i1	NA	A0A060W815_ONCMY	ONCMY
TR1525|c0_g1	TR1525|c0_g1_i1	NA	F1Q6J3_DANRE	DANRE
TR1535|c0_g1	TR1535|c0_g1_i1	NA	A7RX13_NEMVE	NEMVE
TR1538|c0_g1	TR1538|c0_g1_i1	NA	A0A060YYM2_ONCMY	ONCMY
TR1539|c0_g1	TR1539|c0_g1_i1	TR1539|c0_g1_i1|m.147	Q1RMA3_DANRE	DANRE
TR1544|c0_g1	TR1544|c0_g1_i1	NA	E7FH03_DANRE	DANRE
TR1553|c0_g1	TR1553|c0_g1_i1	NA	F1RB49_DANRE	DANRE
TR1554|c0_g1	TR1554|c0_g1_i1	NA	Q6BDC3_DANRE	DANRE
TR1565|c0_g1	TR1565|c0_g1_i1	NA	E7F3G4_DANRE	DANRE
TR1578|c0_g1	TR1578|c0_g1_i1	NA	F1QXH3_DANRE	DANRE
TR1581|c0_g1	TR1581|c0_g1_i1	TR1581|c0_g1_i1|m.150	H2S1A7_TAKRU	TAKRU
TR1603|c0_g1	TR1603|c0_g1_i1	NA	B0R0P3_DANRE	DANRE
TR1605|c0_g1	TR1605|c0_g1_i1	TR1605|c0_g1_i1|m.151	W5KJY6_ASTMX	ASTMX
TR1617|c0_g1	TR1617|c0_g1_i1	NA	F1QJ91_DANRE	DANRE
TR1636|c0_g1	TR1636|c0_g1_i1	TR1636|c0_g1_i1|m.154	W5JXN1_ASTMX	ASTMX
TR1654|c0_g1	TR1654|c0_g1_i1	NA	E7FCA4_DANRE	DANRE
TR1665|c0_g1	TR1665|c0_g1_i1	NA	E9QD15_DANRE	DANRE
TR1671|c0_g1	TR1671|c0_g1_i1	NA	E7F089_DANRE	DANRE
TR1672|c0_g1	TR1672|c0_g1_i1	NA	A0A096M251_POEFO	POEFO
TR1673|c0_g1	TR1673|c0_g1_i1	NA	A0A060XYM1_ONCMY	ONCMY
TR1682|c0_g1	TR1682|c0_g1_i1	NA	C3ZLY3_BRAFL	BRAFL
TR1684|c0_g1	TR1684|c0_g1_i1	NA	Q6IMA0_DANRE	DANRE
TR1685|c0_g1	TR1685|c0_g1_i1	NA	F1R2Z7_DANRE	DANRE
TR1692|c0_g1	TR1692|c0_g1_i1	NA	F1QV77_DANRE	DANRE
TR1694|c0_g1	TR1694|c0_g1_i1	NA	W5NM24_LEPOC	LEPOC
TR1696|c0_g1	TR1696|c0_g1_i1	NA	F1Q552_DANRE	DANRE
TR1706|c0_g1	TR1706|c0_g1_i1	TR1706|c0_g1_i1|m.156	V9LIA2_CALMI	CALMI
TR1720|c0_g1	TR1720|c0_g1_i1	NA	X1WCW3_DANRE	DANRE
TR1730|c0_g1	TR1730|c0_g1_i1	TR1730|c0_g1_i1|m.159	E7FEA2_DANRE	DANRE
TR1751|c0_g1	TR1751|c0_g1_i1	TR1751|c0_g1_i1|m.160	A0A091LLR4_CATAU	CATAU
TR1763|c0_g1	TR1763|c0_g1_i1	TR1763|c0_g1_i1|m.164	A0A060YN15_ONCMY	ONCMY
TR1768|c0_g1	TR1768|c0_g1_i1	NA	Q8UWC9_TETNG	TETNG
TR1771|c0_g1	TR1771|c0_g1_i1	TR1771|c0_g1_i1|m.165	W5LT48_ASTMX	ASTMX
TR1776|c0_g1	TR1776|c0_g1_i1	TR1776|c0_g1_i1|m.166	M5APB2_DANRE	DANRE
TR1785|c0_g1	TR1785|c0_g1_i1	TR1785|c0_g1_i1|m.169	A4IG75_DANRE	DANRE
TR1788|c0_g1	TR1788|c0_g1_i1	TR1788|c0_g1_i1|m.170	A0A060W815_ONCMY	ONCMY
TR1796|c0_g1	TR1796|c0_g1_i1	TR1796|c0_g1_i1|m.171	T1W0Q1_CYPCA	CYPCA
TR1802|c0_g1	TR1802|c0_g1_i1	TR1802|c0_g1_i1|m.172	E7F567_DANRE	DANRE
TR1808|c0_g1	TR1808|c0_g1_i1	NA	H2N0I6_ORYLA	ORYLA
TR1813|c0_g1	TR1813|c0_g1_i1	TR1813|c0_g1_i1|m.173	A0A091UD44_PHORU	PHORU
TR1813|c1_g1	TR1813|c1_g1_i1	TR1813|c1_g1_i1|m.174	W5ML10_LEPOC	LEPOC
TR1821|c0_g1	TR1821|c0_g1_i1	TR1821|c0_g1_i1|m.175	W5KAW1_ASTMX	ASTMX
TR1829|c0_g1	TR1829|c0_g1_i1	NA	I2S6B7_ECOLX	ECOLX
TR1834|c0_g1	TR1834|c0_g1_i1	NA	E9QJH8_DANRE	DANRE
TR1836|c0_g1	TR1836|c0_g1_i1	TR1836|c0_g1_i1|m.177	B8JLX8_DANRE	DANRE
TR1844|c0_g1	TR1844|c0_g1_i1	TR1844|c0_g1_i1|m.178	F1RDS3_DANRE	DANRE
TR1854|c0_g1	TR1854|c0_g1_i1	TR1854|c0_g1_i1|m.179	E7EXP4_DANRE	DANRE
TR1858|c0_g1	TR1858|c0_g1_i1	TR1858|c0_g1_i1|m.181	W5L650_ASTMX	ASTMX
TR1861|c0_g1	TR1861|c0_g1_i1	TR1861|c0_g1_i1|m.182	F1QF11_DANRE	DANRE
TR1865|c0_g1	TR1865|c0_g1_i1	TR1865|c0_g1_i1|m.184	B6D7H3_DANRE	DANRE
TR1865|c0_g1	TR1865|c0_g1_i1	TR1865|c0_g1_i1|m.183	B6D7H3_DANRE	DANRE
TR1866|c0_g1	TR1866|c0_g1_i1	NA	G3CQ77_CARAU	CARAU
TR1868|c0_g1	TR1868|c0_g1_i1	NA	Q0P479_DANRE	DANRE
TR1869|c0_g1	TR1869|c0_g1_i1	TR1869|c0_g1_i1|m.185	M4AYD3_XIPMA	XIPMA
TR1869|c0_g2	TR1869|c0_g2_i1	TR1869|c0_g2_i1|m.186	M4AYD3_XIPMA	XIPMA
TR1872|c0_g1	TR1872|c0_g1_i1	NA	E7FDM8_DANRE	DANRE
TR1882|c0_g1	TR1882|c0_g1_i1	NA	I3KY87_ORENI	ORENI
TR1892|c0_g1	TR1892|c0_g1_i1	NA	E7FER3_DANRE	DANRE
TR1923|c0_g1	TR1923|c0_g1_i1	TR1923|c0_g1_i1|m.188	B0R0K2_DANRE	DANRE
TR1941|c0_g1	TR1941|c0_g1_i1	NA	A0A060ZAK5_ONCMY	ONCMY
TR1943|c0_g1	TR1943|c0_g1_i1	TR1943|c0_g1_i1|m.190	Q45NF9_DANRE	DANRE
TR1946|c0_g1	TR1946|c0_g1_i1	NA	I3KXZ1_ORENI	ORENI
TR1950|c0_g1	TR1950|c0_g1_i1	TR1950|c0_g1_i1|m.191	F1QQZ2_DANRE	DANRE
TR1953|c0_g1	TR1953|c0_g1_i1	NA	E7F1X4_DANRE	DANRE
TR1966|c0_g1	TR1966|c0_g1_i1	NA	M4AZ66_XIPMA	XIPMA
TR1974|c0_g1	TR1974|c0_g1_i1	TR1974|c0_g1_i1|m.193	B0UXM1_DANRE	DANRE
TR1981|c0_g1	TR1981|c0_g1_i1	NA	U1HGL6_9BRAD	9BRAD
TR1985|c0_g1	TR1985|c0_g1_i1	NA	F1QWZ3_DANRE	DANRE
TR1989|c0_g1	TR1989|c0_g1_i1	NA	G3N4E1_GASAC	GASAC
TR2001|c0_g1	TR2001|c0_g1_i1	NA	Q6DEJ2_DANRE	DANRE
TR2018|c0_g1	TR2018|c0_g1_i1	NA	E6ZGJ1_DICLA	DICLA
TR2034|c0_g1	TR2034|c0_g1_i1	NA	A0A060VV99_ONCMY	ONCMY
TR2049|c0_g1	TR2049|c0_g1_i1	NA	I3KZ01_ORENI	ORENI
TR2053|c0_g1	TR2053|c0_g1_i1	NA	C7CBU4_METED	METED
TR2066|c0_g1	TR2066|c0_g1_i1	NA	A0A060Z4P2_ONCMY	ONCMY
TR2077|c0_g1	TR2077|c0_g1_i1	NA	W4Z3W8_STRPU	STRPU
TR2078|c0_g1	TR2078|c0_g1_i1	NA	F1QGQ2_DANRE	DANRE
TR2081|c0_g1	TR2081|c0_g1_i1	TR2081|c0_g1_i1|m.194	U1H9M1_9BRAD	9BRAD
TR2082|c0_g1	TR2082|c0_g1_i1	NA	E7F5Q9_DANRE	DANRE
TR2089|c0_g1	TR2089|c0_g1_i1	NA	F1QTQ5_DANRE	DANRE
TR2096|c0_g1	TR2096|c0_g1_i1	TR2096|c0_g1_i1|m.195	F1QP08_DANRE	DANRE
TR2115|c0_g1	TR2115|c0_g1_i1	NA	W4YRC9_STRPU	STRPU
TR2165|c0_g1	TR2165|c0_g1_i1	NA	H0Y2I6_OTOGA	OTOGA
TR2183|c0_g1	TR2183|c0_g1_i1	NA	F1R7W0_DANRE	DANRE
TR2189|c0_g1	TR2189|c0_g1_i1	NA	Q2MHK8_DANRE	DANRE
TR2199|c0_g1	TR2199|c0_g1_i1	NA	A0A060XZZ2_ONCMY	ONCMY
TR2208|c0_g1	TR2208|c0_g1_i1	NA	A0A087YR09_POEFO	POEFO
TR2209|c0_g1	TR2209|c0_g1_i1	NA	Q6NW75_DANRE	DANRE
TR2211|c0_g1	TR2211|c0_g1_i1	NA	W4ZHL6_STRPU	STRPU
TR2218|c0_g1	TR2218|c0_g1_i1	NA	A4QN72_DANRE	DANRE
TR2252|c0_g1	TR2252|c0_g1_i1	TR2252|c0_g1_i1|m.201	R9XWX7_CLABA	CLABA
TR2262|c0_g1	TR2262|c0_g1_i1	NA	X1WGJ9_DANRE	DANRE
TR2270|c0_g1	TR2270|c0_g1_i1	NA	F1RD09_DANRE	DANRE
TR2275|c0_g1	TR2275|c0_g1_i1	NA	Q5U3W7_DANRE	DANRE
TR2291|c0_g1	TR2291|c0_g1_i1	NA	E7FBS3_DANRE	DANRE
TR2294|c0_g1	TR2294|c0_g1_i1	NA	F1R2L1_DANRE	DANRE
TR2295|c0_g1	TR2295|c0_g1_i1	NA	A0A060YYM2_ONCMY	ONCMY
TR2307|c0_g1	TR2307|c0_g1_i1	TR2307|c0_g1_i1|m.203	S5TZ89_DANRE	DANRE
TR2334|c0_g1	TR2334|c0_g1_i1	TR2334|c0_g1_i1|m.205	E7EXL7_DANRE	DANRE
TR2337|c0_g1	TR2337|c0_g1_i1	NA	H2S766_TAKRU	TAKRU
TR2359|c0_g1	TR2359|c0_g1_i1	TR2359|c0_g1_i1|m.206	E7EZB9_DANRE	DANRE
TR2368|c0_g1	TR2368|c0_g1_i1	NA	A0A060XZE4_ONCMY	ONCMY
TR2373|c0_g1	TR2373|c0_g1_i1	TR2373|c0_g1_i1|m.207	L7M1P6_9ACAR	9ACAR
TR2384|c0_g1	TR2384|c0_g1_i1	TR2384|c0_g1_i1|m.208	I1E5A5_AMPQE	AMPQE
TR2436|c0_g1	TR2436|c0_g1_i1	NA	M3ZY63_XIPMA	XIPMA
TR2443|c0_g1	TR2443|c0_g1_i1	TR2443|c0_g1_i1|m.211	A0A060Y1E8_ONCMY	ONCMY
TR2444|c0_g1	TR2444|c0_g1_i1	NA	H2S1A7_TAKRU	TAKRU
TR2452|c0_g1	TR2452|c0_g1_i1	NA	B8JIG5_DANRE	DANRE
TR2477|c0_g1	TR2477|c0_g1_i1	NA	A0A060VW34_ONCMY	ONCMY
TR2493|c0_g1	TR2493|c0_g1_i1	TR2493|c0_g1_i1|m.213	A0A087YRZ4_POEFO	POEFO
TR2496|c0_g1	TR2496|c0_g1_i1	NA	A9JR91_DANRE	DANRE
TR2498|c0_g1	TR2498|c0_g1_i1	NA	W5KAV4_ASTMX	ASTMX
TR2501|c0_g1	TR2501|c0_g1_i1	NA	Q9I8Z9_CARAU	CARAU
TR2508|c0_g1	TR2508|c0_g1_i1	TR2508|c0_g1_i1|m.214	K7DYK8_DANRE	DANRE
TR2509|c0_g1	TR2509|c0_g1_i1	NA	A0A060Z2Z8_ONCMY	ONCMY
TR2550|c0_g1	TR2550|c0_g1_i1	NA	A1A5Y3_DANRE	DANRE
TR2567|c0_g1	TR2567|c0_g1_i1	TR2567|c0_g1_i1|m.217	F6NMD4_DANRE	DANRE
TR2569|c0_g1	TR2569|c0_g1_i1	NA	D3TI82_DANRE	DANRE
TR2578|c0_g1	TR2578|c0_g1_i1	NA	Q2KM83_CARAU	CARAU
TR2581|c0_g1	TR2581|c0_g1_i1	NA	A0A096M0B2_POEFO	POEFO
TR2584|c0_g1	TR2584|c0_g1_i1	TR2584|c0_g1_i1|m.221	C0M006_DANRE	DANRE
TR2584|c0_g2	TR2584|c0_g2_i1	TR2584|c0_g2_i1|m.223	C0M006_DANRE	DANRE
TR2587|c0_g1	TR2587|c0_g1_i1	NA	Q566P4_DANRE	DANRE
TR2594|c0_g1	TR2594|c0_g1_i1	TR2594|c0_g1_i1|m.225	A0A060YWR8_ONCMY	ONCMY
TR2596|c0_g1	TR2596|c0_g1_i1	NA	O93283_TAKRU	TAKRU
TR2603|c0_g1	TR2603|c0_g1_i1	NA	A0A060VW34_ONCMY	ONCMY
TR2606|c0_g1	TR2606|c0_g1_i1	TR2606|c0_g1_i1|m.226	Q8FCZ6_ECOL6	ECOL6
TR2606|c0_g1	TR2606|c0_g1_i1	TR2606|c0_g1_i1|m.227	Q8FCZ6_ECOL6	ECOL6
TR2607|c0_g1	TR2607|c0_g1_i1	TR2607|c0_g1_i1|m.228	W5L2K0_ASTMX	ASTMX
TR2611|c0_g1	TR2611|c0_g1_i1	TR2611|c0_g1_i1|m.229	Q7T2E5_DANRE	DANRE
TR2617|c0_g1	TR2617|c0_g1_i1	TR2617|c0_g1_i1|m.231	W5K658_ASTMX	ASTMX
TR2618|c0_g1	TR2618|c0_g1_i1	TR2618|c0_g1_i1|m.232	X1WC83_DANRE	DANRE
TR2625|c0_g1	TR2625|c0_g1_i1	TR2625|c0_g1_i1|m.234	J9LNA1_ACYPI	ACYPI
TR2628|c0_g1	TR2628|c0_g1_i1	TR2628|c0_g1_i1|m.235	E6ZF82_DICLA	DICLA
TR2631|c0_g1	TR2631|c0_g1_i1	NA	Q1L8K8_DANRE	DANRE
TR2637|c0_g1	TR2637|c0_g1_i1	TR2637|c0_g1_i1|m.238	W5LNV5_ASTMX	ASTMX
TR2646|c0_g1	TR2646|c0_g1_i1	NA	X1WGC2_DANRE	DANRE
TR2647|c0_g1	TR2647|c0_g1_i1	NA	G3N4E1_GASAC	GASAC
TR2658|c0_g1	TR2658|c0_g1_i1	NA	E7F8U4_DANRE	DANRE
TR2662|c0_g1	TR2662|c0_g1_i1	TR2662|c0_g1_i1|m.239	F1QWE5_DANRE	DANRE
TR2706|c0_g1	TR2706|c0_g1_i1	NA	K7JC71_NASVI	NASVI
TR2722|c0_g1	TR2722|c0_g1_i1	TR2722|c0_g1_i1|m.241	A0A060X5P9_ONCMY	ONCMY
TR2723|c0_g1	TR2723|c0_g1_i1	NA	E7F3E8_DANRE	DANRE
TR2732|c0_g1	TR2732|c0_g1_i1	TR2732|c0_g1_i1|m.242	W5NNX1_LEPOC	LEPOC
TR2757|c0_g1	TR2757|c0_g1_i1	NA	Q3LG56_DANRE	DANRE
TR2758|c0_g1	TR2758|c0_g1_i1	NA	A0A060W9D4_ONCMY	ONCMY
TR2764|c0_g1	TR2764|c0_g1_i1	TR2764|c0_g1_i1|m.246	A9UGK2_DANRE	DANRE
TR2766|c0_g1	TR2766|c0_g1_i1	NA	Q7T271_PAROL	PAROL
TR2767|c0_g1	TR2767|c0_g1_i1	TR2767|c0_g1_i1|m.247	W5LT47_ASTMX	ASTMX
TR2773|c0_g1	TR2773|c0_g1_i1	TR2773|c0_g1_i1|m.249	Q7T2W1_DANRE	DANRE
TR2773|c0_g1	TR2773|c0_g1_i1	TR2773|c0_g1_i1|m.250	Q7T2W1_DANRE	DANRE
TR2774|c0_g1	TR2774|c0_g1_i1	NA	W5NJP5_LEPOC	LEPOC
TR2788|c0_g1	TR2788|c0_g1_i1	NA	F1R1Z1_DANRE	DANRE
TR2795|c0_g1	TR2795|c0_g1_i1	NA	F1QFR0_DANRE	DANRE
TR2816|c0_g1	TR2816|c0_g1_i1	NA	F1Q6L0_DANRE	DANRE
TR2836|c0_g1	TR2836|c0_g1_i1	TR2836|c0_g1_i1|m.251	H2N1V0_ORYLA	ORYLA
TR2836|c0_g2	TR2836|c0_g2_i1	NA	H2N0I6_ORYLA	ORYLA
TR2847|c0_g1	TR2847|c0_g1_i1	TR2847|c0_g1_i1|m.254	A0A060YME4_ONCMY	ONCMY
TR2848|c0_g1	TR2848|c0_g1_i1	TR2848|c0_g1_i1|m.255	A0A096LX15_POEFO	POEFO
TR2860|c0_g1	TR2860|c0_g1_i1	TR2860|c0_g1_i1|m.256	F1QXA6_DANRE	DANRE
TR2874|c0_g1	TR2874|c0_g1_i1	NA	A5X6X5_DANRE	DANRE
TR2880|c0_g1	TR2880|c0_g1_i1	NA	G3N4E1_GASAC	GASAC
TR2896|c0_g1	TR2896|c0_g1_i1	NA	A0A099J1I8_9BRAD	9BRAD
TR2899|c0_g1	TR2899|c0_g1_i1	NA	A0A060YTL0_ONCMY	ONCMY
TR2906|c0_g1	TR2906|c0_g1_i1	NA	B3DIN1_DANRE	DANRE
TR2915|c0_g1	TR2915|c0_g1_i1	NA	A0A087Y551_POEFO	POEFO
TR2916|c0_g1	TR2916|c0_g1_i1	NA	J9ZKK4_ECO14	ECO14
TR2919|c0_g1	TR2919|c0_g1_i1	TR2919|c0_g1_i1|m.259	V8NGZ8_OPHHA	OPHHA
TR2927|c0_g1	TR2927|c0_g1_i1	NA	A0A060Z4W9_ONCMY	ONCMY
TR2944|c0_g1	TR2944|c0_g1_i1	NA	Q3T2L2_DANRE	DANRE
TR2971|c0_g1	TR2971|c0_g1_i1	NA	E7F760_DANRE	DANRE
TR2976|c0_g1	TR2976|c0_g1_i1	TR2976|c0_g1_i1|m.261	F1QV00_DANRE	DANRE
TR2980|c0_g1	TR2980|c0_g1_i1	TR2980|c0_g1_i1|m.263	F1QEM0_DANRE	DANRE
TR2988|c0_g1	TR2988|c0_g1_i1	TR2988|c0_g1_i1|m.264	F1QNS6_DANRE	DANRE
TR2994|c0_g1	TR2994|c0_g1_i1	TR2994|c0_g1_i1|m.266	F1REJ8_DANRE	DANRE
TR2994|c0_g1	TR2994|c0_g1_i1	TR2994|c0_g1_i1|m.265	F1REJ8_DANRE	DANRE
TR3002|c0_g1	TR3002|c0_g1_i1	TR3002|c0_g1_i1|m.268	F1QRN7_DANRE	DANRE
TR3004|c0_g1	TR3004|c0_g1_i1	NA	F1QKA5_DANRE	DANRE
TR3011|c0_g1	TR3011|c0_g1_i1	TR3011|c0_g1_i1|m.269	E7FFV2_DANRE	DANRE
TR3012|c0_g1	TR3012|c0_g1_i1	TR3012|c0_g1_i1|m.270	F8W2W0_DANRE	DANRE
TR3014|c0_g1	TR3014|c0_g1_i1	TR3014|c0_g1_i1|m.272	F1Q4Z1_DANRE	DANRE
TR3017|c0_g1	TR3017|c0_g1_i1	NA	I1FUM6_AMPQE	AMPQE
TR3017|c0_g2	TR3017|c0_g2_i1	TR3017|c0_g2_i1|m.274	I1FUM6_AMPQE	AMPQE
TR3024|c0_g1	TR3024|c0_g1_i1	TR3024|c0_g1_i1|m.275	Q1L9F9_DANRE	DANRE
TR3029|c0_g1	TR3029|c0_g1_i1	TR3029|c0_g1_i1|m.277	R4GE33_DANRE	DANRE
TR3031|c0_g1	TR3031|c0_g1_i1	NA	H3BIK2_LATCH	LATCH
TR3034|c0_g1	TR3034|c0_g1_i1	TR3034|c0_g1_i1|m.278	R7UE40_CAPTE	CAPTE
TR3034|c0_g1	TR3034|c0_g1_i1	TR3034|c0_g1_i1|m.280	R7UE40_CAPTE	CAPTE
TR3040|c0_g1	TR3040|c0_g1_i1	TR3040|c0_g1_i1|m.281	Q8UVH4_DANRE	DANRE
TR3044|c0_g1	TR3044|c0_g1_i1	NA	I3IS68_DANRE	DANRE
TR3089|c0_g1	TR3089|c0_g1_i1	NA	W5L2A8_ASTMX	ASTMX
TR3101|c0_g1	TR3101|c0_g1_i1	NA	W5L2T7_ASTMX	ASTMX
TR3110|c0_g1	TR3110|c0_g1_i1	NA	E7EYI4_DANRE	DANRE
TR3120|c0_g1	TR3120|c0_g1_i1	NA	A0A060XY48_ONCMY	ONCMY
TR3130|c0_g1	TR3130|c0_g1_i1	TR3130|c0_g1_i1|m.283	E7FDA5_DANRE	DANRE
TR3141|c0_g1	TR3141|c0_g1_i1	NA	Q502K6_DANRE	DANRE
TR3148|c0_g1	TR3148|c0_g1_i1	TR3148|c0_g1_i1|m.284	B8A5W1_DANRE	DANRE
TR3151|c0_g1	TR3151|c0_g1_i1	NA	W5LGA7_ASTMX	ASTMX
TR3155|c0_g1	TR3155|c0_g1_i1	TR3155|c0_g1_i1|m.286	W5UKK8_ICTPU	ICTPU
TR3155|c0_g1	TR3155|c0_g1_i1	TR3155|c0_g1_i1|m.287	W5UKK8_ICTPU	ICTPU
TR3156|c0_g1	TR3156|c0_g1_i1	NA	E7FDT4_DANRE	DANRE
TR3160|c0_g1	TR3160|c0_g1_i1	TR3160|c0_g1_i1|m.288	F1QRQ2_DANRE	DANRE
TR3168|c0_g1	TR3168|c0_g1_i1	NA	F8W4E9_DANRE	DANRE
TR3170|c0_g1	TR3170|c0_g1_i1	NA	E7F9L9_DANRE	DANRE
TR3182|c0_g1	TR3182|c0_g1_i1	TR3182|c0_g1_i1|m.290	B0UYT6_DANRE	DANRE
TR3186|c0_g1	TR3186|c0_g1_i1	NA	Q8UWC9_TETNG	TETNG
TR3195|c0_g1	TR3195|c0_g1_i1	TR3195|c0_g1_i1|m.294	B8JHU7_DANRE	DANRE
TR3200|c0_g1	TR3200|c0_g1_i1	NA	F1Q6A6_DANRE	DANRE
TR3211|c0_g1	TR3211|c0_g1_i1	NA	F8W378_DANRE	DANRE
TR3212|c0_g1	TR3212|c0_g1_i1	TR3212|c0_g1_i1|m.295	E7F1G7_DANRE	DANRE
TR3216|c0_g1	TR3216|c0_g1_i1	NA	W4XYH4_STRPU	STRPU
TR3222|c0_g1	TR3222|c0_g1_i1	NA	F1RBJ1_DANRE	DANRE
TR3238|c0_g1	TR3238|c0_g1_i1	TR3238|c0_g1_i1|m.296	H9GZ88_DANRE	DANRE
TR3241|c0_g1	TR3241|c0_g1_i1	NA	F1QWB8_DANRE	DANRE
TR3250|c0_g1	TR3250|c0_g1_i1	TR3250|c0_g1_i1|m.297	I3JVK8_ORENI	ORENI
TR3256|c0_g1	TR3256|c0_g1_i1	NA	Q6PC74_DANRE	DANRE
TR3314|c0_g1	TR3314|c0_g1_i1	NA	E7F8B9_DANRE	DANRE
TR3323|c0_g1	TR3323|c0_g1_i1	NA	G3N8T5_GASAC	GASAC
TR3325|c0_g1	TR3325|c0_g1_i1	NA	Q7M3L8_EPTST	EPTST
TR3327|c0_g1	TR3327|c0_g1_i1	NA	W8PGK7_LABRO	LABRO
TR3348|c0_g1	TR3348|c0_g1_i1	NA	Q76IL3_DANRE	DANRE
TR3359|c0_g1	TR3359|c0_g1_i1	NA	H3C6P6_TETNG	TETNG
TR3373|c0_g1	TR3373|c0_g1_i1	NA	H2L8R2_ORYLA	ORYLA
TR3388|c0_g1	TR3388|c0_g1_i1	NA	W4ZL69_STRPU	STRPU
TR3389|c0_g1	TR3389|c0_g1_i1	NA	W5NM24_LEPOC	LEPOC
TR3395|c0_g1	TR3395|c0_g1_i1	NA	E7EXF7_DANRE	DANRE
TR3401|c0_g1	TR3401|c0_g1_i1	NA	M4AZA3_XIPMA	XIPMA
TR3428|c0_g1	TR3428|c0_g1_i1	TR3428|c0_g1_i1|m.300	A4JYK4_DANRE	DANRE
TR3428|c0_g1	TR3428|c0_g1_i1	TR3428|c0_g1_i1|m.301	A4JYK4_DANRE	DANRE
TR3433|c0_g1	TR3433|c0_g1_i1	NA	B8JJ41_DANRE	DANRE
TR3434|c0_g1	TR3434|c0_g1_i1	NA	G7DHF3_BRAJP	BRAJP
TR3436|c0_g1	TR3436|c0_g1_i1	TR3436|c0_g1_i1|m.302	W4ZJ18_STRPU	STRPU
TR3437|c0_g1	TR3437|c0_g1_i1	TR3437|c0_g1_i1|m.304	F1QBG4_DANRE	DANRE
TR3437|c0_g1	TR3437|c0_g1_i1	TR3437|c0_g1_i1|m.303	F1QBG4_DANRE	DANRE
TR3438|c0_g1	TR3438|c0_g1_i1	NA	E9QBH9_DANRE	DANRE
TR3440|c0_g1	TR3440|c0_g1_i1	TR3440|c0_g1_i1|m.305	A0A091PD05_LEPDC	LEPDC
TR3441|c0_g1	TR3441|c0_g1_i1	TR3441|c0_g1_i1|m.306	H3A010_LATCH	LATCH
TR3448|c0_g1	TR3448|c0_g1_i1	TR3448|c0_g1_i1|m.307	A8WFZ9_DANRE	DANRE
TR3461|c0_g1	TR3461|c0_g1_i1	NA	W5L2I5_ASTMX	ASTMX
TR3468|c0_g1	TR3468|c0_g1_i1	TR3468|c0_g1_i1|m.308	Q4AED4_ORYLA	ORYLA
TR3474|c0_g1	TR3474|c0_g1_i1	NA	V8N772_OPHHA	OPHHA
TR3504|c0_g1	TR3504|c0_g1_i1	TR3504|c0_g1_i1|m.310	H2MXN2_ORYLA	ORYLA
TR3511|c0_g1	TR3511|c0_g1_i1	NA	Q76IL9_DANRE	DANRE
TR3514|c0_g1	TR3514|c0_g1_i1	NA	D8BXV9_ECOLX	ECOLX
TR3533|c0_g1	TR3533|c0_g1_i1	NA	F1R4M5_DANRE	DANRE
TR3538|c0_g1	TR3538|c0_g1_i1	NA	E7EZM7_DANRE	DANRE
TR3545|c0_g1	TR3545|c0_g1_i1	NA	I3KZ40_ORENI	ORENI
TR3560|c0_g1	TR3560|c0_g1_i1	NA	O57587_DANRE	DANRE
TR3580|c0_g1	TR3580|c0_g1_i1	TR3580|c0_g1_i1|m.311	B0S644_DANRE	DANRE
TR3591|c0_g1	TR3591|c0_g1_i1	TR3591|c0_g1_i1|m.312	Q6DG85_DANRE	DANRE
TR3596|c0_g1	TR3596|c0_g1_i1	TR3596|c0_g1_i1|m.314	E7F2T0_DANRE	DANRE
TR3599|c0_g1	TR3599|c0_g1_i1	TR3599|c0_g1_i1|m.315	W5LLA1_ASTMX	ASTMX
TR3614|c0_g1	TR3614|c0_g1_i1	NA	F1QWR2_DANRE	DANRE
TR3623|c0_g1	TR3623|c0_g1_i1	NA	W5L207_ASTMX	ASTMX
TR3627|c0_g1	TR3627|c0_g1_i1	TR3627|c0_g1_i1|m.318	A0A096LX15_POEFO	POEFO
TR3631|c0_g1	TR3631|c0_g1_i1	TR3631|c0_g1_i1|m.320	Q8UWC9_TETNG	TETNG
TR3632|c0_g1	TR3632|c0_g1_i1	NA	Q1LWT6_DANRE	DANRE
TR3639|c0_g1	TR3639|c0_g1_i1	NA	R4GEI9_DANRE	DANRE
TR3643|c0_g1	TR3643|c0_g1_i1	TR3643|c0_g1_i1|m.321	A0MGZ0_DANRE	DANRE
TR3647|c0_g1	TR3647|c0_g1_i1	NA	E7FE47_DANRE	DANRE
TR3649|c0_g1	TR3649|c0_g1_i1	NA	M4A6U0_XIPMA	XIPMA
TR3656|c0_g1	TR3656|c0_g1_i1	NA	E7FEA2_DANRE	DANRE
TR3688|c0_g1	TR3688|c0_g1_i1	NA	X1WFI0_DANRE	DANRE
TR3699|c0_g1	TR3699|c0_g1_i1	TR3699|c0_g1_i1|m.324	Q5XJ87_DANRE	DANRE
TR3713|c0_g1	TR3713|c0_g1_i1	NA	Q8UWC9_TETNG	TETNG
TR3715|c0_g1	TR3715|c0_g1_i1	NA	H5YF03_9BRAD	9BRAD
TR3717|c0_g1	TR3717|c0_g1_i1	NA	W5UGU9_ICTPU	ICTPU
TR3719|c0_g1	TR3719|c0_g1_i1	NA	Q5RID1_DANRE	DANRE
TR3732|c0_g1	TR3732|c0_g1_i1	NA	M4AYF3_XIPMA	XIPMA
TR3736|c0_g1	TR3736|c0_g1_i1	NA	W5NN95_LEPOC	LEPOC
TR3760|c0_g1	TR3760|c0_g1_i1	NA	F1QUS2_DANRE	DANRE
TR3775|c0_g1	TR3775|c0_g1_i1	TR3775|c0_g1_i1|m.326	A0A060WHN9_ONCMY	ONCMY
TR3776|c0_g1	TR3776|c0_g1_i1	TR3776|c0_g1_i1|m.327	E7F688_DANRE	DANRE
TR3787|c0_g1	TR3787|c0_g1_i1	TR3787|c0_g1_i1|m.328	K7EYB8_PELSI	PELSI
TR3795|c0_g1	TR3795|c0_g1_i1	NA	M4B0P9_XIPMA	XIPMA
TR3797|c0_g1	TR3797|c0_g1_i1	NA	F1QIE6_DANRE	DANRE
TR3807|c0_g1	TR3807|c0_g1_i1	TR3807|c0_g1_i1|m.331	C9VXS7_SPAAU	SPAAU
TR3814|c0_g1	TR3814|c0_g1_i1	TR3814|c0_g1_i1|m.332	F1RCR4_DANRE	DANRE
TR3818|c0_g1	TR3818|c0_g1_i1	TR3818|c0_g1_i1|m.334	U5Y4M1_9CAEN	9CAEN
TR3818|c0_g1	TR3818|c0_g1_i1	TR3818|c0_g1_i1|m.333	U5Y4M1_9CAEN	9CAEN
TR3819|c0_g1	TR3819|c0_g1_i1	TR3819|c0_g1_i1|m.335	E0WQH0_9ENTR	9ENTR
TR3826|c0_g1	TR3826|c0_g1_i1	NA	A5PM71_DANRE	DANRE
TR3828|c0_g1	TR3828|c0_g1_i1	TR3828|c0_g1_i1|m.336	F1QVM1_DANRE	DANRE
TR3848|c0_g1	TR3848|c0_g1_i1	NA	E7F2T7_DANRE	DANRE
TR3856|c0_g1	TR3856|c0_g1_i1	NA	I3JVS8_ORENI	ORENI
TR3859|c0_g1	TR3859|c0_g1_i1	NA	K7F0G6_PELSI	PELSI
TR3865|c0_g1	TR3865|c0_g1_i1	NA	B6ZRC8_ECO57	ECO57
TR3888|c0_g1	TR3888|c0_g1_i1	NA	F9DEA6_9BACT	9BACT
TR3897|c0_g1	TR3897|c0_g1_i1	NA	W5LU99_ASTMX	ASTMX
TR3915|c0_g1	TR3915|c0_g1_i1	NA	A5EC00_BRASB	BRASB
TR3918|c0_g1	TR3918|c0_g1_i1	NA	A0A060ZST2_ONCMY	ONCMY
TR3921|c0_g1	TR3921|c0_g1_i1	NA	W5NM61_LEPOC	LEPOC
TR3926|c0_g1	TR3926|c0_g1_i1	TR3926|c0_g1_i1|m.338	F1QVC8_DANRE	DANRE
TR3944|c0_g1	TR3944|c0_g1_i1	NA	A0A060Y9X7_ONCMY	ONCMY
TR3949|c0_g1	TR3949|c0_g1_i1	NA	Q7ZZT5_DANRE	DANRE
TR3962|c0_g1	TR3962|c0_g1_i1	NA	E7F281_DANRE	DANRE
TR3998|c0_g1	TR3998|c0_g1_i1	NA	Q8UWD0_TETNG	TETNG
TR4003|c0_g1	TR4003|c0_g1_i1	NA	E7F976_DANRE	DANRE
TR4051|c0_g1	TR4051|c0_g1_i1	NA	Q76IM6_TETNG	TETNG
TR4058|c0_g1	TR4058|c0_g1_i1	TR4058|c0_g1_i1|m.342	W5LCX9_ASTMX	ASTMX
TR4077|c0_g1	TR4077|c0_g1_i1	NA	E7F054_DANRE	DANRE
TR4085|c0_g1	TR4085|c0_g1_i1	NA	M4AYD3_XIPMA	XIPMA
TR4086|c0_g1	TR4086|c0_g1_i1	TR4086|c0_g1_i1|m.343	W5LF87_ASTMX	ASTMX
TR4086|c0_g2	TR4086|c0_g2_i1	NA	W5LF87_ASTMX	ASTMX
TR4087|c0_g1	TR4087|c0_g1_i1	NA	H9GXI4_DANRE	DANRE
TR4133|c0_g1	TR4133|c0_g1_i1	NA	E7F4B5_DANRE	DANRE
TR4146|c0_g1	TR4146|c0_g1_i1	TR4146|c0_g1_i1|m.347	E7F5G7_DANRE	DANRE
TR4151|c0_g1	TR4151|c0_g1_i1	NA	W4XIC7_STRPU	STRPU
TR4158|c0_g1	TR4158|c0_g1_i1	NA	F1QIM9_DANRE	DANRE
TR4175|c0_g1	TR4175|c0_g1_i1	NA	G6CNC0_DANPL	DANPL
TR4195|c0_g1	TR4195|c0_g1_i1	NA	Q9W6D9_DANRE	DANRE
TR4207|c0_g1	TR4207|c0_g1_i1	NA	K7EWP5_PELSI	PELSI
TR4208|c0_g1	TR4208|c0_g1_i1	NA	R4GDY2_DANRE	DANRE
TR4217|c0_g1	TR4217|c0_g1_i1	NA	Q4V9I3_DANRE	DANRE
TR4217|c0_g2	TR4217|c0_g2_i1	NA	Q4V9I3_DANRE	DANRE
TR4252|c0_g1	TR4252|c0_g1_i1	NA	M4AZ54_XIPMA	XIPMA
TR4269|c0_g1	TR4269|c0_g1_i1	NA	F1RAP1_DANRE	DANRE
TR4270|c0_g1	TR4270|c0_g1_i1	NA	W4YRC9_STRPU	STRPU
TR4271|c0_g1	TR4271|c0_g1_i1	NA	R4GEJ0_DANRE	DANRE
TR4280|c0_g1	TR4280|c0_g1_i1	NA	F1R7W0_DANRE	DANRE
TR4283|c0_g1	TR4283|c0_g1_i1	NA	J9LXN7_ACYPI	ACYPI
TR4290|c0_g1	TR4290|c0_g1_i1	NA	E7FF77_DANRE	DANRE
TR4350|c0_g1	TR4350|c0_g1_i1	TR4350|c0_g1_i1|m.349	A0A060WFC9_ONCMY	ONCMY
TR4354|c0_g1	TR4354|c0_g1_i1	NA	E7F1D0_DANRE	DANRE
TR4368|c0_g1	TR4368|c0_g1_i1	NA	F1R5H0_DANRE	DANRE
TR4370|c0_g1	TR4370|c0_g1_i1	NA	I3KZL8_ORENI	ORENI
TR4375|c0_g1	TR4375|c0_g1_i1	NA	F1QR69_DANRE	DANRE
TR4375|c0_g2	TR4375|c0_g2_i1	NA	W5LBB9_ASTMX	ASTMX
TR4379|c0_g1	TR4379|c0_g1_i1	TR4379|c0_g1_i1|m.351	Q1LYJ6_DANRE	DANRE
TR4390|c0_g1	TR4390|c0_g1_i1	NA	E7FFL0_DANRE	DANRE
TR4399|c0_g1	TR4399|c0_g1_i1	TR4399|c0_g1_i1|m.352	E7FFN0_DANRE	DANRE
TR4403|c0_g1	TR4403|c0_g1_i1	TR4403|c0_g1_i1|m.354	H2S1A7_TAKRU	TAKRU
TR4408|c0_g2	TR4408|c0_g2_i1	NA	Q76IN1_TETNG	TETNG
TR4430|c0_g1	TR4430|c0_g1_i1	NA	M7BA24_CHEMY	CHEMY
TR4433|c0_g1	TR4433|c0_g1_i1	NA	F8W399_DANRE	DANRE
TR4436|c0_g1	TR4436|c0_g1_i1	TR4436|c0_g1_i1|m.357	W5LUG0_ASTMX	ASTMX
TR4440|c0_g1	TR4440|c0_g1_i1	NA	A0A060W6G1_ONCMY	ONCMY
TR4444|c0_g1	TR4444|c0_g1_i1	NA	Q8UWD1_TETNG	TETNG
TR4450|c0_g1	TR4450|c0_g1_i1	TR4450|c0_g1_i1|m.359	F1QGT6_DANRE	DANRE
TR4453|c0_g1	TR4453|c0_g1_i1	TR4453|c0_g1_i1|m.360	W5KRL5_ASTMX	ASTMX
TR4454|c0_g1	TR4454|c0_g1_i1	TR4454|c0_g1_i1|m.362	A0A060X723_ONCMY	ONCMY
TR4461|c0_g1	TR4461|c0_g1_i1	NA	U1H6C6_9BRAD	9BRAD
TR4483|c0_g1	TR4483|c0_g1_i1	NA	I3JF54_ORENI	ORENI
TR4489|c0_g1	TR4489|c0_g1_i1	NA	F1R523_DANRE	DANRE
TR4493|c0_g1	TR4493|c0_g1_i1	TR4493|c0_g1_i1|m.366	H2L772_ORYLA	ORYLA
TR4505|c0_g1	TR4505|c0_g1_i1	NA	M4B123_XIPMA	XIPMA
TR4510|c0_g1	TR4510|c0_g1_i1	NA	E7EZJ2_DANRE	DANRE
TR4511|c0_g1	TR4511|c0_g1_i1	NA	H3BDB3_LATCH	LATCH
TR4516|c0_g1	TR4516|c0_g1_i1	TR4516|c0_g1_i1|m.368	W5LE13_ASTMX	ASTMX
TR4530|c0_g1	TR4530|c0_g1_i1	NA	F1QWI1_DANRE	DANRE
TR4547|c0_g1	TR4547|c0_g1_i1	NA	I3J2R5_ORENI	ORENI
TR4557|c0_g1	TR4557|c0_g1_i1	NA	B0S5R2_DANRE	DANRE
TR4574|c0_g1	TR4574|c0_g1_i1	NA	Q3LG55_DANRE	DANRE
TR4585|c0_g1	TR4585|c0_g1_i1	NA	F1RBX9_DANRE	DANRE
TR4588|c0_g1	TR4588|c0_g1_i1	TR4588|c0_g1_i1|m.371	X1WDN2_DANRE	DANRE
TR4591|c0_g1	TR4591|c0_g1_i1	TR4591|c0_g1_i1|m.372	E7F6Y0_DANRE	DANRE
TR4592|c0_g1	TR4592|c0_g1_i1	NA	W5KNN0_ASTMX	ASTMX
TR4598|c0_g1	TR4598|c0_g1_i1	NA	A9JRY3_DANRE	DANRE
TR4603|c0_g1	TR4603|c0_g1_i1	TR4603|c0_g1_i1|m.374	Q195J2_DANRE	DANRE
TR4605|c0_g1	TR4605|c0_g1_i1	TR4605|c0_g1_i1|m.376	A2BIB1_DANRE	DANRE
TR4610|c0_g1	TR4610|c0_g1_i1	TR4610|c0_g1_i1|m.378	M4AYD3_XIPMA	XIPMA
TR4612|c0_g1	TR4612|c0_g1_i1	TR4612|c0_g1_i1|m.380	Q3LG56_DANRE	DANRE
TR4617|c0_g1	TR4617|c0_g1_i1	TR4617|c0_g1_i1|m.383	T1W0Q1_CYPCA	CYPCA
TR4620|c0_g1	TR4620|c0_g1_i1	TR4620|c0_g1_i1|m.384	E7FDB1_DANRE	DANRE
TR4626|c0_g1	TR4626|c0_g1_i1	TR4626|c0_g1_i1|m.386	E9QEP6_DANRE	DANRE
TR4626|c0_g2	TR4626|c0_g2_i1	TR4626|c0_g2_i1|m.388	E9QEP6_DANRE	DANRE
TR4633|c0_g1	TR4633|c0_g1_i1	TR4633|c0_g1_i1|m.390	F1QAQ7_DANRE	DANRE
TR4640|c0_g1	TR4640|c0_g1_i1	TR4640|c0_g1_i1|m.391	H9BFW9_PIMPR	PIMPR
TR4641|c0_g1	TR4641|c0_g1_i1	NA	A3F810_PIMPR	PIMPR
TR4643|c0_g1	TR4643|c0_g1_i1	NA	F1QHU2_DANRE	DANRE
TR4643|c0_g2	TR4643|c0_g2_i1	NA	F1QHU2_DANRE	DANRE
TR4644|c0_g1	TR4644|c0_g1_i1	NA	H2M7R8_ORYLA	ORYLA
TR4646|c0_g1	TR4646|c0_g1_i1	TR4646|c0_g1_i1|m.393	W5LD17_ASTMX	ASTMX
TR4652|c0_g1	TR4652|c0_g1_i1	NA	F1RBX9_DANRE	DANRE
TR4655|c0_g1	TR4655|c0_g1_i1	TR4655|c0_g1_i1|m.395	F1R516_DANRE	DANRE
TR4656|c0_g1	TR4656|c0_g1_i1	TR4656|c0_g1_i1|m.396	U3JAI2_DANRE	DANRE
TR4658|c0_g1	TR4658|c0_g1_i1	NA	A0A087XG22_POEFO	POEFO
TR4673|c0_g1	TR4673|c0_g1_i1	NA	H2LS77_ORYLA	ORYLA
TR4688|c0_g1	TR4688|c0_g1_i1	NA	X1WGQ3_DANRE	DANRE
TR4699|c0_g1	TR4699|c0_g1_i1	NA	A0A016U1Y9_9BILA	9BILA
TR4709|c0_g1	TR4709|c0_g1_i1	TR4709|c0_g1_i1|m.400	W5KZF1_ASTMX	ASTMX
TR4711|c0_g1	TR4711|c0_g1_i1	NA	R4GC83_ANOCA	ANOCA
TR4715|c0_g1	TR4715|c0_g1_i1	NA	Q8UWC9_TETNG	TETNG
TR4734|c0_g1	TR4734|c0_g1_i1	NA	F1R3B9_DANRE	DANRE
TR4745|c0_g1	TR4745|c0_g1_i1	NA	W5KIM0_ASTMX	ASTMX
TR4754|c0_g1	TR4754|c0_g1_i1	TR4754|c0_g1_i1|m.402	F1Q7L3_DANRE	DANRE
TR4760|c0_g1	TR4760|c0_g1_i1	TR4760|c0_g1_i1|m.403	A2BHF3_DANRE	DANRE
TR4767|c0_g1	TR4767|c0_g1_i1	NA	F6P6D8_DANRE	DANRE
TR4768|c0_g1	TR4768|c0_g1_i1	TR4768|c0_g1_i1|m.405	F1QAS9_DANRE	DANRE
TR4768|c0_g1	TR4768|c0_g1_i1	TR4768|c0_g1_i1|m.406	F1QAS9_DANRE	DANRE
TR4770|c0_g1	TR4770|c0_g1_i1	NA	W4XYH4_STRPU	STRPU
TR4771|c0_g1	TR4771|c0_g1_i1	TR4771|c0_g1_i1|m.407	W5LP39_ASTMX	ASTMX
TR4774|c0_g1	TR4774|c0_g1_i1	NA	A4IGH9_DANRE	DANRE
TR4780|c0_g1	TR4780|c0_g1_i1	TR4780|c0_g1_i1|m.409	F8W4N1_DANRE	DANRE
TR4786|c0_g1	TR4786|c0_g1_i1	NA	W5NH35_LEPOC	LEPOC
TR4789|c0_g1	TR4789|c0_g1_i1	NA	D3ZI08_RAT	RAT
TR4792|c0_g1	TR4792|c0_g1_i1	TR4792|c0_g1_i1|m.410	I3ISQ9_DANRE	DANRE
TR4799|c0_g1	TR4799|c0_g1_i1	NA	X1WCV8_DANRE	DANRE
TR4801|c0_g1	TR4801|c0_g1_i1	NA	A0A023F5L7_TRIIF	TRIIF
TR4806|c0_g1	TR4806|c0_g1_i1	TR4806|c0_g1_i1|m.411	W4XRP4_STRPU	STRPU
TR4808|c0_g1	TR4808|c0_g1_i1	TR4808|c0_g1_i1|m.412	E7F6N8_DANRE	DANRE
TR4809|c0_g1	TR4809|c0_g1_i1	TR4809|c0_g1_i1|m.413	E7F724_DANRE	DANRE
TR4812|c0_g1	TR4812|c0_g1_i1	TR4812|c0_g1_i1|m.414	V5GYM1_ANOGL	ANOGL
TR4814|c0_g1	TR4814|c0_g1_i1	NA	W4ZL70_STRPU	STRPU
TR4817|c0_g1	TR4817|c0_g1_i1	NA	X1WHF5_DANRE	DANRE
TR4818|c0_g1	TR4818|c0_g1_i1	NA	W5UG19_ICTPU	ICTPU
TR4819|c0_g1	TR4819|c0_g1_i1	NA	W5KCM1_ASTMX	ASTMX
TR4826|c0_g1	TR4826|c0_g1_i1	TR4826|c0_g1_i1|m.415	E7FB61_DANRE	DANRE
TR4835|c0_g1	TR4835|c0_g1_i1	TR4835|c0_g1_i1|m.416	F1QSV6_DANRE	DANRE
TR4848|c0_g1	TR4848|c0_g1_i1	TR4848|c0_g1_i1|m.417	B8JHU7_DANRE	DANRE
TR4849|c0_g1	TR4849|c0_g1_i1	TR4849|c0_g1_i1|m.418	Q5XWT8_DANRE	DANRE
TR4851|c0_g1	TR4851|c0_g1_i1	TR4851|c0_g1_i1|m.421	W5LF76_ASTMX	ASTMX
TR4851|c0_g1	TR4851|c0_g1_i1	TR4851|c0_g1_i1|m.422	W5LF76_ASTMX	ASTMX
TR4854|c0_g1	TR4854|c0_g1_i1	NA	M3XIQ1_LATCH	LATCH
TR4861|c1_g1	TR4861|c1_g1_i1	TR4861|c1_g1_i1|m.425	E7F674_DANRE	DANRE
TR4880|c0_g1	TR4880|c0_g1_i1	TR4880|c0_g1_i1|m.428	R4GDN8_DANRE	DANRE
TR4882|c0_g1	TR4882|c0_g1_i1	TR4882|c0_g1_i1|m.430	W5M600_LEPOC	LEPOC
TR4885|c0_g1	TR4885|c0_g1_i1	TR4885|c0_g1_i1|m.431	K7DYI4_DANRE	DANRE
TR4892|c0_g1	TR4892|c0_g1_i1	TR4892|c0_g1_i1|m.432	W4XMQ4_STRPU	STRPU
TR4892|c0_g1	TR4892|c0_g1_i1	TR4892|c0_g1_i1|m.433	W4XMQ4_STRPU	STRPU
TR4894|c0_g1	TR4894|c0_g1_i1	TR4894|c0_g1_i1|m.434	E9QE09_DANRE	DANRE
TR4900|c0_g1	TR4900|c0_g1_i1	NA	E7F7Y8_DANRE	DANRE
TR4901|c0_g1	TR4901|c0_g1_i1	TR4901|c0_g1_i1|m.436	D3U1G0_SHEEP	SHEEP
TR4913|c0_g1	TR4913|c0_g1_i1	NA	B0UYL4_DANRE	DANRE
TR4928|c0_g1	TR4928|c0_g1_i1	TR4928|c0_g1_i1|m.438	A0PJQ6_DANRE	DANRE
TR4935|c0_g1	TR4935|c0_g1_i1	NA	F9I4P8_ECOLX	ECOLX
TR4937|c0_g1	TR4937|c0_g1_i1	NA	Q7SZF2_DANRE	DANRE
TR4939|c0_g1	TR4939|c0_g1_i1	NA	M4AYD3_XIPMA	XIPMA
TR4972|c0_g1	TR4972|c0_g1_i1	NA	M4HWJ6_CYPCA	CYPCA
TR4985|c0_g1	TR4985|c0_g1_i1	NA	E7F250_DANRE	DANRE
TR4990|c0_g1	TR4990|c0_g1_i1	TR4990|c0_g1_i1|m.442	H2RMJ8_TAKRU	TAKRU
TR4993|c0_g1	TR4993|c0_g1_i1	TR4993|c0_g1_i1|m.443	I3KZ01_ORENI	ORENI
TR4996|c0_g1	TR4996|c0_g1_i1	TR4996|c0_g1_i1|m.444	E7FCI3_DANRE	DANRE
TR5005|c0_g1	TR5005|c0_g1_i1	NA	H2U7H2_TAKRU	TAKRU
TR5007|c0_g1	TR5007|c0_g1_i1	NA	F1QWJ0_DANRE	DANRE
TR5018|c0_g1	TR5018|c0_g1_i1	NA	Q6T488_DANRE	DANRE
TR5018|c0_g2	TR5018|c0_g2_i1	NA	Q6T488_DANRE	DANRE
TR5023|c0_g1	TR5023|c0_g1_i1	TR5023|c0_g1_i1|m.446	W5L978_ASTMX	ASTMX
TR5032|c0_g1	TR5032|c0_g1_i1	NA	I3J496_ORENI	ORENI
TR5038|c0_g1	TR5038|c0_g1_i1	TR5038|c0_g1_i1|m.449	Q588C6_DANRE	DANRE
TR5039|c0_g1	TR5039|c0_g1_i1	NA	L8HN30_9CETA	9CETA
TR5085|c0_g1	TR5085|c0_g1_i1	NA	W5KHS4_ASTMX	ASTMX
TR5090|c0_g1	TR5090|c0_g1_i1	NA	F1RD74_DANRE	DANRE
TR5103|c0_g1	TR5103|c0_g1_i1	NA	H9GZ25_DANRE	DANRE
TR5123|c0_g1	TR5123|c0_g1_i1	TR5123|c0_g1_i1|m.451	A5WW45_DANRE	DANRE
TR5125|c0_g1	TR5125|c0_g1_i1	TR5125|c0_g1_i1|m.452	C1BY79_ESOLU	ESOLU
TR5131|c0_g1	TR5131|c0_g1_i1	NA	I3JGG2_ORENI	ORENI
TR5135|c0_g1	TR5135|c0_g1_i1	NA	I3KXZ1_ORENI	ORENI
TR5141|c0_g1	TR5141|c0_g1_i1	TR5141|c0_g1_i1|m.453	I3KY55_ORENI	ORENI
TR5155|c0_g1	TR5155|c0_g1_i1	NA	Q6WNS2_TAKRU	TAKRU
TR5159|c0_g1	TR5159|c0_g1_i1	NA	A5PMY8_DANRE	DANRE
TR5174|c0_g1	TR5174|c0_g1_i1	NA	A0A085NF74_9BILA	9BILA
TR5176|c0_g1	TR5176|c0_g1_i1	TR5176|c0_g1_i1|m.454	I3JGG2_ORENI	ORENI
TR5200|c0_g1	TR5200|c0_g1_i1	TR5200|c0_g1_i1|m.456	Q91943_XIPMA	XIPMA
TR5207|c0_g2	TR5207|c0_g2_i1	TR5207|c0_g2_i1|m.457	E7FBC2_DANRE	DANRE
TR5211|c0_g1	TR5211|c0_g1_i1	NA	A0A060XNN0_ONCMY	ONCMY
TR5213|c0_g1	TR5213|c0_g1_i1	NA	A0A060W908_ONCMY	ONCMY
TR5220|c0_g1	TR5220|c0_g1_i1	NA	E7BKJ3_RHIDE	RHIDE
TR5229|c0_g1	TR5229|c0_g1_i1	TR5229|c0_g1_i1|m.459	Q1LY12_DANRE	DANRE
TR5256|c0_g1	TR5256|c0_g1_i1	NA	E7FDN6_DANRE	DANRE
TR5263|c0_g1	TR5263|c0_g1_i1	TR5263|c0_g1_i1|m.461	Q4SY20_TETNG	TETNG
TR5273|c0_g1	TR5273|c0_g1_i1	TR5273|c0_g1_i1|m.464	I3JGG2_ORENI	ORENI
TR5275|c0_g1	TR5275|c0_g1_i1	TR5275|c0_g1_i1|m.465	Q1LVD8_DANRE	DANRE
TR5276|c0_g1	TR5276|c0_g1_i1	TR5276|c0_g1_i1|m.467	E7FDD8_DANRE	DANRE
TR5276|c0_g2	TR5276|c0_g2_i1	TR5276|c0_g2_i1|m.468	E7FDD8_DANRE	DANRE
TR5278|c0_g1	TR5278|c0_g1_i1	TR5278|c0_g1_i1|m.469	F1QIC7_DANRE	DANRE
TR5279|c0_g1	TR5279|c0_g1_i1	TR5279|c0_g1_i1|m.471	M4B123_XIPMA	XIPMA
TR5279|c0_g1	TR5279|c0_g1_i1	TR5279|c0_g1_i1|m.470	M4B123_XIPMA	XIPMA
TR5289|c0_g1	TR5289|c0_g1_i1	NA	I3J1C0_ORENI	ORENI
TR5294|c0_g1	TR5294|c0_g1_i1	TR5294|c0_g1_i1|m.472	Q76BR8_CYPCA	CYPCA
TR5295|c0_g1	TR5295|c0_g1_i1	NA	H2MLE5_ORYLA	ORYLA
TR5296|c0_g1	TR5296|c0_g1_i1	TR5296|c0_g1_i1|m.473	E7FC85_DANRE	DANRE
TR5300|c0_g1	TR5300|c0_g1_i1	TR5300|c0_g1_i1|m.474	F8W579_DANRE	DANRE
TR5304|c0_g1	TR5304|c0_g1_i1	NA	B0S7G9_DANRE	DANRE
TR5306|c0_g1	TR5306|c0_g1_i1	TR5306|c0_g1_i1|m.477	A8E7L5_DANRE	DANRE
TR5312|c0_g1	TR5312|c0_g1_i1	TR5312|c0_g1_i1|m.478	A5WUE8_DANRE	DANRE
TR5316|c0_g1	TR5316|c0_g1_i1	TR5316|c0_g1_i1|m.479	A9UMA8_XENTR	XENTR
TR5327|c0_g1	TR5327|c0_g1_i1	NA	G1M8J1_AILME	AILME
TR5329|c0_g1	TR5329|c0_g1_i1	TR5329|c0_g1_i1|m.481	Q58EH2_DANRE	DANRE
TR5345|c0_g1	TR5345|c0_g1_i1	NA	E7EY49_DANRE	DANRE
TR5352|c0_g1	TR5352|c0_g1_i1	NA	F1QRI7_DANRE	DANRE
TR5355|c0_g1	TR5355|c0_g1_i1	TR5355|c0_g1_i1|m.482	W4XV69_STRPU	STRPU
TR5359|c0_g1	TR5359|c0_g1_i1	TR5359|c0_g1_i1|m.483	H2L9T3_ORYLA	ORYLA
TR5372|c0_g1	TR5372|c0_g1_i1	TR5372|c0_g1_i1|m.485	W4YBE9_STRPU	STRPU
TR5379|c0_g1	TR5379|c0_g1_i1	NA	F1QMJ9_DANRE	DANRE
TR5393|c0_g1	TR5393|c0_g1_i1	NA	A0A096M2X5_POEFO	POEFO
TR5396|c0_g1	TR5396|c0_g1_i1	NA	E7EY61_DANRE	DANRE
TR5404|c0_g1	TR5404|c0_g1_i1	TR5404|c0_g1_i1|m.487	W5NGD5_LEPOC	LEPOC
TR5419|c0_g1	TR5419|c0_g1_i1	NA	Q8UUM3_ORYLA	ORYLA
TR5441|c0_g1	TR5441|c0_g1_i1	NA	F7CKX5_XENTR	XENTR
TR5471|c0_g1	TR5471|c0_g1_i1	NA	A0A060WLV8_ONCMY	ONCMY
TR5476|c0_g1	TR5476|c0_g1_i1	NA	E7FFJ8_DANRE	DANRE
TR5477|c0_g1	TR5477|c0_g1_i1	NA	F8W4A8_DANRE	DANRE
TR5497|c0_g1	TR5497|c0_g1_i1	TR5497|c0_g1_i1|m.489	W4XI71_STRPU	STRPU
TR5502|c0_g1	TR5502|c0_g1_i1	TR5502|c0_g1_i1|m.490	M3XL94_LATCH	LATCH
TR5508|c0_g1	TR5508|c0_g1_i1	NA	A0A060XLK5_ONCMY	ONCMY
TR5509|c0_g1	TR5509|c0_g1_i1	TR5509|c0_g1_i1|m.491	E6ZGK7_DICLA	DICLA
TR5514|c0_g1	TR5514|c0_g1_i1	NA	F1RAE4_DANRE	DANRE
TR5523|c0_g1	TR5523|c0_g1_i1	TR5523|c0_g1_i1|m.493	G3NNT3_GASAC	GASAC
TR5536|c0_g1	TR5536|c0_g1_i1	TR5536|c0_g1_i1|m.497	F1QLF9_DANRE	DANRE
TR5538|c0_g1	TR5538|c0_g1_i1	TR5538|c0_g1_i1|m.499	F1R7X6_DANRE	DANRE
TR5555|c0_g1	TR5555|c0_g1_i1	NA	A5D6S2_DANRE	DANRE
TR5558|c0_g1	TR5558|c0_g1_i1	TR5558|c0_g1_i1|m.500	A3KNB0_DANRE	DANRE
TR5583|c0_g1	TR5583|c0_g1_i1	NA	A4QNW8_DANRE	DANRE
TR5600|c0_g1	TR5600|c0_g1_i1	TR5600|c0_g1_i1|m.502	F1QM24_DANRE	DANRE
TR5618|c0_g1	TR5618|c0_g1_i1	NA	M4AYG3_XIPMA	XIPMA
TR5623|c0_g1	TR5623|c0_g1_i1	TR5623|c0_g1_i1|m.503	E7FGZ6_DANRE	DANRE
TR5637|c0_g1	TR5637|c0_g1_i1	TR5637|c0_g1_i1|m.504	F1QCW1_DANRE	DANRE
TR5637|c0_g1	TR5637|c0_g1_i1	TR5637|c0_g1_i1|m.505	F1QCW1_DANRE	DANRE
TR5642|c0_g1	TR5642|c0_g1_i1	NA	E7F608_DANRE	DANRE
TR5649|c0_g1	TR5649|c0_g1_i1	NA	H2M7L7_ORYLA	ORYLA
TR5654|c0_g1	TR5654|c0_g1_i1	TR5654|c0_g1_i1|m.506	B8JLW4_DANRE	DANRE
TR5669|c0_g1	TR5669|c0_g1_i1	NA	H2L8I1_ORYLA	ORYLA
TR5684|c0_g1	TR5684|c0_g1_i1	NA	K7DY43_DANRE	DANRE
TR5685|c0_g1	TR5685|c0_g1_i1	NA	A0A060WTV2_ONCMY	ONCMY
TR5693|c0_g1	TR5693|c0_g1_i1	NA	X1WF79_DANRE	DANRE
TR5701|c0_g1	TR5701|c0_g1_i1	NA	G3PNR8_GASAC	GASAC
TR5702|c0_g1	TR5702|c0_g1_i1	TR5702|c0_g1_i1|m.507	Q2VA53_DANRE	DANRE
TR5704|c0_g1	TR5704|c0_g1_i1	TR5704|c0_g1_i1|m.508	F1QM95_DANRE	DANRE
TR5713|c0_g1	TR5713|c0_g1_i1	NA	R4G9B8_ANOCA	ANOCA
TR5714|c0_g1	TR5714|c0_g1_i1	NA	I1EAQ7_AMPQE	AMPQE
TR5732|c0_g1	TR5732|c0_g1_i1	NA	F1R2N4_DANRE	DANRE
TR5748|c0_g1	TR5748|c0_g1_i1	NA	I3KWK1_ORENI	ORENI
TR5753|c0_g1	TR5753|c0_g1_i1	TR5753|c0_g1_i1|m.509	Q8UWD0_TETNG	TETNG
TR5760|c0_g1	TR5760|c0_g1_i1	NA	F7E9Z0_XENTR	XENTR
TR5760|c0_g2	TR5760|c0_g2_i1	NA	F7E9Z0_XENTR	XENTR
TR5772|c0_g1	TR5772|c0_g1_i1	NA	H2N088_ORYLA	ORYLA
TR5780|c0_g1	TR5780|c0_g1_i1	NA	F1QSH0_DANRE	DANRE
TR5792|c0_g1	TR5792|c0_g1_i1	NA	A0A091P1S3_HALAL	HALAL
TR5804|c0_g1	TR5804|c0_g1_i1	NA	G3NF86_GASAC	GASAC
TR5809|c0_g1	TR5809|c0_g1_i1	TR5809|c0_g1_i1|m.510	W5MQR0_LEPOC	LEPOC
TR5812|c0_g1	TR5812|c0_g1_i1	NA	E7F0K9_DANRE	DANRE
TR5819|c0_g1	TR5819|c0_g1_i1	TR5819|c0_g1_i1|m.514	Q20JQ5_DANRE	DANRE
TR5824|c0_g1	TR5824|c0_g1_i1	TR5824|c0_g1_i1|m.515	G1FMP9_DANRE	DANRE
TR5832|c0_g1	TR5832|c0_g1_i1	TR5832|c0_g1_i1|m.516	F1Q5Q6_DANRE	DANRE
TR5853|c0_g1	TR5853|c0_g1_i1	NA	A3KNM0_DANRE	DANRE
TR5877|c0_g1	TR5877|c0_g1_i1	TR5877|c0_g1_i1|m.519	B6IDE8_DANRE	DANRE
TR5880|c0_g1	TR5880|c0_g1_i1	TR5880|c0_g1_i1|m.520	D3TZW2_DANRE	DANRE
TR5882|c0_g1	TR5882|c0_g1_i1	TR5882|c0_g1_i1|m.522	W4XPS7_STRPU	STRPU
TR5906|c0_g1	TR5906|c0_g1_i1	NA	Q8JIE8_CYPCA	CYPCA
TR5911|c0_g1	TR5911|c0_g1_i1	NA	B8JIZ2_DANRE	DANRE
TR5913|c0_g1	TR5913|c0_g1_i1	NA	E7FG81_DANRE	DANRE
TR5920|c0_g1	TR5920|c0_g1_i1	NA	M3ZEP1_XIPMA	XIPMA
TR5925|c0_g1	TR5925|c0_g1_i1	NA	L7MJP8_9ACAR	9ACAR
TR5936|c0_g1	TR5936|c0_g1_i1	TR5936|c0_g1_i1|m.524	E9QCZ1_DANRE	DANRE
TR5954|c0_g1	TR5954|c0_g1_i1	NA	A0A060VQB4_ONCMY	ONCMY
TR5958|c0_g1	TR5958|c0_g1_i1	NA	A0A038HEG9_BORBO	BORBO
TR5978|c0_g1	TR5978|c0_g1_i1	NA	Q0PJS9_9TELE	9TELE
TR5991|c0_g1	TR5991|c0_g1_i1	TR5991|c0_g1_i1|m.525	Q90ZY5_DANRE	DANRE
TR6016|c0_g1	TR6016|c0_g1_i1	NA	A0A060YYM2_ONCMY	ONCMY
TR6033|c0_g1	TR6033|c0_g1_i1	NA	B5UAY8_CYPCA	CYPCA
TR6048|c0_g1	TR6048|c0_g1_i1	NA	F1Q751_DANRE	DANRE
TR6066|c0_g1	TR6066|c0_g1_i1	NA	X1WEQ5_DANRE	DANRE
TR6105|c0_g1	TR6105|c0_g1_i1	NA	F1QPQ5_DANRE	DANRE
TR6115|c0_g1	TR6115|c0_g1_i1	NA	W4ZBW4_STRPU	STRPU
TR6126|c0_g1	TR6126|c0_g1_i1	NA	H2LS15_ORYLA	ORYLA
TR6131|c0_g1	TR6131|c0_g1_i1	NA	M3ZSH9_XIPMA	XIPMA
TR6138|c0_g1	TR6138|c0_g1_i1	NA	A0A096MII7_POEFO	POEFO
TR6143|c0_g1	TR6143|c0_g1_i1	TR6143|c0_g1_i1|m.529	E7BKJ3_RHIDE	RHIDE
TR6159|c0_g1	TR6159|c0_g1_i1	NA	E7FFL0_DANRE	DANRE
TR6168|c0_g1	TR6168|c0_g1_i1	TR6168|c0_g1_i1|m.530	E7FA40_DANRE	DANRE
TR6170|c0_g1	TR6170|c0_g1_i1	TR6170|c0_g1_i1|m.531	H2ZXE1_LATCH	LATCH
TR6183|c0_g1	TR6183|c0_g1_i1	TR6183|c0_g1_i1|m.532	F1QGF3_DANRE	DANRE
TR6188|c0_g1	TR6188|c0_g1_i1	TR6188|c0_g1_i1|m.533	F1QGE0_DANRE	DANRE
TR6191|c0_g1	TR6191|c0_g1_i1	TR6191|c0_g1_i1|m.534	Q6P001_DANRE	DANRE
TR6192|c0_g1	TR6192|c0_g1_i1	NA	E7F7G5_DANRE	DANRE
TR6199|c0_g1	TR6199|c0_g1_i1	NA	Q6IMA0_DANRE	DANRE
TR6201|c0_g1	TR6201|c0_g1_i1	NA	G3PK59_GASAC	GASAC
TR6204|c0_g1	TR6204|c0_g1_i1	NA	G1PFA2_MYOLU	MYOLU
TR6214|c0_g1	TR6214|c0_g1_i1	NA	A0A060XME6_ONCMY	ONCMY
TR6215|c0_g1	TR6215|c0_g1_i1	NA	Q8UWC9_TETNG	TETNG
TR6232|c0_g1	TR6232|c0_g1_i1	TR6232|c0_g1_i1|m.536	Q7M558_DANRE	DANRE
TR6238|c0_g1	TR6238|c0_g1_i1	NA	W5LUB2_ASTMX	ASTMX
TR6239|c0_g1	TR6239|c0_g1_i1	NA	A2CEN2_DANRE	DANRE
TR6248|c0_g1	TR6248|c0_g1_i1	TR6248|c0_g1_i1|m.537	M4AYD3_XIPMA	XIPMA
TR6252|c0_g1	TR6252|c0_g1_i1	TR6252|c0_g1_i1|m.538	E9QDN6_DANRE	DANRE
TR6255|c0_g1	TR6255|c0_g1_i1	NA	H4INK6_ECOLX	ECOLX
TR6257|c0_g1	TR6257|c0_g1_i1	TR6257|c0_g1_i1|m.539	G1FMP9_DANRE	DANRE
TR6263|c0_g1	TR6263|c0_g1_i1	NA	Q4G283_DANRE	DANRE
TR6272|c0_g1	TR6272|c0_g1_i1	NA	H2UEZ7_TAKRU	TAKRU
TR6289|c0_g1	TR6289|c0_g1_i1	NA	G1KW50_ANOCA	ANOCA
TR6303|c0_g1	TR6303|c0_g1_i1	NA	M3ZSH9_XIPMA	XIPMA
TR6313|c0_g1	TR6313|c0_g1_i1	TR6313|c0_g1_i1|m.541	E7F9W8_DANRE	DANRE
TR6331|c0_g1	TR6331|c0_g1_i1	TR6331|c0_g1_i1|m.542	F1QKV4_DANRE	DANRE
TR6333|c0_g1	TR6333|c0_g1_i1	NA	W5NEG5_LEPOC	LEPOC
TR6339|c0_g1	TR6339|c0_g1_i1	TR6339|c0_g1_i1|m.543	E7FAH0_DANRE	DANRE
TR6343|c0_g1	TR6343|c0_g1_i1	NA	Q1MTB2_DANRE	DANRE
TR6350|c0_g1	TR6350|c0_g1_i1	TR6350|c0_g1_i1|m.544	E7FB66_DANRE	DANRE
TR6353|c0_g1	TR6353|c0_g1_i1	TR6353|c0_g1_i1|m.545	W5KPX7_ASTMX	ASTMX
TR6354|c0_g1	TR6354|c0_g1_i1	TR6354|c0_g1_i1|m.546	E6ZGJ4_DICLA	DICLA
TR6365|c0_g1	TR6365|c0_g1_i1	TR6365|c0_g1_i1|m.547	F1QLV5_DANRE	DANRE
TR6365|c0_g1	TR6365|c0_g1_i1	TR6365|c0_g1_i1|m.548	F1QLV5_DANRE	DANRE
TR6378|c0_g1	TR6378|c0_g1_i1	TR6378|c0_g1_i1|m.551	W5JYH6_ASTMX	ASTMX
TR6381|c0_g1	TR6381|c0_g1_i1	NA	Q76IL9_DANRE	DANRE
TR6381|c0_g2	TR6381|c0_g2_i1	NA	Q76IL9_DANRE	DANRE
TR6384|c0_g1	TR6384|c0_g1_i1	TR6384|c0_g1_i1|m.553	W4Z2L2_STRPU	STRPU
TR6389|c0_g1	TR6389|c0_g1_i1	TR6389|c0_g1_i1|m.555	E7FH20_DANRE	DANRE
TR6396|c0_g1	TR6396|c0_g1_i1	TR6396|c0_g1_i1|m.557	C4PB20_HYPMO	HYPMO
TR6399|c0_g1	TR6399|c0_g1_i1	TR6399|c0_g1_i1|m.558	D3X469_DANRE	DANRE
TR6405|c0_g1	TR6405|c0_g1_i1	NA	Q76IM1_DANRE	DANRE
TR6407|c0_g1	TR6407|c0_g1_i1	TR6407|c0_g1_i1|m.559	A9XKY3_BPT7	BPT7
TR6407|c0_g1	TR6407|c0_g1_i1	TR6407|c0_g1_i1|m.560	A9XKY3_BPT7	BPT7
TR6408|c0_g1	TR6408|c0_g1_i1	TR6408|c0_g1_i1|m.561	A7MC27_DANRE	DANRE
TR6413|c0_g1	TR6413|c0_g1_i1	TR6413|c0_g1_i1|m.562	F6NKZ9_DANRE	DANRE
TR6416|c0_g1	TR6416|c0_g1_i1	NA	H9GXE2_DANRE	DANRE
TR6418|c0_g1	TR6418|c0_g1_i1	NA	E7FCE4_DANRE	DANRE
TR6429|c0_g1	TR6429|c0_g1_i1	TR6429|c0_g1_i1|m.565	F1QWI1_DANRE	DANRE
TR6436|c0_g1	TR6436|c0_g1_i1	NA	W5JYZ3_ASTMX	ASTMX
TR6453|c0_g1	TR6453|c0_g1_i1	NA	A0A087YSQ8_POEFO	POEFO
TR6453|c0_g2	TR6453|c0_g2_i1	NA	A0A060Z455_ONCMY	ONCMY
TR6455|c0_g1	TR6455|c0_g1_i1	NA	W5K7B6_ASTMX	ASTMX
TR6457|c0_g1	TR6457|c0_g1_i1	TR6457|c0_g1_i1|m.566	M4HWJ6_CYPCA	CYPCA
TR6460|c0_g1	TR6460|c0_g1_i1	NA	F1QLM0_DANRE	DANRE
TR6465|c0_g1	TR6465|c0_g1_i1	NA	Q8FCZ6_ECOL6	ECOL6
TR6475|c0_g1	TR6475|c0_g1_i1	NA	W2TG11_NECAM	NECAM
TR6476|c0_g1	TR6476|c0_g1_i1	TR6476|c0_g1_i1|m.568	A0A060VRS6_ONCMY	ONCMY
TR6477|c0_g1	TR6477|c0_g1_i1	NA	A0A060Z1S2_ONCMY	ONCMY
TR6481|c0_g1	TR6481|c0_g1_i1	TR6481|c0_g1_i1|m.570	F1Q7A7_DANRE	DANRE
TR6490|c0_g1	TR6490|c0_g1_i1	NA	S9X7X7_9CETA	9CETA
TR6491|c0_g1	TR6491|c0_g1_i1	NA	E7F4M9_DANRE	DANRE
TR6498|c0_g1	TR6498|c0_g1_i1	NA	F1QQZ4_DANRE	DANRE
TR6524|c0_g1	TR6524|c0_g1_i1	NA	M4AZ67_XIPMA	XIPMA
TR6525|c0_g1	TR6525|c0_g1_i1	NA	W4YC63_STRPU	STRPU
TR6527|c0_g1	TR6527|c0_g1_i1	NA	B6E447_DANRE	DANRE
TR6530|c0_g1	TR6530|c0_g1_i1	NA	F1QVF2_DANRE	DANRE
TR6571|c0_g1	TR6571|c0_g1_i1	NA	F1QG18_DANRE	DANRE
TR6574|c0_g1	TR6574|c0_g1_i1	NA	F1R810_DANRE	DANRE
TR6580|c0_g1	TR6580|c0_g1_i1	NA	H2MXI3_ORYLA	ORYLA
TR6639|c0_g1	TR6639|c0_g1_i1	NA	A9JSW1_DANRE	DANRE
TR6643|c0_g1	TR6643|c0_g1_i1	NA	H3B9C2_LATCH	LATCH
TR6652|c0_g1	TR6652|c0_g1_i1	NA	F8W4E9_DANRE	DANRE
TR6656|c0_g1	TR6656|c0_g1_i1	NA	E7F360_DANRE	DANRE
TR6658|c0_g1	TR6658|c0_g1_i1	NA	H9GXS3_DANRE	DANRE
TR6680|c0_g1	TR6680|c0_g1_i1	NA	W4ZDM8_STRPU	STRPU
TR6687|c0_g1	TR6687|c0_g1_i1	NA	W5M821_LEPOC	LEPOC
TR6698|c0_g1	TR6698|c0_g1_i1	TR6698|c0_g1_i1|m.581	E7F253_DANRE	DANRE
TR6709|c0_g1	TR6709|c0_g1_i1	NA	E7F200_DANRE	DANRE
TR6727|c0_g1	TR6727|c0_g1_i1	NA	Q3LG56_DANRE	DANRE
TR6738|c0_g1	TR6738|c0_g1_i1	NA	E7F3P3_DANRE	DANRE
TR6746|c0_g1	TR6746|c0_g1_i1	NA	F7E9Z0_XENTR	XENTR
TR6747|c0_g1	TR6747|c0_g1_i1	TR6747|c0_g1_i1|m.582	F1QDR3_DANRE	DANRE
TR6763|c0_g1	TR6763|c0_g1_i1	TR6763|c0_g1_i1|m.583	E7F6Y1_DANRE	DANRE
TR6779|c0_g1	TR6779|c0_g1_i1	NA	Q98TX4_DANRE	DANRE
TR6787|c0_g1	TR6787|c0_g1_i1	NA	B0S6Y5_DANRE	DANRE
TR6792|c0_g1	TR6792|c0_g1_i1	NA	A0A060XD82_ONCMY	ONCMY
TR6804|c0_g1	TR6804|c0_g1_i1	TR6804|c0_g1_i1|m.586	B6D7H3_DANRE	DANRE
TR6813|c0_g1	TR6813|c0_g1_i1	TR6813|c0_g1_i1|m.588	Q8UWC9_TETNG	TETNG
TR6817|c0_g1	TR6817|c0_g1_i1	NA	B8A5U6_DANRE	DANRE
TR6821|c0_g1	TR6821|c0_g1_i1	TR6821|c0_g1_i1|m.589	H2L9T3_ORYLA	ORYLA
TR6831|c0_g1	TR6831|c0_g1_i1	TR6831|c0_g1_i1|m.590	A3QK10_DANRE	DANRE
TR6836|c0_g1	TR6836|c0_g1_i1	TR6836|c0_g1_i1|m.591	A0A060YQN4_ONCMY	ONCMY
TR6836|c0_g1	TR6836|c0_g1_i1	TR6836|c0_g1_i1|m.592	A0A060YQN4_ONCMY	ONCMY
TR6844|c0_g1	TR6844|c0_g1_i1	NA	A0A060YEI4_ONCMY	ONCMY
TR6850|c0_g1	TR6850|c0_g1_i1	NA	Q76IN2_TAKRU	TAKRU
TR6860|c0_g1	TR6860|c0_g1_i1	TR6860|c0_g1_i1|m.595	A0A085MNR3_9BILA	9BILA
TR6862|c0_g1	TR6862|c0_g1_i1	NA	C3YL41_BRAFL	BRAFL
TR6876|c0_g1	TR6876|c0_g1_i1	TR6876|c0_g1_i1|m.597	W5NJP5_LEPOC	LEPOC
TR6883|c0_g1	TR6883|c0_g1_i1	TR6883|c0_g1_i1|m.598	W5LRN5_ASTMX	ASTMX
TR6901|c0_g1	TR6901|c0_g1_i1	TR6901|c0_g1_i1|m.599	Q2TU60_PIMPR	PIMPR
TR6902|c0_g1	TR6902|c0_g1_i1	NA	W5LT22_ASTMX	ASTMX
TR6911|c0_g1	TR6911|c0_g1_i1	NA	Q2VA52_CYPCA	CYPCA
TR6920|c0_g1	TR6920|c0_g1_i1	TR6920|c0_g1_i1|m.601	E7EYB3_DANRE	DANRE
TR6932|c0_g1	TR6932|c0_g1_i1	NA	I3KZN1_ORENI	ORENI
TR6932|c0_g2	TR6932|c0_g2_i1	NA	I3KZN1_ORENI	ORENI
TR6934|c0_g1	TR6934|c0_g1_i1	NA	A0A060ZEP6_ONCMY	ONCMY
TR6944|c0_g1	TR6944|c0_g1_i1	TR6944|c0_g1_i1|m.603	B3TD99_SALSA	SALSA
TR6951|c0_g1	TR6951|c0_g1_i1	NA	E7F1X4_DANRE	DANRE
TR6960|c0_g1	TR6960|c0_g1_i1	NA	B0UXJ4_DANRE	DANRE
TR6961|c0_g1	TR6961|c0_g1_i1	TR6961|c0_g1_i1|m.605	I3KMM6_ORENI	ORENI
TR6966|c0_g1	TR6966|c0_g1_i1	NA	F1QNT1_DANRE	DANRE
TR6966|c0_g2	TR6966|c0_g2_i1	NA	F1QNT1_DANRE	DANRE
TR7006|c0_g1	TR7006|c0_g1_i1	NA	W5LUY7_ASTMX	ASTMX
TR7007|c0_g1	TR7007|c0_g1_i1	NA	I1FJ38_AMPQE	AMPQE
TR7019|c0_g1	TR7019|c0_g1_i1	NA	E7F1X4_DANRE	DANRE
TR7026|c0_g1	TR7026|c0_g1_i1	NA	A0A044RXU1_ONCVO	ONCVO
TR7048|c0_g1	TR7048|c0_g1_i1	NA	W1F517_ECOLX	ECOLX
TR7053|c0_g1	TR7053|c0_g1_i1	TR7053|c0_g1_i1|m.609	F1QSJ4_DANRE	DANRE
TR7056|c0_g1	TR7056|c0_g1_i1	TR7056|c0_g1_i1|m.611	H2MKN2_ORYLA	ORYLA
TR7058|c0_g1	TR7058|c0_g1_i1	TR7058|c0_g1_i1|m.612	A0A060XNN5_ONCMY	ONCMY
TR7070|c0_g1	TR7070|c0_g1_i1	TR7070|c0_g1_i1|m.618	W5MFS5_LEPOC	LEPOC
TR7073|c0_g1	TR7073|c0_g1_i1	TR7073|c0_g1_i1|m.620	Q8UWC9_TETNG	TETNG
TR7089|c0_g1	TR7089|c0_g1_i1	NA	M9UX81_POLSP	POLSP
TR7099|c0_g1	TR7099|c0_g1_i1	NA	A0A016UBL3_9BILA	9BILA
TR7111|c0_g1	TR7111|c0_g1_i1	NA	W5LRN5_ASTMX	ASTMX
TR7114|c0_g1	TR7114|c0_g1_i1	NA	H5DIQ3_ECOLX	ECOLX
TR7117|c0_g1	TR7117|c0_g1_i1	NA	I3KXZ1_ORENI	ORENI
TR7119|c0_g1	TR7119|c0_g1_i1	NA	M4AYS9_XIPMA	XIPMA
TR7149|c0_g1	TR7149|c0_g1_i1	NA	A0A060YDA8_ONCMY	ONCMY
TR7153|c0_g1	TR7153|c0_g1_i1	TR7153|c0_g1_i1|m.622	A0A060X2Y4_ONCMY	ONCMY
TR7166|c0_g1	TR7166|c0_g1_i1	NA	M4AYD3_XIPMA	XIPMA
TR7173|c0_g1	TR7173|c0_g1_i1	NA	H2MDR5_ORYLA	ORYLA
TR7201|c0_g1	TR7201|c0_g1_i1	TR7201|c0_g1_i1|m.624	E9QGL6_DANRE	DANRE
TR7212|c0_g1	TR7212|c0_g1_i1	TR7212|c0_g1_i1|m.626	E7F1X4_DANRE	DANRE
TR7220|c0_g1	TR7220|c0_g1_i1	NA	X1WHQ9_DANRE	DANRE
TR7249|c0_g1	TR7249|c0_g1_i1	NA	G5R5S0_SALSE	SALSE
TR7264|c0_g1	TR7264|c0_g1_i1	TR7264|c0_g1_i1|m.628	Q9DEU7_DANRE	DANRE
TR7266|c0_g1	TR7266|c0_g1_i1	TR7266|c0_g1_i1|m.629	F1QUY2_DANRE	DANRE
TR7272|c0_g1	TR7272|c0_g1_i1	TR7272|c0_g1_i1|m.632	F1R4H3_DANRE	DANRE
TR7280|c0_g1	TR7280|c0_g1_i1	TR7280|c0_g1_i1|m.633	F1Q8H2_DANRE	DANRE
TR7283|c0_g1	TR7283|c0_g1_i1	TR7283|c0_g1_i1|m.634	B8JL33_DANRE	DANRE
TR7304|c0_g1	TR7304|c0_g1_i1	TR7304|c0_g1_i1|m.635	F1QKJ9_DANRE	DANRE
TR7313|c0_g1	TR7313|c0_g1_i1	NA	F1QGQ4_DANRE	DANRE
TR7314|c0_g1	TR7314|c0_g1_i1	NA	G9FAF5_9BACT	9BACT
TR7315|c0_g1	TR7315|c0_g1_i1	NA	Q6IMA0_DANRE	DANRE
TR7327|c0_g1	TR7327|c0_g1_i1	NA	F2WZ30_DANRE	DANRE
TR7329|c0_g1	TR7329|c0_g1_i1	TR7329|c0_g1_i1|m.636	I6LD61_DANRE	DANRE
TR7330|c0_g1	TR7330|c0_g1_i1	TR7330|c0_g1_i1|m.637	W5L607_ASTMX	ASTMX
TR7332|c0_g1	TR7332|c0_g1_i1	TR7332|c0_g1_i1|m.638	E7F701_DANRE	DANRE
TR7333|c0_g1	TR7333|c0_g1_i1	TR7333|c0_g1_i1|m.639	E9QIN1_DANRE	DANRE
TR7335|c0_g1	TR7335|c0_g1_i1	TR7335|c0_g1_i1|m.640	E9QCW0_DANRE	DANRE
TR7340|c0_g1	TR7340|c0_g1_i1	NA	F8W5X3_DANRE	DANRE
TR7344|c0_g1	TR7344|c0_g1_i1	NA	B3DHP4_DANRE	DANRE
TR7345|c0_g1	TR7345|c0_g1_i1	TR7345|c0_g1_i1|m.642	F1QXJ2_DANRE	DANRE
TR7357|c0_g1	TR7357|c0_g1_i1	NA	A0A060XQ76_ONCMY	ONCMY
TR7363|c0_g1	TR7363|c0_g1_i1	TR7363|c0_g1_i1|m.643	F1QJE1_DANRE	DANRE
TR7365|c0_g1	TR7365|c0_g1_i1	NA	A0A087TKI2_9ARAC	9ARAC
TR7372|c0_g1	TR7372|c0_g1_i1	NA	A0A060VYG6_ONCMY	ONCMY
TR7375|c0_g1	TR7375|c0_g1_i1	TR7375|c0_g1_i1|m.645	B8A5U5_DANRE	DANRE
TR7399|c0_g1	TR7399|c0_g1_i1	TR7399|c0_g1_i1|m.650	E7FB82_DANRE	DANRE
TR7412|c0_g1	TR7412|c0_g1_i1	TR7412|c0_g1_i1|m.652	F1QGY5_DANRE	DANRE
TR7413|c0_g1	TR7413|c0_g1_i1	TR7413|c0_g1_i1|m.655	X1WFI0_DANRE	DANRE
TR7421|c0_g1	TR7421|c0_g1_i1	NA	E7FDA9_DANRE	DANRE
TR7428|c0_g1	TR7428|c0_g1_i1	TR7428|c0_g1_i1|m.656	E7F8B9_DANRE	DANRE
TR7455|c0_g1	TR7455|c0_g1_i1	NA	W5LDZ5_ASTMX	ASTMX
TR7464|c0_g1	TR7464|c0_g1_i1	TR7464|c0_g1_i1|m.658	F1QSL8_DANRE	DANRE
TR7478|c0_g1	TR7478|c0_g1_i1	NA	F1R8Q8_DANRE	DANRE
TR7488|c0_g1	TR7488|c0_g1_i1	NA	Q6DRM7_DANRE	DANRE
TR7498|c0_g1	TR7498|c0_g1_i1	TR7498|c0_g1_i1|m.660	W5LUT3_ASTMX	ASTMX
TR7502|c0_g1	TR7502|c0_g1_i1	TR7502|c0_g1_i1|m.661	Q5BLA7_DANRE	DANRE
TR7505|c0_g1	TR7505|c0_g1_i1	NA	Q1RLW1_DANRE	DANRE
TR7507|c0_g1	TR7507|c0_g1_i1	TR7507|c0_g1_i1|m.663	W5KJ13_ASTMX	ASTMX
TR7510|c0_g1	TR7510|c0_g1_i1	TR7510|c0_g1_i1|m.664	E7FFX0_DANRE	DANRE
TR7511|c0_g1	TR7511|c0_g1_i1	NA	Q7ZW04_DANRE	DANRE
TR7512|c0_g1	TR7512|c0_g1_i1	TR7512|c0_g1_i1|m.665	A7S1N0_NEMVE	NEMVE
TR7523|c0_g1	TR7523|c0_g1_i1	TR7523|c0_g1_i1|m.666	E7FCY5_DANRE	DANRE
TR7532|c0_g1	TR7532|c0_g1_i1	TR7532|c0_g1_i1|m.667	F1QZH8_DANRE	DANRE
TR7539|c0_g1	TR7539|c0_g1_i1	NA	M4AZS3_XIPMA	XIPMA
TR7547|c0_g1	TR7547|c0_g1_i1	TR7547|c0_g1_i1|m.669	I3KUZ8_ORENI	ORENI
TR7551|c0_g1	TR7551|c0_g1_i1	TR7551|c0_g1_i1|m.670	F1QCN3_DANRE	DANRE
TR7573|c0_g1	TR7573|c0_g1_i1	TR7573|c0_g1_i1|m.671	E7EZ74_DANRE	DANRE
TR7593|c0_g1	TR7593|c0_g1_i1	NA	W5LUZ2_ASTMX	ASTMX
TR7598|c0_g1	TR7598|c0_g1_i1	TR7598|c0_g1_i1|m.673	A0A096MA26_POEFO	POEFO
TR7598|c0_g1	TR7598|c0_g1_i1	TR7598|c0_g1_i1|m.672	A0A096MA26_POEFO	POEFO
TR7608|c0_g1	TR7608|c0_g1_i1	NA	F1R4M5_DANRE	DANRE
TR7609|c0_g1	TR7609|c0_g1_i1	NA	Q8UWD0_TETNG	TETNG
TR7648|c0_g1	TR7648|c0_g1_i1	TR7648|c0_g1_i1|m.676	A0A060VYG6_ONCMY	ONCMY
TR7650|c0_g1	TR7650|c0_g1_i1	TR7650|c0_g1_i1|m.677	A5D6S2_DANRE	DANRE
TR7660|c0_g1	TR7660|c0_g1_i1	NA	A8WFS2_DANRE	DANRE
TR7664|c0_g1	TR7664|c0_g1_i1	TR7664|c0_g1_i1|m.678	E7FH15_DANRE	DANRE
TR7668|c0_g1	TR7668|c0_g1_i1	NA	Q76IL9_DANRE	DANRE
TR7677|c0_g1	TR7677|c0_g1_i1	TR7677|c0_g1_i1|m.680	E7F5J5_DANRE	DANRE
TR7678|c0_g1	TR7678|c0_g1_i1	NA	H2PYP1_PANTR	PANTR
TR7705|c0_g1	TR7705|c0_g1_i1	NA	Q6IMA0_DANRE	DANRE
TR7718|c0_g1	TR7718|c0_g1_i1	NA	Q98SS9_GADMO	GADMO
TR7738|c0_g1	TR7738|c0_g1_i1	NA	A0A060Z018_ONCMY	ONCMY
TR7753|c0_g1	TR7753|c0_g1_i1	NA	F1QWR2_DANRE	DANRE
TR7757|c0_g1	TR7757|c0_g1_i1	NA	K7FFZ2_PELSI	PELSI
TR7759|c0_g1	TR7759|c0_g1_i1	NA	W4Z6T3_STRPU	STRPU
TR7771|c0_g1	TR7771|c0_g1_i1	NA	Q567Z5_DANRE	DANRE
TR7774|c0_g1	TR7774|c0_g1_i1	NA	Q8UWC9_TETNG	TETNG
TR7792|c0_g1	TR7792|c0_g1_i1	TR7792|c0_g1_i1|m.684	Q2LK79_DANRE	DANRE
TR7807|c0_g1	TR7807|c0_g1_i1	NA	A5PKM4_DANRE	DANRE
TR7817|c0_g1	TR7817|c0_g1_i1	NA	W4XZW0_STRPU	STRPU
TR7824|c0_g1	TR7824|c0_g1_i1	NA	G3N4E1_GASAC	GASAC
TR7835|c0_g1	TR7835|c0_g1_i1	TR7835|c0_g1_i1|m.685	W5LKV9_ASTMX	ASTMX
TR7838|c0_g1	TR7838|c0_g1_i1	NA	Q76IM1_DANRE	DANRE
TR7862|c0_g1	TR7862|c0_g1_i1	NA	F6TGF3_ORNAN	ORNAN
TR7863|c0_g1	TR7863|c0_g1_i1	NA	F1RD85_DANRE	DANRE
TR7872|c0_g1	TR7872|c0_g1_i1	TR7872|c0_g1_i1|m.688	A0A060YXF1_ONCMY	ONCMY
TR7873|c0_g1	TR7873|c0_g1_i1	NA	Q0P465_DANRE	DANRE
TR7874|c0_g1	TR7874|c0_g1_i1	TR7874|c0_g1_i1|m.689	A0MGY7_DANRE	DANRE
TR7877|c0_g1	TR7877|c0_g1_i1	NA	A0A096LW99_POEFO	POEFO
TR7882|c0_g1	TR7882|c0_g1_i1	NA	F1Q5Y7_DANRE	DANRE
TR7904|c0_g1	TR7904|c0_g1_i1	NA	E9QB75_DANRE	DANRE
TR7910|c0_g1	TR7910|c0_g1_i1	TR7910|c0_g1_i1|m.691	E7F7Y0_DANRE	DANRE
TR7947|c0_g1	TR7947|c0_g1_i1	TR7947|c0_g1_i1|m.693	W5MKK2_LEPOC	LEPOC
TR7949|c0_g1	TR7949|c0_g1_i1	NA	F1R137_DANRE	DANRE
TR7951|c0_g1	TR7951|c0_g1_i1	TR7951|c0_g1_i1|m.694	B6IDE7_DANRE	DANRE
TR7952|c0_g1	TR7952|c0_g1_i1	NA	A0A060W8Z6_ONCMY	ONCMY
TR7955|c0_g1	TR7955|c0_g1_i1	TR7955|c0_g1_i1|m.695	W5N0S6_LEPOC	LEPOC
TR7965|c0_g1	TR7965|c0_g1_i1	TR7965|c0_g1_i1|m.699	H2MLG5_ORYLA	ORYLA
TR7979|c0_g1	TR7979|c0_g1_i1	TR7979|c0_g1_i1|m.701	F1Q689_DANRE	DANRE
TR7984|c0_g1	TR7984|c0_g1_i1	NA	R4GDX6_DANRE	DANRE
TR7994|c0_g1	TR7994|c0_g1_i1	NA	W5NNH5_LEPOC	LEPOC
TR8001|c0_g1	TR8001|c0_g1_i1	NA	H9GYS3_DANRE	DANRE
TR8005|c0_g1	TR8005|c0_g1_i1	TR8005|c0_g1_i1|m.704	E7EXE8_DANRE	DANRE
TR8006|c0_g1	TR8006|c0_g1_i1	NA	A0A060YRG1_ONCMY	ONCMY
TR8008|c0_g1	TR8008|c0_g1_i1	NA	H2MYU6_ORYLA	ORYLA
TR8012|c0_g1	TR8012|c0_g1_i1	NA	E5A1T6_LEPMJ	LEPMJ
TR8016|c0_g1	TR8016|c0_g1_i1	NA	A0A096LX15_POEFO	POEFO
TR8017|c0_g1	TR8017|c0_g1_i1	NA	X1WE14_DANRE	DANRE
TR8019|c0_g1	TR8019|c0_g1_i1	NA	E7F532_DANRE	DANRE
TR8027|c0_g1	TR8027|c0_g1_i1	NA	E7FB21_DANRE	DANRE
TR8029|c0_g1	TR8029|c0_g1_i1	NA	M4D100_BRARP	BRARP
TR8034|c0_g1	TR8034|c0_g1_i1	TR8034|c0_g1_i1|m.705	F1QYN8_DANRE	DANRE
TR8042|c0_g1	TR8042|c0_g1_i1	TR8042|c0_g1_i1|m.707	A0A060X6P2_ONCMY	ONCMY
TR8054|c0_g1	TR8054|c0_g1_i1	TR8054|c0_g1_i1|m.708	F1Q554_DANRE	DANRE
TR8058|c0_g1	TR8058|c0_g1_i1	NA	Q6NW93_DANRE	DANRE
TR8060|c0_g1	TR8060|c0_g1_i1	NA	V5GT43_ANOGL	ANOGL
TR8081|c0_g1	TR8081|c0_g1_i1	NA	A0A087XLC5_POEFO	POEFO
TR8086|c0_g1	TR8086|c0_g1_i1	TR8086|c0_g1_i1|m.712	H0WFA6_DANRE	DANRE
TR8092|c0_g1	TR8092|c0_g1_i1	NA	Q08BQ8_DANRE	DANRE
TR8107|c0_g1	TR8107|c0_g1_i1	NA	H3D7S4_TETNG	TETNG
TR8143|c0_g1	TR8143|c0_g1_i1	TR8143|c0_g1_i1|m.714	W5LT48_ASTMX	ASTMX
TR8150|c0_g1	TR8150|c0_g1_i1	NA	Q9PW00_PLEPL	PLEPL
TR8158|c0_g1	TR8158|c0_g1_i1	NA	Q76IM1_DANRE	DANRE
TR8164|c0_g1	TR8164|c0_g1_i1	NA	H6ACG5_CYPCA	CYPCA
TR8168|c0_g1	TR8168|c0_g1_i1	NA	R7ULF9_CAPTE	CAPTE
TR8169|c0_g1	TR8169|c0_g1_i1	TR8169|c0_g1_i1|m.715	W5KXK0_ASTMX	ASTMX
TR8175|c0_g1	TR8175|c0_g1_i1	NA	A0A060Y4K8_ONCMY	ONCMY
TR8177|c0_g1	TR8177|c0_g1_i1	TR8177|c0_g1_i1|m.717	W5M2B2_LEPOC	LEPOC
TR8178|c0_g1	TR8178|c0_g1_i1	NA	F6V2M3_MACMU	MACMU
TR8178|c0_g2	TR8178|c0_g2_i1	NA	A0A096NBE2_PAPAN	PAPAN
TR8193|c0_g1	TR8193|c0_g1_i1	NA	I1FB16_AMPQE	AMPQE
TR8196|c0_g1	TR8196|c0_g1_i1	TR8196|c0_g1_i1|m.719	W5LRX1_ASTMX	ASTMX
TR8198|c0_g1	TR8198|c0_g1_i1	TR8198|c0_g1_i1|m.720	Q2TV63_DANRE	DANRE
TR8202|c0_g1	TR8202|c0_g1_i1	TR8202|c0_g1_i1|m.721	Q5TKR8_DANRE	DANRE
TR8210|c0_g1	TR8210|c0_g1_i1	NA	E7F0N3_DANRE	DANRE
TR8216|c0_g1	TR8216|c0_g1_i1	TR8216|c0_g1_i1|m.723	A0A060WQW1_ONCMY	ONCMY
TR8219|c0_g1	TR8219|c0_g1_i1	TR8219|c0_g1_i1|m.724	E7EYD4_DANRE	DANRE
TR8228|c0_g1	TR8228|c0_g1_i1	TR8228|c0_g1_i1|m.725	E7EZB9_DANRE	DANRE
TR8229|c0_g1	TR8229|c0_g1_i1	TR8229|c0_g1_i1|m.726	Q66I17_DANRE	DANRE
TR8231|c0_g1	TR8231|c0_g1_i1	TR8231|c0_g1_i1|m.728	W5JXN9_ASTMX	ASTMX
TR8234|c0_g1	TR8234|c0_g1_i1	TR8234|c0_g1_i1|m.729	A8WH90_DANRE	DANRE
TR8236|c0_g1	TR8236|c0_g1_i1	NA	A9JRD4_DANRE	DANRE
TR8243|c0_g1	TR8243|c0_g1_i1	TR8243|c0_g1_i1|m.731	D6MUD7_DANRE	DANRE
TR8250|c0_g1	TR8250|c0_g1_i1	NA	E7EYG3_DANRE	DANRE
TR8253|c0_g1	TR8253|c0_g1_i1	TR8253|c0_g1_i1|m.732	A0A096XIE2_9ACAR	9ACAR
TR8255|c0_g1	TR8255|c0_g1_i1	TR8255|c0_g1_i1|m.733	F1QVM1_DANRE	DANRE
TR8261|c0_g1	TR8261|c0_g1_i1	TR8261|c0_g1_i1|m.734	E7FBI0_DANRE	DANRE
TR8264|c0_g1	TR8264|c0_g1_i1	TR8264|c0_g1_i1|m.735	E7FDY9_DANRE	DANRE
TR8265|c0_g1	TR8265|c0_g1_i1	TR8265|c0_g1_i1|m.736	H2ZRT1_LATCH	LATCH
TR8268|c0_g1	TR8268|c0_g1_i1	TR8268|c0_g1_i1|m.737	W5LN70_ASTMX	ASTMX
TR8272|c0_g1	TR8272|c0_g1_i1	TR8272|c0_g1_i1|m.738	Q08CI3_DANRE	DANRE
TR8272|c0_g2	TR8272|c0_g2_i1	TR8272|c0_g2_i1|m.741	Q08CI3_DANRE	DANRE
TR8272|c0_g3	TR8272|c0_g3_i1	TR8272|c0_g3_i1|m.744	Q08CI3_DANRE	DANRE
TR8275|c0_g1	TR8275|c0_g1_i1	NA	J9K592_ACYPI	ACYPI
TR8276|c0_g1	TR8276|c0_g1_i1	TR8276|c0_g1_i1|m.747	Q6PGY1_DANRE	DANRE
TR8280|c0_g1	TR8280|c0_g1_i1	TR8280|c0_g1_i1|m.749	B2MUP2_CTEID	CTEID
TR8280|c0_g1	TR8280|c0_g1_i1	TR8280|c0_g1_i1|m.750	B2MUP2_CTEID	CTEID
TR8284|c0_g1	TR8284|c0_g1_i1	NA	F1QWB8_DANRE	DANRE
TR8296|c0_g1	TR8296|c0_g1_i1	TR8296|c0_g1_i1|m.752	W5NHA4_LEPOC	LEPOC
TR8297|c0_g1	TR8297|c0_g1_i1	NA	F1R6K8_DANRE	DANRE
TR8304|c0_g1	TR8304|c0_g1_i1	TR8304|c0_g1_i1|m.753	I0J0Y3_CYPCA	CYPCA
TR8306|c0_g1	TR8306|c0_g1_i1	NA	W5L6Y8_ASTMX	ASTMX
TR8310|c0_g1	TR8310|c0_g1_i1	NA	E7BKJ3_RHIDE	RHIDE
TR8311|c0_g1	TR8311|c0_g1_i1	TR8311|c0_g1_i1|m.754	K7G0Y4_PELSI	PELSI
TR8312|c0_g1	TR8312|c0_g1_i1	TR8312|c0_g1_i1|m.756	C3YAF8_BRAFL	BRAFL
TR8312|c0_g1	TR8312|c0_g1_i1	TR8312|c0_g1_i1|m.757	C3YAF8_BRAFL	BRAFL
TR8312|c0_g1	TR8312|c0_g1_i1	TR8312|c0_g1_i1|m.755	C3YAF8_BRAFL	BRAFL
TR8312|c0_g2	TR8312|c0_g2_i1	TR8312|c0_g2_i1|m.761	C3YAF8_BRAFL	BRAFL
TR8312|c0_g2	TR8312|c0_g2_i1	TR8312|c0_g2_i1|m.759	C3YAF8_BRAFL	BRAFL
TR8312|c0_g2	TR8312|c0_g2_i1	TR8312|c0_g2_i1|m.760	C3YAF8_BRAFL	BRAFL
TR8313|c0_g1	TR8313|c0_g1_i1	TR8313|c0_g1_i1|m.763	W5KXF6_ASTMX	ASTMX
TR8316|c0_g1	TR8316|c0_g1_i1	NA	Q8UWC9_TETNG	TETNG
TR8319|c0_g1	TR8319|c0_g1_i1	TR8319|c0_g1_i1|m.764	W5LU30_ASTMX	ASTMX
TR8327|c0_g1	TR8327|c0_g1_i1	TR8327|c0_g1_i1|m.765	Q0P4C7_DANRE	DANRE
TR8331|c0_g1	TR8331|c0_g1_i1	NA	A0JMM8_DANRE	DANRE
TR8342|c0_g1	TR8342|c0_g1_i1	NA	H2M6J6_ORYLA	ORYLA
TR8352|c0_g1	TR8352|c0_g1_i1	NA	A0A087UJG9_9ARAC	9ARAC
TR8354|c0_g1	TR8354|c0_g1_i1	TR8354|c0_g1_i1|m.770	W5LQQ8_ASTMX	ASTMX
TR8354|c0_g2	TR8354|c0_g2_i1	TR8354|c0_g2_i1|m.772	W5LQQ8_ASTMX	ASTMX
TR8365|c0_g1	TR8365|c0_g1_i1	TR8365|c0_g1_i1|m.774	X1WI01_DANRE	DANRE
TR8369|c0_g1	TR8369|c0_g1_i1	NA	K8P4A0_9BRAD	9BRAD
TR8376|c0_g1	TR8376|c0_g1_i1	TR8376|c0_g1_i1|m.775	X1WC83_DANRE	DANRE
TR8376|c0_g1	TR8376|c0_g1_i1	TR8376|c0_g1_i1|m.776	X1WC83_DANRE	DANRE
TR8376|c0_g1	TR8376|c0_g1_i1	TR8376|c0_g1_i1|m.777	X1WC83_DANRE	DANRE
TR8382|c0_g1	TR8382|c0_g1_i1	NA	Q1WGB4_DANRE	DANRE
TR8397|c0_g1	TR8397|c0_g1_i1	TR8397|c0_g1_i1|m.779	F1QQY5_DANRE	DANRE
TR8407|c0_g1	TR8407|c0_g1_i1	NA	A0A060YXR4_ONCMY	ONCMY
TR8418|c0_g1	TR8418|c0_g1_i1	NA	Q4C509_CROWT	CROWT
TR8420|c0_g1	TR8420|c0_g1_i1	NA	T1W0Q1_CYPCA	CYPCA
TR8431|c0_g1	TR8431|c0_g1_i1	NA	A0A096M2N4_POEFO	POEFO
TR8442|c0_g1	TR8442|c0_g1_i1	NA	G3UAR0_LOXAF	LOXAF
TR8452|c0_g1	TR8452|c0_g1_i1	TR8452|c0_g1_i1|m.781	A0A034WBB7_BACDO	BACDO
TR8453|c0_g1	TR8453|c0_g1_i1	NA	G3NC68_GASAC	GASAC
TR8456|c0_g1	TR8456|c0_g1_i1	TR8456|c0_g1_i1|m.783	Q5RIC1_DANRE	DANRE
TR8463|c0_g1	TR8463|c0_g1_i1	NA	A0A060Z555_ONCMY	ONCMY
TR8472|c0_g1	TR8472|c0_g1_i1	TR8472|c0_g1_i1|m.784	W5LSK5_ASTMX	ASTMX
TR8480|c0_g1	TR8480|c0_g1_i1	TR8480|c0_g1_i1|m.785	W4Z4Z0_STRPU	STRPU
TR8482|c0_g1	TR8482|c0_g1_i1	TR8482|c0_g1_i1|m.786	B3DHX4_DANRE	DANRE
TR8488|c0_g1	TR8488|c0_g1_i1	TR8488|c0_g1_i1|m.787	E7FA01_DANRE	DANRE
TR8489|c0_g1	TR8489|c0_g1_i1	TR8489|c0_g1_i1|m.788	A5PKM4_DANRE	DANRE
TR8490|c0_g1	TR8490|c0_g1_i1	TR8490|c0_g1_i1|m.789	Q8UWC9_TETNG	TETNG
TR8494|c0_g1	TR8494|c0_g1_i1	TR8494|c0_g1_i1|m.790	X1WD87_DANRE	DANRE
TR8503|c0_g1	TR8503|c0_g1_i1	NA	F1QC33_DANRE	DANRE
TR8503|c0_g2	TR8503|c0_g2_i1	TR8503|c0_g2_i1|m.792	F1QC33_DANRE	DANRE
TR8547|c0_g1	TR8547|c0_g1_i1	TR8547|c0_g1_i1|m.794	H3AAI5_LATCH	LATCH
TR8556|c0_g1	TR8556|c0_g1_i1	NA	F1Q8V8_DANRE	DANRE
TR8575|c0_g1	TR8575|c0_g1_i1	NA	E7F005_DANRE	DANRE
TR8583|c0_g1	TR8583|c0_g1_i1	NA	W5MGR3_LEPOC	LEPOC
TR8585|c0_g1	TR8585|c0_g1_i1	NA	F1QQ65_DANRE	DANRE
TR8594|c0_g1	TR8594|c0_g1_i1	TR8594|c0_g1_i1|m.795	Q7ZT21_DANRE	DANRE
TR8610|c0_g1	TR8610|c0_g1_i1	TR8610|c0_g1_i1|m.799	A0A060X5J6_ONCMY	ONCMY
TR8617|c0_g1	TR8617|c0_g1_i1	TR8617|c0_g1_i1|m.800	W4Y122_STRPU	STRPU
TR8625|c0_g1	TR8625|c0_g1_i1	NA	F6TLI4_XENTR	XENTR
TR8633|c0_g1	TR8633|c0_g1_i1	TR8633|c0_g1_i1|m.801	W5K4C5_ASTMX	ASTMX
TR8636|c0_g1	TR8636|c0_g1_i1	TR8636|c0_g1_i1|m.803	W5LU97_ASTMX	ASTMX
TR8656|c0_g1	TR8656|c0_g1_i1	TR8656|c0_g1_i1|m.804	W4LK01_9DELT	9DELT
TR8656|c0_g1	TR8656|c0_g1_i1	TR8656|c0_g1_i1|m.805	W4LK01_9DELT	9DELT
TR8660|c0_g1	TR8660|c0_g1_i1	NA	V5GVA3_ANOGL	ANOGL
TR8679|c0_g1	TR8679|c0_g1_i1	NA	A0A085LC73_9FIRM	9FIRM
TR8715|c0_g1	TR8715|c0_g1_i1	NA	E7F1X4_DANRE	DANRE
TR8734|c0_g1	TR8734|c0_g1_i1	NA	W5K6C1_ASTMX	ASTMX
TR8741|c0_g1	TR8741|c0_g1_i1	NA	Q9W629_DANRE	DANRE
TR8742|c0_g1	TR8742|c0_g1_i1	NA	W5LT87_ASTMX	ASTMX
TR8743|c0_g1	TR8743|c0_g1_i1	TR8743|c0_g1_i1|m.806	Q5W8I5_DANRE	DANRE
TR8747|c0_g1	TR8747|c0_g1_i1	TR8747|c0_g1_i1|m.809	E7F5N6_DANRE	DANRE
TR8755|c0_g1	TR8755|c0_g1_i1	NA	E9QDU7_DANRE	DANRE
TR8756|c0_g1	TR8756|c0_g1_i1	NA	E7EXK5_DANRE	DANRE
TR8761|c0_g1	TR8761|c0_g1_i1	TR8761|c0_g1_i1|m.810	Q8FCZ8_ECOL6	ECOL6
TR8761|c0_g1	TR8761|c0_g1_i1	TR8761|c0_g1_i1|m.811	Q8FCZ8_ECOL6	ECOL6
TR8764|c0_g1	TR8764|c0_g1_i1	TR8764|c0_g1_i1|m.814	B6ECY8_CARAU	CARAU
TR8764|c0_g1	TR8764|c0_g1_i2	TR8764|c0_g1_i2|m.817	B6ECY8_CARAU	CARAU
TR8786|c0_g1	TR8786|c0_g1_i1	TR8786|c0_g1_i1|m.819	F1QIX1_DANRE	DANRE
TR8787|c0_g1	TR8787|c0_g1_i1	TR8787|c0_g1_i1|m.820	D3G6G4_CTEID	CTEID
TR8802|c0_g1	TR8802|c0_g1_i1	TR8802|c0_g1_i1|m.821	U3JAI2_DANRE	DANRE
TR8803|c0_g1	TR8803|c0_g1_i1	TR8803|c0_g1_i1|m.822	A2BIM5_DANRE	DANRE
TR8804|c0_g1	TR8804|c0_g1_i1	NA	F6X9H0_XENTR	XENTR
TR8813|c0_g1	TR8813|c0_g1_i1	NA	E7F1L9_DANRE	DANRE
TR8822|c0_g1	TR8822|c0_g1_i1	NA	A3KQ86_DANRE	DANRE
TR8832|c0_g1	TR8832|c0_g1_i1	NA	A0A060YWR8_ONCMY	ONCMY
TR8839|c0_g1	TR8839|c0_g1_i1	NA	Q5SNQ0_DANRE	DANRE
TR8845|c0_g1	TR8845|c0_g1_i1	TR8845|c0_g1_i1|m.823	F8W4E9_DANRE	DANRE
TR8854|c0_g1	TR8854|c0_g1_i1	NA	Q8JI13_DANRE	DANRE
TR8881|c0_g1	TR8881|c0_g1_i1	NA	A0A060WC53_ONCMY	ONCMY
TR8883|c0_g1	TR8883|c0_g1_i1	TR8883|c0_g1_i1|m.826	A0A060WGD2_ONCMY	ONCMY
TR8888|c0_g1	TR8888|c0_g1_i1	TR8888|c0_g1_i1|m.827	E7FDM6_DANRE	DANRE
TR8904|c0_g1	TR8904|c0_g1_i1	NA	Q0VFX3_HUMAN	HUMAN
TR8904|c0_g1	TR8904|c0_g1_i2	NA	Q0VFX3_HUMAN	HUMAN
TR8912|c0_g1	TR8912|c0_g1_i1	NA	I3K3A9_ORENI	ORENI
TR8928|c0_g1	TR8928|c0_g1_i1	NA	E7EYY8_DANRE	DANRE
TR8932|c0_g1	TR8932|c0_g1_i1	NA	F7QKQ7_9BRAD	9BRAD
TR8963|c0_g1	TR8963|c0_g1_i1	NA	E7EZU9_DANRE	DANRE
TR8965|c0_g1	TR8965|c0_g1_i1	NA	H2U7H2_TAKRU	TAKRU
TR8974|c0_g1	TR8974|c0_g1_i1	TR8974|c0_g1_i1|m.830	W5N700_LEPOC	LEPOC
TR8975|c0_g1	TR8975|c0_g1_i1	NA	A0A060WC53_ONCMY	ONCMY
TR8980|c0_g1	TR8980|c0_g1_i1	NA	X1WD17_DANRE	DANRE
TR8984|c0_g1	TR8984|c0_g1_i1	TR8984|c0_g1_i1|m.831	F1QIS7_DANRE	DANRE
TR8986|c0_g1	TR8986|c0_g1_i1	NA	A0A096M2I2_POEFO	POEFO
TR8991|c0_g1	TR8991|c0_g1_i1	TR8991|c0_g1_i1|m.832	F1QTB8_DANRE	DANRE
TR9017|c0_g1	TR9017|c0_g1_i1	NA	E7FEN2_DANRE	DANRE
TR9018|c0_g1	TR9018|c0_g1_i1	NA	A0A060WEZ7_ONCMY	ONCMY
TR9068|c0_g1	TR9068|c0_g1_i1	NA	B0V2G5_DANRE	DANRE
TR9073|c0_g1	TR9073|c0_g1_i1	TR9073|c0_g1_i1|m.835	W5NM24_LEPOC	LEPOC
TR9083|c0_g1	TR9083|c0_g1_i1	NA	H2MCH5_ORYLA	ORYLA
TR9085|c0_g1	TR9085|c0_g1_i1	TR9085|c0_g1_i1|m.837	F1RCW7_DANRE	DANRE
TR9098|c0_g1	TR9098|c0_g1_i1	NA	A0A060Z1B4_ONCMY	ONCMY
TR9114|c0_g1	TR9114|c0_g1_i1	NA	K7EYH5_PELSI	PELSI
TR9139|c0_g1	TR9139|c0_g1_i1	NA	Q8W5T8_BPT3	BPT3
TR9149|c0_g1	TR9149|c0_g1_i1	TR9149|c0_g1_i1|m.840	A4FUN4_DANRE	DANRE
TR9154|c0_g1	TR9154|c0_g1_i1	TR9154|c0_g1_i1|m.841	E7F3K6_DANRE	DANRE
TR9161|c0_g1	TR9161|c0_g1_i1	TR9161|c0_g1_i1|m.842	A5X6X6_DANRE	DANRE
TR9166|c0_g1	TR9166|c0_g1_i1	TR9166|c0_g1_i1|m.843	H2SWG1_TAKRU	TAKRU
TR9172|c0_g1	TR9172|c0_g1_i1	NA	J9L0T0_ACYPI	ACYPI
TR9187|c0_g1	TR9187|c0_g1_i1	NA	H3BG27_LATCH	LATCH
TR9205|c0_g1	TR9205|c0_g1_i1	NA	W5KFT5_ASTMX	ASTMX
TR9236|c0_g1	TR9236|c0_g1_i1	NA	H2MK27_ORYLA	ORYLA
TR9248|c0_g1	TR9248|c0_g1_i1	NA	F1QLH6_DANRE	DANRE
TR9267|c0_g1	TR9267|c0_g1_i1	TR9267|c0_g1_i1|m.849	E7F2F0_DANRE	DANRE
TR9270|c0_g1	TR9270|c0_g1_i1	NA	Q1LYQ2_DANRE	DANRE
TR9286|c0_g1	TR9286|c0_g1_i1	NA	A0A096M251_POEFO	POEFO
TR9287|c0_g1	TR9287|c0_g1_i1	TR9287|c0_g1_i1|m.850	Q60I69_DANRE	DANRE
TR9298|c0_g1	TR9298|c0_g1_i1	TR9298|c0_g1_i1|m.851	A8Y5T0_DANRE	DANRE
TR9308|c0_g1	TR9308|c0_g1_i1	NA	Q7T271_PAROL	PAROL
TR9322|c0_g1	TR9322|c0_g1_i1	TR9322|c0_g1_i1|m.852	F1QSL9_DANRE	DANRE
TR9363|c0_g1	TR9363|c0_g1_i1	NA	U1GE09_ENDPU	ENDPU
TR9365|c0_g1	TR9365|c0_g1_i1	NA	X1WHQ2_DANRE	DANRE
TR9382|c0_g1	TR9382|c0_g1_i1	NA	F1QCZ7_DANRE	DANRE
TR9422|c0_g1	TR9422|c0_g1_i1	NA	F1Q7X1_DANRE	DANRE
TR9443|c0_g1	TR9443|c0_g1_i1	TR9443|c0_g1_i1|m.853	E7FGI1_DANRE	DANRE
TR9447|c0_g1	TR9447|c0_g1_i1	NA	Q1L949_DANRE	DANRE
TR9456|c0_g1	TR9456|c0_g1_i1	NA	F1QHP3_DANRE	DANRE
TR9457|c0_g1	TR9457|c0_g1_i1	NA	F1Q8N1_DANRE	DANRE
TR9478|c0_g1	TR9478|c0_g1_i1	NA	Q9IAU3_DANRE	DANRE
TR9487|c0_g1	TR9487|c0_g1_i1	NA	A0A060ZAG4_ONCMY	ONCMY
TR9499|c0_g1	TR9499|c0_g1_i1	NA	A3KNK9_DANRE	DANRE
TR9505|c0_g1	TR9505|c0_g1_i1	NA	E7FFE4_DANRE	DANRE
TR9509|c0_g1	TR9509|c0_g1_i1	NA	X1WDD4_DANRE	DANRE
TR9525|c0_g1	TR9525|c0_g1_i1	NA	A0A096LQF6_POEFO	POEFO
TR9529|c0_g1	TR9529|c0_g1_i1	TR9529|c0_g1_i1|m.857	Q76IL6_DANRE	DANRE
TR9531|c0_g1	TR9531|c0_g1_i1	NA	Q800A1_DANRE	DANRE
TR9533|c0_g1	TR9533|c0_g1_i1	NA	Q5J2Q9_DANRE	DANRE
TR9544|c0_g1	TR9544|c0_g1_i1	NA	Q5RHQ9_DANRE	DANRE
TR9558|c0_g1	TR9558|c0_g1_i1	NA	A0A060YDI5_ONCMY	ONCMY
TR9559|c0_g1	TR9559|c0_g1_i1	NA	F1R3K6_DANRE	DANRE
TR9560|c0_g1	TR9560|c0_g1_i1	NA	G1MBK1_AILME	AILME
TR9575|c0_g1	TR9575|c0_g1_i1	NA	E7F1X4_DANRE	DANRE
TR9578|c0_g1	TR9578|c0_g1_i1	NA	E9QDI7_DANRE	DANRE
TR9580|c0_g1	TR9580|c0_g1_i1	TR9580|c0_g1_i1|m.860	A0A060XD76_ONCMY	ONCMY
TR9586|c0_g1	TR9586|c0_g1_i1	TR9586|c0_g1_i1|m.861	Q08C15_DANRE	DANRE
TR9591|c0_g1	TR9591|c0_g1_i1	TR9591|c0_g1_i1|m.862	F1R4M5_DANRE	DANRE
TR9593|c0_g1	TR9593|c0_g1_i1	NA	F1QHM3_DANRE	DANRE
TR9614|c0_g1	TR9614|c0_g1_i1	TR9614|c0_g1_i1|m.864	A9JRD4_DANRE	DANRE
TR9636|c0_g1	TR9636|c0_g1_i1	TR9636|c0_g1_i1|m.866	Q5U3W7_DANRE	DANRE
TR9657|c0_g1	TR9657|c0_g1_i1	NA	Q5SP96_DANRE	DANRE
TR9660|c0_g1	TR9660|c0_g1_i1	NA	R4GDP6_DANRE	DANRE
TR9661|c0_g1	TR9661|c0_g1_i1	NA	F6Y331_XENTR	XENTR
TR9670|c0_g1	TR9670|c0_g1_i1	TR9670|c0_g1_i1|m.867	I3IT32_DANRE	DANRE
TR9671|c0_g1	TR9671|c0_g1_i1	TR9671|c0_g1_i1|m.868	F1QTQ2_DANRE	DANRE
TR9672|c0_g1	TR9672|c0_g1_i1	TR9672|c0_g1_i1|m.869	W5NNH5_LEPOC	LEPOC
TR9689|c0_g1	TR9689|c0_g1_i1	TR9689|c0_g1_i1|m.870	F1Q5V6_DANRE	DANRE
TR9705|c0_g1	TR9705|c0_g1_i1	NA	E6ZI68_DICLA	DICLA
TR9709|c0_g1	TR9709|c0_g1_i1	TR9709|c0_g1_i1|m.874	Q4SX25_TETNG	TETNG
TR9709|c0_g1	TR9709|c0_g1_i1	TR9709|c0_g1_i1|m.875	Q4SX25_TETNG	TETNG
TR9722|c0_g1	TR9722|c0_g1_i1	TR9722|c0_g1_i1|m.877	H3A189_LATCH	LATCH
TR9723|c0_g1	TR9723|c0_g1_i1	TR9723|c0_g1_i1|m.878	F1R8A1_DANRE	DANRE
TR9724|c0_g1	TR9724|c0_g1_i1	TR9724|c0_g1_i1|m.879	W4XWJ2_STRPU	STRPU
TR9726|c0_g1	TR9726|c0_g1_i1	TR9726|c0_g1_i1|m.880	F1Q5V7_DANRE	DANRE
TR9726|c0_g2	TR9726|c0_g2_i1	TR9726|c0_g2_i1|m.881	F1Q5V7_DANRE	DANRE
TR9728|c0_g1	TR9728|c0_g1_i1	TR9728|c0_g1_i1|m.882	I3KZ01_ORENI	ORENI
TR9749|c0_g1	TR9749|c0_g1_i1	NA	Q5BLA7_DANRE	DANRE
TR9750|c0_g1	TR9750|c0_g1_i1	TR9750|c0_g1_i1|m.884	E7F6L1_DANRE	DANRE
TR9756|c0_g1	TR9756|c0_g1_i1	TR9756|c0_g1_i1|m.888	E7F674_DANRE	DANRE
TR9757|c0_g1	TR9757|c0_g1_i1	TR9757|c0_g1_i1|m.889	M7BF40_CHEMY	CHEMY
TR9757|c0_g1	TR9757|c0_g1_i1	TR9757|c0_g1_i1|m.890	M7BF40_CHEMY	CHEMY
TR9759|c0_g1	TR9759|c0_g1_i1	TR9759|c0_g1_i1|m.891	F8W2C5_DANRE	DANRE
TR9762|c0_g1	TR9762|c0_g1_i1	TR9762|c0_g1_i1|m.892	E7F5L9_DANRE	DANRE
TR9763|c0_g1	TR9763|c0_g1_i1	TR9763|c0_g1_i1|m.893	F1QI35_DANRE	DANRE
TR9765|c0_g1	TR9765|c0_g1_i1	NA	Q503Q4_DANRE	DANRE
TR9781|c0_g1	TR9781|c0_g1_i1	TR9781|c0_g1_i1|m.894	F1RED4_DANRE	DANRE
TR9801|c0_g1	TR9801|c0_g1_i1	NA	E7F4M8_DANRE	DANRE
TR9803|c0_g1	TR9803|c0_g1_i1	TR9803|c0_g1_i1|m.895	F1QYN1_DANRE	DANRE
TR9803|c0_g1	TR9803|c0_g1_i1	TR9803|c0_g1_i1|m.896	F1QYN1_DANRE	DANRE
TR9807|c0_g1	TR9807|c0_g1_i1	NA	F8W551_DANRE	DANRE
TR9808|c0_g1	TR9808|c0_g1_i1	NA	F1R8A1_DANRE	DANRE
TR9810|c0_g1	TR9810|c0_g1_i1	NA	X1WEQ5_DANRE	DANRE
TR9812|c0_g1	TR9812|c0_g1_i1	NA	W5NNH5_LEPOC	LEPOC
TR9818|c0_g1	TR9818|c0_g1_i1	NA	Q6IMA0_DANRE	DANRE
TR9873|c0_g1	TR9873|c0_g1_i1	NA	E7FFM4_DANRE	DANRE
TR9875|c0_g1	TR9875|c0_g1_i1	NA	W5KFT5_ASTMX	ASTMX
TR9888|c0_g1	TR9888|c0_g1_i1	NA	A5PM98_DANRE	DANRE
TR9894|c0_g1	TR9894|c0_g1_i1	NA	A0A060ZAI2_ONCMY	ONCMY
TR9895|c0_g1	TR9895|c0_g1_i1	TR9895|c0_g1_i1|m.897	W5K0T4_ASTMX	ASTMX
TR9901|c0_g1	TR9901|c0_g1_i1	TR9901|c0_g1_i1|m.898	M3ZFD1_XIPMA	XIPMA
TR9923|c0_g1	TR9923|c0_g1_i1	TR9923|c0_g1_i1|m.900	E7FC43_DANRE	DANRE
TR9927|c0_g1	TR9927|c0_g1_i1	TR9927|c0_g1_i1|m.901	W5LQR4_ASTMX	ASTMX
TR9928|c0_g1	TR9928|c0_g1_i1	NA	F1RAT1_DANRE	DANRE
TR9931|c0_g1	TR9931|c0_g1_i1	NA	A0A093QGL8_PHACA	PHACA
TR9932|c0_g1	TR9932|c0_g1_i1	NA	A0A091D6P0_FUKDA	FUKDA
TR9935|c0_g1	TR9935|c0_g1_i1	TR9935|c0_g1_i1|m.902	A0JML3_DANRE	DANRE
TR9937|c0_g1	TR9937|c0_g1_i1	TR9937|c0_g1_i1|m.903	X1WHV4_DANRE	DANRE
TR9939|c0_g1	TR9939|c0_g1_i1	TR9939|c0_g1_i1|m.904	Q4ST71_TETNG	TETNG
TR9940|c0_g1	TR9940|c0_g1_i1	TR9940|c0_g1_i1|m.905	E7FDQ0_DANRE	DANRE
TR9955|c0_g1	TR9955|c0_g1_i1	NA	V8N2Z7_OPHHA	OPHHA
TR9957|c0_g1	TR9957|c0_g1_i1	NA	A0A060YB82_ONCMY	ONCMY
TR9970|c0_g1	TR9970|c0_g1_i1	TR9970|c0_g1_i1|m.907	F1RB49_DANRE	DANRE
TR9989|c0_g1	TR9989|c0_g1_i1	NA	A7E286_DANRE	DANRE
TR10032|c0_g1	TR10032|c0_g1_i1	NA	A5WW32_DANRE	DANRE
TR10039|c0_g1	TR10039|c0_g1_i1	NA	A0A096NPI9_PAPAN	PAPAN
TR10060|c0_g1	TR10060|c0_g1_i1	NA	Q5U3V3_DANRE	DANRE
TR10062|c0_g1	TR10062|c0_g1_i1	NA	F1R7S8_DANRE	DANRE
TR10065|c0_g1	TR10065|c0_g1_i1	NA	E7F1X4_DANRE	DANRE
TR10080|c0_g1	TR10080|c0_g1_i1	NA	F1QGE0_DANRE	DANRE
TR10087|c0_g1	TR10087|c0_g1_i1	TR10087|c0_g1_i1|m.912	A3KNB0_DANRE	DANRE
TR10103|c0_g1	TR10103|c0_g1_i1	TR10103|c0_g1_i1|m.913	W4XMQ4_STRPU	STRPU
TR10104|c0_g1	TR10104|c0_g1_i1	NA	W5K0S7_ASTMX	ASTMX
TR10119|c0_g1	TR10119|c0_g1_i1	NA	E7FFM4_DANRE	DANRE
TR10122|c0_g1	TR10122|c0_g1_i1	NA	B0ZBD3_HUMAN	HUMAN
TR10125|c0_g1	TR10125|c0_g1_i1	NA	W5LT48_ASTMX	ASTMX
TR10145|c0_g1	TR10145|c0_g1_i1	NA	E7FFS3_DANRE	DANRE
TR10148|c0_g1	TR10148|c0_g1_i1	TR10148|c0_g1_i1|m.915	F1QEB1_DANRE	DANRE
TR10168|c0_g1	TR10168|c0_g1_i1	NA	Q7SZM0_DANRE	DANRE
TR10174|c0_g1	TR10174|c0_g1_i1	NA	W5NK64_LEPOC	LEPOC
TR10203|c0_g1	TR10203|c0_g1_i1	TR10203|c0_g1_i1|m.916	F1QBU4_DANRE	DANRE
TR10206|c0_g1	TR10206|c0_g1_i1	NA	F1QIZ4_DANRE	DANRE
TR10210|c0_g1	TR10210|c0_g1_i1	NA	Q32LU2_DANRE	DANRE
TR10213|c0_g1	TR10213|c0_g1_i1	NA	A8WIQ5_DANRE	DANRE
TR10215|c0_g1	TR10215|c0_g1_i1	NA	A0A089ZZB1_CYPCA	CYPCA
TR10226|c0_g1	TR10226|c0_g1_i1	NA	E5SNG9_TRISP	TRISP
TR10228|c0_g1	TR10228|c0_g1_i1	NA	A0A060Z4W9_ONCMY	ONCMY
TR10230|c0_g1	TR10230|c0_g1_i1	NA	A0A060YYM2_ONCMY	ONCMY
TR10248|c0_g1	TR10248|c0_g1_i1	NA	Q4V9P4_DANRE	DANRE
TR10264|c0_g1	TR10264|c0_g1_i1	NA	E6ZGJ4_DICLA	DICLA
TR10271|c0_g1	TR10271|c0_g1_i1	NA	A0A060WC53_ONCMY	ONCMY
TR10287|c0_g1	TR10287|c0_g1_i1	TR10287|c0_g1_i1|m.922	W5K8U8_ASTMX	ASTMX
TR10287|c0_g1	TR10287|c0_g1_i1	TR10287|c0_g1_i1|m.921	W5K8U8_ASTMX	ASTMX
TR10289|c0_g1	TR10289|c0_g1_i1	TR10289|c0_g1_i1|m.923	I2QUX2_9BRAD	9BRAD
TR10300|c0_g1	TR10300|c0_g1_i1	TR10300|c0_g1_i1|m.924	W5KF15_ASTMX	ASTMX
TR10308|c0_g1	TR10308|c0_g1_i1	TR10308|c0_g1_i1|m.925	H2M6U8_ORYLA	ORYLA
TR10312|c0_g1	TR10312|c0_g1_i1	TR10312|c0_g1_i1|m.926	A8WGR7_DANRE	DANRE
TR10317|c0_g1	TR10317|c0_g1_i1	TR10317|c0_g1_i1|m.927	H2VBW2_TAKRU	TAKRU
TR10318|c0_g1	TR10318|c0_g1_i1	TR10318|c0_g1_i1|m.928	B3DIH0_DANRE	DANRE
TR10324|c0_g1	TR10324|c0_g1_i1	TR10324|c0_g1_i1|m.931	W5LUA6_ASTMX	ASTMX
TR10326|c0_g1	TR10326|c0_g1_i1	TR10326|c0_g1_i1|m.933	A4JYL6_DANRE	DANRE
TR10328|c0_g1	TR10328|c0_g1_i1	TR10328|c0_g1_i1|m.934	F1RCQ5_DANRE	DANRE
TR10342|c0_g1	TR10342|c0_g1_i1	TR10342|c0_g1_i1|m.935	Q1RM66_DANRE	DANRE
TR10350|c0_g1	TR10350|c0_g1_i1	NA	I7HDR6_ORYLA	ORYLA
TR10353|c0_g1	TR10353|c0_g1_i1	TR10353|c0_g1_i1|m.936	C1JIE2_DANRE	DANRE
TR10355|c0_g1	TR10355|c0_g1_i1	TR10355|c0_g1_i1|m.937	W5LSD1_ASTMX	ASTMX
TR10360|c0_g1	TR10360|c0_g1_i1	NA	A5WW45_DANRE	DANRE
TR10368|c0_g1	TR10368|c0_g1_i1	TR10368|c0_g1_i1|m.938	H1A4D1_TAEGU	TAEGU
TR10369|c0_g1	TR10369|c0_g1_i1	TR10369|c0_g1_i1|m.939	E6ZGK7_DICLA	DICLA
TR10379|c0_g1	TR10379|c0_g1_i1	NA	I3N0I1_SPETR	SPETR
TR10382|c0_g1	TR10382|c0_g1_i1	NA	A0A060Y8R9_ONCMY	ONCMY
TR10396|c0_g1	TR10396|c0_g1_i1	NA	X1WCD5_DANRE	DANRE
TR10397|c0_g1	TR10397|c0_g1_i1	TR10397|c0_g1_i1|m.940	X1WHY5_DANRE	DANRE
TR10399|c0_g1	TR10399|c0_g1_i1	NA	Q1L8K7_DANRE	DANRE
TR10417|c0_g1	TR10417|c0_g1_i1	NA	A0A060VU25_ONCMY	ONCMY
TR10419|c0_g1	TR10419|c0_g1_i1	NA	C3VPM9_DANRE	DANRE
TR10427|c0_g1	TR10427|c0_g1_i1	TR10427|c0_g1_i1|m.944	H9GY59_DANRE	DANRE
TR10429|c0_g1	TR10429|c0_g1_i1	NA	M7AIT5_CHEMY	CHEMY
TR10446|c0_g1	TR10446|c0_g1_i1	NA	M3ZH25_XIPMA	XIPMA
TR10459|c0_g1	TR10459|c0_g1_i1	NA	Q9YGS2_TAKRU	TAKRU
TR10470|c0_g1	TR10470|c0_g1_i1	NA	H4Q242_ECOLX	ECOLX
TR10473|c0_g1	TR10473|c0_g1_i1	NA	H3BW47_TETNG	TETNG
TR10484|c0_g1	TR10484|c0_g1_i1	NA	W5KGR2_ASTMX	ASTMX
TR10501|c0_g1	TR10501|c0_g1_i1	NA	B0V1I9_DANRE	DANRE
TR10505|c0_g1	TR10505|c0_g1_i1	NA	A0A060WWM4_ONCMY	ONCMY
TR10509|c0_g1	TR10509|c0_g1_i1	TR10509|c0_g1_i1|m.945	F1QJJ4_DANRE	DANRE
TR10515|c0_g1	TR10515|c0_g1_i1	TR10515|c0_g1_i1|m.947	A0A075A624_9TREM	9TREM
TR10521|c0_g1	TR10521|c0_g1_i1	TR10521|c0_g1_i1|m.949	E7F0C9_DANRE	DANRE
TR10523|c0_g1	TR10523|c0_g1_i1	TR10523|c0_g1_i1|m.950	C0KHL6_CTEID	CTEID
TR10524|c0_g1	TR10524|c0_g1_i1	NA	F1R4T4_DANRE	DANRE
TR10532|c0_g1	TR10532|c0_g1_i1	TR10532|c0_g1_i1|m.951	O13109_DANRE	DANRE
TR10544|c0_g1	TR10544|c0_g1_i1	NA	M3ZWI1_XIPMA	XIPMA
TR10547|c0_g1	TR10547|c0_g1_i1	TR10547|c0_g1_i1|m.952	A0A096M7V3_POEFO	POEFO
TR10550|c0_g1	TR10550|c0_g1_i1	TR10550|c0_g1_i1|m.953	F1QE10_DANRE	DANRE
TR10552|c0_g1	TR10552|c0_g1_i1	TR10552|c0_g1_i1|m.954	W5KC84_ASTMX	ASTMX
TR10555|c0_g1	TR10555|c0_g1_i1	TR10555|c0_g1_i1|m.956	M1WXG8_DANRE	DANRE
TR10560|c0_g1	TR10560|c0_g1_i1	TR10560|c0_g1_i1|m.958	F6NTQ8_DANRE	DANRE
TR10564|c0_g1	TR10564|c0_g1_i1	NA	M4A4R5_XIPMA	XIPMA
TR10566|c0_g1	TR10566|c0_g1_i1	TR10566|c0_g1_i1|m.959	W4ZI07_STRPU	STRPU
TR10570|c0_g1	TR10570|c0_g1_i1	NA	L8I2J1_9CETA	9CETA
TR10571|c0_g1	TR10571|c0_g1_i1	TR10571|c0_g1_i1|m.960	Q90WT1_DANRE	DANRE
TR10571|c0_g1	TR10571|c0_g1_i1	TR10571|c0_g1_i1|m.961	Q90WT1_DANRE	DANRE
TR10572|c0_g1	TR10572|c0_g1_i1	NA	E1C7E3_CHICK	CHICK
TR10587|c0_g1	TR10587|c0_g1_i1	NA	F1RA97_DANRE	DANRE
TR10588|c0_g1	TR10588|c0_g1_i1	NA	I3IS45_DANRE	DANRE
TR10598|c0_g1	TR10598|c0_g1_i1	TR10598|c0_g1_i1|m.962	Q76IL7_DANRE	DANRE
TR10598|c0_g1	TR10598|c0_g1_i1	TR10598|c0_g1_i1|m.963	Q76IL7_DANRE	DANRE
TR10603|c0_g1	TR10603|c0_g1_i1	NA	W4XTE2_STRPU	STRPU
TR10617|c0_g1	TR10617|c0_g1_i1	NA	W4YGB3_STRPU	STRPU
TR10630|c0_g1	TR10630|c0_g1_i1	TR10630|c0_g1_i1|m.966	W5K830_ASTMX	ASTMX
TR10648|c0_g1	TR10648|c0_g1_i1	NA	M1F9J0_9TELE	9TELE
TR10665|c0_g1	TR10665|c0_g1_i1	NA	A0A060VZZ4_ONCMY	ONCMY
TR10667|c0_g1	TR10667|c0_g1_i1	NA	F1QYN1_DANRE	DANRE
TR10672|c0_g1	TR10672|c0_g1_i1	NA	A0A0A0MPI9_DANRE	DANRE
TR10678|c0_g1	TR10678|c0_g1_i1	TR10678|c0_g1_i1|m.967	E7FAK4_DANRE	DANRE
TR10679|c0_g1	TR10679|c0_g1_i1	NA	Q1L957_DANRE	DANRE
TR10696|c0_g1	TR10696|c0_g1_i1	TR10696|c0_g1_i1|m.969	W5MQR0_LEPOC	LEPOC
TR10698|c0_g1	TR10698|c0_g1_i1	NA	W5VVI4_9TELE	9TELE
TR10703|c0_g1	TR10703|c0_g1_i1	TR10703|c0_g1_i1|m.970	Q7ZT80_CYPCA	CYPCA
TR10710|c0_g1	TR10710|c0_g1_i1	NA	W4ZJL5_STRPU	STRPU
TR10713|c0_g1	TR10713|c0_g1_i1	TR10713|c0_g1_i1|m.971	F1R811_DANRE	DANRE
TR10729|c0_g1	TR10729|c0_g1_i1	NA	G3N7U9_GASAC	GASAC
TR10729|c0_g2	TR10729|c0_g2_i1	TR10729|c0_g2_i1|m.972	G3N7U9_GASAC	GASAC
TR10762|c0_g1	TR10762|c0_g1_i1	TR10762|c0_g1_i1|m.975	Q5U3T1_DANRE	DANRE
TR10763|c0_g1	TR10763|c0_g1_i1	NA	K1P1I5_CRAGI	CRAGI
TR10778|c0_g1	TR10778|c0_g1_i1	TR10778|c0_g1_i1|m.977	M4AZ22_XIPMA	XIPMA
TR10779|c0_g1	TR10779|c0_g1_i1	NA	W5LYK9_LEPOC	LEPOC
TR10780|c0_g1	TR10780|c0_g1_i1	NA	F6V4T2_XENTR	XENTR
TR10783|c0_g1	TR10783|c0_g1_i1	TR10783|c0_g1_i1|m.978	F1R516_DANRE	DANRE
TR10805|c0_g1	TR10805|c0_g1_i1	NA	E7FCU2_DANRE	DANRE
TR10811|c0_g1	TR10811|c0_g1_i1	TR10811|c0_g1_i1|m.981	H2T447_TAKRU	TAKRU
TR10822|c0_g1	TR10822|c0_g1_i1	TR10822|c0_g1_i1|m.982	X1WG23_DANRE	DANRE
TR10829|c0_g1	TR10829|c0_g1_i1	NA	H3A1C2_LATCH	LATCH
TR10840|c0_g1	TR10840|c0_g1_i1	NA	Q3LG56_DANRE	DANRE
TR10845|c0_g1	TR10845|c0_g1_i1	NA	Q9DGH5_DANRE	DANRE
TR10851|c0_g1	TR10851|c0_g1_i1	NA	W5LT25_ASTMX	ASTMX
TR10862|c0_g1	TR10862|c0_g1_i1	NA	F1QY94_DANRE	DANRE
TR10870|c0_g1	TR10870|c0_g1_i1	NA	A5X6X6_DANRE	DANRE
TR10874|c0_g1	TR10874|c0_g1_i1	TR10874|c0_g1_i1|m.983	M4AYD3_XIPMA	XIPMA
TR10876|c0_g1	TR10876|c0_g1_i1	NA	Q1MT27_DANRE	DANRE
TR10885|c0_g1	TR10885|c0_g1_i1	TR10885|c0_g1_i1|m.984	E7FAW4_DANRE	DANRE
TR10893|c0_g1	TR10893|c0_g1_i1	NA	G3P1G8_GASAC	GASAC
TR10899|c0_g1	TR10899|c0_g1_i1	NA	A0A060Y979_ONCMY	ONCMY
TR10903|c0_g1	TR10903|c0_g1_i1	NA	X1WE19_DANRE	DANRE
TR10907|c0_g1	TR10907|c0_g1_i1	NA	M1WXG8_DANRE	DANRE
TR10915|c0_g1	TR10915|c0_g1_i1	NA	F8W512_DANRE	DANRE
TR10916|c0_g1	TR10916|c0_g1_i1	TR10916|c0_g1_i1|m.985	E7F3V4_DANRE	DANRE
TR10929|c0_g1	TR10929|c0_g1_i1	TR10929|c0_g1_i1|m.987	E9QE58_DANRE	DANRE
TR10937|c0_g1	TR10937|c0_g1_i1	NA	W5K6J1_ASTMX	ASTMX
TR10960|c0_g1	TR10960|c0_g1_i1	TR10960|c0_g1_i1|m.988	S5TZ89_DANRE	DANRE
TR10965|c0_g1	TR10965|c0_g1_i1	TR10965|c0_g1_i1|m.990	F1Q568_DANRE	DANRE
TR10969|c0_g1	TR10969|c0_g1_i1	TR10969|c0_g1_i1|m.991	W5MU85_LEPOC	LEPOC
TR10970|c0_g1	TR10970|c0_g1_i1	TR10970|c0_g1_i1|m.993	H3AG92_LATCH	LATCH
TR10971|c0_g1	TR10971|c0_g1_i1	NA	I3JTI1_ORENI	ORENI
TR10981|c0_g1	TR10981|c0_g1_i1	TR10981|c0_g1_i1|m.994	F1RCV5_DANRE	DANRE
TR10983|c0_g1	TR10983|c0_g1_i1	NA	A0A096MAX1_POEFO	POEFO
TR10985|c0_g1	TR10985|c0_g1_i1	NA	H2LEC5_ORYLA	ORYLA
TR10996|c0_g1	TR10996|c0_g1_i1	TR10996|c0_g1_i1|m.995	Q502J4_DANRE	DANRE
TR11005|c0_g1	TR11005|c0_g1_i1	TR11005|c0_g1_i1|m.996	A0A060Y0P1_ONCMY	ONCMY
TR11026|c0_g1	TR11026|c0_g1_i1	TR11026|c0_g1_i1|m.999	G3N4E1_GASAC	GASAC
TR11048|c0_g1	TR11048|c0_g1_i1	NA	A0A096LWH5_POEFO	POEFO
TR11067|c0_g1	TR11067|c0_g1_i1	NA	M7BLC4_CHEMY	CHEMY
TR11090|c0_g1	TR11090|c0_g1_i1	TR11090|c0_g1_i1|m.1002	E7FAB2_DANRE	DANRE
TR11106|c0_g1	TR11106|c0_g1_i1	NA	W5LUZ2_ASTMX	ASTMX
TR11109|c0_g1	TR11109|c0_g1_i1	TR11109|c0_g1_i1|m.1005	Q503X5_DANRE	DANRE
TR11109|c0_g2	TR11109|c0_g2_i1	NA	Q503X5_DANRE	DANRE
TR11115|c0_g1	TR11115|c0_g1_i1	NA	A0A087TEU5_9ARAC	9ARAC
TR11118|c0_g1	TR11118|c0_g1_i1	NA	G3N8T5_GASAC	GASAC
TR11134|c0_g1	TR11134|c0_g1_i1	NA	E7F465_DANRE	DANRE
TR11178|c0_g1	TR11178|c0_g1_i1	TR11178|c0_g1_i1|m.1009	A0A096MII7_POEFO	POEFO
TR11180|c0_g1	TR11180|c0_g1_i1	NA	E7FBX2_DANRE	DANRE
TR11182|c0_g1	TR11182|c0_g1_i1	NA	E7FAZ6_DANRE	DANRE
TR11185|c0_g1	TR11185|c0_g1_i1	NA	A0A060Z3K1_ONCMY	ONCMY
TR11187|c0_g1	TR11187|c0_g1_i1	TR11187|c0_g1_i1|m.1010	Q568C3_DANRE	DANRE
TR11192|c0_g1	TR11192|c0_g1_i1	TR11192|c0_g1_i1|m.1011	F8W2W0_DANRE	DANRE
TR11201|c0_g1	TR11201|c0_g1_i1	NA	F1Q5S5_DANRE	DANRE
TR11205|c0_g1	TR11205|c0_g1_i1	TR11205|c0_g1_i1|m.1012	A0A087XKJ2_POEFO	POEFO
TR11206|c0_g1	TR11206|c0_g1_i1	NA	Q9PW65_CARAU	CARAU
TR11216|c0_g1	TR11216|c0_g1_i1	NA	Q8AV71_DANRE	DANRE
TR11231|c0_g1	TR11231|c0_g1_i1	NA	H3BYI4_TETNG	TETNG
TR11238|c0_g1	TR11238|c0_g1_i1	TR11238|c0_g1_i1|m.1013	A2I5D9_POLSP	POLSP
TR11240|c0_g1	TR11240|c0_g1_i1	NA	F1R5D5_DANRE	DANRE
TR11242|c0_g1	TR11242|c0_g1_i1	NA	F1QYA4_DANRE	DANRE
TR11247|c0_g1	TR11247|c0_g1_i1	NA	A7RNY2_NEMVE	NEMVE
TR11249|c0_g1	TR11249|c0_g1_i1	TR11249|c0_g1_i1|m.1015	K7DYI4_DANRE	DANRE
TR11259|c0_g1	TR11259|c0_g1_i1	TR11259|c0_g1_i1|m.1016	W5LFK4_ASTMX	ASTMX
TR11262|c0_g1	TR11262|c0_g1_i1	TR11262|c0_g1_i1|m.1017	F1QZ38_DANRE	DANRE
TR11270|c0_g1	TR11270|c0_g1_i1	TR11270|c0_g1_i1|m.1019	W5LV76_LEPOC	LEPOC
TR11271|c0_g1	TR11271|c0_g1_i1	TR11271|c0_g1_i1|m.1021	Q1RLW1_DANRE	DANRE
TR11282|c0_g1	TR11282|c0_g1_i1	TR11282|c0_g1_i1|m.1022	E7F5U7_DANRE	DANRE
TR11284|c0_g1	TR11284|c0_g1_i1	NA	E7F2V9_DANRE	DANRE
TR11292|c0_g1	TR11292|c0_g1_i1	NA	Q6TEN0_DANRE	DANRE
TR11296|c0_g1	TR11296|c0_g1_i1	NA	W5NEB6_LEPOC	LEPOC
TR11306|c0_g1	TR11306|c0_g1_i1	TR11306|c0_g1_i1|m.1026	E7F1G2_DANRE	DANRE
TR11308|c0_g1	TR11308|c0_g1_i1	NA	E7F6P3_DANRE	DANRE
TR11311|c0_g1	TR11311|c0_g1_i1	TR11311|c0_g1_i1|m.1027	E7EZE5_DANRE	DANRE
TR11319|c0_g1	TR11319|c0_g1_i1	NA	M4AZE1_XIPMA	XIPMA
TR11321|c0_g1	TR11321|c0_g1_i1	TR11321|c0_g1_i1|m.1028	E7F4F2_DANRE	DANRE
TR11327|c0_g1	TR11327|c0_g1_i1	NA	H2L9T3_ORYLA	ORYLA
TR11332|c0_g1	TR11332|c0_g1_i1	TR11332|c0_g1_i1|m.1031	E7EZD3_DANRE	DANRE
TR11335|c0_g1	TR11335|c0_g1_i1	NA	F1QM24_DANRE	DANRE
TR11342|c0_g1	TR11342|c0_g1_i1	TR11342|c0_g1_i1|m.1032	Q8UWC9_TETNG	TETNG
TR11343|c0_g1	TR11343|c0_g1_i1	NA	W5K6J1_ASTMX	ASTMX
TR11361|c0_g1	TR11361|c0_g1_i1	TR11361|c0_g1_i1|m.1034	A0A091MEU9_CARIC	CARIC
TR11367|c0_g1	TR11367|c0_g1_i1	NA	E9QG04_DANRE	DANRE
TR11370|c0_g1	TR11370|c0_g1_i1	TR11370|c0_g1_i1|m.1035	A0A096M344_POEFO	POEFO
TR11389|c0_g1	TR11389|c0_g1_i1	TR11389|c0_g1_i1|m.1036	M4AZB4_XIPMA	XIPMA
TR11405|c0_g1	TR11405|c0_g1_i1	NA	I3IS79_DANRE	DANRE
TR11413|c0_g1	TR11413|c0_g1_i1	TR11413|c0_g1_i1|m.1038	A0A087SUH1_9ARAC	9ARAC
TR11444|c0_g1	TR11444|c0_g1_i1	NA	F1RBJ1_DANRE	DANRE
TR11450|c0_g1	TR11450|c0_g1_i1	NA	Q76IM1_DANRE	DANRE
TR11451|c0_g1	TR11451|c0_g1_i1	TR11451|c0_g1_i1|m.1041	W5L009_ASTMX	ASTMX
TR11471|c0_g1	TR11471|c0_g1_i1	NA	A0A096MCV3_POEFO	POEFO
TR11485|c0_g1	TR11485|c0_g1_i1	TR11485|c0_g1_i1|m.1042	E7F928_DANRE	DANRE
TR11486|c0_g1	TR11486|c0_g1_i1	NA	Q6PJK7_HUMAN	HUMAN
TR11543|c0_g1	TR11543|c0_g1_i1	NA	K9IVQ7_DESRO	DESRO
TR11587|c0_g1	TR11587|c0_g1_i1	NA	Q8UWC9_TETNG	TETNG
TR11605|c0_g1	TR11605|c0_g1_i1	NA	E7F2S9_DANRE	DANRE
TR11624|c0_g1	TR11624|c0_g1_i1	TR11624|c0_g1_i1|m.1049	F1R9D5_DANRE	DANRE
TR11628|c0_g1	TR11628|c0_g1_i1	TR11628|c0_g1_i1|m.1050	F8W622_DANRE	DANRE
TR11635|c0_g1	TR11635|c0_g1_i1	NA	E7F5B9_DANRE	DANRE
TR11637|c0_g1	TR11637|c0_g1_i1	NA	F6NYL9_DANRE	DANRE
TR11639|c0_g1	TR11639|c0_g1_i1	NA	Q7T2W1_DANRE	DANRE
TR11651|c0_g1	TR11651|c0_g1_i1	NA	A0A060YWM3_ONCMY	ONCMY
TR11657|c0_g1	TR11657|c0_g1_i1	TR11657|c0_g1_i1|m.1051	A7E3K4_DANRE	DANRE
TR11667|c0_g1	TR11667|c0_g1_i1	NA	W5KJ83_ASTMX	ASTMX
TR11684|c0_g1	TR11684|c0_g1_i1	NA	I6LD62_DANRE	DANRE
TR11690|c0_g1	TR11690|c0_g1_i1	NA	A0A060W7F2_ONCMY	ONCMY
TR11717|c0_g1	TR11717|c0_g1_i1	TR11717|c0_g1_i1|m.1053	H9GYL4_DANRE	DANRE
TR11736|c0_g1	TR11736|c0_g1_i1	NA	W5LQK1_ASTMX	ASTMX
TR11750|c0_g1	TR11750|c0_g1_i1	TR11750|c0_g1_i1|m.1054	A1L287_DANRE	DANRE
TR11753|c0_g1	TR11753|c0_g1_i1	NA	E7F1X4_DANRE	DANRE
TR11756|c0_g1	TR11756|c0_g1_i1	NA	W4Z2K2_STRPU	STRPU
TR11757|c0_g1	TR11757|c0_g1_i1	TR11757|c0_g1_i1|m.1055	W5L9Y4_ASTMX	ASTMX
TR11767|c0_g1	TR11767|c0_g1_i1	TR11767|c0_g1_i1|m.1057	B3DJ78_DANRE	DANRE
TR11768|c0_g1	TR11768|c0_g1_i1	NA	E7FDW6_DANRE	DANRE
TR11779|c0_g1	TR11779|c0_g1_i1	NA	W4YGL1_STRPU	STRPU
TR11785|c0_g1	TR11785|c0_g1_i1	TR11785|c0_g1_i1|m.1058	C1BM69_OSMMO	OSMMO
TR11787|c0_g1	TR11787|c0_g1_i1	NA	F1R817_DANRE	DANRE
TR11788|c0_g1	TR11788|c0_g1_i1	TR11788|c0_g1_i1|m.1060	A0A060W4V2_ONCMY	ONCMY
TR11814|c0_g1	TR11814|c0_g1_i1	NA	W4Y1J1_STRPU	STRPU
TR11817|c0_g1	TR11817|c0_g1_i1	NA	F8W3Q8_DANRE	DANRE
TR11826|c0_g1	TR11826|c0_g1_i1	TR11826|c0_g1_i1|m.1061	E7F5A6_DANRE	DANRE
TR11831|c0_g1	TR11831|c0_g1_i1	NA	A0A060Y2K2_ONCMY	ONCMY
TR11836|c0_g1	TR11836|c0_g1_i1	TR11836|c0_g1_i1|m.1062	U3JAI2_DANRE	DANRE
TR11854|c0_g1	TR11854|c0_g1_i1	TR11854|c0_g1_i1|m.1063	H2MBS4_ORYLA	ORYLA
TR11859|c0_g1	TR11859|c0_g1_i1	TR11859|c0_g1_i1|m.1064	W5KU81_ASTMX	ASTMX
TR11878|c0_g1	TR11878|c0_g1_i1	TR11878|c0_g1_i1|m.1065	W5N191_LEPOC	LEPOC
TR11901|c0_g1	TR11901|c0_g1_i1	TR11901|c0_g1_i1|m.1067	Q1LV23_DANRE	DANRE
TR11910|c0_g1	TR11910|c0_g1_i1	NA	W4YEJ3_STRPU	STRPU
TR11921|c0_g1	TR11921|c0_g1_i1	TR11921|c0_g1_i1|m.1070	Q5TLN1_ANGJA	ANGJA
TR11922|c0_g1	TR11922|c0_g1_i1	NA	F1R2Z7_DANRE	DANRE
TR11923|c0_g1	TR11923|c0_g1_i1	TR11923|c0_g1_i1|m.1071	W5LID9_ASTMX	ASTMX
TR11924|c0_g1	TR11924|c0_g1_i1	TR11924|c0_g1_i1|m.1072	A0A087YNR4_POEFO	POEFO
TR11926|c0_g1	TR11926|c0_g1_i1	NA	F1R864_DANRE	DANRE
TR11935|c0_g1	TR11935|c0_g1_i1	TR11935|c0_g1_i1|m.1074	M4A1L9_XIPMA	XIPMA
TR11938|c0_g1	TR11938|c0_g1_i1	TR11938|c0_g1_i1|m.1075	F1QWM5_DANRE	DANRE
TR11940|c0_g1	TR11940|c0_g1_i1	NA	F1R7L5_DANRE	DANRE
TR11959|c0_g1	TR11959|c0_g1_i1	TR11959|c0_g1_i1|m.1077	F1R0U4_DANRE	DANRE
TR11959|c0_g1	TR11959|c0_g1_i1	TR11959|c0_g1_i1|m.1076	F1R0U4_DANRE	DANRE
TR11960|c0_g1	TR11960|c0_g1_i1	TR11960|c0_g1_i1|m.1079	I3KGZ1_ORENI	ORENI
TR11963|c0_g1	TR11963|c0_g1_i1	NA	F1QUA7_DANRE	DANRE
TR11972|c0_g1	TR11972|c0_g1_i1	NA	W5NJP5_LEPOC	LEPOC
TR11977|c0_g1	TR11977|c0_g1_i1	NA	H2ZVV2_LATCH	LATCH
TR11979|c0_g1	TR11979|c0_g1_i1	NA	W5K2M2_ASTMX	ASTMX
TR11994|c0_g1	TR11994|c0_g1_i1	NA	F1QXZ3_DANRE	DANRE
TR11996|c0_g1	TR11996|c0_g1_i1	TR11996|c0_g1_i1|m.1083	F1QQ97_DANRE	DANRE
TR11996|c0_g2	TR11996|c0_g2_i1	TR11996|c0_g2_i1|m.1084	F1QQ97_DANRE	DANRE
TR12003|c0_g1	TR12003|c0_g1_i1	TR12003|c0_g1_i1|m.1085	W5KVJ6_ASTMX	ASTMX
TR12004|c0_g1	TR12004|c0_g1_i1	NA	F1R6N9_DANRE	DANRE
TR12008|c0_g1	TR12008|c0_g1_i1	NA	A0A060X801_ONCMY	ONCMY
TR12016|c0_g1	TR12016|c0_g1_i1	TR12016|c0_g1_i1|m.1087	R4GDN8_DANRE	DANRE
TR12016|c0_g1	TR12016|c0_g1_i1	TR12016|c0_g1_i1|m.1086	R4GDN8_DANRE	DANRE
TR12023|c0_g1	TR12023|c0_g1_i1	NA	A0A091JPN8_9AVES	9AVES
TR12033|c0_g1	TR12033|c0_g1_i1	TR12033|c0_g1_i1|m.1090	Q8UWD0_TETNG	TETNG
TR12039|c0_g1	TR12039|c0_g1_i1	NA	G3QCL4_GASAC	GASAC
TR12041|c0_g1	TR12041|c0_g1_i1	TR12041|c0_g1_i1|m.1091	F1RC74_DANRE	DANRE
TR12043|c0_g1	TR12043|c0_g1_i1	NA	H9GXI4_DANRE	DANRE
TR12045|c0_g1	TR12045|c0_g1_i1	TR12045|c0_g1_i1|m.1093	F1QXD9_DANRE	DANRE
TR12047|c0_g1	TR12047|c0_g1_i1	NA	W5LT51_ASTMX	ASTMX
TR12054|c0_g1	TR12054|c0_g1_i1	NA	A0A060WYC7_ONCMY	ONCMY
TR12092|c0_g1	TR12092|c0_g1_i1	NA	E7EZS1_DANRE	DANRE
TR12094|c0_g1	TR12094|c0_g1_i1	NA	E7F273_DANRE	DANRE
TR12095|c0_g1	TR12095|c0_g1_i1	TR12095|c0_g1_i1|m.1094	E9QDD1_DANRE	DANRE
TR12098|c0_g1	TR12098|c0_g1_i1	TR12098|c0_g1_i1|m.1095	W4ZJ18_STRPU	STRPU
TR12099|c0_g1	TR12099|c0_g1_i1	NA	I1E641_AMPQE	AMPQE
TR12106|c0_g1	TR12106|c0_g1_i1	TR12106|c0_g1_i1|m.1096	Q76IL9_DANRE	DANRE
TR12119|c0_g1	TR12119|c0_g1_i1	NA	Q24K33_DANRE	DANRE
TR12157|c0_g1	TR12157|c0_g1_i1	NA	Q76IN1_TETNG	TETNG
TR12160|c0_g1	TR12160|c0_g1_i1	NA	H2PUL5_PONAB	PONAB
TR12187|c0_g1	TR12187|c0_g1_i1	TR12187|c0_g1_i1|m.1099	A0A096M251_POEFO	POEFO
TR12188|c0_g1	TR12188|c0_g1_i1	NA	E7FBV3_DANRE	DANRE
TR12189|c0_g1	TR12189|c0_g1_i1	TR12189|c0_g1_i1|m.1100	B4DVP3_HUMAN	HUMAN
TR12190|c0_g1	TR12190|c0_g1_i1	NA	H2UAI0_TAKRU	TAKRU
TR12196|c0_g1	TR12196|c0_g1_i1	NA	F1Q862_DANRE	DANRE
TR12208|c0_g1	TR12208|c0_g1_i1	TR12208|c0_g1_i1|m.1101	F1QQR9_DANRE	DANRE
TR12214|c0_g1	TR12214|c0_g1_i1	TR12214|c0_g1_i1|m.1102	Q5BLD4_DANRE	DANRE
TR12219|c0_g1	TR12219|c0_g1_i1	TR12219|c0_g1_i1|m.1103	W4YGB2_STRPU	STRPU
TR12221|c0_g1	TR12221|c0_g1_i1	TR12221|c0_g1_i1|m.1104	E7F608_DANRE	DANRE
TR12224|c0_g1	TR12224|c0_g1_i1	NA	F1R0I8_DANRE	DANRE
TR12237|c0_g1	TR12237|c0_g1_i1	NA	F1R691_DANRE	DANRE
TR12241|c0_g1	TR12241|c0_g1_i1	TR12241|c0_g1_i1|m.1105	A0A060Y768_ONCMY	ONCMY
TR12241|c0_g2	TR12241|c0_g2_i1	TR12241|c0_g2_i1|m.1106	A0A060Y768_ONCMY	ONCMY
TR12245|c0_g1	TR12245|c0_g1_i1	TR12245|c0_g1_i1|m.1107	T1RTV5_CARAU	CARAU
TR12245|c0_g1	TR12245|c0_g1_i1	TR12245|c0_g1_i1|m.1108	T1RTV5_CARAU	CARAU
TR12252|c0_g1	TR12252|c0_g1_i1	TR12252|c0_g1_i1|m.1109	W5LQ03_ASTMX	ASTMX
TR12257|c0_g1	TR12257|c0_g1_i1	NA	A0A096M8X1_POEFO	POEFO
TR12275|c0_g1	TR12275|c0_g1_i1	NA	F1R6G9_DANRE	DANRE
TR12287|c0_g1	TR12287|c0_g1_i1	NA	E7F0F0_DANRE	DANRE
TR12290|c0_g1	TR12290|c0_g1_i1	NA	B8A5Z5_DANRE	DANRE
TR12307|c0_g1	TR12307|c0_g1_i1	TR12307|c0_g1_i1|m.1112	A0A060XHZ6_ONCMY	ONCMY
TR12318|c0_g1	TR12318|c0_g1_i1	NA	Q76IM1_DANRE	DANRE
TR12319|c0_g1	TR12319|c0_g1_i1	TR12319|c0_g1_i1|m.1113	H3B1Z1_LATCH	LATCH
TR12321|c0_g1	TR12321|c0_g1_i1	NA	Q32LW7_DANRE	DANRE
TR12338|c0_g1	TR12338|c0_g1_i1	NA	F1RCR4_DANRE	DANRE
TR12355|c0_g1	TR12355|c0_g1_i1	TR12355|c0_g1_i1|m.1114	F1QH47_DANRE	DANRE
TR12356|c0_g1	TR12356|c0_g1_i1	NA	W5NNH5_LEPOC	LEPOC
TR12368|c0_g1	TR12368|c0_g1_i1	NA	Q76IM0_DANRE	DANRE
TR12383|c0_g1	TR12383|c0_g1_i1	TR12383|c0_g1_i1|m.1116	F1QXK1_DANRE	DANRE
TR12391|c0_g1	TR12391|c0_g1_i1	TR12391|c0_g1_i1|m.1117	E7F688_DANRE	DANRE
TR12395|c0_g1	TR12395|c0_g1_i1	NA	E7F3F7_DANRE	DANRE
TR12398|c0_g1	TR12398|c0_g1_i1	NA	Q8UUM3_ORYLA	ORYLA
TR12402|c0_g1	TR12402|c0_g1_i1	NA	H2LS77_ORYLA	ORYLA
TR12410|c0_g1	TR12410|c0_g1_i1	NA	C7G094_DANRE	DANRE
TR12414|c0_g1	TR12414|c0_g1_i1	NA	I6LC07_DANRE	DANRE
TR12425|c0_g1	TR12425|c0_g1_i1	NA	R4GDN8_DANRE	DANRE
TR12434|c0_g1	TR12434|c0_g1_i1	NA	Q7ZZ32_DANRE	DANRE
TR12435|c0_g1	TR12435|c0_g1_i1	NA	I3KXQ0_ORENI	ORENI
TR12436|c0_g1	TR12436|c0_g1_i1	TR12436|c0_g1_i1|m.1120	B8A5K9_DANRE	DANRE
TR12444|c0_g1	TR12444|c0_g1_i1	NA	F6P2Y8_DANRE	DANRE
TR12447|c0_g1	TR12447|c0_g1_i1	TR12447|c0_g1_i1|m.1124	F1RB81_DANRE	DANRE
TR12448|c0_g1	TR12448|c0_g1_i1	TR12448|c0_g1_i1|m.1125	E9QJI3_DANRE	DANRE
TR12452|c0_g1	TR12452|c0_g1_i1	TR12452|c0_g1_i1|m.1126	A0A060WN01_ONCMY	ONCMY
TR12453|c0_g1	TR12453|c0_g1_i1	TR12453|c0_g1_i1|m.1127	Q6AZW0_DANRE	DANRE
TR12455|c0_g1	TR12455|c0_g1_i1	TR12455|c0_g1_i1|m.1128	E7FGQ0_DANRE	DANRE
TR12460|c0_g1	TR12460|c0_g1_i1	TR12460|c0_g1_i1|m.1129	E7F5B1_DANRE	DANRE
TR12463|c0_g1	TR12463|c0_g1_i1	TR12463|c0_g1_i1|m.1131	H2S755_TAKRU	TAKRU
TR12468|c0_g1	TR12468|c0_g1_i1	NA	H0WEV0_DANRE	DANRE
TR12471|c0_g1	TR12471|c0_g1_i1	NA	A0A096M9H1_POEFO	POEFO
TR12476|c0_g1	TR12476|c0_g1_i1	TR12476|c0_g1_i1|m.1132	W5LHY8_ASTMX	ASTMX
TR12478|c0_g1	TR12478|c0_g1_i1	NA	Q76IL0_DANRE	DANRE
TR12478|c1_g1	TR12478|c1_g1_i1	TR12478|c1_g1_i1|m.1134	Q76IL0_DANRE	DANRE
TR12484|c0_g1	TR12484|c0_g1_i1	NA	M4AZE1_XIPMA	XIPMA
TR12484|c0_g2	TR12484|c0_g2_i1	NA	M4AZE1_XIPMA	XIPMA
TR12489|c0_g1	TR12489|c0_g1_i1	TR12489|c0_g1_i1|m.1138	F1QLI0_DANRE	DANRE
TR12490|c0_g1	TR12490|c0_g1_i1	NA	Q1L894_DANRE	DANRE
TR12491|c0_g1	TR12491|c0_g1_i1	NA	M4AYD3_XIPMA	XIPMA
TR12499|c0_g1	TR12499|c0_g1_i1	NA	W5LDN0_ASTMX	ASTMX
TR12501|c0_g1	TR12501|c0_g1_i1	TR12501|c0_g1_i1|m.1140	A9X5H7_STRPU	STRPU
TR12506|c0_g1	TR12506|c0_g1_i1	TR12506|c0_g1_i1|m.1141	E7F8B8_DANRE	DANRE
TR12514|c0_g1	TR12514|c0_g1_i1	TR12514|c0_g1_i1|m.1143	U3JA83_DANRE	DANRE
TR12514|c0_g1	TR12514|c0_g1_i1	TR12514|c0_g1_i1|m.1142	U3JA83_DANRE	DANRE
TR12516|c0_g1	TR12516|c0_g1_i1	TR12516|c0_g1_i1|m.1144	M1V1S2_CYPCA	CYPCA
TR12518|c0_g1	TR12518|c0_g1_i1	TR12518|c0_g1_i1|m.1145	F1QUS2_DANRE	DANRE
TR12522|c0_g1	TR12522|c0_g1_i1	NA	F8W5U6_DANRE	DANRE
TR12549|c0_g1	TR12549|c0_g1_i1	NA	E7F8M5_DANRE	DANRE
TR12556|c0_g1	TR12556|c0_g1_i1	TR12556|c0_g1_i1|m.1147	Q7SZF2_DANRE	DANRE
TR12563|c0_g1	TR12563|c0_g1_i1	NA	E7FDA5_DANRE	DANRE
TR12585|c0_g1	TR12585|c0_g1_i1	TR12585|c0_g1_i1|m.1149	K4NZV8_9CAUD	9CAUD
TR12592|c0_g1	TR12592|c0_g1_i1	TR12592|c0_g1_i1|m.1150	E7FG81_DANRE	DANRE
TR12607|c0_g1	TR12607|c0_g1_i1	NA	D6V6B5_9BRAD	9BRAD
TR12612|c0_g1	TR12612|c0_g1_i1	NA	J3CT29_9BRAD	9BRAD
TR12617|c0_g1	TR12617|c0_g1_i1	NA	E7F928_DANRE	DANRE
TR12628|c0_g1	TR12628|c0_g1_i1	TR12628|c0_g1_i1|m.1152	F1QXD9_DANRE	DANRE
TR12639|c0_g1	TR12639|c0_g1_i1	NA	B8A4L4_DANRE	DANRE
TR12667|c0_g1	TR12667|c0_g1_i1	NA	D3TJH4_EPICO	EPICO
TR12678|c0_g1	TR12678|c0_g1_i1	TR12678|c0_g1_i1|m.1153	W4XDJ3_STRPU	STRPU
TR12679|c0_g1	TR12679|c0_g1_i1	NA	F1QQH4_DANRE	DANRE
TR12680|c0_g1	TR12680|c0_g1_i1	TR12680|c0_g1_i1|m.1154	Q66HZ9_DANRE	DANRE
TR12683|c0_g1	TR12683|c0_g1_i1	TR12683|c0_g1_i1|m.1156	A0A060XW98_ONCMY	ONCMY
TR12687|c0_g1	TR12687|c0_g1_i1	TR12687|c0_g1_i1|m.1157	F1QDR3_DANRE	DANRE
TR12689|c0_g1	TR12689|c0_g1_i1	NA	X1WCC5_DANRE	DANRE
TR12692|c0_g1	TR12692|c0_g1_i1	TR12692|c0_g1_i1|m.1158	G3NYT1_GASAC	GASAC
TR12694|c0_g1	TR12694|c0_g1_i1	NA	A0A087XST4_POEFO	POEFO
TR12695|c0_g1	TR12695|c0_g1_i1	NA	E9QBH9_DANRE	DANRE
TR12705|c0_g1	TR12705|c0_g1_i1	NA	A0A087X5R6_POEFO	POEFO
TR12740|c0_g1	TR12740|c0_g1_i1	NA	Q76IL8_DANRE	DANRE
TR12763|c0_g1	TR12763|c0_g1_i1	NA	E9QC92_DANRE	DANRE
TR12768|c0_g1	TR12768|c0_g1_i1	NA	W5NN95_LEPOC	LEPOC
TR12803|c0_g1	TR12803|c0_g1_i1	NA	A5X6X5_DANRE	DANRE
TR12828|c0_g1	TR12828|c0_g1_i1	NA	E7F624_DANRE	DANRE
TR12832|c0_g1	TR12832|c0_g1_i1	TR12832|c0_g1_i1|m.1167	F1QAT4_DANRE	DANRE
TR12833|c0_g1	TR12833|c0_g1_i1	NA	W5LWE5_LEPOC	LEPOC
TR12845|c0_g1	TR12845|c0_g1_i1	NA	A0A087XEC6_POEFO	POEFO
TR12849|c0_g1	TR12849|c0_g1_i1	NA	A4QP98_DANRE	DANRE
TR12854|c0_g1	TR12854|c0_g1_i1	TR12854|c0_g1_i1|m.1169	K7DYK5_DANRE	DANRE
TR12892|c0_g1	TR12892|c0_g1_i1	NA	X1WDJ1_DANRE	DANRE
TR12893|c0_g1	TR12893|c0_g1_i1	NA	F1QHX4_DANRE	DANRE
TR12897|c0_g1	TR12897|c0_g1_i1	NA	E2FYD2_ONCMY	ONCMY
TR12911|c0_g1	TR12911|c0_g1_i1	NA	A0A060XYM1_ONCMY	ONCMY
TR12928|c0_g1	TR12928|c0_g1_i1	NA	B0UYS8_DANRE	DANRE
TR12936|c0_g1	TR12936|c0_g1_i1	NA	F1QH47_DANRE	DANRE
TR12946|c0_g1	TR12946|c0_g1_i1	TR12946|c0_g1_i1|m.1170	A0A096LQ50_POEFO	POEFO
TR12954|c0_g1	TR12954|c0_g1_i1	NA	H0WEX5_DANRE	DANRE
TR12961|c0_g1	TR12961|c0_g1_i1	NA	E9QHT4_DANRE	DANRE
TR12966|c0_g1	TR12966|c0_g1_i1	NA	Q568V0_DANRE	DANRE
TR12971|c0_g1	TR12971|c0_g1_i1	NA	A0A087YR09_POEFO	POEFO
TR12976|c0_g1	TR12976|c0_g1_i1	TR12976|c0_g1_i1|m.1171	F1R0F0_DANRE	DANRE
TR12979|c0_g1	TR12979|c0_g1_i1	TR12979|c0_g1_i1|m.1172	A0A061A7L0_ONCMY	ONCMY
TR12981|c0_g1	TR12981|c0_g1_i1	NA	X1WDY4_DANRE	DANRE
TR12984|c0_g1	TR12984|c0_g1_i1	NA	E7F4B5_DANRE	DANRE
TR12987|c0_g1	TR12987|c0_g1_i1	NA	Q503L0_DANRE	DANRE
TR12994|c0_g1	TR12994|c0_g1_i1	TR12994|c0_g1_i1|m.1173	W5LIE4_ASTMX	ASTMX
TR12998|c0_g1	TR12998|c0_g1_i1	NA	I3KY86_ORENI	ORENI
TR13007|c0_g1	TR13007|c0_g1_i1	NA	A0A060XR43_ONCMY	ONCMY
TR13008|c0_g1	TR13008|c0_g1_i1	TR13008|c0_g1_i1|m.1174	A0A060YAN6_ONCMY	ONCMY
TR13010|c0_g1	TR13010|c0_g1_i1	NA	Q5RG84_DANRE	DANRE
TR13015|c0_g1	TR13015|c0_g1_i1	TR13015|c0_g1_i1|m.1175	A8WH90_DANRE	DANRE
TR13016|c0_g1	TR13016|c0_g1_i1	TR13016|c0_g1_i1|m.1176	W5NKW6_LEPOC	LEPOC
TR13017|c0_g1	TR13017|c0_g1_i1	NA	F1QG18_DANRE	DANRE
TR13020|c0_g1	TR13020|c0_g1_i1	NA	H2N088_ORYLA	ORYLA
TR13025|c0_g1	TR13025|c0_g1_i1	NA	I3KRQ1_ORENI	ORENI
TR13034|c0_g1	TR13034|c0_g1_i1	TR13034|c0_g1_i1|m.1177	F1QDQ3_DANRE	DANRE
TR13043|c0_g1	TR13043|c0_g1_i1	NA	H2MYK0_ORYLA	ORYLA
TR13052|c0_g1	TR13052|c0_g1_i1	NA	A5PF14_DANRE	DANRE
TR13054|c0_g1	TR13054|c0_g1_i1	NA	E7F2T0_DANRE	DANRE
TR13056|c0_g1	TR13056|c0_g1_i1	TR13056|c0_g1_i1|m.1179	Q6P3H8_DANRE	DANRE
TR13063|c0_g1	TR13063|c0_g1_i1	NA	W5LMR8_ASTMX	ASTMX
TR13064|c0_g1	TR13064|c0_g1_i1	TR13064|c0_g1_i1|m.1180	W5KRL5_ASTMX	ASTMX
TR13070|c0_g1	TR13070|c0_g1_i1	TR13070|c0_g1_i1|m.1181	W5LCX9_ASTMX	ASTMX
TR13072|c0_g1	TR13072|c0_g1_i1	TR13072|c0_g1_i1|m.1182	F1QRL6_DANRE	DANRE
TR13076|c0_g1	TR13076|c0_g1_i1	TR13076|c0_g1_i1|m.1183	B0YIF2_DANRE	DANRE
TR13100|c0_g1	TR13100|c0_g1_i1	TR13100|c0_g1_i1|m.1184	E7FDI4_DANRE	DANRE
TR13103|c0_g1	TR13103|c0_g1_i1	TR13103|c0_g1_i1|m.1185	X1WG98_DANRE	DANRE
TR13105|c0_g1	TR13105|c0_g1_i1	TR13105|c0_g1_i1|m.1187	F1QD22_DANRE	DANRE
TR13105|c0_g2	TR13105|c0_g2_i1	TR13105|c0_g2_i1|m.1188	F1QD22_DANRE	DANRE
TR13106|c0_g1	TR13106|c0_g1_i1	TR13106|c0_g1_i1|m.1189	I3JU95_ORENI	ORENI
TR13110|c0_g1	TR13110|c0_g1_i1	TR13110|c0_g1_i1|m.1190	E7F332_DANRE	DANRE
TR13111|c0_g1	TR13111|c0_g1_i1	NA	F8W5Q1_DANRE	DANRE
TR13113|c0_g1	TR13113|c0_g1_i1	NA	Q1L877_DANRE	DANRE
TR13122|c0_g1	TR13122|c0_g1_i1	TR13122|c0_g1_i1|m.1191	F1R269_DANRE	DANRE
TR13139|c0_g1	TR13139|c0_g1_i1	TR13139|c0_g1_i1|m.1193	Q5DTD0_DANRE	DANRE
TR13142|c0_g1	TR13142|c0_g1_i1	NA	K7GJP1_PELSI	PELSI
TR13145|c0_g1	TR13145|c0_g1_i1	NA	H9GY81_DANRE	DANRE
TR13149|c0_g1	TR13149|c0_g1_i1	NA	M4AYF3_XIPMA	XIPMA
TR13153|c0_g1	TR13153|c0_g1_i1	NA	F1Q5G9_DANRE	DANRE
TR13158|c0_g1	TR13158|c0_g1_i1	TR13158|c0_g1_i1|m.1194	Q6QQE1_DANRE	DANRE
TR13158|c0_g2	TR13158|c0_g2_i1	TR13158|c0_g2_i1|m.1195	Q6QQE1_DANRE	DANRE
TR13162|c0_g1	TR13162|c0_g1_i1	TR13162|c0_g1_i1|m.1197	E7F9W8_DANRE	DANRE
TR13165|c0_g1	TR13165|c0_g1_i1	TR13165|c0_g1_i1|m.1198	I3JGG2_ORENI	ORENI
TR13166|c0_g1	TR13166|c0_g1_i1	TR13166|c0_g1_i1|m.1200	E7EYL9_DANRE	DANRE
TR13177|c0_g1	TR13177|c0_g1_i1	TR13177|c0_g1_i1|m.1202	Q76IM5_TETNG	TETNG
TR13185|c0_g1	TR13185|c0_g1_i1	NA	E6ZGK7_DICLA	DICLA
TR13188|c0_g1	TR13188|c0_g1_i1	NA	F1QFD2_DANRE	DANRE
TR13199|c0_g1	TR13199|c0_g1_i1	TR13199|c0_g1_i1|m.1203	K7JCK0_NASVI	NASVI
TR13203|c0_g1	TR13203|c0_g1_i1	NA	F1QLT8_DANRE	DANRE
TR13212|c0_g1	TR13212|c0_g1_i1	NA	Q78DI9_CARAU	CARAU
TR13213|c0_g1	TR13213|c0_g1_i1	NA	B0B016_DANRE	DANRE
TR13213|c0_g2	TR13213|c0_g2_i1	TR13213|c0_g2_i1|m.1204	B0B016_DANRE	DANRE
TR13230|c0_g1	TR13230|c0_g1_i1	TR13230|c0_g1_i1|m.1205	F1QXJ2_DANRE	DANRE
TR13243|c0_g1	TR13243|c0_g1_i1	NA	B0S6R7_DANRE	DANRE
TR13246|c0_g1	TR13246|c0_g1_i1	TR13246|c0_g1_i1|m.1206	E7F4X6_DANRE	DANRE
TR13262|c0_g1	TR13262|c0_g1_i1	TR13262|c0_g1_i1|m.1207	A8WHM9_DANRE	DANRE
TR13265|c0_g1	TR13265|c0_g1_i1	NA	F1QYN1_DANRE	DANRE
TR13275|c0_g1	TR13275|c0_g1_i1	NA	G3N4E1_GASAC	GASAC
TR13281|c0_g1	TR13281|c0_g1_i1	NA	W5KWY4_ASTMX	ASTMX
TR13288|c0_g1	TR13288|c0_g1_i1	TR13288|c0_g1_i1|m.1208	F1Q9X0_DANRE	DANRE
TR13303|c0_g1	TR13303|c0_g1_i1	NA	Q15JE8_DANRE	DANRE
TR13306|c0_g1	TR13306|c0_g1_i1	NA	W5LU99_ASTMX	ASTMX
TR13316|c0_g1	TR13316|c0_g1_i1	NA	W5KCM2_ASTMX	ASTMX
TR13320|c0_g1	TR13320|c0_g1_i1	NA	I3YA10_THIV6	THIV6
TR13339|c0_g1	TR13339|c0_g1_i1	NA	M3ZHS4_XIPMA	XIPMA
TR13369|c0_g1	TR13369|c0_g1_i1	NA	F4UX34_ECOLX	ECOLX
TR13371|c0_g1	TR13371|c0_g1_i1	NA	G7PBR3_MACFA	MACFA
TR13399|c0_g1	TR13399|c0_g1_i1	NA	W5LUA6_ASTMX	ASTMX
TR13404|c0_g1	TR13404|c0_g1_i1	NA	G3NB54_GASAC	GASAC
TR13417|c0_g1	TR13417|c0_g1_i1	TR13417|c0_g1_i1|m.1210	M7CD87_CHEMY	CHEMY
TR13438|c0_g1	TR13438|c0_g1_i1	NA	H2N088_ORYLA	ORYLA
TR13454|c0_g1	TR13454|c0_g1_i1	NA	L0R6F9_HUMAN	HUMAN
TR13454|c0_g2	TR13454|c0_g2_i1	NA	A0A044RWX4_ONCVO	ONCVO
TR13466|c0_g1	TR13466|c0_g1_i1	NA	F1R6X2_DANRE	DANRE
TR13470|c0_g1	TR13470|c0_g1_i1	TR13470|c0_g1_i1|m.1212	Q76IM1_DANRE	DANRE
TR13501|c0_g1	TR13501|c0_g1_i1	NA	S5UFP7_DANRE	DANRE
TR13509|c0_g1	TR13509|c0_g1_i1	TR13509|c0_g1_i1|m.1214	F1QJB9_DANRE	DANRE
TR13532|c0_g1	TR13532|c0_g1_i1	TR13532|c0_g1_i1|m.1215	R4TXU6_CTEID	CTEID
TR13541|c0_g1	TR13541|c0_g1_i1	TR13541|c0_g1_i1|m.1216	W5UBK5_ICTPU	ICTPU
TR13543|c0_g1	TR13543|c0_g1_i1	NA	V4A5R4_LOTGI	LOTGI
TR13548|c0_g1	TR13548|c0_g1_i1	TR13548|c0_g1_i1|m.1217	A0A060W3R9_ONCMY	ONCMY
TR13550|c0_g1	TR13550|c0_g1_i1	TR13550|c0_g1_i1|m.1218	F1QSL9_DANRE	DANRE
TR13553|c0_g1	TR13553|c0_g1_i1	TR13553|c0_g1_i1|m.1219	K7EWY1_PELSI	PELSI
TR13564|c0_g1	TR13564|c0_g1_i1	TR13564|c0_g1_i1|m.1220	E7F4X5_DANRE	DANRE
TR13565|c0_g1	TR13565|c0_g1_i1	TR13565|c0_g1_i1|m.1221	E7FE47_DANRE	DANRE
TR13565|c0_g1	TR13565|c0_g1_i1	TR13565|c0_g1_i1|m.1222	E7FE47_DANRE	DANRE
TR13573|c0_g1	TR13573|c0_g1_i1	NA	E9QHG8_DANRE	DANRE
TR13605|c0_g1	TR13605|c0_g1_i1	NA	E9QIB9_DANRE	DANRE
TR13613|c0_g1	TR13613|c0_g1_i1	NA	W5KU81_ASTMX	ASTMX
TR13622|c0_g1	TR13622|c0_g1_i1	NA	E7F542_DANRE	DANRE
TR13629|c0_g1	TR13629|c0_g1_i1	TR13629|c0_g1_i1|m.1224	E7F5Y6_DANRE	DANRE
TR13631|c0_g1	TR13631|c0_g1_i1	TR13631|c0_g1_i1|m.1225	F8W510_DANRE	DANRE
TR13632|c0_g1	TR13632|c0_g1_i1	TR13632|c0_g1_i1|m.1226	A2AV71_DANRE	DANRE
TR13636|c0_g1	TR13636|c0_g1_i1	NA	E9QEF3_DANRE	DANRE
TR13638|c0_g1	TR13638|c0_g1_i1	NA	W5LN22_ASTMX	ASTMX
TR13657|c0_g1	TR13657|c0_g1_i1	TR13657|c0_g1_i1|m.1228	A8WGB2_DANRE	DANRE
TR13668|c0_g1	TR13668|c0_g1_i1	TR13668|c0_g1_i1|m.1229	W5MZJ7_LEPOC	LEPOC
TR13681|c0_g1	TR13681|c0_g1_i1	TR13681|c0_g1_i1|m.1230	Q8AVA9_TAKRU	TAKRU
TR13685|c0_g1	TR13685|c0_g1_i1	TR13685|c0_g1_i1|m.1231	K7DYE2_DANRE	DANRE
TR13688|c0_g1	TR13688|c0_g1_i1	TR13688|c0_g1_i1|m.1232	Q7SZF2_DANRE	DANRE
TR13690|c0_g1	TR13690|c0_g1_i1	TR13690|c0_g1_i1|m.1233	H0WFB1_DANRE	DANRE
TR13701|c0_g1	TR13701|c0_g1_i1	NA	E7FGJ9_DANRE	DANRE
TR13709|c0_g1	TR13709|c0_g1_i1	TR13709|c0_g1_i1|m.1234	F1QHX4_DANRE	DANRE
TR13715|c0_g1	TR13715|c0_g1_i1	TR13715|c0_g1_i1|m.1235	I6LC28_DANRE	DANRE
TR13724|c0_g1	TR13724|c0_g1_i1	TR13724|c0_g1_i1|m.1236	E7EYU5_DANRE	DANRE
TR13730|c0_g1	TR13730|c0_g1_i1	NA	E7FDN6_DANRE	DANRE
TR13732|c0_g1	TR13732|c0_g1_i1	NA	M4AYD3_XIPMA	XIPMA
TR13739|c0_g1	TR13739|c0_g1_i1	NA	I3KX94_ORENI	ORENI
TR13750|c0_g1	TR13750|c0_g1_i1	NA	E9QJD4_DANRE	DANRE
TR13762|c0_g1	TR13762|c0_g1_i1	NA	F8W5X3_DANRE	DANRE
TR13764|c0_g1	TR13764|c0_g1_i1	TR13764|c0_g1_i1|m.1240	Q7RJR6_PLAYO	PLAYO
TR13764|c0_g1	TR13764|c0_g1_i1	TR13764|c0_g1_i1|m.1239	Q7RJR6_PLAYO	PLAYO
TR13764|c0_g1	TR13764|c0_g1_i1	TR13764|c0_g1_i1|m.1241	Q7RJR6_PLAYO	PLAYO
TR13773|c0_g1	TR13773|c0_g1_i1	NA	E7FCJ3_DANRE	DANRE
TR13779|c0_g1	TR13779|c0_g1_i1	NA	F6U347_CALJA	CALJA
TR13790|c0_g1	TR13790|c0_g1_i1	TR13790|c0_g1_i1|m.1243	W5L5S7_ASTMX	ASTMX
TR13803|c0_g1	TR13803|c0_g1_i1	TR13803|c0_g1_i1|m.1245	F6SXA6_XENTR	XENTR
TR13806|c0_g1	TR13806|c0_g1_i1	NA	W4Z4Z0_STRPU	STRPU
TR13807|c0_g1	TR13807|c0_g1_i1	NA	E7FET9_DANRE	DANRE
TR13809|c0_g1	TR13809|c0_g1_i1	NA	F1QQ65_DANRE	DANRE
TR13834|c0_g1	TR13834|c0_g1_i1	NA	Q7T2J0_DANRE	DANRE
TR13840|c0_g1	TR13840|c0_g1_i1	NA	Q1LYQ8_DANRE	DANRE
TR13848|c0_g1	TR13848|c0_g1_i1	NA	X1WCP6_DANRE	DANRE
TR13869|c0_g1	TR13869|c0_g1_i1	NA	F1RD62_DANRE	DANRE
TR13872|c0_g1	TR13872|c0_g1_i1	NA	A0A060YU71_ONCMY	ONCMY
TR13873|c0_g1	TR13873|c0_g1_i1	NA	Q8UUM3_ORYLA	ORYLA
TR13885|c0_g1	TR13885|c0_g1_i1	TR13885|c0_g1_i1|m.1248	V4C3G4_LOTGI	LOTGI
TR13890|c0_g1	TR13890|c0_g1_i1	TR13890|c0_g1_i1|m.1249	F8W551_DANRE	DANRE
TR13893|c0_g1	TR13893|c0_g1_i1	TR13893|c0_g1_i1|m.1250	M4B123_XIPMA	XIPMA
TR13915|c0_g1	TR13915|c0_g1_i1	NA	F1Q990_DANRE	DANRE
TR13927|c0_g1	TR13927|c0_g1_i1	TR13927|c0_g1_i1|m.1253	F8W3I4_DANRE	DANRE
TR13929|c0_g1	TR13929|c0_g1_i1	TR13929|c0_g1_i1|m.1255	A0A060Z138_ONCMY	ONCMY
TR13930|c0_g1	TR13930|c0_g1_i1	NA	H3D6V3_TETNG	TETNG
TR13934|c0_g1	TR13934|c0_g1_i1	TR13934|c0_g1_i1|m.1256	W5KZQ2_ASTMX	ASTMX
TR13939|c0_g1	TR13939|c0_g1_i1	TR13939|c0_g1_i1|m.1258	F1QHA8_DANRE	DANRE
TR13941|c0_g1	TR13941|c0_g1_i1	TR13941|c0_g1_i1|m.1260	E7F924_DANRE	DANRE
TR13942|c0_g1	TR13942|c0_g1_i1	NA	W5KGT2_ASTMX	ASTMX
TR13945|c0_g1	TR13945|c0_g1_i1	NA	F1QJD9_DANRE	DANRE
TR13955|c0_g1	TR13955|c0_g1_i1	NA	F8W2W0_DANRE	DANRE
TR13962|c0_g1	TR13962|c0_g1_i1	NA	E9QFJ1_DANRE	DANRE
TR13987|c0_g1	TR13987|c0_g1_i1	NA	I3IT02_DANRE	DANRE
TR14007|c0_g1	TR14007|c0_g1_i1	NA	E7EYI3_DANRE	DANRE
TR14011|c0_g1	TR14011|c0_g1_i1	NA	F1R6K8_DANRE	DANRE
TR14028|c0_g1	TR14028|c0_g1_i1	TR14028|c0_g1_i1|m.1261	F1QQC5_DANRE	DANRE
TR14042|c0_g1	TR14042|c0_g1_i1	NA	Q5BLD4_DANRE	DANRE
TR14054|c0_g1	TR14054|c0_g1_i1	NA	E7F2N4_DANRE	DANRE
TR14057|c0_g1	TR14057|c0_g1_i1	TR14057|c0_g1_i1|m.1262	E9QBH9_DANRE	DANRE
TR14067|c0_g1	TR14067|c0_g1_i1	TR14067|c0_g1_i1|m.1263	F1QRN7_DANRE	DANRE
TR14068|c0_g1	TR14068|c0_g1_i1	NA	F8WC49_HUMAN	HUMAN
TR14071|c0_g1	TR14071|c0_g1_i1	NA	B0S4U0_DANRE	DANRE
TR14084|c0_g1	TR14084|c0_g1_i1	TR14084|c0_g1_i1|m.1264	Q8UWC9_TETNG	TETNG
TR14090|c0_g1	TR14090|c0_g1_i1	TR14090|c0_g1_i1|m.1265	M4AUC3_XIPMA	XIPMA
TR14093|c0_g1	TR14093|c0_g1_i1	NA	W5L011_ASTMX	ASTMX
TR14105|c0_g1	TR14105|c0_g1_i1	NA	M4AYF3_XIPMA	XIPMA
TR14107|c0_g1	TR14107|c0_g1_i1	NA	A0A060YP96_ONCMY	ONCMY
TR14114|c0_g1	TR14114|c0_g1_i1	NA	Q8UWD0_TETNG	TETNG
TR14118|c0_g1	TR14118|c0_g1_i1	TR14118|c0_g1_i1|m.1267	F1RA14_DANRE	DANRE
TR14121|c0_g1	TR14121|c0_g1_i1	TR14121|c0_g1_i1|m.1268	F1QJB0_DANRE	DANRE
TR14127|c0_g1	TR14127|c0_g1_i1	TR14127|c0_g1_i1|m.1270	R7V0L7_CAPTE	CAPTE
TR14127|c0_g1	TR14127|c0_g1_i1	TR14127|c0_g1_i1|m.1271	R7V0L7_CAPTE	CAPTE
TR14140|c0_g1	TR14140|c0_g1_i1	NA	E7F7H4_DANRE	DANRE
TR14151|c0_g1	TR14151|c0_g1_i1	TR14151|c0_g1_i1|m.1272	I3KVX7_ORENI	ORENI
TR14154|c0_g1	TR14154|c0_g1_i1	NA	E7F6V3_DANRE	DANRE
TR14155|c0_g1	TR14155|c0_g1_i1	TR14155|c0_g1_i1|m.1273	B0S4U8_DANRE	DANRE
TR14156|c0_g1	TR14156|c0_g1_i1	NA	A0A061A7H7_ONCMY	ONCMY
TR14162|c0_g2	TR14162|c0_g2_i1	NA	W4YN95_STRPU	STRPU
TR14177|c0_g1	TR14177|c0_g1_i1	TR14177|c0_g1_i1|m.1274	C1BKS5_OSMMO	OSMMO
TR14179|c0_g1	TR14179|c0_g1_i1	NA	Q8UWC9_TETNG	TETNG
TR14179|c0_g2	TR14179|c0_g2_i1	NA	Q8UWC9_TETNG	TETNG
TR14186|c0_g1	TR14186|c0_g1_i1	NA	X1WHQ9_DANRE	DANRE
TR14206|c0_g1	TR14206|c0_g1_i1	NA	E7F298_DANRE	DANRE
TR14213|c0_g1	TR14213|c0_g1_i1	TR14213|c0_g1_i1|m.1275	A0A060X801_ONCMY	ONCMY
TR14216|c0_g1	TR14216|c0_g1_i1	TR14216|c0_g1_i1|m.1276	Q568L1_DANRE	DANRE
TR14222|c0_g1	TR14222|c0_g1_i1	NA	E7F0C9_DANRE	DANRE
TR14223|c0_g1	TR14223|c0_g1_i1	TR14223|c0_g1_i1|m.1277	H2MR71_ORYLA	ORYLA
TR14224|c0_g1	TR14224|c0_g1_i1	NA	E9QF07_DANRE	DANRE
TR14226|c0_g1	TR14226|c0_g1_i1	NA	H2U7H2_TAKRU	TAKRU
TR14227|c0_g1	TR14227|c0_g1_i1	TR14227|c0_g1_i1|m.1278	I3KQ76_ORENI	ORENI
TR14229|c0_g1	TR14229|c0_g1_i1	TR14229|c0_g1_i1|m.1281	F1R6J8_DANRE	DANRE
TR14230|c0_g1	TR14230|c0_g1_i1	TR14230|c0_g1_i1|m.1282	F1RAM2_DANRE	DANRE
TR14231|c0_g1	TR14231|c0_g1_i1	TR14231|c0_g1_i1|m.1283	E7FAS7_DANRE	DANRE
TR14233|c0_g1	TR14233|c0_g1_i1	TR14233|c0_g1_i1|m.1284	E7F320_DANRE	DANRE
TR14235|c0_g1	TR14235|c0_g1_i1	TR14235|c0_g1_i1|m.1285	W5LRU3_ASTMX	ASTMX
TR14236|c0_g1	TR14236|c0_g1_i1	NA	A0A060WMN8_ONCMY	ONCMY
TR14246|c0_g1	TR14246|c0_g1_i1	NA	I3KY71_ORENI	ORENI
TR14247|c0_g1	TR14247|c0_g1_i1	TR14247|c0_g1_i1|m.1286	W5KY15_ASTMX	ASTMX
TR14250|c0_g1	TR14250|c0_g1_i1	NA	E9QCH3_DANRE	DANRE
TR14251|c0_g1	TR14251|c0_g1_i1	NA	B6D7H2_DANRE	DANRE
TR14253|c0_g1	TR14253|c0_g1_i1	NA	Q2LDA1_DANRE	DANRE
TR14256|c0_g1	TR14256|c0_g1_i1	NA	F1QH72_DANRE	DANRE
TR14258|c0_g1	TR14258|c0_g1_i1	TR14258|c0_g1_i1|m.1288	A0A060YYM2_ONCMY	ONCMY
TR14296|c0_g1	TR14296|c0_g1_i1	NA	Q7T2J0_DANRE	DANRE
TR14297|c0_g1	TR14297|c0_g1_i1	NA	F1R4M5_DANRE	DANRE
TR14313|c0_g1	TR14313|c0_g1_i1	NA	F1QCH2_DANRE	DANRE
TR14322|c0_g1	TR14322|c0_g1_i1	NA	F1QAK6_DANRE	DANRE
TR14332|c0_g1	TR14332|c0_g1_i1	TR14332|c0_g1_i1|m.1289	F1R125_DANRE	DANRE
TR14337|c0_g1	TR14337|c0_g1_i1	NA	W4ZJ18_STRPU	STRPU
TR14346|c0_g1	TR14346|c0_g1_i1	TR14346|c0_g1_i1|m.1291	E7F385_DANRE	DANRE
TR14360|c0_g1	TR14360|c0_g1_i1	TR14360|c0_g1_i1|m.1292	Q1LXV4_DANRE	DANRE
TR14363|c0_g1	TR14363|c0_g1_i1	NA	A4JYL8_DANRE	DANRE
TR14367|c0_g1	TR14367|c0_g1_i1	TR14367|c0_g1_i1|m.1293	W5K1I3_ASTMX	ASTMX
TR14370|c0_g1	TR14370|c0_g1_i1	TR14370|c0_g1_i1|m.1295	F1QSQ4_DANRE	DANRE
TR14394|c0_g1	TR14394|c0_g1_i1	TR14394|c0_g1_i1|m.1297	A0A060YS06_ONCMY	ONCMY
TR14406|c0_g1	TR14406|c0_g1_i1	TR14406|c0_g1_i1|m.1299	R4GEX4_DANRE	DANRE
TR14414|c0_g1	TR14414|c0_g1_i1	TR14414|c0_g1_i1|m.1300	B0S5X2_DANRE	DANRE
TR14417|c0_g1	TR14417|c0_g1_i1	TR14417|c0_g1_i1|m.1301	I3JGG2_ORENI	ORENI
TR14424|c0_g1	TR14424|c0_g1_i1	NA	C3ZRP1_BRAFL	BRAFL
TR14435|c0_g1	TR14435|c0_g1_i1	NA	F1Q7X1_DANRE	DANRE
TR14439|c0_g1	TR14439|c0_g1_i1	TR14439|c0_g1_i1|m.1303	W5LLA1_ASTMX	ASTMX
TR14441|c0_g1	TR14441|c0_g1_i1	NA	U9VA82_ECOLX	ECOLX
TR14445|c0_g1	TR14445|c0_g1_i1	TR14445|c0_g1_i1|m.1304	W5LDS0_ASTMX	ASTMX
TR14459|c0_g1	TR14459|c0_g1_i1	NA	F1QIC7_DANRE	DANRE
TR14465|c0_g1	TR14465|c0_g1_i1	NA	H6ACG7_CYPCA	CYPCA
TR14489|c0_g1	TR14489|c0_g1_i1	NA	F1R825_DANRE	DANRE
TR14492|c0_g1	TR14492|c0_g1_i1	TR14492|c0_g1_i1|m.1307	Q5TYR1_DANRE	DANRE
TR14492|c0_g1	TR14492|c0_g1_i1	TR14492|c0_g1_i1|m.1306	Q5TYR1_DANRE	DANRE
TR14498|c0_g1	TR14498|c0_g1_i1	TR14498|c0_g1_i1|m.1308	W4XIC3_STRPU	STRPU
TR14508|c0_g1	TR14508|c0_g1_i1	TR14508|c0_g1_i1|m.1310	Q76IM1_DANRE	DANRE
TR14512|c0_g1	TR14512|c0_g1_i1	TR14512|c0_g1_i1|m.1311	X1WGV1_DANRE	DANRE
TR14523|c0_g1	TR14523|c0_g1_i1	TR14523|c0_g1_i1|m.1312	F1Q4P0_DANRE	DANRE
TR14534|c0_g1	TR14534|c0_g1_i1	TR14534|c0_g1_i1|m.1315	I3ISL8_DANRE	DANRE
TR14543|c0_g1	TR14543|c0_g1_i1	TR14543|c0_g1_i1|m.1316	Q568P8_DANRE	DANRE
TR14544|c0_g1	TR14544|c0_g1_i1	TR14544|c0_g1_i1|m.1317	B0S4T9_DANRE	DANRE
TR14546|c0_g1	TR14546|c0_g1_i1	NA	I3KY86_ORENI	ORENI
TR14549|c0_g1	TR14549|c0_g1_i1	TR14549|c0_g1_i1|m.1319	F1RAN3_DANRE	DANRE
TR14551|c0_g1	TR14551|c0_g1_i1	TR14551|c0_g1_i1|m.1321	Q0P468_DANRE	DANRE
TR14559|c0_g1	TR14559|c0_g1_i1	NA	E7F2U4_DANRE	DANRE
TR14562|c0_g1	TR14562|c0_g1_i1	NA	G3QWX9_GORGO	GORGO
TR14563|c0_g1	TR14563|c0_g1_i1	TR14563|c0_g1_i1|m.1323	W4YPI2_STRPU	STRPU
TR14570|c0_g1	TR14570|c0_g1_i1	TR14570|c0_g1_i1|m.1324	F1QBU4_DANRE	DANRE
TR14580|c0_g1	TR14580|c0_g1_i1	NA	Q2V2M7_9TELE	9TELE
TR14596|c0_g1	TR14596|c0_g1_i1	TR14596|c0_g1_i1|m.1327	C0LU14_DANRE	DANRE
TR14608|c0_g1	TR14608|c0_g1_i1	TR14608|c0_g1_i1|m.1328	E7F2B3_DANRE	DANRE
TR14621|c1_g1	TR14621|c1_g1_i1	TR14621|c1_g1_i1|m.1330	E7F4Q7_DANRE	DANRE
TR14624|c0_g1	TR14624|c0_g1_i1	NA	E7FCY5_DANRE	DANRE
TR14627|c1_g1	TR14627|c1_g1_i1	NA	E7F8H5_DANRE	DANRE
TR14635|c0_g1	TR14635|c0_g1_i1	NA	E7F7A1_DANRE	DANRE
TR14637|c0_g1	TR14637|c0_g1_i1	TR14637|c0_g1_i1|m.1333	E7FAA1_DANRE	DANRE
TR14639|c0_g1	TR14639|c0_g1_i1	TR14639|c0_g1_i1|m.1334	C6S485_ONCMY	ONCMY
TR14648|c0_g1	TR14648|c0_g1_i1	TR14648|c0_g1_i1|m.1336	I3JCB0_ORENI	ORENI
TR14653|c0_g1	TR14653|c0_g1_i1	TR14653|c0_g1_i1|m.1337	F1QMY8_DANRE	DANRE
TR14655|c0_g1	TR14655|c0_g1_i1	NA	Q4KME4_DANRE	DANRE
TR14657|c0_g1	TR14657|c0_g1_i1	NA	F1R3S5_DANRE	DANRE
TR14660|c0_g1	TR14660|c0_g1_i1	TR14660|c0_g1_i1|m.1339	Q8JHU3_DANRE	DANRE
TR14664|c0_g1	TR14664|c0_g1_i1	NA	B0S6H5_DANRE	DANRE
TR14670|c0_g1	TR14670|c0_g1_i1	TR14670|c0_g1_i1|m.1340	E7F7F8_DANRE	DANRE
TR14678|c1_g1	TR14678|c1_g1_i1	NA	E7FAL1_DANRE	DANRE
TR14684|c0_g1	TR14684|c0_g1_i1	NA	A4H7Q0_LEIBR	LEIBR
TR14689|c0_g1	TR14689|c0_g1_i1	TR14689|c0_g1_i1|m.1341	A2CEP6_DANRE	DANRE
TR14690|c0_g1	TR14690|c0_g1_i1	TR14690|c0_g1_i1|m.1342	A5PMA2_DANRE	DANRE
TR14699|c0_g1	TR14699|c0_g1_i1	NA	H2V8F4_TAKRU	TAKRU
TR14701|c0_g1	TR14701|c0_g1_i1	NA	G9JKB2_DANRE	DANRE
TR14704|c0_g1	TR14704|c0_g1_i1	TR14704|c0_g1_i1|m.1344	F1QCE2_DANRE	DANRE
TR14705|c0_g1	TR14705|c0_g1_i1	NA	E7FD21_DANRE	DANRE
TR14706|c0_g1	TR14706|c0_g1_i1	TR14706|c0_g1_i1|m.1345	W5KH96_ASTMX	ASTMX
TR14720|c0_g1	TR14720|c0_g1_i1	NA	F1RBB2_DANRE	DANRE
TR14723|c0_g1	TR14723|c0_g1_i1	TR14723|c0_g1_i1|m.1346	W5KMW5_ASTMX	ASTMX
TR14727|c0_g1	TR14727|c0_g1_i1	TR14727|c0_g1_i1|m.1347	H2L5L8_ORYLA	ORYLA
TR14728|c0_g1	TR14728|c0_g1_i1	TR14728|c0_g1_i1|m.1349	A8WFS2_DANRE	DANRE
TR14739|c0_g1	TR14739|c0_g1_i1	TR14739|c0_g1_i1|m.1351	F1QWY3_DANRE	DANRE
TR14750|c0_g1	TR14750|c0_g1_i1	TR14750|c0_g1_i1|m.1352	F1Q752_DANRE	DANRE
TR14781|c0_g1	TR14781|c0_g1_i1	NA	B0S4U0_DANRE	DANRE
TR14783|c0_g1	TR14783|c0_g1_i1	NA	E7FEY9_DANRE	DANRE
TR14783|c0_g2	TR14783|c0_g2_i1	NA	E7FEY9_DANRE	DANRE
TR14798|c0_g1	TR14798|c0_g1_i1	NA	W5K1C2_ASTMX	ASTMX
TR14818|c0_g1	TR14818|c0_g1_i1	TR14818|c0_g1_i1|m.1359	H3AK59_LATCH	LATCH
TR14819|c0_g1	TR14819|c0_g1_i1	TR14819|c0_g1_i1|m.1360	E7F1X4_DANRE	DANRE
TR14843|c0_g1	TR14843|c0_g1_i1	TR14843|c0_g1_i1|m.1362	W5LRU3_ASTMX	ASTMX
TR14864|c0_g1	TR14864|c0_g1_i1	NA	W5N6N8_LEPOC	LEPOC
TR14865|c0_g1	TR14865|c0_g1_i1	TR14865|c0_g1_i1|m.1366	X3EN55_SALEN	SALEN
TR14868|c0_g1	TR14868|c0_g1_i1	NA	Q1LV84_DANRE	DANRE
TR14868|c0_g2	TR14868|c0_g2_i1	NA	R4GD22_ANOCA	ANOCA
TR14887|c0_g1	TR14887|c0_g1_i1	NA	K7F0I1_PELSI	PELSI
TR14893|c0_g1	TR14893|c0_g1_i1	NA	Q8UWD0_TETNG	TETNG
TR14906|c0_g1	TR14906|c0_g1_i1	TR14906|c0_g1_i1|m.1368	Q8UWD0_TETNG	TETNG
TR14914|c0_g1	TR14914|c0_g1_i1	TR14914|c0_g1_i1|m.1369	H2MBS4_ORYLA	ORYLA
TR14915|c0_g1	TR14915|c0_g1_i1	NA	H2N088_ORYLA	ORYLA
TR14938|c0_g1	TR14938|c0_g1_i1	TR14938|c0_g1_i1|m.1370	I3KWT3_ORENI	ORENI
TR14956|c0_g1	TR14956|c0_g1_i1	NA	M4AZS3_XIPMA	XIPMA
TR14974|c0_g1	TR14974|c0_g1_i1	NA	A0A060Y3R6_ONCMY	ONCMY
TR14975|c0_g1	TR14975|c0_g1_i1	NA	W5LS22_ASTMX	ASTMX
TR14976|c0_g1	TR14976|c0_g1_i1	NA	U1H9L0_9BRAD	9BRAD
TR14998|c0_g1	TR14998|c0_g1_i1	TR14998|c0_g1_i1|m.1372	B8A5Z6_DANRE	DANRE
TR15007|c0_g1	TR15007|c0_g1_i1	TR15007|c0_g1_i1|m.1373	Q9PVY3_CYPCA	CYPCA
TR15012|c0_g1	TR15012|c0_g1_i1	TR15012|c0_g1_i1|m.1374	F1Q5B0_DANRE	DANRE
TR15016|c0_g1	TR15016|c0_g1_i1	NA	A0A060XB91_ONCMY	ONCMY
TR15022|c0_g1	TR15022|c0_g1_i1	TR15022|c0_g1_i1|m.1379	A6YIE5_PIMPR	PIMPR
TR15022|c0_g1	TR15022|c0_g1_i1	TR15022|c0_g1_i1|m.1378	A6YIE5_PIMPR	PIMPR
TR15024|c0_g1	TR15024|c0_g1_i1	TR15024|c0_g1_i1|m.1380	F1Q7F1_DANRE	DANRE
TR15025|c0_g1	TR15025|c0_g1_i1	TR15025|c0_g1_i1|m.1381	Q4QQE8_SCHMA	SCHMA
TR15046|c0_g1	TR15046|c0_g1_i1	NA	B5L331_DANRE	DANRE
TR15050|c0_g1	TR15050|c0_g1_i1	NA	H2N088_ORYLA	ORYLA
TR15054|c0_g1	TR15054|c0_g1_i1	NA	W5KEX9_ASTMX	ASTMX
TR15056|c0_g1	TR15056|c0_g1_i1	TR15056|c0_g1_i1|m.1383	X1WG04_DANRE	DANRE
TR15058|c0_g1	TR15058|c0_g1_i1	NA	F1Q5N5_DANRE	DANRE
TR15063|c0_g1	TR15063|c0_g1_i1	TR15063|c0_g1_i1|m.1385	F1Q6L0_DANRE	DANRE
TR15064|c0_g1	TR15064|c0_g1_i1	NA	I1F5Q0_AMPQE	AMPQE
TR15068|c0_g1	TR15068|c0_g1_i1	TR15068|c0_g1_i1|m.1386	A9ULS7_DANRE	DANRE
TR15073|c0_g1	TR15073|c0_g1_i1	NA	M4AYD3_XIPMA	XIPMA
TR15074|c0_g1	TR15074|c0_g1_i1	TR15074|c0_g1_i1|m.1387	I3JE40_ORENI	ORENI
TR15081|c0_g1	TR15081|c0_g1_i1	NA	F1QE55_DANRE	DANRE
TR15085|c0_g1	TR15085|c0_g1_i1	TR15085|c0_g1_i1|m.1388	F1QHL7_DANRE	DANRE
TR15089|c0_g1	TR15089|c0_g1_i1	NA	E7FGN3_DANRE	DANRE
TR15111|c0_g1	TR15111|c0_g1_i1	NA	X1WEW9_DANRE	DANRE
TR15116|c0_g1	TR15116|c0_g1_i1	NA	M4AYD3_XIPMA	XIPMA
TR15144|c0_g1	TR15144|c0_g1_i1	TR15144|c0_g1_i1|m.1393	M3ZSH9_XIPMA	XIPMA
TR15158|c0_g1	TR15158|c0_g1_i1	NA	X1WC13_DANRE	DANRE
TR15168|c0_g1	TR15168|c0_g1_i1	TR15168|c0_g1_i1|m.1394	E7F273_DANRE	DANRE
TR15183|c0_g1	TR15183|c0_g1_i1	TR15183|c0_g1_i1|m.1396	E1XUB5_9CAUD	9CAUD
TR15187|c0_g1	TR15187|c0_g1_i1	NA	W4Z2K2_STRPU	STRPU
TR15189|c0_g1	TR15189|c0_g1_i1	TR15189|c0_g1_i1|m.1397	B0R167_DANRE	DANRE
TR15202|c0_g1	TR15202|c0_g1_i1	NA	Q76IL0_DANRE	DANRE
TR15232|c0_g1	TR15232|c0_g1_i1	TR15232|c0_g1_i1|m.1400	W5NNQ3_LEPOC	LEPOC
TR15237|c0_g1	TR15237|c0_g1_i1	TR15237|c0_g1_i1|m.1401	I1EBX4_AMPQE	AMPQE
TR15243|c0_g1	TR15243|c0_g1_i1	TR15243|c0_g1_i1|m.1402	E7F3N2_DANRE	DANRE
TR15246|c0_g1	TR15246|c0_g1_i1	TR15246|c0_g1_i1|m.1403	M4B0Q0_XIPMA	XIPMA
TR15249|c0_g1	TR15249|c0_g1_i1	TR15249|c0_g1_i1|m.1405	E9QDJ8_DANRE	DANRE
TR15260|c0_g1	TR15260|c0_g1_i1	TR15260|c0_g1_i1|m.1408	W5L9R1_ASTMX	ASTMX
TR15264|c0_g1	TR15264|c0_g1_i1	NA	F1Q8N1_DANRE	DANRE
TR15285|c0_g1	TR15285|c0_g1_i1	TR15285|c0_g1_i1|m.1411	Q6DH22_DANRE	DANRE
TR15287|c0_g1	TR15287|c0_g1_i1	NA	B8JKS7_DANRE	DANRE
TR15301|c0_g1	TR15301|c0_g1_i1	TR15301|c0_g1_i1|m.1412	Q6NX94_DANRE	DANRE
TR15312|c0_g1	TR15312|c0_g1_i1	NA	Q76IM3_TETNG	TETNG
TR15313|c0_g1	TR15313|c0_g1_i1	NA	E7F1X4_DANRE	DANRE
TR15316|c0_g1	TR15316|c0_g1_i1	TR15316|c0_g1_i1|m.1416	W5NNZ4_LEPOC	LEPOC
TR15319|c0_g1	TR15319|c0_g1_i1	NA	W5LD91_ASTMX	ASTMX
TR15338|c0_g1	TR15338|c0_g1_i1	NA	E7FF07_DANRE	DANRE
TR15341|c0_g1	TR15341|c0_g1_i1	NA	Q32LW7_DANRE	DANRE
TR15342|c0_g1	TR15342|c0_g1_i1	NA	H2MLE5_ORYLA	ORYLA
TR15348|c0_g1	TR15348|c0_g1_i1	TR15348|c0_g1_i1|m.1418	Q7M558_DANRE	DANRE
TR15351|c0_g1	TR15351|c0_g1_i1	TR15351|c0_g1_i1|m.1419	F1R4H1_DANRE	DANRE
TR15352|c0_g1	TR15352|c0_g1_i1	NA	F1QTF4_DANRE	DANRE
TR15352|c0_g2	TR15352|c0_g2_i1	TR15352|c0_g2_i1|m.1420	F1QTF4_DANRE	DANRE
TR15359|c0_g1	TR15359|c0_g1_i1	TR15359|c0_g1_i1|m.1422	W5KVT3_ASTMX	ASTMX
TR15360|c0_g1	TR15360|c0_g1_i1	TR15360|c0_g1_i1|m.1423	A0A060Z8G2_ONCMY	ONCMY
TR15378|c0_g1	TR15378|c0_g1_i1	TR15378|c0_g1_i1|m.1424	Q6P5J5_DANRE	DANRE
TR15407|c0_g1	TR15407|c0_g1_i1	TR15407|c0_g1_i1|m.1428	Q5TZ29_DANRE	DANRE
TR15408|c0_g1	TR15408|c0_g1_i1	NA	C3ZF23_BRAFL	BRAFL
TR15419|c0_g1	TR15419|c0_g1_i1	NA	B0V362_DANRE	DANRE
TR15479|c0_g1	TR15479|c0_g1_i1	NA	I3KZ22_ORENI	ORENI
TR15490|c0_g1	TR15490|c0_g1_i1	NA	F1Q5H7_DANRE	DANRE
TR15491|c0_g1	TR15491|c0_g1_i1	NA	D7NVC0_DANRE	DANRE
TR15501|c0_g1	TR15501|c0_g1_i1	NA	H3AY83_LATCH	LATCH
TR15525|c0_g1	TR15525|c0_g1_i1	NA	E7F1X4_DANRE	DANRE
TR15532|c0_g1	TR15532|c0_g1_i1	TR15532|c0_g1_i1|m.1430	F1R9R9_DANRE	DANRE
TR15561|c0_g1	TR15561|c0_g1_i1	TR15561|c0_g1_i1|m.1432	F1QIC7_DANRE	DANRE
TR15561|c0_g1	TR15561|c0_g1_i1	TR15561|c0_g1_i1|m.1431	F1QIC7_DANRE	DANRE
TR15587|c0_g1	TR15587|c0_g1_i1	NA	Q76IN1_TETNG	TETNG
TR15606|c0_g1	TR15606|c0_g1_i1	NA	E7FG66_DANRE	DANRE
TR15607|c0_g1	TR15607|c0_g1_i1	NA	A0A096M9H1_POEFO	POEFO
TR15611|c0_g1	TR15611|c0_g1_i1	NA	H9BFW9_PIMPR	PIMPR
TR15616|c0_g1	TR15616|c0_g1_i1	TR15616|c0_g1_i1|m.1435	F1R8A1_DANRE	DANRE
TR15625|c0_g1	TR15625|c0_g1_i1	TR15625|c0_g1_i1|m.1437	E9QHY4_DANRE	DANRE
TR15628|c0_g1	TR15628|c0_g1_i1	NA	I1SRW5_9TELE	9TELE
TR15635|c0_g1	TR15635|c0_g1_i1	TR15635|c0_g1_i1|m.1440	K4Q318_9TELE	9TELE
TR15655|c0_g1	TR15655|c0_g1_i1	TR15655|c0_g1_i1|m.1441	H9GXD8_DANRE	DANRE
TR15659|c0_g1	TR15659|c0_g1_i1	TR15659|c0_g1_i1|m.1442	Q7T1G6_DANRE	DANRE
TR15663|c0_g1	TR15663|c0_g1_i1	TR15663|c0_g1_i1|m.1443	F1QYV1_DANRE	DANRE
TR15664|c0_g1	TR15664|c0_g1_i1	TR15664|c0_g1_i1|m.1444	E7F988_DANRE	DANRE
TR15672|c0_g1	TR15672|c0_g1_i1	NA	H2LEC4_ORYLA	ORYLA
TR15677|c0_g1	TR15677|c0_g1_i1	NA	Q76IN2_TAKRU	TAKRU
TR15686|c0_g1	TR15686|c0_g1_i1	NA	F8W5A8_DANRE	DANRE
TR15696|c0_g1	TR15696|c0_g1_i1	NA	A4QNU4_DANRE	DANRE
[truncated: 132,703 more rows]
