# Supplementary material for: A novel transcriptome-derived SNPs array for tench (Tinca tinca L.)
Source: PLoS One. 2019 Mar 19;14(3):e0213992. doi: 10.1371/journal.pone.0213992 (PMC6424483; doi:10.1371/journal.pone.0213992)
Supplement: S10 Table — Organism is encoded by 5 letters (ASTMX Astyanax mexicanus; DANRE Danio rerio; ICTPU Ictalurus punctatus; LEPOC; ONCMY Oncorryncus mykiss; ORENI Oreochromis niloticus; POEFO; TAKRU Takifugu rubripes; TETNG; XIPMA). (XLSX) [file pone.0213992.s022.xlsx]

## Sheet: ttin_trinotate_blastp_organisms
S10 Table. Summary of blastp results against UniRef90 by organism. Organism is encoded by 5 letters (ASTMX Astyanax mexicanus; DANRE Danio rerio; ICTPU Ictalurus punctatus; LEPOC; ONCMY Oncorryncus mykiss; ORENI Oreochromis niloticus; POEFO; TAKRU Takifugu rubripes; TETNG; XIPMA).
Organism_core	Percentage (%)
DANRE	64.9557706120289
ASTMX	9.08781612671531
ONCMY	3.74154160208672
ORENI	2.53090386723623
ICTPU	2.35228518504517
LEPOC	2.06120288814123
TETNG	1.46391713605262
TAKRU	0.952632971685631
POEFO	0.835443995010018
XIPMA	0.833553850224927
ORYLA	0.743771972933127
SALSA	0.592560390125884
GASAC	0.572713869882433
CYPCA	0.515064453937172
CTEID	0.443238952103731
STRPU	0.40354591161683
CARAU	0.395985332476468
LATCH	0.31565417911012
9TELE	0.264620269912675
HUMAN	0.26367519752013
MOUSE	0.205080709182323
DICLA	0.189959550901599
XENTR	0.17578346501342
OPHHA	0.168222885873058
CALMI	0.125694628208521
MONDO	0.122859411030885
PELSI	0.115298831890523
CHICK	0.110573469927796
9CETA	0.0945072392545269
FICAL	0.0916720220768911
ICTFU	0.0907269496843458
MUSPF	0.0907269496843458
OSMMO	0.0897818772918006
ORNAN	0.0888368048992553
9ARAC	0.0841114429365289
AMPQE	0.0812762257588931
ANOCA	0.0784410085812573
PIG	0.0756057914036215
NEMVE	0.073715646618531
CRIGR	0.0718255018334404
BRAFL	0.0671001398707141
CALJA	0.0671001398707141
ATTCE	0.0661550674781688
CANAL	0.0661550674781688
TAEGU	0.0652099950856236
PONAB	0.063319850300533
MACMU	0.0614297055154425
MELGA	0.0604846331228972
PIMPR	0.0604846331228972
LOTGI	0.0595395607303519
TUPCH	0.0595395607303519
ANAPL	0.0567043435527161
MEGAM	0.0567043435527161
9BACT	0.0538691263750803
MYOBR	0.0538691263750803
RABIT	0.0538691263750803
CHEMY	0.0519789815899898
9TRYP	0.0510339091974445
CANFA	0.049143764412354
CLAL4	0.049143764412354
9BACL	0.0481986920198087
MYODS	0.0481986920198087
CERBI	0.0472536196272635
CAPTE	0.0463085472347182
MYOLU	0.0444184024496276
SARHA	0.0444184024496276
MACFA	0.0434733300570824
PTEAL	0.0406381128794466
9BILA	0.0396930404869013
FUKDA	0.0396930404869013
9AVES	0.038747968094356
9FIRM	0.038747968094356
NOMLE	0.038747968094356
SCHJA	0.0378028957018108
9ACAR	0.0359127509167202
ACYPI	0.0359127509167202
DROME	0.0359127509167202
KLUMA	0.0359127509167202
HYPMO	0.034967678524175
PICPB	0.0340226061316297
TRISP	0.0330775337390844
HORSE	0.0311873889539939
IXORI	0.0302423165614486
KLEPN	0.0302423165614486
SHEEP	0.0292972441689033
HYPNO	0.0274070993838128
MAIZE	0.0274070993838128
RAT	0.0274070993838128
CLABA	0.0264620269912675
LOXAF	0.0264620269912675
HELRO	0.0255169545987223
CRAGI	0.024571882206177
ESOLU	0.024571882206177
9BURK	0.0236268098136317
9PASS	0.0236268098136317
CIOIN	0.0236268098136317
NEOVI	0.0236268098136317
9ENTR	0.0226817374210865
9TREM	0.0226817374210865
9VIRU	0.0226817374210865
CALAN	0.0217366650285412
ORYBR	0.0217366650285412
HARSA	0.0207915926359959
PANTR	0.0207915926359959
PETMA	0.0207915926359959
XENLA	0.0207915926359959
AEDAE	0.0198465202434506
COLLI	0.0198465202434506
OTOGA	0.0198465202434506
9ZZZZ	0.0189014478509054
CAVPO	0.0189014478509054
CIOSA	0.0189014478509054
CORBR	0.0189014478509054
PSEHS	0.0189014478509054
9HYME	0.0179563754583601
9PSED	0.0179563754583601
ANOAQ	0.0179563754583601
ANTCR	0.0179563754583601
CERCA	0.0179563754583601
CHAPE	0.0179563754583601
FELCA	0.0179563754583601
9GRUI	0.0170113030658148
BUCRH	0.0170113030658148
TRIUA	0.0170113030658148
AILME	0.0160662306732696
BACTI	0.0160662306732696
BOVIN	0.0160662306732696
PICGU	0.0160662306732696
ANGJA	0.0151211582807243
APTFO	0.0151211582807243
EDWI9	0.0151211582807243
EPICO	0.0151211582807243
LABRO	0.014176085888179
SPETR	0.014176085888179
9CAUD	0.0132310134956338
9PEZI	0.0132310134956338
9STRA	0.0132310134956338
CARIC	0.0132310134956338
CULQU	0.0132310134956338
LABIN	0.0132310134956338
MEGSC	0.0132310134956338
NASVI	0.0132310134956338
CHAVO	0.0122859411030885
EPIBR	0.0122859411030885
MERNU	0.0122859411030885
ORYSJ	0.0122859411030885
9BACE	0.0113408687105432
ANOGL	0.0113408687105432
APAVI	0.0113408687105432
APIME	0.0113408687105432
CAEJA	0.0113408687105432
DAPPU	0.0113408687105432
HETGA	0.0113408687105432
NECAM	0.0113408687105432
PAROL	0.0113408687105432
PEND2	0.0113408687105432
RHIO9	0.0113408687105432
ZOONE	0.0113408687105432
9PROT	0.010395796317998
9RHOB	0.010395796317998
BOMMO	0.010395796317998
FUNHE	0.010395796317998
GORGO	0.010395796317998
LACJO	0.010395796317998
NAEGR	0.010395796317998
TACFU	0.010395796317998
9EURY	0.00945072392545269
IXOSC	0.00945072392545269
LACBS	0.00945072392545269
MEDTR	0.00945072392545269
NESNO	0.00945072392545269
STIAD	0.00945072392545269
TRIIF	0.00945072392545269
9BIVA	0.00850565153290742
9HOMO	0.00850565153290742
9RICK	0.00850565153290742
LITCT	0.00850565153290742
PHALP	0.00850565153290742
PLARE	0.00850565153290742
STRMM	0.00850565153290742
THAOC	0.00850565153290742
TRIHK	0.00850565153290742
9PIPI	0.00756057914036215
AGGAC	0.00756057914036215
AXICO	0.00756057914036215
DANPL	0.00756057914036215
DESMO	0.00756057914036215
ECOLX	0.00756057914036215
EUTSA	0.00756057914036215
RHOPR	0.00756057914036215
ROTMD	0.00756057914036215
SCHHA	0.00756057914036215
TETUR	0.00756057914036215
9ACTO	0.00661550674781688
9NOCA	0.00661550674781688
ACREC	0.00661550674781688
ANOFI	0.00661550674781688
ARTPT	0.00661550674781688
BACDO	0.00661550674781688
CANTT	0.00661550674781688
COCCA	0.00661550674781688
OPHP1	0.00661550674781688
OPIHO	0.00661550674781688
OPLFA	0.00661550674781688
PAPAN	0.00661550674781688
PERFV	0.00661550674781688
PHACA	0.00661550674781688
PHYIT	0.00661550674781688
PYGAD	0.00661550674781688
SOLTU	0.00661550674781688
9CAEN	0.00567043435527161
9CLOT	0.00567043435527161
9CYAN	0.00567043435527161
9DELT	0.00567043435527161
9NEOP	0.00567043435527161
9SAUR	0.00567043435527161
ANGAN	0.00567043435527161
APICE	0.00567043435527161
BACTU	0.00567043435527161
CAMFO	0.00567043435527161
COLST	0.00567043435527161
DENPD	0.00567043435527161
DESRO	0.00567043435527161
HYDVU	0.00567043435527161
LEPMJ	0.00567043435527161
LITPI	0.00567043435527161
LOTJA	0.00567043435527161
PHYPR	0.00567043435527161
SCHMA	0.00567043435527161
SOLIN	0.00567043435527161
SULSF	0.00567043435527161
TINGU	0.00567043435527161
TRICA	0.00567043435527161
9APIC	0.00472536196272634
9GAMM	0.00472536196272634
9RHIZ	0.00472536196272634
AEDAL	0.00472536196272634
CAERE	0.00472536196272634
CATCA	0.00472536196272634
ERYGU	0.00472536196272634
MUSDO	0.00472536196272634
OCEGH	0.00472536196272634
PANBU	0.00472536196272634
PHORU	0.00472536196272634
PRIPA	0.00472536196272634
PYRHO	0.00472536196272634
TRIBN	0.00472536196272634
TRYVY	0.00472536196272634
TYTAL	0.00472536196272634
VITVI	0.00472536196272634
YEASX	0.00472536196272634
9DIPT	0.00378028957018108
ANAGA	0.00378028957018108
AUXPR	0.00378028957018108
BURPE	0.00378028957018108
CAPHI	0.00378028957018108
CATCO	0.00378028957018108
CLOSI	0.00378028957018108
EHRRW	0.00378028957018108
FUSOX	0.00378028957018108
MISMI	0.00378028957018108
OXAFO	0.00378028957018108
PERM5	0.00378028957018108
RHIET	0.00378028957018108
RUTRU	0.00378028957018108
SCHAM	0.00378028957018108
SINCH	0.00378028957018108
SOLSE	0.00378028957018108
STRCA	0.00378028957018108
TANAL	0.00378028957018108
THECH	0.00378028957018108
TRYCR	0.00378028957018108
USTMA	0.00378028957018108
XANCI	0.00378028957018108
9ACTN	0.00283521717763581
9BRAD	0.00283521717763581
9GLOM	0.00283521717763581
9MICO	0.00283521717763581
9RHOO	0.00283521717763581
9SPHI	0.00283521717763581
ACACA	0.00283521717763581
BALBR	0.00283521717763581
BIOGL	0.00283521717763581
BPT7	0.00283521717763581
CATAU	0.00283521717763581
DEKBR	0.00283521717763581
DROPE	0.00283521717763581
DROSI	0.00283521717763581
ECOL6	0.00283521717763581
EURHL	0.00283521717763581
FULGA	0.00283521717763581
GAGT3	0.00283521717763581
GILMI	0.00283521717763581
HIPHI	0.00283521717763581
KRYMA	0.00283521717763581
MICFL	0.00283521717763581
MIMIV	0.00283521717763581
MONBE	0.00283521717763581
MYCPC	0.00283521717763581
POLSE	0.00283521717763581
PSEU5	0.00283521717763581
SAPGL	0.00283521717763581
SERMA	0.00283521717763581
SETIT	0.00283521717763581
SORCE	0.00283521717763581
SPAAU	0.00283521717763581
STAEP	0.00283521717763581
VOLCA	0.00283521717763581
9METZ	0.00189014478509054
9MICC	0.00189014478509054
AFIFE	0.00189014478509054
AMBME	0.00189014478509054
AMBVA	0.00189014478509054
AMPOC	0.00189014478509054
ANOGA	0.00189014478509054
BACPU	0.00189014478509054
BARHE	0.00189014478509054
BORBO	0.00189014478509054
BORSA	0.00189014478509054
BRELA	0.00189014478509054
BURP1	0.00189014478509054
CAEBR	0.00189014478509054
COLHI	0.00189014478509054
CONMR	0.00189014478509054
COPPD	0.00189014478509054
CROHD	0.00189014478509054
DESAS	0.00189014478509054
DROGR	0.00189014478509054
ECHGR	0.00189014478509054
EIMTE	0.00189014478509054
ENTCL	0.00189014478509054
GIAIC	0.00189014478509054
GIBZA	0.00189014478509054
HAEPR	0.00189014478509054
HAHCH	0.00189014478509054
HORVD	0.00189014478509054
HYMMI	0.00189014478509054
KLULC	0.00189014478509054
LACBR	0.00189014478509054
LARCR	0.00189014478509054
LEPDC	0.00189014478509054
MACPH	0.00189014478509054
MICLU	0.00189014478509054
MISAN	0.00189014478509054
MYAAR	0.00189014478509054
NEISI	0.00189014478509054
OIKDI	0.00189014478509054
ONCNE	0.00189014478509054
OVOOK	0.00189014478509054
PHYSP	0.00189014478509054
PLABA	0.00189014478509054
PLAVS	0.00189014478509054
PLAYO	0.00189014478509054
PLEOS	0.00189014478509054
POLSP	0.00189014478509054
POTMO	0.00189014478509054
PSEAI	0.00189014478509054
RHASR	0.00189014478509054
RHCM6	0.00189014478509054
RHIDE	0.00189014478509054
RHIEC	0.00189014478509054
SALMO	0.00189014478509054
SQUAC	0.00189014478509054
STRGR	0.00189014478509054
TANLI	0.00189014478509054
TAUER	0.00189014478509054
THACA	0.00189014478509054
TRIAD	0.00189014478509054
TRYRA	0.00189014478509054
VIBVU	0.00189014478509054
YEAS6	0.00189014478509054
9ABAC	0.000945072392545269
9ALPH	0.000945072392545269
9ASCO	0.000945072392545269
9BIFI	0.000945072392545269
9CHLO	0.000945072392545269
9EIME	0.000945072392545269
9HIV1	0.000945072392545269
9MYRI	0.000945072392545269
9PAST	0.000945072392545269
9RETR	0.000945072392545269
9SPER	0.000945072392545269
9SPHN	0.000945072392545269
9XANT	0.000945072392545269
AGABU	0.000945072392545269
AMEME	0.000945072392545269
ANGAU	0.000945072392545269
ARAAL	0.000945072392545269
ARTPN	0.000945072392545269
ASPCL	0.000945072392545269
ASPNA	0.000945072392545269
ATEGE	0.000945072392545269
BACAN	0.000945072392545269
BACCE	0.000945072392545269
BATDJ	0.000945072392545269
BAUCO	0.000945072392545269
BEAB2	0.000945072392545269
BORPT	0.000945072392545269
BPT3	0.000945072392545269
CEREL	0.000945072392545269
CHACN	0.000945072392545269
CHEQU	0.000945072392545269
CHOCR	0.000945072392545269
CLAGA	0.000945072392545269
COTJA	0.000945072392545269
CROAD	0.000945072392545269
CROS8	0.000945072392545269
CUCSA	0.000945072392545269
DESRL	0.000945072392545269
DICFS	0.000945072392545269
DROPS	0.000945072392545269
ECO24	0.000945072392545269
ECOSE	0.000945072392545269
ECTSI	0.000945072392545269
EIMMA	0.000945072392545269
ENDPU	0.000945072392545269
ENTAE	0.000945072392545269
FRASU	0.000945072392545269
GADMO	0.000945072392545269
GAVST	0.000945072392545269
GLAL2	0.000945072392545269
HALAL	0.000945072392545269
HAPSC	0.000945072392545269
HELPX	0.000945072392545269
HERCY	0.000945072392545269
HERSS	0.000945072392545269
HISS2	0.000945072392545269
LAMFL	0.000945072392545269
LEIMU	0.000945072392545269
LISDA	0.000945072392545269
LODEL	0.000945072392545269
MERME	0.000945072392545269
METAR	0.000945072392545269
MICAR	0.000945072392545269
MICPC	0.000945072392545269
MICUN	0.000945072392545269
MYCGM	0.000945072392545269
MYOOC	0.000945072392545269
MYTED	0.000945072392545269
NIPNI	0.000945072392545269
OSCOC	0.000945072392545269
OSTED	0.000945072392545269
PAEMA	0.000945072392545269
PANSE	0.000945072392545269
PEDHC	0.000945072392545269
PELBH	0.000945072392545269
PELTS	0.000945072392545269
PENCW	0.000945072392545269
PHANO	0.000945072392545269
PHYRM	0.000945072392545269
PICSO	0.000945072392545269
PLACH	0.000945072392545269
PLAFA	0.000945072392545269
PLAFE	0.000945072392545269
PLAKH	0.000945072392545269
PRIGL	0.000945072392545269
PROAA	0.000945072392545269
PRODO	0.000945072392545269
PROMH	0.000945072392545269
PYCCI	0.000945072392545269
RETFI	0.000945072392545269
RHIMP	0.000945072392545269
RHOPX	0.000945072392545269
SALEN	0.000945072392545269
SCAPL	0.000945072392545269
SHIBO	0.000945072392545269
SOYBN	0.000945072392545269
SQUCE	0.000945072392545269
THEAB	0.000945072392545269
THUMA	0.000945072392545269
TRIEI	0.000945072392545269
TRIRC	0.000945072392545269
TRYB9	0.000945072392545269
TRYCI	0.000945072392545269
WHEAT	0.000945072392545269
YARLL	0.000945072392545269
ZYGBA	0.000945072392545269
