# Supplementary material for: A novel transcriptome-derived SNPs array for tench (Tinca tinca L.)
Source: PLoS One. 2019 Mar 19;14(3):e0213992. doi: 10.1371/journal.pone.0213992 (PMC6424483; doi:10.1371/journal.pone.0213992)
Supplement: S11 Table — (XLSX) [file pone.0213992.s023.xlsx]

## Sheet: ttin_trinotate_pfam
S11 Table. Pfam hits.
Gene_id	Transcript_id	Prot_id	Domain_id	Domain_name	Domain_description	Start	End	e-value
TR120|c0_g1	TR120|c0_g1_i1	TR120|c0_g1_i1|m.8	PF13504.1	LRR_7	Leucine rich repeat	2	18	E:1500
TR120|c0_g1	TR120|c0_g1_i1	TR120|c0_g1_i1|m.8	PF13855.1	LRR_8	Leucine rich repeat	27	64	E:1.9e-08
TR120|c0_g1	TR120|c0_g1_i1	TR120|c0_g1_i1|m.8	PF13504.1	LRR_7	Leucine rich repeat	28	43	E:3.4
TR120|c0_g1	TR120|c0_g1_i1	TR120|c0_g1_i1|m.8	PF00560.28	LRR_1	Leucine Rich Repeat	29	49	E:0.015
TR120|c0_g1	TR120|c0_g1_i1	TR120|c0_g1_i1|m.8	PF13306.1	LRR_5	Leucine rich repeats (6 copies)	45	94	E:0.036
TR120|c0_g1	TR120|c0_g1_i1	TR120|c0_g1_i1|m.8	PF13516.1	LRR_6	Leucine Rich repeat	51	64	E:0.42
TR120|c0_g1	TR120|c0_g1_i1	TR120|c0_g1_i1|m.8	PF13855.1	LRR_8	Leucine rich repeat	52	103	E:9.7e-11
TR120|c0_g1	TR120|c0_g1_i1	TR120|c0_g1_i1|m.8	PF13504.1	LRR_7	Leucine rich repeat	52	66	E:0.63
TR120|c0_g1	TR120|c0_g1_i1	TR120|c0_g1_i1|m.8	PF00560.28	LRR_1	Leucine Rich Repeat	53	74	E:0.026
TR120|c0_g1	TR120|c0_g1_i1	TR120|c0_g1_i1|m.8	PF13504.1	LRR_7	Leucine rich repeat	78	91	E:170
TR120|c0_g1	TR120|c0_g1_i1	TR120|c0_g1_i1|m.8	PF13504.1	LRR_7	Leucine rich repeat	152	157	E:11000
TR122|c0_g1	TR122|c0_g1_i1	TR122|c0_g1_i1|m.9	PF15120.1	DUF4561	Domain of unknown function (DUF4561)	1	117	E:2.7e-49
TR122|c0_g2	TR122|c0_g2_i1	TR122|c0_g2_i1|m.10	PF15120.1	DUF4561	Domain of unknown function (DUF4561)	1	138	E:1.1e-67
TR268|c0_g1	TR268|c0_g1_i1	TR268|c0_g1_i1|m.21	PF01590.21	GAF	GAF domain	30	118	E:7.8e-17
TR268|c0_g1	TR268|c0_g1_i1	TR268|c0_g1_i1|m.21	PF13185.1	GAF_2	GAF domain	35	117	E:9.6e-07
TR268|c0_g1	TR268|c0_g1_i1	TR268|c0_g1_i1|m.21	PF00233.14	PDEase_I	3'5'-cyclic nucleotide phosphodiesterase	223	346	E:4.7e-42
TR322|c0_g1	TR322|c0_g1_i1	TR322|c0_g1_i1|m.29	PF00028.12	Cadherin	Cadherin domain	16	59	E:5.5e-07
TR322|c0_g1	TR322|c0_g1_i1	TR322|c0_g1_i1|m.29	PF00028.12	Cadherin	Cadherin domain	78	158	E:4.8e-12
TR349|c0_g1	TR349|c0_g1_i1	TR349|c0_g1_i1|m.30	PF00096.21	zf-C2H2	Zinc finger, C2H2 type	1	20	E:0.00052
TR349|c0_g1	TR349|c0_g1_i1	TR349|c0_g1_i1|m.30	PF13894.1	zf-C2H2_4	C2H2-type zinc finger	2	20	E:0.022
TR349|c0_g1	TR349|c0_g1_i1	TR349|c0_g1_i1|m.30	PF13912.1	zf-C2H2_6	C2H2-type zinc finger	3	11	E:6.2
TR349|c0_g1	TR349|c0_g1_i1	TR349|c0_g1_i1|m.30	PF13912.1	zf-C2H2_6	C2H2-type zinc finger	29	51	E:0.091
TR349|c0_g1	TR349|c0_g1_i1	TR349|c0_g1_i1|m.30	PF13894.1	zf-C2H2_4	C2H2-type zinc finger	30	51	E:0.00036
TR349|c0_g1	TR349|c0_g1_i1	TR349|c0_g1_i1|m.30	PF00096.21	zf-C2H2	Zinc finger, C2H2 type	31	51	E:0.0021
TR349|c0_g1	TR349|c0_g1_i1	TR349|c0_g1_i1|m.30	PF00096.21	zf-C2H2	Zinc finger, C2H2 type	64	86	E:3.4e-06
TR349|c0_g1	TR349|c0_g1_i1	TR349|c0_g1_i1|m.30	PF13912.1	zf-C2H2_6	C2H2-type zinc finger	64	84	E:1.4
TR349|c0_g1	TR349|c0_g1_i1	TR349|c0_g1_i1|m.30	PF13894.1	zf-C2H2_4	C2H2-type zinc finger	65	86	E:0.0059
TR349|c0_g1	TR349|c0_g1_i1	TR349|c0_g1_i1|m.30	PF13465.1	zf-H2C2_2	Zinc-finger double domain	78	102	E:1.1e-08
TR349|c0_g1	TR349|c0_g1_i1	TR349|c0_g1_i1|m.30	PF13912.1	zf-C2H2_6	C2H2-type zinc finger	91	102	E:0.35
TR365|c0_g1	TR365|c0_g1_i1	TR365|c0_g1_i1|m.31	PF13504.1	LRR_7	Leucine rich repeat	3	15	E:160
TR365|c0_g1	TR365|c0_g1_i1	TR365|c0_g1_i1|m.31	PF13504.1	LRR_7	Leucine rich repeat	30	43	E:2.4
TR365|c0_g1	TR365|c0_g1_i1	TR365|c0_g1_i1|m.31	PF13516.1	LRR_6	Leucine Rich repeat	31	51	E:1.2
TR365|c0_g1	TR365|c0_g1_i1	TR365|c0_g1_i1|m.31	PF13504.1	LRR_7	Leucine rich repeat	61	68	E:370
TR365|c0_g1	TR365|c0_g1_i1	TR365|c0_g1_i1|m.31	PF13504.1	LRR_7	Leucine rich repeat	88	100	E:5.6
TR365|c0_g1	TR365|c0_g1_i1	TR365|c0_g1_i1|m.31	PF13516.1	LRR_6	Leucine Rich repeat	114	135	E:0.2
TR365|c0_g1	TR365|c0_g1_i1	TR365|c0_g1_i1|m.31	PF13504.1	LRR_7	Leucine rich repeat	115	128	E:35
TR365|c0_g1	TR365|c0_g1_i1	TR365|c0_g1_i1|m.31	PF13516.1	LRR_6	Leucine Rich repeat	143	165	E:0.011
TR365|c0_g1	TR365|c0_g1_i1	TR365|c0_g1_i1|m.31	PF13504.1	LRR_7	Leucine rich repeat	143	156	E:5.2
TR406|c0_g1	TR406|c0_g1_i1	TR406|c0_g1_i1|m.36	PF00028.12	Cadherin	Cadherin domain	33	122	E:1.9e-21
TR423|c0_g1	TR423|c0_g1_i1	TR423|c0_g1_i1|m.38	PF00868.15	Transglut_N	Transglutaminase family	57	99	E:5.9e-10
TR454|c0_g1	TR454|c0_g1_i1	TR454|c0_g1_i1|m.42	PF14921.1	APCDDC	Adenomatosis polyposis coli down-regulated 1	4	101	E:6.3e-38
TR454|c0_g1	TR454|c0_g1_i1	TR454|c0_g1_i1|m.42	PF14921.1	APCDDC	Adenomatosis polyposis coli down-regulated 1	106	185	E:1.7e-17
TR457|c0_g1	TR457|c0_g1_i1	TR457|c0_g1_i1|m.44	PF01477.18	PLAT	PLAT/LH2 domain	63	128	E:3.4e-10
TR472|c0_g1	TR472|c0_g1_i1	TR472|c0_g1_i1|m.45	PF03148.9	Tektin	Tektin family	28	407	E:6.5e-135
TR546|c0_g1	TR546|c0_g1_i1	TR546|c0_g1_i1|m.48	PF12775.2	AAA_7	P-loop containing dynein motor region D3	2	64	E:1.6e-28
TR563|c0_g1	TR563|c0_g1_i1	TR563|c0_g1_i1|m.49	PF00001.16	7tm_1	7 transmembrane receptor (rhodopsin family)	1	172	E:2.1e-11
TR576|c0_g1	TR576|c0_g1_i1	TR576|c0_g1_i1|m.51	PF00400.27	WD40	WD domain, G-beta repeat	30	59	E:4.9e-05
TR614|c0_g1	TR614|c0_g1_i1	TR614|c0_g1_i1|m.59	PF04828.9	GFA	Glutathione-dependent formaldehyde-activating enzyme	40	123	E:6.7e-11
TR742|c0_g1	TR742|c0_g1_i1	TR742|c0_g1_i1|m.72	PF00041.16	fn3	Fibronectin type III domain	58	127	E:6.2e-13
TR801|c0_g1	TR801|c0_g1_i1	TR801|c0_g1_i1|m.78	PF14259.1	RRM_6	RNA recognition motif (a.k.a. RRM, RBD, or RNP domain)	87	139	E:0.0022
TR848|c0_g1	TR848|c0_g1_i1	TR848|c0_g1_i1|m.80	PF13414.1	TPR_11	TPR repeat	99	165	E:9.4e-17
TR848|c0_g1	TR848|c0_g1_i1	TR848|c0_g1_i1|m.80	PF00515.23	TPR_1	Tetratricopeptide repeat	101	129	E:0.0069
TR848|c0_g1	TR848|c0_g1_i1	TR848|c0_g1_i1|m.80	PF07719.12	TPR_2	Tetratricopeptide repeat	101	130	E:0.013
TR848|c0_g1	TR848|c0_g1_i1	TR848|c0_g1_i1|m.80	PF13181.1	TPR_8	Tetratricopeptide repeat	136	163	E:0.021
TR848|c0_g1	TR848|c0_g1_i1	TR848|c0_g1_i1|m.80	PF00515.23	TPR_1	Tetratricopeptide repeat	137	167	E:3.5e-06
TR848|c0_g1	TR848|c0_g1_i1	TR848|c0_g1_i1|m.80	PF07719.12	TPR_2	Tetratricopeptide repeat	137	166	E:0.013
TR848|c0_g1	TR848|c0_g1_i1	TR848|c0_g1_i1|m.80	PF00515.23	TPR_1	Tetratricopeptide repeat	170	201	E:0.047
TR848|c0_g1	TR848|c0_g1_i1	TR848|c0_g1_i1|m.80	PF07719.12	TPR_2	Tetratricopeptide repeat	170	201	E:0.0086
TR848|c0_g1	TR848|c0_g1_i1	TR848|c0_g1_i1|m.80	PF13181.1	TPR_8	Tetratricopeptide repeat	170	202	E:0.011
TR967|c0_g1	TR967|c0_g1_i1	TR967|c0_g1_i1|m.87	PF01477.18	PLAT	PLAT/LH2 domain	13	83	E:1.1e-08
TR967|c0_g1	TR967|c0_g1_i1	TR967|c0_g1_i1|m.87	PF01477.18	PLAT	PLAT/LH2 domain	121	170	E:4.1e-07
TR975|c0_g1	TR975|c0_g1_i1	TR975|c0_g1_i1|m.89	PF05699.9	Dimer_Tnp_hAT	hAT family C-terminal dimerisation region	10	90	E:2.2e-13
TR1033|c0_g1	TR1033|c0_g1_i1	TR1033|c0_g1_i1|m.97	PF03285.10	Paralemmin	Paralemmin	54	118	E:6.6e-12
TR1089|c0_g1	TR1089|c0_g1_i1	TR1089|c0_g1_i1|m.103	PF01062.16	Bestrophin	Bestrophin, RFP-TM, chloride channel	1	95	E:1.9e-36
TR1102|c0_g1	TR1102|c0_g1_i1	TR1102|c0_g1_i1|m.105	PF00078.22	RVT_1	Reverse transcriptase (RNA-dependent DNA polymerase)	1	101	E:1.6e-16
TR1220|c0_g1	TR1220|c0_g1_i1	TR1220|c0_g1_i1|m.109	PF00473.12	CRF	Corticotropin-releasing factor family	106	141	E:7.4e-15
TR1222|c0_g1	TR1222|c0_g1_i1	TR1222|c0_g1_i1|m.111	PF00955.16	HCO3_cotransp	HCO3- transporter family	30	111	E:1.6e-22
TR1241|c0_g1	TR1241|c0_g1_i1	TR1241|c0_g1_i1|m.113	PF00665.21	rve	Integrase core domain	1	84	E:1.1e-15
TR1244|c0_g1	TR1244|c0_g1_i1	TR1244|c0_g1_i1|m.114	PF13359.1	DDE_Tnp_4	DDE superfamily endonuclease	25	182	E:4.3e-33
TR1244|c0_g1	TR1244|c0_g1_i1	TR1244|c0_g1_i1|m.115	PF09588.5	YqaJ	YqaJ-like viral recombinase domain	5	110	E:2.6e-15
TR1244|c0_g2	TR1244|c0_g2_i1	TR1244|c0_g2_i1|m.116	PF13359.1	DDE_Tnp_4	DDE superfamily endonuclease	25	182	E:4.3e-33
TR1244|c0_g2	TR1244|c0_g2_i1	TR1244|c0_g2_i1|m.117	PF09588.5	YqaJ	YqaJ-like viral recombinase domain	5	110	E:5.2e-16
TR1264|c0_g1	TR1264|c0_g1_i1	TR1264|c0_g1_i1|m.119	PF00621.15	RhoGEF	RhoGEF domain	28	205	E:2e-25
TR1266|c0_g1	TR1266|c0_g1_i1	TR1266|c0_g1_i1|m.120	PF00094.20	VWD	von Willebrand factor type D domain	31	88	E:1.3e-11
TR1266|c0_g1	TR1266|c0_g1_i1	TR1266|c0_g1_i1|m.120	PF08742.6	C8	C8 domain	127	200	E:6.4e-19
TR1274|c0_g1	TR1274|c0_g1_i1	TR1274|c0_g1_i1|m.122	PF00134.18	Cyclin_N	Cyclin, N-terminal domain	28	154	E:1.9e-46
TR1274|c0_g1	TR1274|c0_g1_i1	TR1274|c0_g1_i1|m.122	PF02984.14	Cyclin_C	Cyclin, C-terminal domain	156	269	E:1.9e-25
TR1282|c0_g1	TR1282|c0_g1_i1	TR1282|c0_g1_i1|m.124	PF01284.18	MARVEL	Membrane-associating domain	18	109	E:5.3e-10
TR1295|c0_g1	TR1295|c0_g1_i1	TR1295|c0_g1_i1|m.128	PF00029.14	Connexin	Connexin	2	105	E:9.2e-51
TR1295|c0_g1	TR1295|c0_g1_i1	TR1295|c0_g1_i1|m.128	PF10582.4	Connexin_CCC	Gap junction channel protein cysteine-rich domain	195	261	E:3.2e-32
TR1324|c0_g1	TR1324|c0_g1_i1	TR1324|c0_g1_i1|m.129	PF00167.13	FGF	Fibroblast growth factor	5	129	E:7.9e-44
TR1326|c0_g1	TR1326|c0_g1_i1	TR1326|c0_g1_i1|m.130	PF02210.19	Laminin_G_2	Laminin G domain	36	167	E:1.9e-21
TR1326|c0_g1	TR1326|c0_g1_i1	TR1326|c0_g1_i1|m.130	PF00054.18	Laminin_G_1	Laminin G domain	36	169	E:2.9e-09
TR1336|c0_g1	TR1336|c0_g1_i1	TR1336|c0_g1_i1|m.132	PF00028.12	Cadherin	Cadherin domain	72	141	E:1.4e-11
TR1347|c0_g1	TR1347|c0_g1_i1	TR1347|c0_g1_i1|m.134	PF00003.17	7tm_3	7 transmembrane sweet-taste receptor of 3 GCPR	3	138	E:1.5e-38
TR1350|c0_g1	TR1350|c0_g1_i1	TR1350|c0_g1_i1|m.135	PF00069.20	Pkinase	Protein kinase domain	1	111	E:1.1e-20
TR1350|c0_g1	TR1350|c0_g1_i1	TR1350|c0_g1_i1|m.135	PF07714.12	Pkinase_Tyr	Protein tyrosine kinase	1	108	E:3.9e-12
TR1539|c0_g1	TR1539|c0_g1_i1	TR1539|c0_g1_i1|m.147	PF00046.24	Homeobox	Homeobox domain	14	70	E:8.5e-23
TR1730|c0_g1	TR1730|c0_g1_i1	TR1730|c0_g1_i1|m.159	PF00083.19	Sugar_tr	Sugar (and other) transporter	2	105	E:2.2e-14
TR1751|c0_g1	TR1751|c0_g1_i1	TR1751|c0_g1_i1|m.160	PF03028.10	Dynein_heavy	Dynein heavy chain and region D6 of dynein motor	1	109	E:1.6e-44
TR1776|c0_g1	TR1776|c0_g1_i1	TR1776|c0_g1_i1|m.166	PF04706.7	Dickkopf_N	Dickkopf N-terminal cysteine-rich region	2	31	E:4.7e-10
TR1813|c1_g1	TR1813|c1_g1_i1	TR1813|c1_g1_i1|m.174	PF00535.21	Glycos_transf_2	Glycosyl transferase family 2	2	70	E:2.4e-11
TR1844|c0_g1	TR1844|c0_g1_i1	TR1844|c0_g1_i1|m.178	PF00059.16	Lectin_C	Lectin C-type domain	113	197	E:3.2e-16
TR1854|c0_g1	TR1854|c0_g1_i1	TR1854|c0_g1_i1|m.179	PF00046.24	Homeobox	Homeobox domain	302	346	E:3.1e-10
TR1858|c0_g1	TR1858|c0_g1_i1	TR1858|c0_g1_i1|m.181	PF00028.12	Cadherin	Cadherin domain	62	128	E:7.2e-11
TR1861|c0_g1	TR1861|c0_g1_i1	TR1861|c0_g1_i1|m.182	PF12796.2	Ank_2	Ankyrin repeats (3 copies)	16	103	E:7.7e-13
TR1865|c0_g1	TR1865|c0_g1_i1	TR1865|c0_g1_i1|m.184	PF07645.10	EGF_CA	Calcium-binding EGF domain	19	59	E:6.2e-12
TR1865|c0_g1	TR1865|c0_g1_i1	TR1865|c0_g1_i1|m.184	PF12662.2	cEGF	Complement Clr-like EGF-like	41	64	E:4.6e-09
TR1865|c0_g1	TR1865|c0_g1_i1	TR1865|c0_g1_i1|m.184	PF07645.10	EGF_CA	Calcium-binding EGF domain	61	100	E:3.8e-10
TR1865|c0_g1	TR1865|c0_g1_i1	TR1865|c0_g1_i1|m.184	PF14670.1	FXa_inhibition	Coagulation Factor Xa inhibitory site	65	100	E:2e-09
TR1865|c0_g1	TR1865|c0_g1_i1	TR1865|c0_g1_i1|m.184	PF12662.2	cEGF	Complement Clr-like EGF-like	82	105	E:6.6e-10
TR1869|c0_g1	TR1869|c0_g1_i1	TR1869|c0_g1_i1|m.185	PF05380.8	Peptidase_A17	Pao retrotransposon peptidase	137	180	E:1.6e-09
TR1869|c0_g2	TR1869|c0_g2_i1	TR1869|c0_g2_i1|m.186	PF00078.22	RVT_1	Reverse transcriptase (RNA-dependent DNA polymerase)	12	131	E:1.1e-08
TR1869|c0_g2	TR1869|c0_g2_i1	TR1869|c0_g2_i1|m.186	PF05380.8	Peptidase_A17	Pao retrotransposon peptidase	193	236	E:2.5e-09
TR1923|c0_g1	TR1923|c0_g1_i1	TR1923|c0_g1_i1|m.188	PF07885.11	Ion_trans_2	Ion channel	2	52	E:1.9e-11
TR1923|c0_g1	TR1923|c0_g1_i1	TR1923|c0_g1_i1|m.188	PF00520.26	Ion_trans	Ion transport protein	2	50	E:7.9e-06
TR1974|c0_g1	TR1974|c0_g1_i1	TR1974|c0_g1_i1|m.193	PF00646.28	F-box	F-box domain	7	48	E:4.8e-10
TR1974|c0_g1	TR1974|c0_g1_i1	TR1974|c0_g1_i1|m.193	PF12937.2	F-box-like	F-box-like	7	51	E:5.7e-09
TR2334|c0_g1	TR2334|c0_g1_i1	TR2334|c0_g1_i1|m.205	PF00001.16	7tm_1	7 transmembrane receptor (rhodopsin family)	3	152	E:1.5e-21
TR2334|c0_g1	TR2334|c0_g1_i1	TR2334|c0_g1_i1|m.205	PF10328.4	7TM_GPCR_Srx	Serpentine type 7TM GPCR chemoreceptor Srx	68	136	E:5.2e-06
TR2359|c0_g1	TR2359|c0_g1_i1	TR2359|c0_g1_i1|m.206	PF08393.8	DHC_N2	Dynein heavy chain, N-terminal region 2	4	162	E:8.1e-52
TR2384|c0_g1	TR2384|c0_g1_i1	TR2384|c0_g1_i1|m.208	PF00078.22	RVT_1	Reverse transcriptase (RNA-dependent DNA polymerase)	78	201	E:3.8e-15
TR2493|c0_g1	TR2493|c0_g1_i1	TR2493|c0_g1_i1|m.213	PF02994.9	Transposase_22	L1 transposable element	1	76	E:1.3e-12
TR2508|c0_g1	TR2508|c0_g1_i1	TR2508|c0_g1_i1|m.214	PF05729.7	NACHT	NACHT domain	85	174	E:1.9e-19
TR2584|c0_g1	TR2584|c0_g1_i1	TR2584|c0_g1_i1|m.221	PF00292.13	PAX	'Paired box' domain	34	158	E:8.2e-74
TR2584|c0_g2	TR2584|c0_g2_i1	TR2584|c0_g2_i1|m.223	PF00292.13	PAX	'Paired box' domain	34	158	E:8.2e-74
TR2606|c0_g1	TR2606|c0_g1_i1	TR2606|c0_g1_i1|m.227	PF00297.17	Ribosomal_L3	Ribosomal protein L3	15	102	E:7.9e-19
TR2607|c0_g1	TR2607|c0_g1_i1	TR2607|c0_g1_i1|m.228	PF15385.1	SARG	Specifically androgen-regulated gene protein	94	129	E:5.2e-14
TR2611|c0_g1	TR2611|c0_g1_i1	TR2611|c0_g1_i1|m.229	PF00027.24	cNMP_binding	Cyclic nucleotide-binding domain	52	133	E:2.4e-19
TR2611|c0_g1	TR2611|c0_g1_i1	TR2611|c0_g1_i1|m.229	PF00027.24	cNMP_binding	Cyclic nucleotide-binding domain	171	255	E:7.3e-19
TR2611|c0_g1	TR2611|c0_g1_i1	TR2611|c0_g1_i1|m.229	PF00069.20	Pkinase	Protein kinase domain	291	549	E:4.1e-67
TR2611|c0_g1	TR2611|c0_g1_i1	TR2611|c0_g1_i1|m.229	PF07714.12	Pkinase_Tyr	Protein tyrosine kinase	292	532	E:1e-34
TR2617|c0_g1	TR2617|c0_g1_i1	TR2617|c0_g1_i1|m.231	PF02932.11	Neur_chan_memb	Neurotransmitter-gated ion-channel transmembrane region	25	259	E:1.4e-81
TR2628|c0_g1	TR2628|c0_g1_i1	TR2628|c0_g1_i1|m.235	PF13894.1	zf-C2H2_4	C2H2-type zinc finger	209	228	E:0.57
TR2628|c0_g1	TR2628|c0_g1_i1	TR2628|c0_g1_i1|m.235	PF05605.7	zf-Di19	Drought induced 19 protein (Di19), zinc-binding	209	260	E:2.6e-06
TR2628|c0_g1	TR2628|c0_g1_i1	TR2628|c0_g1_i1|m.235	PF13912.1	zf-C2H2_6	C2H2-type zinc finger	209	226	E:6.4
TR2628|c0_g1	TR2628|c0_g1_i1	TR2628|c0_g1_i1|m.235	PF13894.1	zf-C2H2_4	C2H2-type zinc finger	239	260	E:0.0066
TR2628|c0_g1	TR2628|c0_g1_i1	TR2628|c0_g1_i1|m.235	PF13909.1	zf-H2C2_5	C2H2-type zinc-finger domain	240	262	E:0.063
TR2628|c0_g1	TR2628|c0_g1_i1	TR2628|c0_g1_i1|m.235	PF13894.1	zf-C2H2_4	C2H2-type zinc finger	279	301	E:0.0041
TR2628|c0_g1	TR2628|c0_g1_i1	TR2628|c0_g1_i1|m.235	PF00096.21	zf-C2H2	Zinc finger, C2H2 type	279	301	E:9.7e-05
TR2628|c0_g1	TR2628|c0_g1_i1	TR2628|c0_g1_i1|m.235	PF13912.1	zf-C2H2_6	C2H2-type zinc finger	279	289	E:6.9
TR2628|c0_g1	TR2628|c0_g1_i1	TR2628|c0_g1_i1|m.235	PF13465.1	zf-H2C2_2	Zinc-finger double domain	293	313	E:4.5e-06
TR2628|c0_g1	TR2628|c0_g1_i1	TR2628|c0_g1_i1|m.235	PF13912.1	zf-C2H2_6	C2H2-type zinc finger	306	313	E:150
TR2637|c0_g1	TR2637|c0_g1_i1	TR2637|c0_g1_i1|m.238	PF14551.1	MCM_N	MCM N-terminal domain	32	113	E:1.7e-14
TR2764|c0_g1	TR2764|c0_g1_i1	TR2764|c0_g1_i1|m.246	PF05920.6	Homeobox_KN	Homeobox KN domain	27	66	E:5e-15
TR2764|c0_g1	TR2764|c0_g1_i1	TR2764|c0_g1_i1|m.246	PF00046.24	Homeobox	Homeobox domain	32	68	E:1e-05
TR2773|c0_g1	TR2773|c0_g1_i1	TR2773|c0_g1_i1|m.249	PF13912.1	zf-C2H2_6	C2H2-type zinc finger	4	10	E:660
TR2773|c0_g1	TR2773|c0_g1_i1	TR2773|c0_g1_i1|m.249	PF13912.1	zf-C2H2_6	C2H2-type zinc finger	10	17	E:360
TR2773|c0_g1	TR2773|c0_g1_i1	TR2773|c0_g1_i1|m.249	PF00096.21	zf-C2H2	Zinc finger, C2H2 type	32	56	E:4e-05
TR2773|c0_g1	TR2773|c0_g1_i1	TR2773|c0_g1_i1|m.249	PF13894.1	zf-C2H2_4	C2H2-type zinc finger	32	56	E:0.033
TR2773|c0_g1	TR2773|c0_g1_i1	TR2773|c0_g1_i1|m.249	PF13912.1	zf-C2H2_6	C2H2-type zinc finger	38	48	E:510
TR2773|c0_g1	TR2773|c0_g1_i1	TR2773|c0_g1_i1|m.249	PF13465.1	zf-H2C2_2	Zinc-finger double domain	48	75	E:4.3e-05
TR2773|c0_g1	TR2773|c0_g1_i1	TR2773|c0_g1_i1|m.249	PF00096.21	zf-C2H2	Zinc finger, C2H2 type	62	86	E:6.2e-07
TR2773|c0_g1	TR2773|c0_g1_i1	TR2773|c0_g1_i1|m.249	PF13894.1	zf-C2H2_4	C2H2-type zinc finger	62	86	E:6.9e-06
TR2773|c0_g1	TR2773|c0_g1_i1	TR2773|c0_g1_i1|m.249	PF13912.1	zf-C2H2_6	C2H2-type zinc finger	69	86	E:1.5
TR2773|c0_g1	TR2773|c0_g1_i1	TR2773|c0_g1_i1|m.249	PF13465.1	zf-H2C2_2	Zinc-finger double domain	79	101	E:6.2e-10
TR2773|c0_g1	TR2773|c0_g1_i1	TR2773|c0_g1_i1|m.249	PF00096.21	zf-C2H2	Zinc finger, C2H2 type	92	114	E:2.4e-06
TR2773|c0_g1	TR2773|c0_g1_i1	TR2773|c0_g1_i1|m.249	PF13894.1	zf-C2H2_4	C2H2-type zinc finger	92	114	E:7.1e-05
TR2773|c0_g1	TR2773|c0_g1_i1	TR2773|c0_g1_i1|m.249	PF13912.1	zf-C2H2_6	C2H2-type zinc finger	92	114	E:0.026
TR2848|c0_g1	TR2848|c0_g1_i1	TR2848|c0_g1_i1|m.255	PF00078.22	RVT_1	Reverse transcriptase (RNA-dependent DNA polymerase)	56	105	E:2e-06
TR2919|c0_g1	TR2919|c0_g1_i1	TR2919|c0_g1_i1|m.259	PF00243.13	NGF	Nerve growth factor family	1	98	E:6.7e-45
TR2976|c0_g1	TR2976|c0_g1_i1	TR2976|c0_g1_i1|m.261	PF13923.1	zf-C3HC4_2	Zinc finger, C3HC4 type (RING finger)	45	83	E:1.1e-06
TR2976|c0_g1	TR2976|c0_g1_i1	TR2976|c0_g1_i1|m.261	PF00097.20	zf-C3HC4	Zinc finger, C3HC4 type (RING finger)	45	83	E:1.5e-06
TR2976|c0_g1	TR2976|c0_g1_i1	TR2976|c0_g1_i1|m.261	PF02176.13	zf-TRAF	TRAF-type zinc finger	128	183	E:4.8e-08
TR2976|c0_g1	TR2976|c0_g1_i1	TR2976|c0_g1_i1|m.261	PF02176.13	zf-TRAF	TRAF-type zinc finger	183	241	E:5.9e-12
TR2994|c0_g1	TR2994|c0_g1_i1	TR2994|c0_g1_i1|m.265	PF02412.13	TSP_3	Thrombospondin type 3 repeat	1	24	E:3.4e-05
TR2994|c0_g1	TR2994|c0_g1_i1	TR2994|c0_g1_i1|m.265	PF02412.13	TSP_3	Thrombospondin type 3 repeat	48	83	E:4e-14
TR2994|c0_g1	TR2994|c0_g1_i1	TR2994|c0_g1_i1|m.265	PF02412.13	TSP_3	Thrombospondin type 3 repeat	83	106	E:4.2e-05
TR2994|c0_g1	TR2994|c0_g1_i1	TR2994|c0_g1_i1|m.265	PF02412.13	TSP_3	Thrombospondin type 3 repeat	108	143	E:2.5e-08
TR2994|c0_g1	TR2994|c0_g1_i1	TR2994|c0_g1_i1|m.265	PF02412.13	TSP_3	Thrombospondin type 3 repeat	146	165	E:0.0082
TR3002|c0_g1	TR3002|c0_g1_i1	TR3002|c0_g1_i1|m.268	PF00629.18	MAM	MAM domain	30	153	E:2.5e-36
TR3014|c0_g1	TR3014|c0_g1_i1	TR3014|c0_g1_i1|m.272	PF07679.11	I-set	Immunoglobulin I-set domain	11	83	E:7e-10
TR3014|c0_g1	TR3014|c0_g1_i1	TR3014|c0_g1_i1|m.272	PF13895.1	Ig_2	Immunoglobulin domain	29	83	E:5.3e-05
TR3024|c0_g1	TR3024|c0_g1_i1	TR3024|c0_g1_i1|m.275	PF01442.13	Apolipoprotein	Apolipoprotein A1/A4/E domain	2	84	E:6.3
TR3029|c0_g1	TR3029|c0_g1_i1	TR3029|c0_g1_i1|m.277	PF13895.1	Ig_2	Immunoglobulin domain	63	138	E:2.4e-08
TR3034|c0_g1	TR3034|c0_g1_i1	TR3034|c0_g1_i1|m.278	PF00077.15	RVP	Retroviral aspartyl protease	2	98	E:1.1e-07
TR3034|c0_g1	TR3034|c0_g1_i1	TR3034|c0_g1_i1|m.278	PF09668.5	Asp_protease	Aspartyl protease	3	97	E:0.00022
TR3034|c0_g1	TR3034|c0_g1_i1	TR3034|c0_g1_i1|m.278	PF13650.1	Asp_protease_2	Aspartyl protease	4	90	E:6.4e-08
TR3040|c0_g1	TR3040|c0_g1_i1	TR3040|c0_g1_i1|m.281	PF04812.8	HNF-1B_C	Hepatocyte nuclear factor 1 (HNF-1), beta isoform C terminus	12	113	E:5.2e-39
TR3148|c0_g1	TR3148|c0_g1_i1	TR3148|c0_g1_i1|m.284	PF00059.16	Lectin_C	Lectin C-type domain	68	102	E:5.8e-06
TR3155|c0_g1	TR3155|c0_g1_i1	TR3155|c0_g1_i1|m.286	PF07647.12	SAM_2	SAM domain (Sterile alpha motif)	29	90	E:2.1e-10
TR3155|c0_g1	TR3155|c0_g1_i1	TR3155|c0_g1_i1|m.286	PF00536.25	SAM_1	SAM domain (Sterile alpha motif)	30	90	E:1.9e-07
TR3155|c0_g1	TR3155|c0_g1_i1	TR3155|c0_g1_i1|m.286	PF01966.17	HD	HD domain	147	236	E:4.1e-12
TR3160|c0_g1	TR3160|c0_g1_i1	TR3160|c0_g1_i1|m.288	PF01841.14	Transglut_core	Transglutaminase-like superfamily	93	176	E:7e-15
TR3182|c0_g1	TR3182|c0_g1_i1	TR3182|c0_g1_i1|m.290	PF00155.16	Aminotran_1_2	Aminotransferase class I and II	3	117	E:1.1e-07
TR3195|c0_g1	TR3195|c0_g1_i1	TR3195|c0_g1_i1|m.294	PF00474.12	SSF	Sodium:solute symporter family	1	117	E:1.7e-40
TR3212|c0_g1	TR3212|c0_g1_i1	TR3212|c0_g1_i1|m.295	PF00560.28	LRR_1	Leucine Rich Repeat	18	34	E:0.96
TR3238|c0_g1	TR3238|c0_g1_i1	TR3238|c0_g1_i1|m.296	PF05729.7	NACHT	NACHT domain	2	107	E:7.2e-12
TR3428|c0_g1	TR3428|c0_g1_i1	TR3428|c0_g1_i1|m.300	PF07686.12	V-set	Immunoglobulin V-set domain	28	113	E:2.6e-12
TR3428|c0_g1	TR3428|c0_g1_i1	TR3428|c0_g1_i1|m.300	PF13895.1	Ig_2	Immunoglobulin domain	32	112	E:0.0045
TR3436|c0_g1	TR3436|c0_g1_i1	TR3436|c0_g1_i1|m.302	PF00075.19	RNase_H	RNase H	246	374	E:1.2e-18
TR3437|c0_g1	TR3437|c0_g1_i1	TR3437|c0_g1_i1|m.304	PF00702.21	Hydrolase	haloacid dehalogenase-like hydrolase	2	119	E:3e-14
TR3437|c0_g1	TR3437|c0_g1_i1	TR3437|c0_g1_i1|m.304	PF12710.2	HAD	haloacid dehalogenase-like hydrolase	2	116	E:3.7e-08
TR3437|c0_g1	TR3437|c0_g1_i1	TR3437|c0_g1_i1|m.304	PF08282.7	Hydrolase_3	haloacid dehalogenase-like hydrolase	82	151	E:4.1e-06
TR3440|c0_g1	TR3440|c0_g1_i1	TR3440|c0_g1_i1|m.305	PF12166.3	DUF3595	Protein of unknown function (DUF3595)	34	114	E:2.1e-39
TR3468|c0_g1	TR3468|c0_g1_i1	TR3468|c0_g1_i1|m.308	PF00413.19	Peptidase_M10	Matrixin	1	122	E:9.3e-45
TR3468|c0_g1	TR3468|c0_g1_i1	TR3468|c0_g1_i1|m.308	PF00045.14	Hemopexin	Hemopexin	149	186	E:6.8e-07
TR3468|c0_g1	TR3468|c0_g1_i1	TR3468|c0_g1_i1|m.308	PF00045.14	Hemopexin	Hemopexin	192	235	E:3e-13
TR3468|c0_g1	TR3468|c0_g1_i1	TR3468|c0_g1_i1|m.308	PF00045.14	Hemopexin	Hemopexin	240	284	E:1.6e-08
TR3580|c0_g1	TR3580|c0_g1_i1	TR3580|c0_g1_i1|m.311	PF13765.1	PRY	SPRY-associated domain	46	93	E:1.8e-17
TR3591|c0_g1	TR3591|c0_g1_i1	TR3591|c0_g1_i1|m.312	PF01014.13	Uricase	Uricase	7	132	E:3.6e-38
TR3591|c0_g1	TR3591|c0_g1_i1	TR3591|c0_g1_i1|m.312	PF02152.13	FolB	Dihydroneopterin aldolase	30	101	E:1.4e-05
TR3643|c0_g1	TR3643|c0_g1_i1	TR3643|c0_g1_i1|m.321	PF00685.22	Sulfotransfer_1	Sulfotransferase domain	1	172	E:7.2e-31
TR3699|c0_g1	TR3699|c0_g1_i1	TR3699|c0_g1_i1|m.324	PF01151.13	ELO	GNS1/SUR4 family	2	67	E:5.8e-12
TR3807|c0_g1	TR3807|c0_g1_i1	TR3807|c0_g1_i1|m.331	PF14598.1	PAS_11	PAS domain	8	104	E:2.6e-11
TR3807|c0_g1	TR3807|c0_g1_i1	TR3807|c0_g1_i1|m.331	PF08447.6	PAS_3	PAS fold	21	103	E:1.3e-14
TR3814|c0_g1	TR3814|c0_g1_i1	TR3814|c0_g1_i1|m.332	PF07714.12	Pkinase_Tyr	Protein tyrosine kinase	1	62	E:1.5e-16
TR3814|c0_g1	TR3814|c0_g1_i1	TR3814|c0_g1_i1|m.332	PF07647.12	SAM_2	SAM domain (Sterile alpha motif)	92	157	E:7.6e-20
TR3814|c0_g1	TR3814|c0_g1_i1	TR3814|c0_g1_i1|m.332	PF00536.25	SAM_1	SAM domain (Sterile alpha motif)	95	157	E:3.7e-24
TR3819|c0_g1	TR3819|c0_g1_i1	TR3819|c0_g1_i1|m.335	PF00338.17	Ribosomal_S10	Ribosomal protein S10p/S20e	12	107	E:6.2e-38
TR3926|c0_g1	TR3926|c0_g1_i1	TR3926|c0_g1_i1|m.338	PF00089.21	Trypsin	Trypsin	63	118	E:1.5e-14
TR4146|c0_g1	TR4146|c0_g1_i1	TR4146|c0_g1_i1|m.347	PF08449.6	UAA	UAA transporter family	4	69	E:1.8e-05
TR4350|c0_g1	TR4350|c0_g1_i1	TR4350|c0_g1_i1|m.349	PF04548.11	AIG1	AIG1 family	6	95	E:3.3e-16
TR4379|c0_g1	TR4379|c0_g1_i1	TR4379|c0_g1_i1|m.351	PF06373.6	CART	Cocaine and amphetamine regulated transcript protein (CART)	48	118	E:4.1e-37
TR4399|c0_g1	TR4399|c0_g1_i1	TR4399|c0_g1_i1|m.352	PF13855.1	LRR_8	Leucine rich repeat	173	231	E:3.7e-15
TR4399|c0_g1	TR4399|c0_g1_i1	TR4399|c0_g1_i1|m.352	PF13504.1	LRR_7	Leucine rich repeat	177	184	E:960
TR4399|c0_g1	TR4399|c0_g1_i1	TR4399|c0_g1_i1|m.352	PF00560.28	LRR_1	Leucine Rich Repeat	197	219	E:0.56
TR4399|c0_g1	TR4399|c0_g1_i1	TR4399|c0_g1_i1|m.352	PF13504.1	LRR_7	Leucine rich repeat	197	210	E:17
TR4399|c0_g1	TR4399|c0_g1_i1	TR4399|c0_g1_i1|m.352	PF12799.2	LRR_4	Leucine Rich repeats (2 copies)	198	235	E:2.4e-06
TR4399|c0_g1	TR4399|c0_g1_i1	TR4399|c0_g1_i1|m.352	PF13504.1	LRR_7	Leucine rich repeat	221	231	E:170
TR4403|c0_g1	TR4403|c0_g1_i1	TR4403|c0_g1_i1|m.354	PF05380.8	Peptidase_A17	Pao retrotransposon peptidase	77	118	E:3.2e-08
TR4436|c0_g1	TR4436|c0_g1_i1	TR4436|c0_g1_i1|m.357	PF00001.16	7tm_1	7 transmembrane receptor (rhodopsin family)	37	195	E:1.1e-07
TR4453|c0_g1	TR4453|c0_g1_i1	TR4453|c0_g1_i1|m.360	PF07645.10	EGF_CA	Calcium-binding EGF domain	27	67	E:4e-09
TR4493|c0_g1	TR4493|c0_g1_i1	TR4493|c0_g1_i1|m.366	PF00868.15	Transglut_N	Transglutaminase family	23	83	E:2e-16
TR4591|c0_g1	TR4591|c0_g1_i1	TR4591|c0_g1_i1|m.372	PF00622.23	SPRY	SPRY domain	25	135	E:1.2e-08
TR4603|c0_g1	TR4603|c0_g1_i1	TR4603|c0_g1_i1|m.374	PF00001.16	7tm_1	7 transmembrane receptor (rhodopsin family)	2	180	E:1.1e-23
TR4605|c0_g1	TR4605|c0_g1_i1	TR4605|c0_g1_i1|m.376	PF09666.5	Sororin	Sororin protein	31	177	E:5.1e-19
TR4617|c0_g1	TR4617|c0_g1_i1	TR4617|c0_g1_i1|m.383	PF13504.1	LRR_7	Leucine rich repeat	16	29	E:86
TR4617|c0_g1	TR4617|c0_g1_i1	TR4617|c0_g1_i1|m.383	PF13306.1	LRR_5	Leucine rich repeats (6 copies)	31	143	E:1.7e-08
TR4617|c0_g1	TR4617|c0_g1_i1	TR4617|c0_g1_i1|m.383	PF13504.1	LRR_7	Leucine rich repeat	38	52	E:140
TR4617|c0_g1	TR4617|c0_g1_i1	TR4617|c0_g1_i1|m.383	PF13855.1	LRR_8	Leucine rich repeat	39	95	E:1.5e-13
TR4617|c0_g1	TR4617|c0_g1_i1	TR4617|c0_g1_i1|m.383	PF12799.2	LRR_4	Leucine Rich repeats (2 copies)	39	78	E:1.2e-08
TR4617|c0_g1	TR4617|c0_g1_i1	TR4617|c0_g1_i1|m.383	PF00560.28	LRR_1	Leucine Rich Repeat	39	61	E:0.11
TR4617|c0_g1	TR4617|c0_g1_i1	TR4617|c0_g1_i1|m.383	PF13516.1	LRR_6	Leucine Rich repeat	39	58	E:0.36
TR4617|c0_g1	TR4617|c0_g1_i1	TR4617|c0_g1_i1|m.383	PF13516.1	LRR_6	Leucine Rich repeat	61	76	E:1.3
TR4617|c0_g1	TR4617|c0_g1_i1	TR4617|c0_g1_i1|m.383	PF00560.28	LRR_1	Leucine Rich Repeat	63	85	E:0.068
TR4617|c0_g1	TR4617|c0_g1_i1	TR4617|c0_g1_i1|m.383	PF13504.1	LRR_7	Leucine rich repeat	63	74	E:23
TR4617|c0_g1	TR4617|c0_g1_i1	TR4617|c0_g1_i1|m.383	PF13504.1	LRR_7	Leucine rich repeat	84	101	E:50
TR4617|c0_g1	TR4617|c0_g1_i1	TR4617|c0_g1_i1|m.383	PF13855.1	LRR_8	Leucine rich repeat	94	145	E:9.3e-10
TR4617|c0_g1	TR4617|c0_g1_i1	TR4617|c0_g1_i1|m.383	PF13504.1	LRR_7	Leucine rich repeat	111	125	E:29
TR4617|c0_g1	TR4617|c0_g1_i1	TR4617|c0_g1_i1|m.383	PF13504.1	LRR_7	Leucine rich repeat	134	145	E:180
TR4620|c0_g1	TR4620|c0_g1_i1	TR4620|c0_g1_i1|m.384	PF13903.1	Claudin_2	PMP-22/EMP/MP20/Claudin tight junction	28	119	E:7.6e-08
TR4626|c0_g1	TR4626|c0_g1_i1	TR4626|c0_g1_i1|m.386	PF00881.19	Nitroreductase	Nitroreductase family	54	180	E:7.2e-15
TR4626|c0_g2	TR4626|c0_g2_i1	TR4626|c0_g2_i1|m.388	PF00881.19	Nitroreductase	Nitroreductase family	54	221	E:5e-20
TR4640|c0_g1	TR4640|c0_g1_i1	TR4640|c0_g1_i1|m.391	PF02348.14	CTP_transf_3	Cytidylyltransferase	1	158	E:5.2e-15
TR4656|c0_g1	TR4656|c0_g1_i1	TR4656|c0_g1_i1|m.396	PF02010.10	REJ	REJ domain	3	148	E:2.1e-14
TR4705|c0_g1	TR4705|c0_g1_i1	TR4705|c0_g1_i1|m.398	PF14049.1	Dppa2_A	Dppa2/4 conserved region in higher vertebrates	15	49	E:1.3
TR4705|c0_g1	TR4705|c0_g1_i1	TR4705|c0_g1_i1|m.398	PF14049.1	Dppa2_A	Dppa2/4 conserved region in higher vertebrates	77	111	E:1.7
TR4754|c0_g1	TR4754|c0_g1_i1	TR4754|c0_g1_i1|m.402	PF13676.1	TIR_2	TIR domain	81	186	E:4.6e-13
TR4754|c0_g1	TR4754|c0_g1_i1	TR4754|c0_g1_i1|m.402	PF01582.15	TIR	TIR domain	84	181	E:7.9e-11
TR4760|c0_g1	TR4760|c0_g1_i1	TR4760|c0_g1_i1|m.403	PF00520.26	Ion_trans	Ion transport protein	148	269	E:1.8e-31
TR4792|c0_g1	TR4792|c0_g1_i1	TR4792|c0_g1_i1|m.410	PF05600.7	DUF773	Protein of unknown function (DUF773)	23	241	E:0.00016
TR4809|c0_g1	TR4809|c0_g1_i1	TR4809|c0_g1_i1|m.413	PF09815.4	XK-related	XK-related protein	14	107	E:3.7e-29
TR4812|c0_g1	TR4812|c0_g1_i1	TR4812|c0_g1_i1|m.414	PF00078.22	RVT_1	Reverse transcriptase (RNA-dependent DNA polymerase)	56	102	E:1.6e-05
TR4848|c0_g1	TR4848|c0_g1_i1	TR4848|c0_g1_i1|m.417	PF00474.12	SSF	Sodium:solute symporter family	4	44	E:4.6e-12
TR4849|c0_g1	TR4849|c0_g1_i1	TR4849|c0_g1_i1|m.418	PF00025.16	Arf	ADP-ribosylation factor family	7	171	E:8.6e-10
TR4849|c0_g1	TR4849|c0_g1_i1	TR4849|c0_g1_i1|m.418	PF00071.17	Ras	Ras family	12	172	E:6e-38
TR4849|c0_g1	TR4849|c0_g1_i1	TR4849|c0_g1_i1|m.418	PF08477.8	Miro	Miro-like protein	12	126	E:1.4e-19
TR4849|c0_g1	TR4849|c0_g1_i1	TR4849|c0_g1_i1|m.418	PF00009.22	GTP_EFTU	Elongation factor Tu GTP binding domain	47	170	E:7.9e-07
TR4851|c0_g1	TR4851|c0_g1_i1	TR4851|c0_g1_i1|m.421	PF00493.18	MCM	MCM2/3/5 family	3	78	E:4.3e-14
TR4880|c0_g1	TR4880|c0_g1_i1	TR4880|c0_g1_i1|m.428	PF00060.21	Lig_chan	Ligand-gated ion channel	1	191	E:1.2e-11
TR4880|c0_g1	TR4880|c0_g1_i1	TR4880|c0_g1_i1|m.428	PF00497.15	SBP_bac_3	Bacterial extracellular solute-binding proteins, family 3	12	153	E:3.4e-06
TR4882|c0_g1	TR4882|c0_g1_i1	TR4882|c0_g1_i1|m.430	PF03637.12	Mob1_phocein	Mob1/phocein family	32	143	E:4.2e-44
TR4885|c0_g1	TR4885|c0_g1_i1	TR4885|c0_g1_i1|m.431	PF13516.1	LRR_6	Leucine Rich repeat	160	176	E:0.46
TR4892|c0_g1	TR4892|c0_g1_i1	TR4892|c0_g1_i1|m.432	PF05380.8	Peptidase_A17	Pao retrotransposon peptidase	250	412	E:9.5e-42
TR4894|c0_g1	TR4894|c0_g1_i1	TR4894|c0_g1_i1|m.434	PF01087.17	GalP_UDP_transf	Galactose-1-phosphate uridyl transferase, N-terminal domain	10	182	E:2.6e-65
TR4894|c0_g1	TR4894|c0_g1_i1	TR4894|c0_g1_i1|m.434	PF02744.12	GalP_UDP_tr_C	Galactose-1-phosphate uridyl transferase, C-terminal domain	191	355	E:1.2e-60
TR4901|c0_g1	TR4901|c0_g1_i1	TR4901|c0_g1_i1|m.436	PF00046.24	Homeobox	Homeobox domain	131	180	E:6.2e-14
TR4901|c0_g1	TR4901|c0_g1_i1	TR4901|c0_g1_i1|m.436	PF05920.6	Homeobox_KN	Homeobox KN domain	145	178	E:6.1e-12
TR5123|c0_g1	TR5123|c0_g1_i1	TR5123|c0_g1_i1|m.451	PF15032.1	DUF4529	Protein of unknown function (DUF4529)	1	248	E:2.6e-47
TR5125|c0_g1	TR5125|c0_g1_i1	TR5125|c0_g1_i1|m.452	PF00125.19	Histone	Core histone H2A/H2B/H3/H4	62	137	E:1.2e-29
TR5207|c0_g2	TR5207|c0_g2_i1	TR5207|c0_g2_i1|m.457	PF01545.16	Cation_efflux	Cation efflux family	1	100	E:3e-14
TR5229|c0_g1	TR5229|c0_g1_i1	TR5229|c0_g1_i1|m.459	PF00017.19	SH2	SH2 domain	30	102	E:8.7e-05
TR5275|c0_g1	TR5275|c0_g1_i1	TR5275|c0_g1_i1|m.465	PF00001.16	7tm_1	7 transmembrane receptor (rhodopsin family)	3	169	E:1.4e-20
TR5278|c0_g1	TR5278|c0_g1_i1	TR5278|c0_g1_i1|m.469	PF03028.10	Dynein_heavy	Dynein heavy chain and region D6 of dynein motor	1	180	E:5e-79
TR5279|c0_g1	TR5279|c0_g1_i1	TR5279|c0_g1_i1|m.471	PF00078.22	RVT_1	Reverse transcriptase (RNA-dependent DNA polymerase)	20	108	E:7e-16
TR5294|c0_g1	TR5294|c0_g1_i1	TR5294|c0_g1_i1|m.472	PF01391.13	Collagen	Collagen triple helix repeat (20 copies)	37	93	E:1.7e-08
TR5300|c0_g1	TR5300|c0_g1_i1	TR5300|c0_g1_i1|m.474	PF02690.10	Na_Pi_cotrans	Na+/Pi-cotransporter	62	185	E:1.1e-32
TR5300|c0_g1	TR5300|c0_g1_i1	TR5300|c0_g1_i1|m.474	PF02690.10	Na_Pi_cotrans	Na+/Pi-cotransporter	331	425	E:4.1e-20
TR5306|c0_g1	TR5306|c0_g1_i1	TR5306|c0_g1_i1|m.477	PF10320.4	7TM_GPCR_Srsx	Serpentine type 7TM GPCR chemoreceptor Srsx	31	122	E:8.3e-07
TR5306|c0_g1	TR5306|c0_g1_i1	TR5306|c0_g1_i1|m.477	PF00001.16	7tm_1	7 transmembrane receptor (rhodopsin family)	37	123	E:8e-26
TR5316|c0_g1	TR5316|c0_g1_i1	TR5316|c0_g1_i1|m.479	PF01151.13	ELO	GNS1/SUR4 family	1	145	E:5.3e-43
TR5372|c0_g1	TR5372|c0_g1_i1	TR5372|c0_g1_i1|m.485	PF00078.22	RVT_1	Reverse transcriptase (RNA-dependent DNA polymerase)	5	99	E:5.6e-05
TR5404|c0_g1	TR5404|c0_g1_i1	TR5404|c0_g1_i1|m.487	PF12473.3	DUF3694	Kinesin protein	146	238	E:8.2e-06
TR5404|c0_g1	TR5404|c0_g1_i1	TR5404|c0_g1_i1|m.487	PF12473.3	DUF3694	Kinesin protein	345	420	E:9.6e-18
TR5523|c0_g1	TR5523|c0_g1_i1	TR5523|c0_g1_i1|m.493	PF07686.12	V-set	Immunoglobulin V-set domain	3	97	E:3.8e-06
TR5538|c0_g1	TR5538|c0_g1_i1	TR5538|c0_g1_i1|m.499	PF00622.23	SPRY	SPRY domain	31	141	E:9.7e-17
TR5558|c0_g1	TR5558|c0_g1_i1	TR5558|c0_g1_i1|m.500	PF00067.17	p450	Cytochrome P450	67	231	E:7.5e-24
TR5600|c0_g1	TR5600|c0_g1_i1	TR5600|c0_g1_i1|m.502	PF00089.21	Trypsin	Trypsin	2	128	E:2.5e-34
TR5637|c0_g1	TR5637|c0_g1_i1	TR5637|c0_g1_i1|m.504	PF13894.1	zf-C2H2_4	C2H2-type zinc finger	1	19	E:0.27
TR5637|c0_g1	TR5637|c0_g1_i1	TR5637|c0_g1_i1|m.504	PF12874.2	zf-met	Zinc-finger of C2H2 type	1	19	E:0.004
TR5637|c0_g1	TR5637|c0_g1_i1	TR5637|c0_g1_i1|m.504	PF00096.21	zf-C2H2	Zinc finger, C2H2 type	2	19	E:0.0058
TR5637|c0_g1	TR5637|c0_g1_i1	TR5637|c0_g1_i1|m.504	PF13465.1	zf-H2C2_2	Zinc-finger double domain	13	36	E:2.7e-09
TR5637|c0_g1	TR5637|c0_g1_i1	TR5637|c0_g1_i1|m.504	PF00096.21	zf-C2H2	Zinc finger, C2H2 type	25	47	E:7.1e-06
TR5637|c0_g1	TR5637|c0_g1_i1	TR5637|c0_g1_i1|m.504	PF13894.1	zf-C2H2_4	C2H2-type zinc finger	25	47	E:5.1e-05
TR5637|c0_g1	TR5637|c0_g1_i1	TR5637|c0_g1_i1|m.504	PF12874.2	zf-met	Zinc-finger of C2H2 type	25	47	E:0.0066
TR5637|c0_g1	TR5637|c0_g1_i1	TR5637|c0_g1_i1|m.504	PF12756.2	zf-C2H2_2	C2H2 type zinc-finger (2 copies)	25	47	E:0.58
TR5637|c0_g1	TR5637|c0_g1_i1	TR5637|c0_g1_i1|m.504	PF13465.1	zf-H2C2_2	Zinc-finger double domain	39	64	E:7.7e-09
TR5637|c0_g1	TR5637|c0_g1_i1	TR5637|c0_g1_i1|m.504	PF00096.21	zf-C2H2	Zinc finger, C2H2 type	53	76	E:0.0021
TR5637|c0_g1	TR5637|c0_g1_i1	TR5637|c0_g1_i1|m.504	PF13894.1	zf-C2H2_4	C2H2-type zinc finger	55	76	E:0.15
TR5637|c0_g1	TR5637|c0_g1_i1	TR5637|c0_g1_i1|m.504	PF00096.21	zf-C2H2	Zinc finger, C2H2 type	82	104	E:1.5e-05
TR5637|c0_g1	TR5637|c0_g1_i1	TR5637|c0_g1_i1|m.504	PF13894.1	zf-C2H2_4	C2H2-type zinc finger	82	104	E:0.00051
TR5637|c0_g1	TR5637|c0_g1_i1	TR5637|c0_g1_i1|m.504	PF13909.1	zf-H2C2_5	C2H2-type zinc-finger domain	82	105	E:0.0046
TR5637|c0_g1	TR5637|c0_g1_i1	TR5637|c0_g1_i1|m.504	PF13465.1	zf-H2C2_2	Zinc-finger double domain	96	119	E:3.1e-06
TR5637|c0_g1	TR5637|c0_g1_i1	TR5637|c0_g1_i1|m.504	PF00096.21	zf-C2H2	Zinc finger, C2H2 type	110	130	E:7.8e-06
TR5637|c0_g1	TR5637|c0_g1_i1	TR5637|c0_g1_i1|m.504	PF13894.1	zf-C2H2_4	C2H2-type zinc finger	111	130	E:0.011
TR5702|c0_g1	TR5702|c0_g1_i1	TR5702|c0_g1_i1|m.507	PF00135.23	COesterase	Carboxylesterase family	1	114	E:7.2e-25
TR5704|c0_g1	TR5704|c0_g1_i1	TR5704|c0_g1_i1|m.508	PF02932.11	Neur_chan_memb	Neurotransmitter-gated ion-channel transmembrane region	20	83	E:2e-11
TR5809|c0_g1	TR5809|c0_g1_i1	TR5809|c0_g1_i1|m.510	PF00400.27	WD40	WD domain, G-beta repeat	75	105	E:1.7e-05
TR5819|c0_g1	TR5819|c0_g1_i1	TR5819|c0_g1_i1|m.514	PF00520.26	Ion_trans	Ion transport protein	2	34	E:2e-06
TR5819|c0_g1	TR5819|c0_g1_i1	TR5819|c0_g1_i1|m.514	PF11933.3	DUF3451	Domain of unknown function (DUF3451)	86	278	E:1.2e-41
TR5824|c0_g1	TR5824|c0_g1_i1	TR5824|c0_g1_i1|m.515	PF02931.18	Neur_chan_LBD	Neurotransmitter-gated ion-channel ligand binding domain	15	105	E:1.4e-25
TR5832|c0_g1	TR5832|c0_g1_i1	TR5832|c0_g1_i1|m.516	PF00003.17	7tm_3	7 transmembrane sweet-taste receptor of 3 GCPR	37	285	E:1.3e-82
TR5880|c0_g1	TR5880|c0_g1_i1	TR5880|c0_g1_i1|m.520	PF10320.4	7TM_GPCR_Srsx	Serpentine type 7TM GPCR chemoreceptor Srsx	70	166	E:1.6e-06
TR5880|c0_g1	TR5880|c0_g1_i1	TR5880|c0_g1_i1|m.520	PF00001.16	7tm_1	7 transmembrane receptor (rhodopsin family)	74	166	E:1.7e-24
TR5936|c0_g1	TR5936|c0_g1_i1	TR5936|c0_g1_i1|m.524	PF07719.12	TPR_2	Tetratricopeptide repeat	63	87	E:0.02
TR5936|c0_g1	TR5936|c0_g1_i1	TR5936|c0_g1_i1|m.524	PF00515.23	TPR_1	Tetratricopeptide repeat	63	87	E:0.041
TR5936|c0_g1	TR5936|c0_g1_i1	TR5936|c0_g1_i1|m.524	PF13181.1	TPR_8	Tetratricopeptide repeat	64	87	E:0.0021
TR5936|c0_g1	TR5936|c0_g1_i1	TR5936|c0_g1_i1|m.524	PF13174.1	TPR_6	Tetratricopeptide repeat	65	89	E:0.19
TR5936|c0_g1	TR5936|c0_g1_i1	TR5936|c0_g1_i1|m.524	PF07719.12	TPR_2	Tetratricopeptide repeat	117	146	E:0.041
TR5991|c0_g1	TR5991|c0_g1_i1	TR5991|c0_g1_i1|m.525	PF00069.20	Pkinase	Protein kinase domain	1	106	E:1.1e-23
TR5991|c0_g1	TR5991|c0_g1_i1	TR5991|c0_g1_i1|m.525	PF07714.12	Pkinase_Tyr	Protein tyrosine kinase	9	99	E:3.4e-06
TR6143|c0_g1	TR6143|c0_g1_i1	TR6143|c0_g1_i1|m.529	PF00078.22	RVT_1	Reverse transcriptase (RNA-dependent DNA polymerase)	19	103	E:1.9e-09
TR6168|c0_g1	TR6168|c0_g1_i1	TR6168|c0_g1_i1|m.530	PF01391.13	Collagen	Collagen triple helix repeat (20 copies)	31	63	E:7.2e-06
TR6168|c0_g1	TR6168|c0_g1_i1	TR6168|c0_g1_i1|m.530	PF01391.13	Collagen	Collagen triple helix repeat (20 copies)	49	106	E:1.2e-10
TR6183|c0_g1	TR6183|c0_g1_i1	TR6183|c0_g1_i1|m.532	PF00105.13	zf-C4	Zinc finger, C4 type (two domains)	45	114	E:2e-28
TR6188|c0_g1	TR6188|c0_g1_i1	TR6188|c0_g1_i1|m.533	PF01740.16	STAS	STAS domain	45	91	E:2.3e-05
TR6257|c0_g1	TR6257|c0_g1_i1	TR6257|c0_g1_i1|m.539	PF02932.11	Neur_chan_memb	Neurotransmitter-gated ion-channel transmembrane region	32	122	E:4.6e-14
TR6313|c0_g1	TR6313|c0_g1_i1	TR6313|c0_g1_i1|m.541	PF00078.22	RVT_1	Reverse transcriptase (RNA-dependent DNA polymerase)	1	102	E:1.1e-14
TR6331|c0_g1	TR6331|c0_g1_i1	TR6331|c0_g1_i1|m.542	PF00069.20	Pkinase	Protein kinase domain	23	63	E:5.9e-07
TR6339|c0_g1	TR6339|c0_g1_i1	TR6339|c0_g1_i1|m.543	PF13765.1	PRY	SPRY-associated domain	51	97	E:2.1e-13
TR6350|c0_g1	TR6350|c0_g1_i1	TR6350|c0_g1_i1|m.544	PF08517.7	AXH	Ataxin-1 and HBP1 module (AXH)	61	128	E:6.7e-10
TR6353|c0_g1	TR6353|c0_g1_i1	TR6353|c0_g1_i1|m.545	PF04617.8	Hox9_act	Hox9 activation region	1	162	E:1.1e-50
TR6353|c0_g1	TR6353|c0_g1_i1	TR6353|c0_g1_i1|m.545	PF00046.24	Homeobox	Homeobox domain	176	232	E:3.7e-21
TR6365|c0_g1	TR6365|c0_g1_i1	TR6365|c0_g1_i1|m.547	PF02525.12	Flavodoxin_2	Flavodoxin-like fold	5	192	E:8.5e-43
TR6365|c0_g1	TR6365|c0_g1_i1	TR6365|c0_g1_i1|m.547	PF03358.10	FMN_red	NADPH-dependent FMN reductase	44	133	E:4.6e-08
TR6378|c0_g1	TR6378|c0_g1_i1	TR6378|c0_g1_i1|m.551	PF09737.4	Det1	De-etiolated protein 1 Det1	1	179	E:8.2e-83
TR6389|c0_g1	TR6389|c0_g1_i1	TR6389|c0_g1_i1|m.555	PF10320.4	7TM_GPCR_Srsx	Serpentine type 7TM GPCR chemoreceptor Srsx	36	320	E:1.2e-07
TR6389|c0_g1	TR6389|c0_g1_i1	TR6389|c0_g1_i1|m.555	PF00001.16	7tm_1	7 transmembrane receptor (rhodopsin family)	41	315	E:5.2e-54
TR6389|c0_g1	TR6389|c0_g1_i1	TR6389|c0_g1_i1|m.555	PF10323.4	7TM_GPCR_Srv	Serpentine type 7TM GPCR chemoreceptor Srv	72	329	E:9e-10
TR6389|c0_g1	TR6389|c0_g1_i1	TR6389|c0_g1_i1|m.555	PF08983.5	DUF1856	Domain of unknown function (DUF1856)	339	382	E:1.1e-16
TR6396|c0_g1	TR6396|c0_g1_i1	TR6396|c0_g1_i1|m.557	PF00229.13	TNF	TNF(Tumour Necrosis Factor) family	25	133	E:4.8e-30
TR6399|c0_g1	TR6399|c0_g1_i1	TR6399|c0_g1_i1|m.558	PF07653.12	SH3_2	Variant SH3 domain	8	69	E:1.2e-10
TR6407|c0_g1	TR6407|c0_g1_i1	TR6407|c0_g1_i1|m.559	PF13392.1	HNH_3	HNH endonuclease	15	57	E:3.2e-17
TR6407|c0_g1	TR6407|c0_g1_i1	TR6407|c0_g1_i1|m.560	PF01510.20	Amidase_2	N-acetylmuramoyl-L-alanine amidase	7	96	E:7.2e-18
TR6413|c0_g1	TR6413|c0_g1_i1	TR6413|c0_g1_i1|m.562	PF00046.24	Homeobox	Homeobox domain	95	151	E:6.7e-21
TR6429|c0_g1	TR6429|c0_g1_i1	TR6429|c0_g1_i1|m.565	PF00520.26	Ion_trans	Ion transport protein	1	102	E:2.6e-06
TR6457|c0_g1	TR6457|c0_g1_i1	TR6457|c0_g1_i1|m.566	PF04505.7	Dispanin	Interferon-induced transmembrane protein	19	98	E:5.4e-18
TR6481|c0_g1	TR6481|c0_g1_i1	TR6481|c0_g1_i1|m.570	PF00010.21	HLH	Helix-loop-helix DNA-binding domain	3	39	E:8.1e-10
TR6698|c0_g1	TR6698|c0_g1_i1	TR6698|c0_g1_i1|m.581	PF01055.21	Glyco_hydro_31	Glycosyl hydrolases family 31	7	116	E:2.5e-18
TR6763|c0_g1	TR6763|c0_g1_i1	TR6763|c0_g1_i1|m.583	PF00059.16	Lectin_C	Lectin C-type domain	2	95	E:4.6e-18
TR6804|c0_g1	TR6804|c0_g1_i1	TR6804|c0_g1_i1|m.586	PF07645.10	EGF_CA	Calcium-binding EGF domain	19	53	E:7.6e-08
TR6804|c0_g1	TR6804|c0_g1_i1	TR6804|c0_g1_i1|m.586	PF07645.10	EGF_CA	Calcium-binding EGF domain	59	98	E:1.3e-09
TR6804|c0_g1	TR6804|c0_g1_i1	TR6804|c0_g1_i1|m.586	PF14670.1	FXa_inhibition	Coagulation Factor Xa inhibitory site	63	98	E:3.4e-08
TR6804|c0_g1	TR6804|c0_g1_i1	TR6804|c0_g1_i1|m.586	PF12662.2	cEGF	Complement Clr-like EGF-like	81	103	E:7.9e-09
TR6807|c0_g1	TR6807|c0_g1_i1	TR6807|c0_g1_i1|m.587	PF07686.12	V-set	Immunoglobulin V-set domain	6	58	E:3.9e-06
TR6831|c0_g1	TR6831|c0_g1_i1	TR6831|c0_g1_i1|m.590	PF01392.17	Fz	Fz domain	36	150	E:1.5e-34
TR6836|c0_g1	TR6836|c0_g1_i1	TR6836|c0_g1_i1|m.592	PF09011.5	HMG_box_2	HMG-box domain	34	102	E:7.1e-12
TR6836|c0_g1	TR6836|c0_g1_i1	TR6836|c0_g1_i1|m.592	PF00505.14	HMG_box	HMG (high mobility group) box	35	103	E:1.8e-27
TR6860|c0_g1	TR6860|c0_g1_i1	TR6860|c0_g1_i1|m.595	PF00665.21	rve	Integrase core domain	5	62	E:1.9e-18
TR6876|c0_g1	TR6876|c0_g1_i1	TR6876|c0_g1_i1|m.597	PF09354.5	HNF_C	HNF3 C-terminal domain	68	127	E:4.2e-20
TR6883|c0_g1	TR6883|c0_g1_i1	TR6883|c0_g1_i1|m.598	PF00665.21	rve	Integrase core domain	50	163	E:2.8e-22
TR6901|c0_g1	TR6901|c0_g1_i1	TR6901|c0_g1_i1|m.599	PF00049.13	Insulin	Insulin/IGF/Relaxin family	49	73	E:1.3e-05
TR6901|c0_g1	TR6901|c0_g1_i1	TR6901|c0_g1_i1|m.599	PF00049.13	Insulin	Insulin/IGF/Relaxin family	79	106	E:4.3e-07
TR6944|c0_g1	TR6944|c0_g1_i1	TR6944|c0_g1_i1|m.603	PF00046.24	Homeobox	Homeobox domain	208	264	E:1.5e-21
TR7053|c0_g1	TR7053|c0_g1_i1	TR7053|c0_g1_i1|m.609	PF02793.17	HRM	Hormone receptor domain	2	47	E:1.9e-08
TR7053|c0_g1	TR7053|c0_g1_i1	TR7053|c0_g1_i1|m.609	PF00002.19	7tm_2	7 transmembrane receptor (Secretin family)	60	117	E:3e-18
TR7073|c0_g1	TR7073|c0_g1_i1	TR7073|c0_g1_i1|m.620	PF00078.22	RVT_1	Reverse transcriptase (RNA-dependent DNA polymerase)	4	83	E:1.2e-15
TR7153|c0_g1	TR7153|c0_g1_i1	TR7153|c0_g1_i1|m.622	PF13358.1	DDE_3	DDE superfamily endonuclease	5	100	E:1.5e-13
TR7201|c0_g1	TR7201|c0_g1_i1	TR7201|c0_g1_i1|m.624	PF00069.20	Pkinase	Protein kinase domain	62	98	E:0.0002
TR7264|c0_g1	TR7264|c0_g1_i1	TR7264|c0_g1_i1|m.628	PF07527.8	Hairy_orange	Hairy Orange	14	55	E:1e-15
TR7266|c0_g1	TR7266|c0_g1_i1	TR7266|c0_g1_i1|m.629	PF02984.14	Cyclin_C	Cyclin, C-terminal domain	1	92	E:6.1e-25
TR7304|c0_g1	TR7304|c0_g1_i1	TR7304|c0_g1_i1|m.635	PF00001.16	7tm_1	7 transmembrane receptor (rhodopsin family)	72	125	E:3.8e-10
TR7329|c0_g1	TR7329|c0_g1_i1	TR7329|c0_g1_i1|m.636	PF08266.7	Cadherin_2	Cadherin-like	1	29	E:1e-06
TR7329|c0_g1	TR7329|c0_g1_i1	TR7329|c0_g1_i1|m.636	PF00028.12	Cadherin	Cadherin domain	56	127	E:1.3e-07
TR7330|c0_g1	TR7330|c0_g1_i1	TR7330|c0_g1_i1|m.637	PF00041.16	fn3	Fibronectin type III domain	69	149	E:1.9e-08
TR7332|c0_g1	TR7332|c0_g1_i1	TR7332|c0_g1_i1|m.638	PF01630.13	Glyco_hydro_56	Hyaluronidase	1	50	E:1.1e-08
TR7332|c0_g1	TR7332|c0_g1_i1	TR7332|c0_g1_i1|m.638	PF00053.19	Laminin_EGF	Laminin EGF-like (Domains III and V)	107	123	E:0.015
TR7332|c0_g1	TR7332|c0_g1_i1	TR7332|c0_g1_i1|m.638	PF12661.2	hEGF	Human growth factor-like EGF	110	122	E:0.025
TR7335|c0_g1	TR7335|c0_g1_i1	TR7335|c0_g1_i1|m.640	PF00001.16	7tm_1	7 transmembrane receptor (rhodopsin family)	4	113	E:1.3e-21
TR7345|c0_g1	TR7345|c0_g1_i1	TR7345|c0_g1_i1|m.642	PF13927.1	Ig_3	Immunoglobulin domain	49	131	E:0.0017
TR7345|c0_g1	TR7345|c0_g1_i1	TR7345|c0_g1_i1|m.642	PF08205.7	C2-set_2	CD80-like C2-set immunoglobulin domain	69	135	E:5.2e-15
TR7345|c0_g1	TR7345|c0_g1_i1	TR7345|c0_g1_i1|m.642	PF13895.1	Ig_2	Immunoglobulin domain	165	235	E:8.5e-08
TR7363|c0_g1	TR7363|c0_g1_i1	TR7363|c0_g1_i1|m.643	PF04366.7	DUF500	Family of unknown function (DUF500)	82	112	E:9.2e-07
TR7399|c0_g1	TR7399|c0_g1_i1	TR7399|c0_g1_i1|m.650	PF00029.14	Connexin	Connexin	18	110	E:5e-06
TR7412|c0_g1	TR7412|c0_g1_i1	TR7412|c0_g1_i1|m.652	PF00249.26	Myb_DNA-binding	Myb-like DNA-binding domain	32	78	E:2.6e-13
TR7412|c0_g1	TR7412|c0_g1_i1	TR7412|c0_g1_i1|m.652	PF13921.1	Myb_DNA-bind_6	Myb-like DNA-binding domain	35	95	E:3.7e-17
TR7412|c0_g1	TR7412|c0_g1_i1	TR7412|c0_g1_i1|m.652	PF00249.26	Myb_DNA-binding	Myb-like DNA-binding domain	84	130	E:8.9e-17
TR7412|c0_g1	TR7412|c0_g1_i1	TR7412|c0_g1_i1|m.652	PF13921.1	Myb_DNA-bind_6	Myb-like DNA-binding domain	87	144	E:1.2e-19
TR7412|c0_g1	TR7412|c0_g1_i1	TR7412|c0_g1_i1|m.652	PF00249.26	Myb_DNA-binding	Myb-like DNA-binding domain	136	179	E:3e-15
TR7412|c0_g1	TR7412|c0_g1_i1	TR7412|c0_g1_i1|m.652	PF13921.1	Myb_DNA-bind_6	Myb-like DNA-binding domain	139	189	E:1.4e-08
TR7428|c0_g1	TR7428|c0_g1_i1	TR7428|c0_g1_i1|m.656	PF00008.22	EGF	EGF-like domain	83	113	E:1e-07
TR7464|c0_g1	TR7464|c0_g1_i1	TR7464|c0_g1_i1|m.658	PF00057.13	Ldl_recept_a	Low-density lipoprotein receptor domain class A	13	51	E:2.4e-11
TR7464|c0_g1	TR7464|c0_g1_i1	TR7464|c0_g1_i1|m.658	PF00057.13	Ldl_recept_a	Low-density lipoprotein receptor domain class A	54	89	E:2.4e-12
TR7464|c0_g1	TR7464|c0_g1_i1	TR7464|c0_g1_i1|m.658	PF00057.13	Ldl_recept_a	Low-density lipoprotein receptor domain class A	91	125	E:6e-07
TR7464|c0_g1	TR7464|c0_g1_i1	TR7464|c0_g1_i1|m.658	PF00057.13	Ldl_recept_a	Low-density lipoprotein receptor domain class A	129	164	E:3.2e-13
TR7502|c0_g1	TR7502|c0_g1_i1	TR7502|c0_g1_i1|m.661	PF04103.10	CD20	CD20-like family	25	117	E:1.8e-19
TR7523|c0_g1	TR7523|c0_g1_i1	TR7523|c0_g1_i1|m.666	PF00501.23	AMP-binding	AMP-binding enzyme	20	131	E:2.3e-20
TR7532|c0_g1	TR7532|c0_g1_i1	TR7532|c0_g1_i1|m.667	PF00027.24	cNMP_binding	Cyclic nucleotide-binding domain	55	110	E:3e-09
TR7551|c0_g1	TR7551|c0_g1_i1	TR7551|c0_g1_i1|m.670	PF00777.13	Glyco_transf_29	Glycosyltransferase family 29 (sialyltransferase)	3	108	E:3.3e-33
TR7648|c0_g1	TR7648|c0_g1_i1	TR7648|c0_g1_i1|m.676	PF08284.6	RVP_2	Retroviral aspartyl protease	4	91	E:1.3e-05
TR7650|c0_g1	TR7650|c0_g1_i1	TR7650|c0_g1_i1|m.677	PF09272.5	Hepsin-SRCR	Hepsin, SRCR	1	88	E:1e-46
TR7650|c0_g1	TR7650|c0_g1_i1	TR7650|c0_g1_i1|m.677	PF15494.1	SRCR_2	Scavenger receptor cysteine-rich domain	2	85	E:2.5e-08
TR7664|c0_g1	TR7664|c0_g1_i1	TR7664|c0_g1_i1|m.678	PF09258.5	Glyco_transf_64	Glycosyl transferase family 64 domain	67	233	E:2.4e-65
TR7835|c0_g1	TR7835|c0_g1_i1	TR7835|c0_g1_i1|m.685	PF00046.24	Homeobox	Homeobox domain	44	100	E:3.2e-22
TR7979|c0_g1	TR7979|c0_g1_i1	TR7979|c0_g1_i1|m.701	PF00354.12	Pentaxin	Pentaxin family	145	327	E:4.9e-34
TR7979|c0_g1	TR7979|c0_g1_i1	TR7979|c0_g1_i1|m.701	PF13385.1	Laminin_G_3	Concanavalin A-like lectin/glucanases superfamily	155	299	E:5.9e-15
TR8034|c0_g1	TR8034|c0_g1_i1	TR8034|c0_g1_i1|m.705	PF03036.11	Perilipin	Perilipin family	3	91	E:2.4e-11
TR8042|c0_g1	TR8042|c0_g1_i1	TR8042|c0_g1_i1|m.707	PF01433.15	Peptidase_M1	Peptidase family M1	3	105	E:8.4e-44
TR8042|c0_g1	TR8042|c0_g1_i1	TR8042|c0_g1_i1|m.707	PF13485.1	Peptidase_MA_2	Peptidase MA superfamily	62	105	E:2e-05
TR8086|c0_g1	TR8086|c0_g1_i1	TR8086|c0_g1_i1|m.712	PF15343.1	DEPP	Decidual protein induced by progesterone family	25	121	E:3.4e-08
TR8177|c0_g1	TR8177|c0_g1_i1	TR8177|c0_g1_i1|m.717	PF00233.14	PDEase_I	3'5'-cyclic nucleotide phosphodiesterase	6	94	E:3.5e-19
TR8198|c0_g1	TR8198|c0_g1_i1	TR8198|c0_g1_i1|m.720	PF01477.18	PLAT	PLAT/LH2 domain	5	108	E:3.6e-13
TR8202|c0_g1	TR8202|c0_g1_i1	TR8202|c0_g1_i1|m.721	PF00167.13	FGF	Fibroblast growth factor	53	176	E:9.5e-37
TR8216|c0_g1	TR8216|c0_g1_i1	TR8216|c0_g1_i1|m.723	PF05902.8	4_1_CTD	4.1 protein C-terminal domain (CTD)	8	92	E:1.4e-40
TR8219|c0_g1	TR8219|c0_g1_i1	TR8219|c0_g1_i1|m.724	PF00755.15	Carn_acyltransf	Choline/Carnitine o-acyltransferase	107	282	E:4.2e-49
TR8231|c0_g1	TR8231|c0_g1_i1	TR8231|c0_g1_i1|m.728	PF00110.14	wnt	wnt family	1	150	E:6.6e-57
TR8261|c0_g1	TR8261|c0_g1_i1	TR8261|c0_g1_i1|m.734	PF00028.12	Cadherin	Cadherin domain	5	84	E:7e-17
TR8261|c0_g1	TR8261|c0_g1_i1	TR8261|c0_g1_i1|m.734	PF00028.12	Cadherin	Cadherin domain	110	191	E:9.6e-14
TR8261|c0_g1	TR8261|c0_g1_i1	TR8261|c0_g1_i1|m.734	PF00028.12	Cadherin	Cadherin domain	205	274	E:1.3e-10
TR8261|c0_g1	TR8261|c0_g1_i1	TR8261|c0_g1_i1|m.734	PF00028.12	Cadherin	Cadherin domain	310	401	E:6.9e-09
TR8264|c0_g1	TR8264|c0_g1_i1	TR8264|c0_g1_i1|m.735	PF00001.16	7tm_1	7 transmembrane receptor (rhodopsin family)	46	295	E:2.9e-50
TR8265|c0_g1	TR8265|c0_g1_i1	TR8265|c0_g1_i1|m.736	PF00665.21	rve	Integrase core domain	26	141	E:2.1e-25
TR8272|c0_g1	TR8272|c0_g1_i1	TR8272|c0_g1_i1|m.738	PF12845.2	TBD	TBD domain	125	177	E:1.8e-08
TR8272|c0_g2	TR8272|c0_g2_i1	TR8272|c0_g2_i1|m.741	PF12845.2	TBD	TBD domain	125	177	E:1.8e-08
TR8272|c0_g3	TR8272|c0_g3_i1	TR8272|c0_g3_i1|m.744	PF12845.2	TBD	TBD domain	125	177	E:1.8e-08
TR8276|c0_g1	TR8276|c0_g1_i1	TR8276|c0_g1_i1|m.747	PF03055.10	RPE65	Retinal pigment epithelial membrane protein	5	117	E:1.2e-29
TR8280|c0_g1	TR8280|c0_g1_i1	TR8280|c0_g1_i1|m.749	PF00079.15	Serpin	Serpin (serine protease inhibitor)	65	427	E:2.7e-119
TR8296|c0_g1	TR8296|c0_g1_i1	TR8296|c0_g1_i1|m.752	PF00010.21	HLH	Helix-loop-helix DNA-binding domain	77	129	E:2.1e-16
TR8304|c0_g1	TR8304|c0_g1_i1	TR8304|c0_g1_i1|m.753	PF02070.10	NMU	Neuromedin U	109	130	E:2.6e-10
TR8311|c0_g1	TR8311|c0_g1_i1	TR8311|c0_g1_i1|m.754	PF00049.13	Insulin	Insulin/IGF/Relaxin family	27	111	E:7.8e-18
TR8319|c0_g1	TR8319|c0_g1_i1	TR8319|c0_g1_i1|m.764	PF00822.15	PMP22_Claudin	PMP-22/EMP/MP20/Claudin family	3	139	E:1.5e-25
TR8327|c0_g1	TR8327|c0_g1_i1	TR8327|c0_g1_i1|m.765	PF13912.1	zf-C2H2_6	C2H2-type zinc finger	2	12	E:180
TR8327|c0_g1	TR8327|c0_g1_i1	TR8327|c0_g1_i1|m.765	PF13912.1	zf-C2H2_6	C2H2-type zinc finger	17	27	E:14
TR8327|c0_g1	TR8327|c0_g1_i1	TR8327|c0_g1_i1|m.765	PF13912.1	zf-C2H2_6	C2H2-type zinc finger	104	111	E:1300
TR8327|c0_g1	TR8327|c0_g1_i1	TR8327|c0_g1_i1|m.765	PF13912.1	zf-C2H2_6	C2H2-type zinc finger	167	173	E:4800
TR8354|c0_g1	TR8354|c0_g1_i1	TR8354|c0_g1_i1|m.770	PF00811.13	Ependymin	Ependymin	3	130	E:1e-35
TR8354|c0_g2	TR8354|c0_g2_i1	TR8354|c0_g2_i1|m.772	PF00811.13	Ependymin	Ependymin	3	130	E:1.7e-35
TR8365|c0_g1	TR8365|c0_g1_i1	TR8365|c0_g1_i1|m.774	PF07679.11	I-set	Immunoglobulin I-set domain	58	135	E:2.4e-12
TR8376|c0_g1	TR8376|c0_g1_i1	TR8376|c0_g1_i1|m.776	PF13873.1	Myb_DNA-bind_5	Myb/SANT-like DNA-binding domain	13	90	E:1.4e-20
TR8397|c0_g1	TR8397|c0_g1_i1	TR8397|c0_g1_i1|m.779	PF12053.3	DUF3534	Domain of unknown function (DUF3534)	1	141	E:2.1e-39
TR8456|c0_g1	TR8456|c0_g1_i1	TR8456|c0_g1_i1|m.783	PF00069.20	Pkinase	Protein kinase domain	2	107	E:1.7e-26
TR8456|c0_g1	TR8456|c0_g1_i1	TR8456|c0_g1_i1|m.783	PF07714.12	Pkinase_Tyr	Protein tyrosine kinase	2	95	E:4.3e-16
TR8480|c0_g1	TR8480|c0_g1_i1	TR8480|c0_g1_i1|m.785	PF00078.22	RVT_1	Reverse transcriptase (RNA-dependent DNA polymerase)	5	88	E:4.1e-06
TR8482|c0_g1	TR8482|c0_g1_i1	TR8482|c0_g1_i1|m.786	PF04970.8	LRAT	Lecithin retinol acyltransferase	21	150	E:1.2e-39
TR8489|c0_g1	TR8489|c0_g1_i1	TR8489|c0_g1_i1|m.788	PF00089.21	Trypsin	Trypsin	12	131	E:6.8e-29
TR8547|c0_g1	TR8547|c0_g1_i1	TR8547|c0_g1_i1|m.794	PF00078.22	RVT_1	Reverse transcriptase (RNA-dependent DNA polymerase)	13	101	E:4.4e-16
TR8594|c0_g1	TR8594|c0_g1_i1	TR8594|c0_g1_i1|m.795	PF00042.17	Globin	Globin	15	115	E:2e-26
TR8617|c0_g1	TR8617|c0_g1_i1	TR8617|c0_g1_i1|m.800	PF00078.22	RVT_1	Reverse transcriptase (RNA-dependent DNA polymerase)	76	146	E:2.4e-05
TR8636|c0_g1	TR8636|c0_g1_i1	TR8636|c0_g1_i1|m.803	PF01582.15	TIR	TIR domain	2	123	E:8.5e-28
TR8636|c0_g1	TR8636|c0_g1_i1	TR8636|c0_g1_i1|m.803	PF13676.1	TIR_2	TIR domain	6	86	E:1.4e-11
TR8656|c0_g1	TR8656|c0_g1_i1	TR8656|c0_g1_i1|m.804	PF00078.22	RVT_1	Reverse transcriptase (RNA-dependent DNA polymerase)	15	137	E:4.6e-16
TR8747|c0_g1	TR8747|c0_g1_i1	TR8747|c0_g1_i1|m.809	PF08441.7	Integrin_alpha2	Integrin alpha	4	98	E:1.2e-19
TR8761|c0_g1	TR8761|c0_g1_i1	TR8761|c0_g1_i1|m.810	PF00573.17	Ribosomal_L4	Ribosomal protein L4/L1 family	2	119	E:9.6e-34
TR8761|c0_g1	TR8761|c0_g1_i1	TR8761|c0_g1_i1|m.811	PF00276.15	Ribosomal_L23	Ribosomal protein L23	9	96	E:1.4e-32
TR8764|c0_g1	TR8764|c0_g1_i1	TR8764|c0_g1_i1|m.814	PF11109.3	RFamide_26RFa	Orexigenic neuropeptide Qrfp/P518	85	116	E:0.00011
TR8786|c0_g1	TR8786|c0_g1_i1	TR8786|c0_g1_i1|m.819	PF03024.9	Folate_rec	Folate receptor family	1	128	E:6.7e-39
TR8787|c0_g1	TR8787|c0_g1_i1	TR8787|c0_g1_i1|m.820	PF01823.14	MACPF	MAC/Perforin domain	150	363	E:3.8e-42
TR8787|c0_g1	TR8787|c0_g1_i1	TR8787|c0_g1_i1|m.820	PF00168.25	C2	C2 domain	414	495	E:1.8e-10
TR8803|c0_g1	TR8803|c0_g1_i1	TR8803|c0_g1_i1|m.822	PF07896.7	DUF1674	Protein of unknown function (DUF1674)	60	106	E:9.3e-20
TR9085|c0_g1	TR9085|c0_g1_i1	TR9085|c0_g1_i1|m.837	PF13465.1	zf-H2C2_2	Zinc-finger double domain	2	18	E:1.1e-05
TR9085|c0_g1	TR9085|c0_g1_i1	TR9085|c0_g1_i1|m.837	PF13912.1	zf-C2H2_6	C2H2-type zinc finger	7	28	E:0.0098
TR9085|c0_g1	TR9085|c0_g1_i1	TR9085|c0_g1_i1|m.837	PF13894.1	zf-C2H2_4	C2H2-type zinc finger	8	30	E:0.0023
TR9085|c0_g1	TR9085|c0_g1_i1	TR9085|c0_g1_i1|m.837	PF00096.21	zf-C2H2	Zinc finger, C2H2 type	8	30	E:0.0028
TR9085|c0_g1	TR9085|c0_g1_i1	TR9085|c0_g1_i1|m.837	PF13465.1	zf-H2C2_2	Zinc-finger double domain	23	46	E:0.00014
TR9085|c0_g1	TR9085|c0_g1_i1	TR9085|c0_g1_i1|m.837	PF12756.2	zf-C2H2_2	C2H2 type zinc-finger (2 copies)	34	58	E:0.65
TR9085|c0_g1	TR9085|c0_g1_i1	TR9085|c0_g1_i1|m.837	PF13894.1	zf-C2H2_4	C2H2-type zinc finger	36	58	E:0.00078
TR9085|c0_g1	TR9085|c0_g1_i1	TR9085|c0_g1_i1|m.837	PF00096.21	zf-C2H2	Zinc finger, C2H2 type	36	58	E:0.00038
TR9085|c0_g1	TR9085|c0_g1_i1	TR9085|c0_g1_i1|m.837	PF13912.1	zf-C2H2_6	C2H2-type zinc finger	36	47	E:3.5
TR9085|c0_g1	TR9085|c0_g1_i1	TR9085|c0_g1_i1|m.837	PF13913.1	zf-C2HC_2	zinc-finger of a C2HC-type	36	56	E:0.041
TR9085|c0_g1	TR9085|c0_g1_i1	TR9085|c0_g1_i1|m.837	PF13465.1	zf-H2C2_2	Zinc-finger double domain	51	74	E:8e-06
TR9085|c0_g1	TR9085|c0_g1_i1	TR9085|c0_g1_i1|m.837	PF13894.1	zf-C2H2_4	C2H2-type zinc finger	66	86	E:0.041
TR9085|c0_g1	TR9085|c0_g1_i1	TR9085|c0_g1_i1|m.837	PF13912.1	zf-C2H2_6	C2H2-type zinc finger	66	77	E:6.1
TR9149|c0_g1	TR9149|c0_g1_i1	TR9149|c0_g1_i1|m.840	PF01433.15	Peptidase_M1	Peptidase family M1	1	41	E:1.1e-05
TR9154|c0_g1	TR9154|c0_g1_i1	TR9154|c0_g1_i1|m.841	PF02191.11	OLF	Olfactomedin-like domain	4	228	E:2.7e-65
TR9231|c0_g1	TR9231|c0_g1_i1	TR9231|c0_g1_i1|m.847	PF00098.18	zf-CCHC	Zinc knuckle	66	81	E:0.0027
TR9287|c0_g1	TR9287|c0_g1_i1	TR9287|c0_g1_i1|m.850	PF00028.12	Cadherin	Cadherin domain	1	74	E:5.1e-13
TR9443|c0_g1	TR9443|c0_g1_i1	TR9443|c0_g1_i1|m.853	PF00063.16	Myosin_head	Myosin head (motor domain)	2	137	E:8e-60
TR9529|c0_g1	TR9529|c0_g1_i1	TR9529|c0_g1_i1|m.857	PF00098.18	zf-CCHC	Zinc knuckle	87	103	E:0.00026
TR9529|c0_g1	TR9529|c0_g1_i1	TR9529|c0_g1_i1|m.857	PF13696.1	zf-CCHC_2	Zinc knuckle	88	103	E:0.0029
TR9580|c0_g1	TR9580|c0_g1_i1	TR9580|c0_g1_i1|m.860	PF00375.13	SDF	Sodium:dicarboxylate symporter family	8	87	E:4.4e-14
TR9586|c0_g1	TR9586|c0_g1_i1	TR9586|c0_g1_i1|m.861	PF14828.1	Amnionless	Amnionless	3	101	E:6.3e-16
TR9591|c0_g1	TR9591|c0_g1_i1	TR9591|c0_g1_i1|m.862	PF12780.2	AAA_8	P-loop containing dynein motor region D4	52	118	E:8.6e-23
TR9636|c0_g1	TR9636|c0_g1_i1	TR9636|c0_g1_i1|m.866	PF03102.9	NeuB	NeuB family	1	146	E:5.1e-53
TR9670|c0_g1	TR9670|c0_g1_i1	TR9670|c0_g1_i1|m.867	PF00092.23	VWA	von Willebrand factor type A domain	1	120	E:3.1e-32
TR9670|c0_g1	TR9670|c0_g1_i1	TR9670|c0_g1_i1|m.867	PF13519.1	VWA_2	von Willebrand factor type A domain	3	118	E:1.8e-07
TR9671|c0_g1	TR9671|c0_g1_i1	TR9671|c0_g1_i1|m.868	PF01391.13	Collagen	Collagen triple helix repeat (20 copies)	46	102	E:2.1e-11
TR9689|c0_g1	TR9689|c0_g1_i1	TR9689|c0_g1_i1|m.870	PF00246.19	Peptidase_M14	Zinc carboxypeptidase	3	135	E:1.3e-27
TR9709|c0_g1	TR9709|c0_g1_i1	TR9709|c0_g1_i1|m.874	PF08266.7	Cadherin_2	Cadherin-like	30	113	E:9.9e-27
TR9722|c0_g1	TR9722|c0_g1_i1	TR9722|c0_g1_i1|m.877	PF00240.18	ubiquitin	Ubiquitin family	30	83	E:7.4e-06
TR9723|c0_g1	TR9723|c0_g1_i1	TR9723|c0_g1_i1|m.878	PF00090.14	TSP_1	Thrombospondin type 1 domain	12	57	E:8.4e-07
TR9726|c0_g1	TR9726|c0_g1_i1	TR9726|c0_g1_i1|m.880	PF00782.15	DSPc	Dual specificity phosphatase, catalytic domain	24	151	E:9.2e-27
TR9726|c0_g2	TR9726|c0_g2_i1	TR9726|c0_g2_i1|m.881	PF00782.15	DSPc	Dual specificity phosphatase, catalytic domain	29	156	E:9.8e-27
TR9750|c0_g1	TR9750|c0_g1_i1	TR9750|c0_g1_i1|m.884	PF00250.13	Fork_head	Fork head domain	84	164	E:4.8e-21
TR9759|c0_g1	TR9759|c0_g1_i1	TR9759|c0_g1_i1|m.891	PF00595.19	PDZ	PDZ domain (Also known as DHR or GLGF)	54	128	E:8.1e-10
TR9759|c0_g1	TR9759|c0_g1_i1	TR9759|c0_g1_i1|m.891	PF00595.19	PDZ	PDZ domain (Also known as DHR or GLGF)	168	239	E:1.2e-07
TR9759|c0_g1	TR9759|c0_g1_i1	TR9759|c0_g1_i1|m.891	PF00595.19	PDZ	PDZ domain (Also known as DHR or GLGF)	277	349	E:1.8e-07
TR9759|c0_g1	TR9759|c0_g1_i1	TR9759|c0_g1_i1|m.891	PF00595.19	PDZ	PDZ domain (Also known as DHR or GLGF)	402	475	E:9.7e-12
TR9781|c0_g1	TR9781|c0_g1_i1	TR9781|c0_g1_i1|m.894	PF00536.25	SAM_1	SAM domain (Sterile alpha motif)	16	79	E:9.1e-06
TR9803|c0_g1	TR9803|c0_g1_i1	TR9803|c0_g1_i1|m.895	PF01391.13	Collagen	Collagen triple helix repeat (20 copies)	135	186	E:1.1e-06
TR9803|c0_g1	TR9803|c0_g1_i1	TR9803|c0_g1_i1|m.895	PF01391.13	Collagen	Collagen triple helix repeat (20 copies)	156	213	E:3.2e-07
TR9895|c0_g1	TR9895|c0_g1_i1	TR9895|c0_g1_i1|m.897	PF00632.20	HECT	HECT-domain (ubiquitin-transferase)	97	168	E:2.2e-10
TR9927|c0_g1	TR9927|c0_g1_i1	TR9927|c0_g1_i1|m.901	PF14921.1	APCDDC	Adenomatosis polyposis coli down-regulated 1	18	123	E:1.7e-20
TR9935|c0_g1	TR9935|c0_g1_i1	TR9935|c0_g1_i1|m.902	PF00201.13	UDPGT	UDP-glucoronosyl and UDP-glucosyl transferase	1	120	E:6.8e-14
TR9937|c0_g1	TR9937|c0_g1_i1	TR9937|c0_g1_i1|m.903	PF14604.1	SH3_9	Variant SH3 domain	74	123	E:3.9e-15
TR9937|c0_g1	TR9937|c0_g1_i1	TR9937|c0_g1_i1|m.903	PF00018.23	SH3_1	SH3 domain	74	120	E:4.9e-14
TR9937|c0_g1	TR9937|c0_g1_i1	TR9937|c0_g1_i1|m.903	PF07653.12	SH3_2	Variant SH3 domain	75	124	E:4e-11
TR9939|c0_g1	TR9939|c0_g1_i1	TR9939|c0_g1_i1|m.904	PF00078.22	RVT_1	Reverse transcriptase (RNA-dependent DNA polymerase)	20	106	E:2.1e-08
TR10087|c0_g1	TR10087|c0_g1_i1	TR10087|c0_g1_i1|m.912	PF00067.17	p450	Cytochrome P450	6	140	E:1.9e-28
TR10203|c0_g1	TR10203|c0_g1_i1	TR10203|c0_g1_i1|m.916	PF00045.14	Hemopexin	Hemopexin	9	56	E:6.7e-10
TR10203|c0_g1	TR10203|c0_g1_i1	TR10203|c0_g1_i1|m.916	PF00045.14	Hemopexin	Hemopexin	59	98	E:5.3e-15
TR10279|c0_g1	TR10279|c0_g1_i1	TR10279|c0_g1_i1|m.919	PF01391.13	Collagen	Collagen triple helix repeat (20 copies)	1	57	E:1.1e-08
TR10279|c0_g1	TR10279|c0_g1_i1	TR10279|c0_g1_i1|m.919	PF01391.13	Collagen	Collagen triple helix repeat (20 copies)	35	90	E:2.5e-08
TR10279|c0_g1	TR10279|c0_g1_i1	TR10279|c0_g1_i1|m.919	PF01391.13	Collagen	Collagen triple helix repeat (20 copies)	78	133	E:1.5e-09
TR10287|c0_g1	TR10287|c0_g1_i1	TR10287|c0_g1_i1|m.922	PF01391.13	Collagen	Collagen triple helix repeat (20 copies)	2	53	E:1.2e-09
TR10287|c0_g1	TR10287|c0_g1_i1	TR10287|c0_g1_i1|m.922	PF01391.13	Collagen	Collagen triple helix repeat (20 copies)	38	93	E:3.3e-08
TR10287|c0_g1	TR10287|c0_g1_i1	TR10287|c0_g1_i1|m.922	PF01391.13	Collagen	Collagen triple helix repeat (20 copies)	80	131	E:4.4e-09
TR10289|c0_g1	TR10289|c0_g1_i1	TR10289|c0_g1_i1|m.923	PF05598.6	DUF772	Transposase domain (DUF772)	48	125	E:5.7e-25
TR10300|c0_g1	TR10300|c0_g1_i1	TR10300|c0_g1_i1|m.924	PF13895.1	Ig_2	Immunoglobulin domain	16	83	E:2.8e-09
TR10300|c0_g1	TR10300|c0_g1_i1	TR10300|c0_g1_i1|m.924	PF00047.20	ig	Immunoglobulin domain	23	78	E:6.8e-09
TR10300|c0_g1	TR10300|c0_g1_i1	TR10300|c0_g1_i1|m.924	PF07679.11	I-set	Immunoglobulin I-set domain	23	81	E:1.2e-06
TR10300|c0_g1	TR10300|c0_g1_i1	TR10300|c0_g1_i1|m.924	PF13927.1	Ig_3	Immunoglobulin domain	23	79	E:3.7e-06
TR10308|c0_g1	TR10308|c0_g1_i1	TR10308|c0_g1_i1|m.925	PF03372.18	Exo_endo_phos	Endonuclease/Exonuclease/phosphatase family	10	142	E:0.00045
TR10308|c0_g1	TR10308|c0_g1_i1	TR10308|c0_g1_i1|m.925	PF14529.1	Exo_endo_phos_2	Endonuclease-reverse transcriptase	32	161	E:8.1e-10
TR10312|c0_g1	TR10312|c0_g1_i1	TR10312|c0_g1_i1|m.926	PF00001.16	7tm_1	7 transmembrane receptor (rhodopsin family)	15	126	E:5.7e-12
TR10312|c0_g1	TR10312|c0_g1_i1	TR10312|c0_g1_i1|m.926	PF10324.4	7TM_GPCR_Srw	Serpentine type 7TM GPCR chemoreceptor Srw	23	144	E:3.6e-06
TR10318|c0_g1	TR10318|c0_g1_i1	TR10318|c0_g1_i1|m.928	PF07353.7	Uroplakin_II	Uroplakin II	90	160	E:1.1e-08
TR10326|c0_g1	TR10326|c0_g1_i1	TR10326|c0_g1_i1|m.933	PF07679.11	I-set	Immunoglobulin I-set domain	26	113	E:1.2e-14
TR10326|c0_g1	TR10326|c0_g1_i1	TR10326|c0_g1_i1|m.933	PF13927.1	Ig_3	Immunoglobulin domain	26	100	E:8.8e-10
TR10326|c0_g1	TR10326|c0_g1_i1	TR10326|c0_g1_i1|m.933	PF13895.1	Ig_2	Immunoglobulin domain	28	106	E:4e-08
TR10326|c0_g1	TR10326|c0_g1_i1	TR10326|c0_g1_i1|m.933	PF00047.20	ig	Immunoglobulin domain	40	97	E:1.3e-05
TR10328|c0_g1	TR10328|c0_g1_i1	TR10328|c0_g1_i1|m.934	PF00754.20	F5_F8_type_C	F5/8 type C domain	44	171	E:1.4e-23
TR10328|c0_g1	TR10328|c0_g1_i1	TR10328|c0_g1_i1|m.934	PF02210.19	Laminin_G_2	Laminin G domain	211	283	E:1.6e-11
TR10328|c0_g1	TR10328|c0_g1_i1	TR10328|c0_g1_i1|m.934	PF00054.18	Laminin_G_1	Laminin G domain	211	282	E:1.1e-07
TR10353|c0_g1	TR10353|c0_g1_i1	TR10353|c0_g1_i1|m.936	PF00989.19	PAS	PAS fold	74	133	E:3.5e-13
TR10355|c0_g1	TR10355|c0_g1_i1	TR10355|c0_g1_i1|m.937	PF13843.1	DDE_Tnp_1_7	Transposase IS4	2	242	E:8.6e-63
TR10368|c0_g1	TR10368|c0_g1_i1	TR10368|c0_g1_i1|m.938	PF00689.16	Cation_ATPase_C	Cation transporting ATPase, C-terminus	23	104	E:5.6e-24
TR10397|c0_g1	TR10397|c0_g1_i1	TR10397|c0_g1_i1|m.940	PF14739.1	DUF4472	Domain of unknown function (DUF4472)	1	77	E:1.1e-15
TR10532|c0_g1	TR10532|c0_g1_i1	TR10532|c0_g1_i1|m.951	PF00688.13	TGFb_propeptide	TGF-beta propeptide	29	157	E:2.5e-37
TR10552|c0_g1	TR10552|c0_g1_i1	TR10552|c0_g1_i1|m.954	PF13096.1	CENP-P	CENP-A-nucleosome distal (CAD) centromere subunit, CENP-P	65	157	E:5.6e-40
TR10555|c0_g1	TR10555|c0_g1_i1	TR10555|c0_g1_i1|m.956	PF00066.12	Notch	LNR domain	89	120	E:1.4e-07
TR10571|c0_g1	TR10571|c0_g1_i1	TR10571|c0_g1_i1|m.961	PF00030.14	Crystall	Beta/Gamma crystallin	22	104	E:6.2e-28
TR10630|c0_g1	TR10630|c0_g1_i1	TR10630|c0_g1_i1|m.966	PF10376.4	Mei5	Double-strand recombination repair protein	11	128	E:5.9e-06
TR10703|c0_g1	TR10703|c0_g1_i1	TR10703|c0_g1_i1|m.970	PF01835.14	A2M_N	MG2 domain	97	191	E:2e-15
TR10762|c0_g1	TR10762|c0_g1_i1	TR10762|c0_g1_i1|m.975	PF14817.1	HAUS5	HAUS augmin-like complex subunit 5	2	107	E:1.4e-28
TR10811|c0_g1	TR10811|c0_g1_i1	TR10811|c0_g1_i1|m.981	PF00629.18	MAM	MAM domain	21	151	E:1.2e-27
TR10822|c0_g1	TR10822|c0_g1_i1	TR10822|c0_g1_i1|m.982	PF00307.26	CH	Calponin homology (CH) domain	2	81	E:3.3e-08
TR10822|c0_g1	TR10822|c0_g1_i1	TR10822|c0_g1_i1|m.982	PF00307.26	CH	Calponin homology (CH) domain	99	148	E:3.4e-10
TR10822|c0_g1	TR10822|c0_g1_i1	TR10822|c0_g1_i1|m.982	PF11971.3	CAMSAP_CH	CAMSAP CH domain	106	147	E:3.8e-05
TR10874|c0_g1	TR10874|c0_g1_i1	TR10874|c0_g1_i1|m.983	PF03564.10	DUF1759	Protein of unknown function (DUF1759)	3	88	E:3.5e-06
TR10885|c0_g1	TR10885|c0_g1_i1	TR10885|c0_g1_i1|m.984	PF00622.23	SPRY	SPRY domain	4	101	E:1.5e-09
TR10929|c0_g1	TR10929|c0_g1_i1	TR10929|c0_g1_i1|m.987	PF13465.1	zf-H2C2_2	Zinc-finger double domain	4	19	E:3.9e-05
TR10929|c0_g1	TR10929|c0_g1_i1	TR10929|c0_g1_i1|m.987	PF13912.1	zf-C2H2_6	C2H2-type zinc finger	10	33	E:6.5
TR10929|c0_g1	TR10929|c0_g1_i1	TR10929|c0_g1_i1|m.987	PF00096.21	zf-C2H2	Zinc finger, C2H2 type	11	33	E:3.6e-05
TR10929|c0_g1	TR10929|c0_g1_i1	TR10929|c0_g1_i1|m.987	PF13894.1	zf-C2H2_4	C2H2-type zinc finger	11	33	E:0.0022
TR10929|c0_g1	TR10929|c0_g1_i1	TR10929|c0_g1_i1|m.987	PF00096.21	zf-C2H2	Zinc finger, C2H2 type	39	61	E:3.2e-05
TR10929|c0_g1	TR10929|c0_g1_i1	TR10929|c0_g1_i1|m.987	PF13894.1	zf-C2H2_4	C2H2-type zinc finger	39	61	E:9.6e-05
TR10929|c0_g1	TR10929|c0_g1_i1	TR10929|c0_g1_i1|m.987	PF13912.1	zf-C2H2_6	C2H2-type zinc finger	39	51	E:0.55
TR10929|c0_g1	TR10929|c0_g1_i1	TR10929|c0_g1_i1|m.987	PF13465.1	zf-H2C2_2	Zinc-finger double domain	53	77	E:5.2e-07
TR10929|c0_g1	TR10929|c0_g1_i1	TR10929|c0_g1_i1|m.987	PF00096.21	zf-C2H2	Zinc finger, C2H2 type	67	89	E:1.3e-05
TR10929|c0_g1	TR10929|c0_g1_i1	TR10929|c0_g1_i1|m.987	PF13894.1	zf-C2H2_4	C2H2-type zinc finger	68	89	E:0.0011
TR10929|c0_g1	TR10929|c0_g1_i1	TR10929|c0_g1_i1|m.987	PF13912.1	zf-C2H2_6	C2H2-type zinc finger	69	89	E:320
TR10929|c0_g1	TR10929|c0_g1_i1	TR10929|c0_g1_i1|m.987	PF13465.1	zf-H2C2_2	Zinc-finger double domain	81	98	E:2e-07
TR10929|c0_g1	TR10929|c0_g1_i1	TR10929|c0_g1_i1|m.987	PF13912.1	zf-C2H2_6	C2H2-type zinc finger	94	99	E:3000
TR10981|c0_g1	TR10981|c0_g1_i1	TR10981|c0_g1_i1|m.994	PF12796.2	Ank_2	Ankyrin repeats (3 copies)	322	395	E:1e-12
TR10981|c0_g1	TR10981|c0_g1_i1	TR10981|c0_g1_i1|m.994	PF00023.25	Ank	Ankyrin repeat	325	360	E:0.0027
TR10981|c0_g1	TR10981|c0_g1_i1	TR10981|c0_g1_i1|m.994	PF13637.1	Ank_4	Ankyrin repeats (many copies)	326	384	E:8.9e-09
TR10981|c0_g1	TR10981|c0_g1_i1	TR10981|c0_g1_i1|m.994	PF13857.1	Ank_5	Ankyrin repeats (many copies)	354	404	E:2.1e-07
TR10981|c0_g1	TR10981|c0_g1_i1	TR10981|c0_g1_i1|m.994	PF00023.25	Ank	Ankyrin repeat	363	396	E:3e-08
TR10981|c0_g1	TR10981|c0_g1_i1	TR10981|c0_g1_i1|m.994	PF13606.1	Ank_3	Ankyrin repeat	363	392	E:0.0024
TR10981|c0_g1	TR10981|c0_g1_i1	TR10981|c0_g1_i1|m.994	PF13637.1	Ank_4	Ankyrin repeats (many copies)	364	404	E:8.9e-06
TR10996|c0_g1	TR10996|c0_g1_i1	TR10996|c0_g1_i1|m.995	PF01463.19	LRRCT	Leucine rich repeat C-terminal domain	18	34	E:0.21
TR11005|c0_g1	TR11005|c0_g1_i1	TR11005|c0_g1_i1|m.996	PF06369.7	Anemone_cytotox	Sea anemone cytotoxic protein	32	188	E:2.6e-14
TR11090|c0_g1	TR11090|c0_g1_i1	TR11090|c0_g1_i1|m.1002	PF12780.2	AAA_8	P-loop containing dynein motor region D4	1	104	E:9e-60
TR11109|c0_g1	TR11109|c0_g1_i1	TR11109|c0_g1_i1|m.1005	PF00061.18	Lipocalin	Lipocalin / cytosolic fatty-acid binding protein family	3	110	E:6.5e-16
TR11187|c0_g1	TR11187|c0_g1_i1	TR11187|c0_g1_i1|m.1010	PF07527.8	Hairy_orange	Hairy Orange	7	40	E:3e-06
TR11238|c0_g1	TR11238|c0_g1_i1	TR11238|c0_g1_i1|m.1013	PF01085.13	HH_signal	Hedgehog amino-terminal signalling domain	1	55	E:3.7e-31
TR11238|c0_g1	TR11238|c0_g1_i1	TR11238|c0_g1_i1|m.1013	PF01079.15	Hint	Hint module	58	271	E:2.2e-83
TR11259|c0_g1	TR11259|c0_g1_i1	TR11259|c0_g1_i1|m.1016	PF00689.16	Cation_ATPase_C	Cation transporting ATPase, C-terminus	69	106	E:3.9e-12
TR11262|c0_g1	TR11262|c0_g1_i1	TR11262|c0_g1_i1|m.1017	PF00069.20	Pkinase	Protein kinase domain	1	133	E:5.8e-17
TR11271|c0_g1	TR11271|c0_g1_i1	TR11271|c0_g1_i1|m.1021	PF03055.10	RPE65	Retinal pigment epithelial membrane protein	8	143	E:1e-30
TR11321|c0_g1	TR11321|c0_g1_i1	TR11321|c0_g1_i1|m.1028	PF00002.19	7tm_2	7 transmembrane receptor (Secretin family)	2	122	E:1.5e-20
TR11332|c0_g1	TR11332|c0_g1_i1	TR11332|c0_g1_i1|m.1031	PF00664.18	ABC_membrane	ABC transporter transmembrane region	18	95	E:3e-14
TR11361|c0_g1	TR11361|c0_g1_i1	TR11361|c0_g1_i1|m.1034	PF01413.14	C4	C-terminal tandem repeated domain in type 4 procollagen	1	35	E:6.1e-08
TR11361|c0_g1	TR11361|c0_g1_i1	TR11361|c0_g1_i1|m.1034	PF01413.14	C4	C-terminal tandem repeated domain in type 4 procollagen	38	126	E:3.2e-39
TR11370|c0_g1	TR11370|c0_g1_i1	TR11370|c0_g1_i1|m.1035	PF01699.19	Na_Ca_ex	Sodium/calcium exchanger protein	17	110	E:8e-11
TR11485|c0_g1	TR11485|c0_g1_i1	TR11485|c0_g1_i1|m.1042	PF00787.19	PX	PX domain	10	49	E:2.4e-05
TR11628|c0_g1	TR11628|c0_g1_i1	TR11628|c0_g1_i1|m.1050	PF07653.12	SH3_2	Variant SH3 domain	32	87	E:7.3e-13
TR11628|c0_g1	TR11628|c0_g1_i1	TR11628|c0_g1_i1|m.1050	PF14604.1	SH3_9	Variant SH3 domain	35	85	E:6.7e-08
TR11657|c0_g1	TR11657|c0_g1_i1	TR11657|c0_g1_i1|m.1051	PF08030.7	NAD_binding_6	Ferric reductase NAD binding domain	21	85	E:1.9e-12
TR11717|c0_g1	TR11717|c0_g1_i1	TR11717|c0_g1_i1|m.1053	PF13424.1	TPR_12	Tetratricopeptide repeat	7	87	E:9.3e-09
TR11717|c0_g1	TR11717|c0_g1_i1	TR11717|c0_g1_i1|m.1053	PF13374.1	TPR_10	Tetratricopeptide repeat	7	37	E:0.12
TR11717|c0_g1	TR11717|c0_g1_i1	TR11717|c0_g1_i1|m.1053	PF13414.1	TPR_11	TPR repeat	8	87	E:1.7e-09
TR11717|c0_g1	TR11717|c0_g1_i1	TR11717|c0_g1_i1|m.1053	PF07720.7	TPR_3	Tetratricopeptide repeat	13	36	E:0.0026
TR11717|c0_g1	TR11717|c0_g1_i1	TR11717|c0_g1_i1|m.1053	PF07719.12	TPR_2	Tetratricopeptide repeat	14	36	E:0.011
TR11717|c0_g1	TR11717|c0_g1_i1	TR11717|c0_g1_i1|m.1053	PF12895.2	Apc3	Anaphase-promoting complex, cyclosome, subunit 3	20	113	E:5.6e-08
TR11717|c0_g1	TR11717|c0_g1_i1	TR11717|c0_g1_i1|m.1053	PF13414.1	TPR_11	TPR repeat	58	112	E:9e-08
TR11717|c0_g1	TR11717|c0_g1_i1	TR11717|c0_g1_i1|m.1053	PF07719.12	TPR_2	Tetratricopeptide repeat	59	89	E:0.011
TR11717|c0_g1	TR11717|c0_g1_i1	TR11717|c0_g1_i1|m.1053	PF13181.1	TPR_8	Tetratricopeptide repeat	59	88	E:0.093
TR11717|c0_g1	TR11717|c0_g1_i1	TR11717|c0_g1_i1|m.1053	PF07719.12	TPR_2	Tetratricopeptide repeat	91	113	E:0.0096
TR11717|c0_g1	TR11717|c0_g1_i1	TR11717|c0_g1_i1|m.1053	PF00515.23	TPR_1	Tetratricopeptide repeat	91	112	E:0.0058
TR11717|c0_g1	TR11717|c0_g1_i1	TR11717|c0_g1_i1|m.1053	PF13174.1	TPR_6	Tetratricopeptide repeat	92	113	E:0.7
TR11757|c0_g1	TR11757|c0_g1_i1	TR11757|c0_g1_i1|m.1055	PF00520.26	Ion_trans	Ion transport protein	86	138	E:5.4e-08
TR11767|c0_g1	TR11767|c0_g1_i1	TR11767|c0_g1_i1|m.1057	PF00595.19	PDZ	PDZ domain (Also known as DHR or GLGF)	20	94	E:2.6e-12
TR11785|c0_g1	TR11785|c0_g1_i1	TR11785|c0_g1_i1|m.1058	PF00400.27	WD40	WD domain, G-beta repeat	1	32	E:1.1e-07
TR11785|c0_g1	TR11785|c0_g1_i1	TR11785|c0_g1_i1|m.1058	PF00400.27	WD40	WD domain, G-beta repeat	36	74	E:6.3e-13
TR11785|c0_g1	TR11785|c0_g1_i1	TR11785|c0_g1_i1|m.1058	PF00400.27	WD40	WD domain, G-beta repeat	78	107	E:0.012
TR11826|c0_g1	TR11826|c0_g1_i1	TR11826|c0_g1_i1|m.1061	PF09730.4	BicD	Microtubule-associated protein Bicaudal-D	18	133	E:1.2e-48
TR11878|c0_g1	TR11878|c0_g1_i1	TR11878|c0_g1_i1|m.1065	PF00400.27	WD40	WD domain, G-beta repeat	18	34	E:0.00043
TR11878|c0_g1	TR11878|c0_g1_i1	TR11878|c0_g1_i1|m.1065	PF00400.27	WD40	WD domain, G-beta repeat	79	106	E:8.5e-06
TR11901|c0_g1	TR11901|c0_g1_i1	TR11901|c0_g1_i1|m.1067	PF10914.3	DUF2781	Protein of unknown function (DUF2781)	6	106	E:3e-19
TR11921|c0_g1	TR11921|c0_g1_i1	TR11921|c0_g1_i1|m.1070	PF03372.18	Exo_endo_phos	Endonuclease/Exonuclease/phosphatase family	21	169	E:3.7e-08
TR11923|c0_g1	TR11923|c0_g1_i1	TR11923|c0_g1_i1|m.1071	PF14977.1	FAM194	FAM194 protein	3	122	E:9.1e-19
TR11924|c0_g1	TR11924|c0_g1_i1	TR11924|c0_g1_i1|m.1072	PF00752.12	XPG_N	XPG N-terminal domain	34	102	E:1.1e-05
TR11935|c0_g1	TR11935|c0_g1_i1	TR11935|c0_g1_i1|m.1074	PF00028.12	Cadherin	Cadherin domain	47	138	E:7.6e-21
TR11938|c0_g1	TR11938|c0_g1_i1	TR11938|c0_g1_i1|m.1075	PF00481.16	PP2C	Protein phosphatase 2C	1	144	E:1.2e-50
TR11938|c0_g1	TR11938|c0_g1_i1	TR11938|c0_g1_i1|m.1075	PF07830.8	PP2C_C	Protein serine/threonine phosphatase 2C, C-terminal domain	145	226	E:1.8e-33
TR11959|c0_g1	TR11959|c0_g1_i1	TR11959|c0_g1_i1|m.1076	PF05048.8	NosD	Periplasmic copper-binding protein (NosD)	96	238	E:2.7e-06
TR11959|c0_g1	TR11959|c0_g1_i1	TR11959|c0_g1_i1|m.1076	PF13229.1	Beta_helix	Right handed beta helix region	121	240	E:6.1e-09
TR11960|c0_g1	TR11960|c0_g1_i1	TR11960|c0_g1_i1|m.1079	PF09637.5	Med18	Med18 protein	19	59	E:9.8e-09
TR11960|c0_g1	TR11960|c0_g1_i1	TR11960|c0_g1_i1|m.1079	PF09637.5	Med18	Med18 protein	80	205	E:1.6e-26
TR11996|c0_g1	TR11996|c0_g1_i1	TR11996|c0_g1_i1|m.1083	PF00169.24	PH	PH domain	116	200	E:5.1e-07
TR11996|c0_g2	TR11996|c0_g2_i1	TR11996|c0_g2_i1|m.1084	PF00169.24	PH	PH domain	173	257	E:8.8e-07
TR12003|c0_g1	TR12003|c0_g1_i1	TR12003|c0_g1_i1|m.1085	PF09058.5	L27_1	L27_1	1	63	E:2.4e-28
TR12041|c0_g1	TR12041|c0_g1_i1	TR12041|c0_g1_i1|m.1091	PF13673.1	Acetyltransf_10	Acetyltransferase (GNAT) domain	90	203	E:3.3e-05
TR12041|c0_g1	TR12041|c0_g1_i1	TR12041|c0_g1_i1|m.1091	PF13508.1	Acetyltransf_7	Acetyltransferase (GNAT) domain	105	205	E:4.7e-08
TR12041|c0_g1	TR12041|c0_g1_i1	TR12041|c0_g1_i1|m.1091	PF00583.19	Acetyltransf_1	Acetyltransferase (GNAT) family	144	204	E:1.4e-11
TR12041|c0_g1	TR12041|c0_g1_i1	TR12041|c0_g1_i1|m.1091	PF13420.1	Acetyltransf_4	Acetyltransferase (GNAT) domain	147	213	E:6.6e-06
TR12095|c0_g1	TR12095|c0_g1_i1	TR12095|c0_g1_i1|m.1094	PF01390.15	SEA	SEA domain	20	108	E:1.8e-12
TR12189|c0_g1	TR12189|c0_g1_i1	TR12189|c0_g1_i1|m.1100	PF00063.16	Myosin_head	Myosin head (motor domain)	1	119	E:3.3e-50
TR12221|c0_g1	TR12221|c0_g1_i1	TR12221|c0_g1_i1|m.1104	PF00078.22	RVT_1	Reverse transcriptase (RNA-dependent DNA polymerase)	27	125	E:6.2e-11
TR12241|c0_g1	TR12241|c0_g1_i1	TR12241|c0_g1_i1|m.1105	PF13843.1	DDE_Tnp_1_7	Transposase IS4	39	89	E:6e-07
TR12241|c0_g2	TR12241|c0_g2_i1	TR12241|c0_g2_i1|m.1106	PF13843.1	DDE_Tnp_1_7	Transposase IS4	39	89	E:6.3e-07
TR12245|c0_g1	TR12245|c0_g1_i1	TR12245|c0_g1_i1|m.1108	PF00021.16	UPAR_LY6	u-PAR/Ly-6 domain	34	101	E:0.0015
TR12355|c0_g1	TR12355|c0_g1_i1	TR12355|c0_g1_i1|m.1114	PF06546.6	Vert_HS_TF	Vertebrate heat shock transcription factor	14	138	E:3.4e-14
TR12391|c0_g1	TR12391|c0_g1_i1	TR12391|c0_g1_i1|m.1117	PF00078.22	RVT_1	Reverse transcriptase (RNA-dependent DNA polymerase)	56	99	E:5.5e-05
TR12436|c0_g1	TR12436|c0_g1_i1	TR12436|c0_g1_i1|m.1120	PF02463.14	SMC_N	RecF/RecN/SMC N terminal domain	4	63	E:2.5e-17
TR12453|c0_g1	TR12453|c0_g1_i1	TR12453|c0_g1_i1|m.1127	PF00067.17	p450	Cytochrome P450	34	484	E:2.5e-49
TR12455|c0_g1	TR12455|c0_g1_i1	TR12455|c0_g1_i1|m.1128	PF07714.12	Pkinase_Tyr	Protein tyrosine kinase	12	111	E:3.1e-28
TR12455|c0_g1	TR12455|c0_g1_i1	TR12455|c0_g1_i1|m.1128	PF00069.20	Pkinase	Protein kinase domain	21	107	E:2.1e-10
TR12460|c0_g1	TR12460|c0_g1_i1	TR12460|c0_g1_i1|m.1129	PF02535.17	Zip	ZIP Zinc transporter	57	206	E:4.6e-16
TR12463|c0_g1	TR12463|c0_g1_i1	TR12463|c0_g1_i1|m.1131	PF00078.22	RVT_1	Reverse transcriptase (RNA-dependent DNA polymerase)	20	116	E:2e-13
TR12478|c1_g1	TR12478|c1_g1_i1	TR12478|c1_g1_i1|m.1134	PF14392.1	zf-CCHC_4	Zinc knuckle	30	42	E:4300
TR12478|c1_g1	TR12478|c1_g1_i1	TR12478|c1_g1_i1|m.1134	PF14392.1	zf-CCHC_4	Zinc knuckle	92	98	E:3200
TR12478|c1_g1	TR12478|c1_g1_i1	TR12478|c1_g1_i1|m.1134	PF14392.1	zf-CCHC_4	Zinc knuckle	148	172	E:2.9e-05
TR12478|c1_g1	TR12478|c1_g1_i1	TR12478|c1_g1_i1|m.1134	PF00098.18	zf-CCHC	Zinc knuckle	157	172	E:0.002
TR12478|c1_g1	TR12478|c1_g1_i1	TR12478|c1_g1_i1|m.1134	PF14392.1	zf-CCHC_4	Zinc knuckle	175	189	E:9
TR12478|c1_g1	TR12478|c1_g1_i1	TR12478|c1_g1_i1|m.1134	PF14392.1	zf-CCHC_4	Zinc knuckle	193	210	E:140
TR12478|c1_g1	TR12478|c1_g1_i1	TR12478|c1_g1_i1|m.1134	PF13696.1	zf-CCHC_2	Zinc knuckle	195	210	E:0.092
TR12489|c0_g1	TR12489|c0_g1_i1	TR12489|c0_g1_i1|m.1138	PF00566.13	RabGAP-TBC	Rab-GTPase-TBC domain	61	262	E:9.9e-33
TR12516|c0_g1	TR12516|c0_g1_i1	TR12516|c0_g1_i1|m.1144	PF02752.17	Arrestin_C	Arrestin (or S-antigen), C-terminal domain	1	124	E:4.7e-09
TR12518|c0_g1	TR12518|c0_g1_i1	TR12518|c0_g1_i1|m.1145	PF00028.12	Cadherin	Cadherin domain	2	68	E:2.1e-17
TR12592|c0_g1	TR12592|c0_g1_i1	TR12592|c0_g1_i1|m.1150	PF00041.16	fn3	Fibronectin type III domain	6	84	E:2e-15
TR12680|c0_g1	TR12680|c0_g1_i1	TR12680|c0_g1_i1|m.1154	PF03359.8	GKAP	Guanylate-kinase-associated protein (GKAP) protein	27	226	E:1e-63
TR12683|c0_g1	TR12683|c0_g1_i1	TR12683|c0_g1_i1|m.1156	PF09380.5	FERM_C	FERM C-terminal PH-like domain	1	24	E:0.00019
TR12683|c0_g1	TR12683|c0_g1_i1	TR12683|c0_g1_i1|m.1156	PF08736.6	FA	FERM adjacent (FA)	30	63	E:2.5e-11
TR12687|c0_g1	TR12687|c0_g1_i1	TR12687|c0_g1_i1|m.1157	PF05018.8	DUF667	Protein of unknown function (DUF667)	2	114	E:1.9e-19
TR12692|c0_g1	TR12692|c0_g1_i1	TR12692|c0_g1_i1|m.1158	PF15383.1	TMEM237	Transmembrane protein 237	1	111	E:1.6e-45
TR12832|c0_g1	TR12832|c0_g1_i1	TR12832|c0_g1_i1|m.1167	PF13912.1	zf-C2H2_6	C2H2-type zinc finger	54	73	E:0.38
TR12832|c0_g1	TR12832|c0_g1_i1	TR12832|c0_g1_i1|m.1167	PF00096.21	zf-C2H2	Zinc finger, C2H2 type	55	76	E:0.01
TR12832|c0_g1	TR12832|c0_g1_i1	TR12832|c0_g1_i1|m.1167	PF13894.1	zf-C2H2_4	C2H2-type zinc finger	55	76	E:0.068
TR12832|c0_g1	TR12832|c0_g1_i1	TR12832|c0_g1_i1|m.1167	PF13465.1	zf-H2C2_2	Zinc-finger double domain	68	93	E:3.4e-09
TR12832|c0_g1	TR12832|c0_g1_i1	TR12832|c0_g1_i1|m.1167	PF13912.1	zf-C2H2_6	C2H2-type zinc finger	81	92	E:0.0073
TR12832|c0_g1	TR12832|c0_g1_i1	TR12832|c0_g1_i1|m.1167	PF00096.21	zf-C2H2	Zinc finger, C2H2 type	82	99	E:0.00064
TR12832|c0_g1	TR12832|c0_g1_i1	TR12832|c0_g1_i1|m.1167	PF13894.1	zf-C2H2_4	C2H2-type zinc finger	82	99	E:0.021
TR12946|c0_g1	TR12946|c0_g1_i1	TR12946|c0_g1_i1|m.1170	PF07686.12	V-set	Immunoglobulin V-set domain	26	119	E:5.9e-15
TR12946|c0_g1	TR12946|c0_g1_i1	TR12946|c0_g1_i1|m.1170	PF13895.1	Ig_2	Immunoglobulin domain	38	121	E:0.0017
TR12979|c0_g1	TR12979|c0_g1_i1	TR12979|c0_g1_i1|m.1172	PF07679.11	I-set	Immunoglobulin I-set domain	26	102	E:1.5e-08
TR12979|c0_g1	TR12979|c0_g1_i1	TR12979|c0_g1_i1|m.1172	PF13895.1	Ig_2	Immunoglobulin domain	34	102	E:0.00058
TR12994|c0_g1	TR12994|c0_g1_i1	TR12994|c0_g1_i1|m.1173	PF12053.3	DUF3534	Domain of unknown function (DUF3534)	1	62	E:3.5e-20
TR13034|c0_g1	TR13034|c0_g1_i1	TR13034|c0_g1_i1|m.1177	PF13927.1	Ig_3	Immunoglobulin domain	21	89	E:1e-07
TR13034|c0_g1	TR13034|c0_g1_i1	TR13034|c0_g1_i1|m.1177	PF13895.1	Ig_2	Immunoglobulin domain	26	102	E:3e-12
TR13034|c0_g1	TR13034|c0_g1_i1	TR13034|c0_g1_i1|m.1177	PF07679.11	I-set	Immunoglobulin I-set domain	26	102	E:3e-10
TR13064|c0_g1	TR13064|c0_g1_i1	TR13064|c0_g1_i1|m.1180	PF00057.13	Ldl_recept_a	Low-density lipoprotein receptor domain class A	4	40	E:4.5e-07
TR13064|c0_g1	TR13064|c0_g1_i1	TR13064|c0_g1_i1|m.1180	PF00057.13	Ldl_recept_a	Low-density lipoprotein receptor domain class A	44	80	E:1.2e-09
TR13072|c0_g1	TR13072|c0_g1_i1	TR13072|c0_g1_i1|m.1182	PF01753.13	zf-MYND	MYND finger	97	137	E:1.7e-09
TR13100|c0_g1	TR13100|c0_g1_i1	TR13100|c0_g1_i1|m.1184	PF02174.12	IRS	PTB domain (IRS-1 type)	157	250	E:2.6e-25
TR13105|c0_g1	TR13105|c0_g1_i1	TR13105|c0_g1_i1|m.1187	PF00069.20	Pkinase	Protein kinase domain	4	96	E:7.5e-16
TR13105|c0_g2	TR13105|c0_g2_i1	TR13105|c0_g2_i1|m.1188	PF00069.20	Pkinase	Protein kinase domain	4	96	E:7.5e-16
TR13110|c0_g1	TR13110|c0_g1_i1	TR13110|c0_g1_i1|m.1190	PF00386.16	C1q	C1q domain	21	138	E:2.7e-22
TR13139|c0_g1	TR13139|c0_g1_i1	TR13139|c0_g1_i1|m.1193	PF07653.12	SH3_2	Variant SH3 domain	4	58	E:1.1e-08
TR13139|c0_g1	TR13139|c0_g1_i1	TR13139|c0_g1_i1|m.1193	PF00018.23	SH3_1	SH3 domain	6	53	E:3.7e-08
TR13139|c0_g1	TR13139|c0_g1_i1	TR13139|c0_g1_i1|m.1193	PF14604.1	SH3_9	Variant SH3 domain	7	57	E:1.7e-12
TR13139|c0_g1	TR13139|c0_g1_i1	TR13139|c0_g1_i1|m.1193	PF00787.19	PX	PX domain	230	326	E:4.5e-22
TR13139|c0_g1	TR13139|c0_g1_i1	TR13139|c0_g1_i1|m.1193	PF10456.4	BAR_3_WASP_bdg	WASP-binding domain of Sorting nexin protein	330	563	E:3.5e-109
TR13162|c0_g1	TR13162|c0_g1_i1	TR13162|c0_g1_i1|m.1197	PF03372.18	Exo_endo_phos	Endonuclease/Exonuclease/phosphatase family	15	148	E:1.7e-08
TR13162|c0_g1	TR13162|c0_g1_i1	TR13162|c0_g1_i1|m.1197	PF14529.1	Exo_endo_phos_2	Endonuclease-reverse transcriptase	20	151	E:2.7e-09
TR13246|c0_g1	TR13246|c0_g1_i1	TR13246|c0_g1_i1|m.1206	PF08266.7	Cadherin_2	Cadherin-like	2	85	E:1.6e-32
TR13288|c0_g1	TR13288|c0_g1_i1	TR13288|c0_g1_i1|m.1208	PF00002.19	7tm_2	7 transmembrane receptor (Secretin family)	10	99	E:4.7e-06
TR13354|c0_g1	TR13354|c0_g1_i1	TR13354|c0_g1_i1|m.1209	PF00076.17	RRM_1	RNA recognition motif. (a.k.a. RRM, RBD, or RNP domain)	15	66	E:6.4e-07
TR13354|c0_g1	TR13354|c0_g1_i1	TR13354|c0_g1_i1|m.1209	PF14259.1	RRM_6	RNA recognition motif (a.k.a. RRM, RBD, or RNP domain)	15	69	E:0.0017
TR13470|c0_g1	TR13470|c0_g1_i1	TR13470|c0_g1_i1|m.1212	PF00078.22	RVT_1	Reverse transcriptase (RNA-dependent DNA polymerase)	3	128	E:2.1e-18
TR13509|c0_g1	TR13509|c0_g1_i1	TR13509|c0_g1_i1|m.1214	PF13765.1	PRY	SPRY-associated domain	111	144	E:3.8e-11
TR13532|c0_g1	TR13532|c0_g1_i1	TR13532|c0_g1_i1|m.1215	PF00560.28	LRR_1	Leucine Rich Repeat	1	20	E:0.41
TR13532|c0_g1	TR13532|c0_g1_i1	TR13532|c0_g1_i1|m.1215	PF13855.1	LRR_8	Leucine rich repeat	2	57	E:1.4e-10
TR13532|c0_g1	TR13532|c0_g1_i1	TR13532|c0_g1_i1|m.1215	PF13504.1	LRR_7	Leucine rich repeat	2	12	E:790
TR13532|c0_g1	TR13532|c0_g1_i1	TR13532|c0_g1_i1|m.1215	PF13306.1	LRR_5	Leucine rich repeats (6 copies)	7	79	E:0.0018
TR13532|c0_g1	TR13532|c0_g1_i1	TR13532|c0_g1_i1|m.1215	PF13516.1	LRR_6	Leucine Rich repeat	20	36	E:2
TR13532|c0_g1	TR13532|c0_g1_i1	TR13532|c0_g1_i1|m.1215	PF13504.1	LRR_7	Leucine rich repeat	21	34	E:8.2
TR13532|c0_g1	TR13532|c0_g1_i1	TR13532|c0_g1_i1|m.1215	PF13855.1	LRR_8	Leucine rich repeat	22	83	E:3.4e-09
TR13532|c0_g1	TR13532|c0_g1_i1	TR13532|c0_g1_i1|m.1215	PF13516.1	LRR_6	Leucine Rich repeat	44	60	E:0.18
TR13532|c0_g1	TR13532|c0_g1_i1	TR13532|c0_g1_i1|m.1215	PF13855.1	LRR_8	Leucine rich repeat	45	106	E:1.7e-06
TR13532|c0_g1	TR13532|c0_g1_i1	TR13532|c0_g1_i1|m.1215	PF12799.2	LRR_4	Leucine Rich repeats (2 copies)	45	86	E:3.3e-07
TR13532|c0_g1	TR13532|c0_g1_i1	TR13532|c0_g1_i1|m.1215	PF13504.1	LRR_7	Leucine rich repeat	45	60	E:0.43
TR13532|c0_g1	TR13532|c0_g1_i1	TR13532|c0_g1_i1|m.1215	PF00560.28	LRR_1	Leucine Rich Repeat	46	62	E:0.014
TR13532|c0_g1	TR13532|c0_g1_i1	TR13532|c0_g1_i1|m.1215	PF13516.1	LRR_6	Leucine Rich repeat	70	85	E:0.41
TR13532|c0_g1	TR13532|c0_g1_i1	TR13532|c0_g1_i1|m.1215	PF00560.28	LRR_1	Leucine Rich Repeat	72	88	E:0.084
TR13532|c0_g1	TR13532|c0_g1_i1	TR13532|c0_g1_i1|m.1215	PF13504.1	LRR_7	Leucine rich repeat	72	86	E:0.41
TR13532|c0_g1	TR13532|c0_g1_i1	TR13532|c0_g1_i1|m.1215	PF13504.1	LRR_7	Leucine rich repeat	95	106	E:42
TR13548|c0_g1	TR13548|c0_g1_i1	TR13548|c0_g1_i1|m.1217	PF00167.13	FGF	Fibroblast growth factor	1	87	E:4.6e-23
TR13553|c0_g1	TR13553|c0_g1_i1	TR13553|c0_g1_i1|m.1219	PF00665.21	rve	Integrase core domain	47	111	E:4.5e-07
TR13564|c0_g1	TR13564|c0_g1_i1	TR13564|c0_g1_i1|m.1220	PF04548.11	AIG1	AIG1 family	5	128	E:2.2e-15
TR13565|c0_g1	TR13565|c0_g1_i1	TR13565|c0_g1_i1|m.1221	PF01391.13	Collagen	Collagen triple helix repeat (20 copies)	3	54	E:6.2e-08
TR13565|c0_g1	TR13565|c0_g1_i1	TR13565|c0_g1_i1|m.1221	PF01391.13	Collagen	Collagen triple helix repeat (20 copies)	39	97	E:2e-08
TR13565|c0_g1	TR13565|c0_g1_i1	TR13565|c0_g1_i1|m.1221	PF01391.13	Collagen	Collagen triple helix repeat (20 copies)	84	139	E:1.6e-08
TR13632|c0_g1	TR13632|c0_g1_i1	TR13632|c0_g1_i1|m.1226	PF00001.16	7tm_1	7 transmembrane receptor (rhodopsin family)	1	52	E:5.7e-06
TR13657|c0_g1	TR13657|c0_g1_i1	TR13657|c0_g1_i1|m.1228	PF00001.16	7tm_1	7 transmembrane receptor (rhodopsin family)	1	99	E:5.8e-26
TR13685|c0_g1	TR13685|c0_g1_i1	TR13685|c0_g1_i1|m.1231	PF00657.17	Lipase_GDSL	GDSL-like Lipase/Acylhydrolase	9	188	E:3.1e-17
TR13690|c0_g1	TR13690|c0_g1_i1	TR13690|c0_g1_i1|m.1233	PF13912.1	zf-C2H2_6	C2H2-type zinc finger	45	52	E:15000
TR13690|c0_g1	TR13690|c0_g1_i1	TR13690|c0_g1_i1|m.1233	PF00096.21	zf-C2H2	Zinc finger, C2H2 type	77	99	E:8.4e-06
TR13690|c0_g1	TR13690|c0_g1_i1	TR13690|c0_g1_i1|m.1233	PF13894.1	zf-C2H2_4	C2H2-type zinc finger	77	99	E:0.003
TR13690|c0_g1	TR13690|c0_g1_i1	TR13690|c0_g1_i1|m.1233	PF13912.1	zf-C2H2_6	C2H2-type zinc finger	77	99	E:0.016
TR13690|c0_g1	TR13690|c0_g1_i1	TR13690|c0_g1_i1|m.1233	PF13465.1	zf-H2C2_2	Zinc-finger double domain	91	107	E:7.2e-06
TR13715|c0_g1	TR13715|c0_g1_i1	TR13715|c0_g1_i1|m.1235	PF00028.12	Cadherin	Cadherin domain	10	97	E:1.4e-19
TR13803|c0_g1	TR13803|c0_g1_i1	TR13803|c0_g1_i1|m.1245	PF03372.18	Exo_endo_phos	Endonuclease/Exonuclease/phosphatase family	11	99	E:0.00018
TR13890|c0_g1	TR13890|c0_g1_i1	TR13890|c0_g1_i1|m.1249	PF13733.1	Glyco_transf_7N	N-terminal region of glycosyl transferase group 7	12	123	E:2.3e-45
TR13890|c0_g1	TR13890|c0_g1_i1	TR13890|c0_g1_i1|m.1249	PF02709.9	Glyco_transf_7C	N-terminal domain of galactosyltransferase	126	192	E:6.4e-30
TR13890|c0_g1	TR13890|c0_g1_i1	TR13890|c0_g1_i1|m.1249	PF10111.4	Glyco_tranf_2_2	Glycosyltransferase like family 2	149	189	E:3.9e-06
TR13893|c0_g1	TR13893|c0_g1_i1	TR13893|c0_g1_i1|m.1250	PF09004.5	DUF1891	Domain of unknown function (DUF1891)	1	32	E:2.1e-10
TR13927|c0_g1	TR13927|c0_g1_i1	TR13927|c0_g1_i1|m.1253	PF03028.10	Dynein_heavy	Dynein heavy chain and region D6 of dynein motor	2	212	E:1.8e-58
TR13929|c0_g1	TR13929|c0_g1_i1	TR13929|c0_g1_i1|m.1255	PF00078.22	RVT_1	Reverse transcriptase (RNA-dependent DNA polymerase)	47	255	E:3.5e-28
TR13934|c0_g1	TR13934|c0_g1_i1	TR13934|c0_g1_i1|m.1256	PF03826.12	OAR	OAR domain	117	135	E:1.9e-06
TR13939|c0_g1	TR13939|c0_g1_i1	TR13939|c0_g1_i1|m.1258	PF00050.16	Kazal_1	Kazal-type serine protease inhibitor domain	129	173	E:3.8e-07
TR13939|c0_g1	TR13939|c0_g1_i1	TR13939|c0_g1_i1|m.1258	PF07648.10	Kazal_2	Kazal-type serine protease inhibitor domain	136	173	E:8.1e-08
TR13939|c0_g1	TR13939|c0_g1_i1	TR13939|c0_g1_i1|m.1258	PF10591.4	SPARC_Ca_bdg	Secreted protein acidic and rich in cysteine Ca binding region	199	273	E:2e-05
TR13939|c0_g1	TR13939|c0_g1_i1	TR13939|c0_g1_i1|m.1258	PF13833.1	EF-hand_8	EF-hand domain pair	215	235	E:0.00093
TR13939|c0_g1	TR13939|c0_g1_i1	TR13939|c0_g1_i1|m.1258	PF13499.1	EF-hand_7	EF-hand domain pair	216	277	E:1.5e-08
TR13939|c0_g1	TR13939|c0_g1_i1	TR13939|c0_g1_i1|m.1258	PF13202.1	EF-hand_5	EF hand	218	237	E:0.00013
TR13939|c0_g1	TR13939|c0_g1_i1	TR13939|c0_g1_i1|m.1258	PF13405.1	EF-hand_6	EF-hand domain	218	238	E:0.013
TR13939|c0_g1	TR13939|c0_g1_i1	TR13939|c0_g1_i1|m.1258	PF13202.1	EF-hand_5	EF hand	261	275	E:0.094
TR13941|c0_g1	TR13941|c0_g1_i1	TR13941|c0_g1_i1|m.1260	PF00028.12	Cadherin	Cadherin domain	28	115	E:1.8e-13
TR14057|c0_g1	TR14057|c0_g1_i1	TR14057|c0_g1_i1|m.1262	PF12777.2	MT	Microtubule-binding stalk of dynein motor	1	99	E:8.2e-10
TR14067|c0_g1	TR14067|c0_g1_i1	TR14067|c0_g1_i1|m.1263	PF00629.18	MAM	MAM domain	4	59	E:7.1e-11
TR14118|c0_g1	TR14118|c0_g1_i1	TR14118|c0_g1_i1|m.1267	PF00041.16	fn3	Fibronectin type III domain	22	93	E:2e-09
TR14177|c0_g1	TR14177|c0_g1_i1	TR14177|c0_g1_i1|m.1274	PF04712.7	Radial_spoke	Radial spokehead-like protein	16	69	E:5.4e-08
TR14213|c0_g1	TR14213|c0_g1_i1	TR14213|c0_g1_i1|m.1275	PF00078.22	RVT_1	Reverse transcriptase (RNA-dependent DNA polymerase)	1	104	E:3.5e-10
TR14216|c0_g1	TR14216|c0_g1_i1	TR14216|c0_g1_i1|m.1276	PF00594.15	Gla	Vitamin K-dependent carboxylation/gamma-carboxyglutamic (GLA) domain	56	96	E:2.7e-16
TR14227|c0_g1	TR14227|c0_g1_i1	TR14227|c0_g1_i1|m.1278	PF14921.1	APCDDC	Adenomatosis polyposis coli down-regulated 1	42	273	E:1e-92
TR14227|c0_g1	TR14227|c0_g1_i1	TR14227|c0_g1_i1|m.1278	PF14921.1	APCDDC	Adenomatosis polyposis coli down-regulated 1	280	458	E:2.1e-22
TR14230|c0_g1	TR14230|c0_g1_i1	TR14230|c0_g1_i1|m.1282	PF00520.26	Ion_trans	Ion transport protein	80	176	E:2.2e-22
TR14233|c0_g1	TR14233|c0_g1_i1	TR14233|c0_g1_i1|m.1284	PF02141.16	DENN	DENN (AEX-3) domain	26	210	E:3.6e-42
TR14233|c0_g1	TR14233|c0_g1_i1	TR14233|c0_g1_i1|m.1284	PF03455.14	dDENN	dDENN domain	272	335	E:5.6e-13
TR14235|c0_g1	TR14235|c0_g1_i1	TR14235|c0_g1_i1|m.1285	PF00078.22	RVT_1	Reverse transcriptase (RNA-dependent DNA polymerase)	9	63	E:3.5e-08
TR14346|c0_g1	TR14346|c0_g1_i1	TR14346|c0_g1_i1|m.1291	PF03028.10	Dynein_heavy	Dynein heavy chain and region D6 of dynein motor	1	139	E:1.3e-47
TR14360|c0_g1	TR14360|c0_g1_i1	TR14360|c0_g1_i1|m.1292	PF00038.16	Filament	Intermediate filament protein	3	66	E:3.5e-18
TR14367|c0_g1	TR14367|c0_g1_i1	TR14367|c0_g1_i1|m.1293	PF14707.1	Sulfatase_C	C-terminal region of aryl-sulfatase	16	123	E:8e-40
TR14370|c0_g1	TR14370|c0_g1_i1	TR14370|c0_g1_i1|m.1295	PF14604.1	SH3_9	Variant SH3 domain	26	74	E:1.5e-14
TR14370|c0_g1	TR14370|c0_g1_i1	TR14370|c0_g1_i1|m.1295	PF00018.23	SH3_1	SH3 domain	26	70	E:2.9e-14
TR14370|c0_g1	TR14370|c0_g1_i1	TR14370|c0_g1_i1|m.1295	PF07653.12	SH3_2	Variant SH3 domain	29	75	E:4.8e-11
TR14370|c0_g1	TR14370|c0_g1_i1	TR14370|c0_g1_i1|m.1295	PF00017.19	SH2	SH2 domain	81	155	E:3.6e-21
TR14394|c0_g1	TR14394|c0_g1_i1	TR14394|c0_g1_i1|m.1297	PF00400.27	WD40	WD domain, G-beta repeat	28	63	E:0.0039
TR14406|c0_g1	TR14406|c0_g1_i1	TR14406|c0_g1_i1|m.1299	PF01398.16	JAB	JAB1/Mov34/MPN/PAD-1 ubiquitin protease	7	111	E:5.9e-23
TR14406|c0_g1	TR14406|c0_g1_i1	TR14406|c0_g1_i1|m.1299	PF13012.1	MitMem_reg	Maintenance of mitochondrial structure and function	159	270	E:4.5e-22
TR14445|c0_g1	TR14445|c0_g1_i1	TR14445|c0_g1_i1|m.1304	PF00754.20	F5_F8_type_C	F5/8 type C domain	34	102	E:4.1e-09
TR14492|c0_g1	TR14492|c0_g1_i1	TR14492|c0_g1_i1|m.1306	PF14520.1	HHH_5	Helix-hairpin-helix domain	33	81	E:2.3e-11
TR14492|c0_g1	TR14492|c0_g1_i1	TR14492|c0_g1_i1|m.1306	PF08423.6	Rad51	Rad51	85	131	E:5.9e-18
TR14512|c0_g1	TR14512|c0_g1_i1	TR14512|c0_g1_i1|m.1311	PF10523.4	BEN	BEN domain	163	236	E:1.2e-06
TR14534|c0_g1	TR14534|c0_g1_i1	TR14534|c0_g1_i1|m.1315	PF00041.16	fn3	Fibronectin type III domain	2	70	E:5.3e-11
TR14534|c0_g1	TR14534|c0_g1_i1	TR14534|c0_g1_i1|m.1315	PF00041.16	fn3	Fibronectin type III domain	84	120	E:1.2e-06
TR14544|c0_g1	TR14544|c0_g1_i1	TR14544|c0_g1_i1|m.1317	PF13637.1	Ank_4	Ankyrin repeats (many copies)	3	55	E:5.8e-06
TR14544|c0_g1	TR14544|c0_g1_i1	TR14544|c0_g1_i1|m.1317	PF12796.2	Ank_2	Ankyrin repeats (3 copies)	6	92	E:5.5e-14
TR14544|c0_g1	TR14544|c0_g1_i1	TR14544|c0_g1_i1|m.1317	PF13637.1	Ank_4	Ankyrin repeats (many copies)	37	89	E:2.3e-06
TR14544|c0_g1	TR14544|c0_g1_i1	TR14544|c0_g1_i1|m.1317	PF00023.25	Ank	Ankyrin repeat	69	92	E:0.0012
TR14544|c0_g1	TR14544|c0_g1_i1	TR14544|c0_g1_i1|m.1317	PF12796.2	Ank_2	Ankyrin repeats (3 copies)	101	167	E:7.4e-13
TR14544|c0_g1	TR14544|c0_g1_i1	TR14544|c0_g1_i1|m.1317	PF13637.1	Ank_4	Ankyrin repeats (many copies)	106	157	E:1.1e-09
TR14544|c0_g1	TR14544|c0_g1_i1	TR14544|c0_g1_i1|m.1317	PF13857.1	Ank_5	Ankyrin repeats (many copies)	122	178	E:5.5e-10
TR14544|c0_g1	TR14544|c0_g1_i1	TR14544|c0_g1_i1|m.1317	PF00023.25	Ank	Ankyrin repeat	136	167	E:7.9e-08
TR14544|c0_g1	TR14544|c0_g1_i1	TR14544|c0_g1_i1|m.1317	PF13606.1	Ank_3	Ankyrin repeat	136	163	E:0.00038
TR14544|c0_g1	TR14544|c0_g1_i1	TR14544|c0_g1_i1|m.1317	PF12796.2	Ank_2	Ankyrin repeats (3 copies)	160	231	E:6.7e-09
TR14544|c0_g1	TR14544|c0_g1_i1	TR14544|c0_g1_i1|m.1317	PF00023.25	Ank	Ankyrin repeat	170	192	E:0.00072
TR14544|c0_g1	TR14544|c0_g1_i1	TR14544|c0_g1_i1|m.1317	PF13637.1	Ank_4	Ankyrin repeats (many copies)	171	225	E:9.9e-10
TR14544|c0_g1	TR14544|c0_g1_i1	TR14544|c0_g1_i1|m.1317	PF00023.25	Ank	Ankyrin repeat	204	230	E:0.00072
TR14544|c0_g1	TR14544|c0_g1_i1	TR14544|c0_g1_i1|m.1317	PF12796.2	Ank_2	Ankyrin repeats (3 copies)	210	291	E:7.4e-14
TR14544|c0_g1	TR14544|c0_g1_i1	TR14544|c0_g1_i1|m.1317	PF13857.1	Ank_5	Ankyrin repeats (many copies)	228	277	E:5e-09
TR14544|c0_g1	TR14544|c0_g1_i1	TR14544|c0_g1_i1|m.1317	PF00023.25	Ank	Ankyrin repeat	237	267	E:0.0003
TR14544|c0_g1	TR14544|c0_g1_i1	TR14544|c0_g1_i1|m.1317	PF13637.1	Ank_4	Ankyrin repeats (many copies)	239	289	E:3.9e-05
TR14549|c0_g1	TR14549|c0_g1_i1	TR14549|c0_g1_i1|m.1319	PF00001.16	7tm_1	7 transmembrane receptor (rhodopsin family)	77	161	E:2.9e-17
TR14549|c0_g1	TR14549|c0_g1_i1	TR14549|c0_g1_i1|m.1319	PF10320.4	7TM_GPCR_Srsx	Serpentine type 7TM GPCR chemoreceptor Srsx	93	175	E:8.1e-05
TR14551|c0_g1	TR14551|c0_g1_i1	TR14551|c0_g1_i1|m.1321	PF07978.8	NIPSNAP	NIPSNAP	101	198	E:1e-29
TR14570|c0_g1	TR14570|c0_g1_i1	TR14570|c0_g1_i1|m.1324	PF01471.13	PG_binding_1	Putative peptidoglycan binding domain	55	113	E:6.7e-10
TR14570|c0_g1	TR14570|c0_g1_i1	TR14570|c0_g1_i1|m.1324	PF00413.19	Peptidase_M10	Matrixin	138	288	E:1.8e-49
TR14596|c0_g1	TR14596|c0_g1_i1	TR14596|c0_g1_i1|m.1327	PF00520.26	Ion_trans	Ion transport protein	31	107	E:3.5e-13
TR14608|c0_g1	TR14608|c0_g1_i1	TR14608|c0_g1_i1|m.1328	PF07686.12	V-set	Immunoglobulin V-set domain	23	113	E:2.9e-08
TR14608|c0_g1	TR14608|c0_g1_i1	TR14608|c0_g1_i1|m.1328	PF13895.1	Ig_2	Immunoglobulin domain	28	107	E:0.23
TR14637|c0_g1	TR14637|c0_g1_i1	TR14637|c0_g1_i1|m.1333	PF10601.4	zf-LITAF-like	LITAF-like zinc ribbon domain	105	174	E:5.5e-21
TR14639|c0_g1	TR14639|c0_g1_i1	TR14639|c0_g1_i1|m.1334	PF13920.1	zf-C3HC4_3	Zinc finger, C3HC4 type (RING finger)	13	59	E:4.3e-07
TR14639|c0_g1	TR14639|c0_g1_i1	TR14639|c0_g1_i1|m.1334	PF13912.1	zf-C2H2_6	C2H2-type zinc finger	14	18	E:2800
TR14639|c0_g1	TR14639|c0_g1_i1	TR14639|c0_g1_i1|m.1334	PF15227.1	zf-C3HC4_4	zinc finger of C3HC4-type, RING	15	54	E:1.4e-10
TR14639|c0_g1	TR14639|c0_g1_i1	TR14639|c0_g1_i1|m.1334	PF00097.20	zf-C3HC4	Zinc finger, C3HC4 type (RING finger)	15	54	E:1.9e-09
TR14639|c0_g1	TR14639|c0_g1_i1	TR14639|c0_g1_i1|m.1334	PF13923.1	zf-C3HC4_2	Zinc finger, C3HC4 type (RING finger)	15	54	E:1.7e-08
TR14639|c0_g1	TR14639|c0_g1_i1	TR14639|c0_g1_i1|m.1334	PF13639.1	zf-RING_2	Ring finger domain	15	55	E:1.1e-06
TR14639|c0_g1	TR14639|c0_g1_i1	TR14639|c0_g1_i1|m.1334	PF13912.1	zf-C2H2_6	C2H2-type zinc finger	50	65	E:0.013
TR14639|c0_g1	TR14639|c0_g1_i1	TR14639|c0_g1_i1|m.1334	PF13912.1	zf-C2H2_6	C2H2-type zinc finger	105	115	E:230
TR14639|c0_g1	TR14639|c0_g1_i1	TR14639|c0_g1_i1|m.1334	PF00643.19	zf-B_box	B-box zinc finger	143	179	E:2.1e-07
TR14639|c0_g1	TR14639|c0_g1_i1	TR14639|c0_g1_i1|m.1334	PF13912.1	zf-C2H2_6	C2H2-type zinc finger	168	175	E:8000
TR14648|c0_g1	TR14648|c0_g1_i1	TR14648|c0_g1_i1|m.1336	PF13520.1	AA_permease_2	Amino acid permease	30	215	E:1.8e-20
TR14648|c0_g1	TR14648|c0_g1_i1	TR14648|c0_g1_i1|m.1336	PF00324.16	AA_permease	Amino acid permease	36	207	E:6.2e-13
TR14653|c0_g1	TR14653|c0_g1_i1	TR14653|c0_g1_i1|m.1337	PF13923.1	zf-C3HC4_2	Zinc finger, C3HC4 type (RING finger)	2	33	E:0.00038
TR14660|c0_g1	TR14660|c0_g1_i1	TR14660|c0_g1_i1|m.1339	PF12796.2	Ank_2	Ankyrin repeats (3 copies)	166	249	E:7.7e-11
TR14660|c0_g1	TR14660|c0_g1_i1	TR14660|c0_g1_i1|m.1339	PF13637.1	Ank_4	Ankyrin repeats (many copies)	196	237	E:6.7e-07
TR14660|c0_g1	TR14660|c0_g1_i1	TR14660|c0_g1_i1|m.1339	PF12796.2	Ank_2	Ankyrin repeats (3 copies)	198	289	E:1.1e-17
TR14660|c0_g1	TR14660|c0_g1_i1	TR14660|c0_g1_i1|m.1339	PF00023.25	Ank	Ankyrin repeat	226	258	E:0.0015
TR14660|c0_g1	TR14660|c0_g1_i1	TR14660|c0_g1_i1|m.1339	PF13637.1	Ank_4	Ankyrin repeats (many copies)	246	281	E:0.00014
TR14660|c0_g1	TR14660|c0_g1_i1	TR14660|c0_g1_i1|m.1339	PF00023.25	Ank	Ankyrin repeat	260	291	E:1.9e-05
TR14660|c0_g1	TR14660|c0_g1_i1	TR14660|c0_g1_i1|m.1339	PF13606.1	Ank_3	Ankyrin repeat	261	288	E:0.0029
TR14670|c0_g1	TR14670|c0_g1_i1	TR14670|c0_g1_i1|m.1340	PF14906.1	DUF4495	Domain of unknown function (DUF4495)	1	228	E:7.9e-72
TR14690|c0_g1	TR14690|c0_g1_i1	TR14690|c0_g1_i1|m.1342	PF15018.1	InaF-motif	TRP-interacting helix	31	66	E:3.6e-18
TR14704|c0_g1	TR14704|c0_g1_i1	TR14704|c0_g1_i1|m.1344	PF13833.1	EF-hand_8	EF-hand domain pair	47	74	E:0.035
TR14704|c0_g1	TR14704|c0_g1_i1	TR14704|c0_g1_i1|m.1344	PF13405.1	EF-hand_6	EF-hand domain	48	74	E:0.00027
TR14704|c0_g1	TR14704|c0_g1_i1	TR14704|c0_g1_i1|m.1344	PF13499.1	EF-hand_7	EF-hand domain pair	49	112	E:1.3e-12
TR14704|c0_g1	TR14704|c0_g1_i1	TR14704|c0_g1_i1|m.1344	PF13202.1	EF-hand_5	EF hand	49	72	E:0.0018
TR14704|c0_g1	TR14704|c0_g1_i1	TR14704|c0_g1_i1|m.1344	PF13833.1	EF-hand_8	EF-hand domain pair	94	113	E:0.0017
TR14727|c0_g1	TR14727|c0_g1_i1	TR14727|c0_g1_i1|m.1347	PF00092.23	VWA	von Willebrand factor type A domain	19	192	E:3.4e-47
TR14727|c0_g1	TR14727|c0_g1_i1	TR14727|c0_g1_i1|m.1347	PF13519.1	VWA_2	von Willebrand factor type A domain	19	176	E:6.4e-16
TR14727|c0_g1	TR14727|c0_g1_i1	TR14727|c0_g1_i1|m.1347	PF13768.1	VWA_3	von Willebrand factor type A domain	19	158	E:3.1e-05
TR14728|c0_g1	TR14728|c0_g1_i1	TR14728|c0_g1_i1|m.1349	PF07714.12	Pkinase_Tyr	Protein tyrosine kinase	2	125	E:3.5e-24
TR14728|c0_g1	TR14728|c0_g1_i1	TR14728|c0_g1_i1|m.1349	PF00069.20	Pkinase	Protein kinase domain	3	125	E:8.6e-41
TR14739|c0_g1	TR14739|c0_g1_i1	TR14739|c0_g1_i1|m.1351	PF13912.1	zf-C2H2_6	C2H2-type zinc finger	4	27	E:0.0044
TR14739|c0_g1	TR14739|c0_g1_i1	TR14739|c0_g1_i1|m.1351	PF00096.21	zf-C2H2	Zinc finger, C2H2 type	5	27	E:0.0031
TR14739|c0_g1	TR14739|c0_g1_i1	TR14739|c0_g1_i1|m.1351	PF13894.1	zf-C2H2_4	C2H2-type zinc finger	5	27	E:0.0011
TR14739|c0_g1	TR14739|c0_g1_i1	TR14739|c0_g1_i1|m.1351	PF12874.2	zf-met	Zinc-finger of C2H2 type	6	27	E:0.048
TR14739|c0_g1	TR14739|c0_g1_i1	TR14739|c0_g1_i1|m.1351	PF13465.1	zf-H2C2_2	Zinc-finger double domain	39	61	E:6.6e-06
TR14739|c0_g1	TR14739|c0_g1_i1	TR14739|c0_g1_i1|m.1351	PF13912.1	zf-C2H2_6	C2H2-type zinc finger	40	46	E:2100
TR14739|c0_g1	TR14739|c0_g1_i1	TR14739|c0_g1_i1|m.1351	PF00096.21	zf-C2H2	Zinc finger, C2H2 type	50	72	E:0.00023
TR14739|c0_g1	TR14739|c0_g1_i1	TR14739|c0_g1_i1|m.1351	PF13912.1	zf-C2H2_6	C2H2-type zinc finger	50	60	E:6.1
TR14739|c0_g1	TR14739|c0_g1_i1	TR14739|c0_g1_i1|m.1351	PF13894.1	zf-C2H2_4	C2H2-type zinc finger	52	72	E:0.031
TR14739|c0_g1	TR14739|c0_g1_i1	TR14739|c0_g1_i1|m.1351	PF13913.1	zf-C2HC_2	zinc-finger of a C2HC-type	52	70	E:0.29
TR14739|c0_g1	TR14739|c0_g1_i1	TR14739|c0_g1_i1|m.1351	PF00096.21	zf-C2H2	Zinc finger, C2H2 type	78	100	E:7.9e-05
TR14739|c0_g1	TR14739|c0_g1_i1	TR14739|c0_g1_i1|m.1351	PF13894.1	zf-C2H2_4	C2H2-type zinc finger	80	100	E:0.1
TR14739|c0_g1	TR14739|c0_g1_i1	TR14739|c0_g1_i1|m.1351	PF13912.1	zf-C2H2_6	C2H2-type zinc finger	80	87	E:57
TR14739|c0_g1	TR14739|c0_g1_i1	TR14739|c0_g1_i1|m.1351	PF13465.1	zf-H2C2_2	Zinc-finger double domain	93	109	E:7.8e-05
TR14750|c0_g1	TR14750|c0_g1_i1	TR14750|c0_g1_i1|m.1352	PF00093.13	VWC	von Willebrand factor type C domain	62	118	E:1.4e-07
TR14750|c0_g1	TR14750|c0_g1_i1	TR14750|c0_g1_i1|m.1352	PF00093.13	VWC	von Willebrand factor type C domain	121	177	E:8.6e-09
TR14750|c0_g1	TR14750|c0_g1_i1	TR14750|c0_g1_i1|m.1352	PF00093.13	VWC	von Willebrand factor type C domain	180	236	E:2.5e-09
TR14750|c0_g1	TR14750|c0_g1_i1	TR14750|c0_g1_i1|m.1352	PF00093.13	VWC	von Willebrand factor type C domain	239	295	E:6.2e-09
TR14750|c0_g1	TR14750|c0_g1_i1	TR14750|c0_g1_i1|m.1352	PF00093.13	VWC	von Willebrand factor type C domain	298	356	E:1.3e-09
TR14865|c0_g1	TR14865|c0_g1_i1	TR14865|c0_g1_i1|m.1366	PF00344.15	SecY	SecY translocase	1	112	E:3.1e-40
TR14938|c0_g1	TR14938|c0_g1_i1	TR14938|c0_g1_i1|m.1370	PF07894.7	DUF1669	Protein of unknown function (DUF1669)	2	113	E:7.5e-49
TR14998|c0_g1	TR14998|c0_g1_i1	TR14998|c0_g1_i1|m.1372	PF13465.1	zf-H2C2_2	Zinc-finger double domain	3	24	E:7.2e-09
TR14998|c0_g1	TR14998|c0_g1_i1	TR14998|c0_g1_i1|m.1372	PF13912.1	zf-C2H2_6	C2H2-type zinc finger	13	37	E:0.0011
TR14998|c0_g1	TR14998|c0_g1_i1	TR14998|c0_g1_i1|m.1372	PF00096.21	zf-C2H2	Zinc finger, C2H2 type	14	36	E:2.2e-06
TR14998|c0_g1	TR14998|c0_g1_i1	TR14998|c0_g1_i1|m.1372	PF13894.1	zf-C2H2_4	C2H2-type zinc finger	14	36	E:2.2e-05
TR14998|c0_g1	TR14998|c0_g1_i1	TR14998|c0_g1_i1|m.1372	PF13913.1	zf-C2HC_2	zinc-finger of a C2HC-type	15	34	E:0.032
TR14998|c0_g1	TR14998|c0_g1_i1	TR14998|c0_g1_i1|m.1372	PF13465.1	zf-H2C2_2	Zinc-finger double domain	28	51	E:5.9e-07
TR14998|c0_g1	TR14998|c0_g1_i1	TR14998|c0_g1_i1|m.1372	PF00096.21	zf-C2H2	Zinc finger, C2H2 type	42	64	E:4.1e-06
TR14998|c0_g1	TR14998|c0_g1_i1	TR14998|c0_g1_i1|m.1372	PF13894.1	zf-C2H2_4	C2H2-type zinc finger	42	64	E:0.0032
TR14998|c0_g1	TR14998|c0_g1_i1	TR14998|c0_g1_i1|m.1372	PF13912.1	zf-C2H2_6	C2H2-type zinc finger	42	54	E:0.025
TR14998|c0_g1	TR14998|c0_g1_i1	TR14998|c0_g1_i1|m.1372	PF13913.1	zf-C2HC_2	zinc-finger of a C2HC-type	43	61	E:0.52
TR14998|c0_g1	TR14998|c0_g1_i1	TR14998|c0_g1_i1|m.1372	PF13465.1	zf-H2C2_2	Zinc-finger double domain	56	80	E:8.1e-05
TR14998|c0_g1	TR14998|c0_g1_i1	TR14998|c0_g1_i1|m.1372	PF00096.21	zf-C2H2	Zinc finger, C2H2 type	70	92	E:3.2e-05
TR14998|c0_g1	TR14998|c0_g1_i1	TR14998|c0_g1_i1|m.1372	PF13894.1	zf-C2H2_4	C2H2-type zinc finger	70	92	E:2.7e-05
TR14998|c0_g1	TR14998|c0_g1_i1	TR14998|c0_g1_i1|m.1372	PF13912.1	zf-C2H2_6	C2H2-type zinc finger	70	93	E:0.52
TR14998|c0_g1	TR14998|c0_g1_i1	TR14998|c0_g1_i1|m.1372	PF13913.1	zf-C2HC_2	zinc-finger of a C2HC-type	71	89	E:0.26
TR14998|c0_g1	TR14998|c0_g1_i1	TR14998|c0_g1_i1|m.1372	PF13912.1	zf-C2H2_6	C2H2-type zinc finger	97	114	E:5.5
TR14998|c0_g1	TR14998|c0_g1_i1	TR14998|c0_g1_i1|m.1372	PF00096.21	zf-C2H2	Zinc finger, C2H2 type	98	120	E:0.0024
TR14998|c0_g1	TR14998|c0_g1_i1	TR14998|c0_g1_i1|m.1372	PF13894.1	zf-C2H2_4	C2H2-type zinc finger	98	120	E:0.15
TR14998|c0_g1	TR14998|c0_g1_i1	TR14998|c0_g1_i1|m.1372	PF13465.1	zf-H2C2_2	Zinc-finger double domain	113	132	E:9.6e-08
TR14998|c0_g1	TR14998|c0_g1_i1	TR14998|c0_g1_i1|m.1372	PF13912.1	zf-C2H2_6	C2H2-type zinc finger	125	132	E:38
TR15007|c0_g1	TR15007|c0_g1_i1	TR15007|c0_g1_i1|m.1373	PF00089.21	Trypsin	Trypsin	2	122	E:8.9e-17
TR15012|c0_g1	TR15012|c0_g1_i1	TR15012|c0_g1_i1|m.1374	PF00640.18	PID	Phosphotyrosine interaction domain (PTB/PID)	1	81	E:6.4e-06
TR15056|c0_g1	TR15056|c0_g1_i1	TR15056|c0_g1_i1|m.1383	PF00431.15	CUB	CUB domain	1	50	E:6.8e-10
TR15056|c0_g1	TR15056|c0_g1_i1	TR15056|c0_g1_i1|m.1383	PF00431.15	CUB	CUB domain	54	162	E:4.7e-31
TR15063|c0_g1	TR15063|c0_g1_i1	TR15063|c0_g1_i1|m.1385	PF00001.16	7tm_1	7 transmembrane receptor (rhodopsin family)	11	114	E:2.5e-12
TR15068|c0_g1	TR15068|c0_g1_i1	TR15068|c0_g1_i1|m.1386	PF00083.19	Sugar_tr	Sugar (and other) transporter	7	250	E:5.1e-50
TR15068|c0_g1	TR15068|c0_g1_i1	TR15068|c0_g1_i1|m.1386	PF07690.11	MFS_1	Major Facilitator Superfamily	23	247	E:6.1e-17
TR15085|c0_g1	TR15085|c0_g1_i1	TR15085|c0_g1_i1|m.1388	PF10328.4	7TM_GPCR_Srx	Serpentine type 7TM GPCR chemoreceptor Srx	37	211	E:4.6e-07
TR15085|c0_g1	TR15085|c0_g1_i1	TR15085|c0_g1_i1|m.1388	PF10320.4	7TM_GPCR_Srsx	Serpentine type 7TM GPCR chemoreceptor Srsx	39	310	E:4e-09
TR15085|c0_g1	TR15085|c0_g1_i1	TR15085|c0_g1_i1|m.1388	PF00001.16	7tm_1	7 transmembrane receptor (rhodopsin family)	45	296	E:1e-49
TR15144|c0_g1	TR15144|c0_g1_i1	TR15144|c0_g1_i1|m.1393	PF00078.22	RVT_1	Reverse transcriptase (RNA-dependent DNA polymerase)	3	100	E:2.7e-16
TR15232|c0_g1	TR15232|c0_g1_i1	TR15232|c0_g1_i1|m.1400	PF00001.16	7tm_1	7 transmembrane receptor (rhodopsin family)	1	108	E:1.1e-24
TR15232|c0_g1	TR15232|c0_g1_i1	TR15232|c0_g1_i1|m.1400	PF10320.4	7TM_GPCR_Srsx	Serpentine type 7TM GPCR chemoreceptor Srsx	1	108	E:7.3e-07
TR15249|c0_g1	TR15249|c0_g1_i1	TR15249|c0_g1_i1|m.1405	PF00620.22	RhoGAP	RhoGAP domain	77	102	E:1.4e-05
TR15260|c0_g1	TR15260|c0_g1_i1	TR15260|c0_g1_i1|m.1408	PF01576.14	Myosin_tail_1	Myosin tail	4	107	E:3.3e-36
TR15301|c0_g1	TR15301|c0_g1_i1	TR15301|c0_g1_i1|m.1412	PF03370.8	CBM_21	Putative phosphatase regulatory subunit	143	249	E:1.6e-30
TR15316|c0_g1	TR15316|c0_g1_i1	TR15316|c0_g1_i1|m.1416	PF00665.21	rve	Integrase core domain	5	100	E:3e-23
TR15351|c0_g1	TR15351|c0_g1_i1	TR15351|c0_g1_i1|m.1419	PF00045.14	Hemopexin	Hemopexin	11	55	E:6.2e-10
TR15352|c0_g2	TR15352|c0_g2_i1	TR15352|c0_g2_i1|m.1420	PF00653.16	BIR	Inhibitor of Apoptosis domain	17	86	E:1.5e-21
TR15378|c0_g1	TR15378|c0_g1_i1	TR15378|c0_g1_i1|m.1424	PF00804.20	Syntaxin	Syntaxin	40	109	E:1.2e-06
TR15407|c0_g1	TR15407|c0_g1_i1	TR15407|c0_g1_i1|m.1428	PF01442.13	Apolipoprotein	Apolipoprotein A1/A4/E domain	33	224	E:1.5
TR15407|c0_g1	TR15407|c0_g1_i1	TR15407|c0_g1_i1|m.1428	PF01442.13	Apolipoprotein	Apolipoprotein A1/A4/E domain	230	289	E:5.3
TR15532|c0_g1	TR15532|c0_g1_i1	TR15532|c0_g1_i1|m.1430	PF13347.1	MFS_2	MFS/sugar transport protein	67	126	E:1.7e-10
TR15561|c0_g1	TR15561|c0_g1_i1	TR15561|c0_g1_i1|m.1431	PF12780.2	AAA_8	P-loop containing dynein motor region D4	1	161	E:2.2e-35
TR15616|c0_g1	TR15616|c0_g1_i1	TR15616|c0_g1_i1|m.1435	PF00090.14	TSP_1	Thrombospondin type 1 domain	45	95	E:1.8e-12
TR15635|c0_g1	TR15635|c0_g1_i1	TR15635|c0_g1_i1|m.1440	PF09067.5	EpoR_lig-bind	Erythropoietin receptor, ligand binding	1	63	E:8.7e-15
TR15659|c0_g1	TR15659|c0_g1_i1	TR15659|c0_g1_i1|m.1442	PF00023.25	Ank	Ankyrin repeat	19	40	E:0.00086
TR15659|c0_g1	TR15659|c0_g1_i1	TR15659|c0_g1_i1|m.1442	PF13637.1	Ank_4	Ankyrin repeats (many copies)	19	89	E:1.5e-06
TR15659|c0_g1	TR15659|c0_g1_i1	TR15659|c0_g1_i1|m.1442	PF13606.1	Ank_3	Ankyrin repeat	19	41	E:0.0021
TR15659|c0_g1	TR15659|c0_g1_i1	TR15659|c0_g1_i1|m.1442	PF12796.2	Ank_2	Ankyrin repeats (3 copies)	19	93	E:4.6e-11
TR15659|c0_g1	TR15659|c0_g1_i1	TR15659|c0_g1_i1|m.1442	PF00023.25	Ank	Ankyrin repeat	69	92	E:8.5e-09
TR15659|c0_g1	TR15659|c0_g1_i1	TR15659|c0_g1_i1|m.1442	PF13606.1	Ank_3	Ankyrin repeat	69	92	E:6.6e-06
TR15742|c0_g1	TR15742|c0_g1_i1	TR15742|c0_g1_i1|m.1447	PF14857.1	TMEM151	TMEM151 family	1	113	E:1.1e-40
TR15844|c0_g1	TR15844|c0_g1_i1	TR15844|c0_g1_i1|m.1455	PF07716.10	bZIP_2	Basic region leucine zipper	38	89	E:2e-14
TR15844|c0_g1	TR15844|c0_g1_i1	TR15844|c0_g1_i1|m.1455	PF00170.16	bZIP_1	bZIP transcription factor	45	90	E:3.1e-06
TR15864|c0_g1	TR15864|c0_g1_i1	TR15864|c0_g1_i1|m.1457	PF13765.1	PRY	SPRY-associated domain	25	71	E:1.3e-19
TR15864|c0_g1	TR15864|c0_g1_i1	TR15864|c0_g1_i1|m.1457	PF00622.23	SPRY	SPRY domain	76	123	E:8.5e-08
TR15866|c0_g1	TR15866|c0_g1_i1	TR15866|c0_g1_i1|m.1458	PF10343.4	DUF2419	Protein of unknown function (DUF2419)	2	121	E:6.9e-38
TR15935|c0_g1	TR15935|c0_g1_i1	TR15935|c0_g1_i1|m.1464	PF04904.8	NCD1	NAB conserved region 1 (NCD1)	20	101	E:2e-47
TR15973|c0_g1	TR15973|c0_g1_i1	TR15973|c0_g1_i1|m.1467	PF05970.9	PIF1	PIF1-like helicase	9	146	E:2.6e-18
TR15973|c0_g1	TR15973|c0_g1_i1	TR15973|c0_g1_i1|m.1467	PF13604.1	AAA_30	AAA domain	11	166	E:1.9e-08
TR15974|c0_g1	TR15974|c0_g1_i1	TR15974|c0_g1_i1|m.1468	PF03732.12	Retrotrans_gag	Retrotransposon gag protein	8	75	E:1.9e-08
TR15984|c0_g1	TR15984|c0_g1_i1	TR15984|c0_g1_i1|m.1469	PF05916.6	Sld5	GINS complex protein	53	112	E:5.6e-05
TR16001|c0_g1	TR16001|c0_g1_i1	TR16001|c0_g1_i1|m.1472	PF01442.13	Apolipoprotein	Apolipoprotein A1/A4/E domain	12	134	E:0.0089
TR16208|c0_g1	TR16208|c0_g1_i1	TR16208|c0_g1_i1|m.1488	PF02992.9	Transposase_21	Transposase family tnp2	7	93	E:1.9e-06
TR16267|c0_g1	TR16267|c0_g1_i1	TR16267|c0_g1_i1|m.1491	PF02828.11	L27	L27 domain	17	51	E:6e-07
TR16267|c0_g1	TR16267|c0_g1_i1	TR16267|c0_g1_i1|m.1491	PF00595.19	PDZ	PDZ domain (Also known as DHR or GLGF)	68	142	E:3e-12
TR16267|c0_g1	TR16267|c0_g1_i1	TR16267|c0_g1_i1|m.1491	PF13180.1	PDZ_2	PDZ domain	78	134	E:1.5e-07
TR16366|c0_g1	TR16366|c0_g1_i1	TR16366|c0_g1_i1|m.1495	PF03066.10	Nucleoplasmin	Nucleoplasmin	7	144	E:7.9e-49
TR16370|c0_g1	TR16370|c0_g1_i1	TR16370|c0_g1_i1|m.1496	PF00057.13	Ldl_recept_a	Low-density lipoprotein receptor domain class A	1	37	E:5.2e-07
TR16370|c0_g1	TR16370|c0_g1_i1	TR16370|c0_g1_i1|m.1496	PF00057.13	Ldl_recept_a	Low-density lipoprotein receptor domain class A	40	76	E:1.1e-09
TR16370|c0_g1	TR16370|c0_g1_i1	TR16370|c0_g1_i1|m.1496	PF00057.13	Ldl_recept_a	Low-density lipoprotein receptor domain class A	85	115	E:3.4e-07
TR16370|c0_g1	TR16370|c0_g1_i1	TR16370|c0_g1_i1|m.1496	PF00057.13	Ldl_recept_a	Low-density lipoprotein receptor domain class A	123	159	E:7.4e-07
TR16384|c0_g1	TR16384|c0_g1_i1	TR16384|c0_g1_i1|m.1499	PF05380.8	Peptidase_A17	Pao retrotransposon peptidase	36	101	E:6.6e-18
TR16400|c0_g1	TR16400|c0_g1_i2	TR16400|c0_g1_i2|m.1500	PF02363.14	C_tripleX	Cysteine rich repeat	17	30	E:4.6
TR16400|c0_g1	TR16400|c0_g1_i2	TR16400|c0_g1_i2|m.1500	PF02363.14	C_tripleX	Cysteine rich repeat	64	77	E:4.6
TR16400|c0_g1	TR16400|c0_g1_i2	TR16400|c0_g1_i2|m.1500	PF02363.14	C_tripleX	Cysteine rich repeat	84	86	E:9200
TR16524|c0_g1	TR16524|c0_g1_i1	TR16524|c0_g1_i1|m.1507	PF03281.9	Mab-21	Mab-21 protein	134	217	E:1.9e-10
TR16569|c0_g1	TR16569|c0_g1_i1	TR16569|c0_g1_i1|m.1514	PF03567.9	Sulfotransfer_2	Sulfotransferase family	3	88	E:1.7e-07
TR16573|c0_g1	TR16573|c0_g1_i1	TR16573|c0_g1_i1|m.1516	PF00046.24	Homeobox	Homeobox domain	124	155	E:1.3e-07
TR16582|c0_g1	TR16582|c0_g1_i1	TR16582|c0_g1_i1|m.1518	PF12777.2	MT	Microtubule-binding stalk of dynein motor	15	71	E:8.1e-09
TR16601|c0_g1	TR16601|c0_g1_i1	TR16601|c0_g1_i1|m.1520	PF10324.4	7TM_GPCR_Srw	Serpentine type 7TM GPCR chemoreceptor Srw	27	110	E:5.3e-05
TR16601|c0_g1	TR16601|c0_g1_i1	TR16601|c0_g1_i1|m.1520	PF00001.16	7tm_1	7 transmembrane receptor (rhodopsin family)	28	94	E:1.3e-13
TR16626|c0_g1	TR16626|c0_g1_i1	TR16626|c0_g1_i1|m.1522	PF07714.12	Pkinase_Tyr	Protein tyrosine kinase	28	119	E:8.5e-07
TR16626|c0_g1	TR16626|c0_g1_i1	TR16626|c0_g1_i1|m.1522	PF00069.20	Pkinase	Protein kinase domain	31	122	E:9.6e-20
TR16674|c0_g1	TR16674|c0_g1_i1	TR16674|c0_g1_i1|m.1527	PF01825.16	GPS	Latrophilin/CL-1-like GPS domain	29	73	E:1.8e-13
TR16825|c0_g1	TR16825|c0_g1_i1	TR16825|c0_g1_i1|m.1531	PF00350.18	Dynamin_N	Dynamin family	44	161	E:8.9e-29
TR16828|c0_g1	TR16828|c0_g1_i1	TR16828|c0_g1_i1|m.1532	PF00250.13	Fork_head	Fork head domain	3	53	E:4e-18
TR16848|c0_g1	TR16848|c0_g1_i1	TR16848|c0_g1_i1|m.1537	PF00001.16	7tm_1	7 transmembrane receptor (rhodopsin family)	2	104	E:7.1e-18
TR16855|c0_g1	TR16855|c0_g1_i1	TR16855|c0_g1_i1|m.1538	PF15007.1	CEP44	Centrosomal spindle body, CEP44	1	126	E:3e-49
TR16860|c0_g1	TR16860|c0_g1_i1	TR16860|c0_g1_i1|m.1539	PF00804.20	Syntaxin	Syntaxin	1	47	E:5.9e-13
TR16860|c0_g1	TR16860|c0_g1_i1	TR16860|c0_g1_i1|m.1539	PF05739.14	SNARE	SNARE domain	113	170	E:5.8e-19
TR16861|c0_g1	TR16861|c0_g1_i1	TR16861|c0_g1_i1|m.1540	PF08266.7	Cadherin_2	Cadherin-like	27	110	E:1.5e-25
TR16878|c0_g1	TR16878|c0_g1_i1	TR16878|c0_g1_i1|m.1545	PF01821.13	ANATO	Anaphylotoxin-like domain	65	100	E:3.6e-14
TR16931|c0_g1	TR16931|c0_g1_i1	TR16931|c0_g1_i1|m.1548	PF00620.22	RhoGAP	RhoGAP domain	1	117	E:2.8e-34
TR17048|c0_g1	TR17048|c0_g1_i1	TR17048|c0_g1_i1|m.1555	PF00520.26	Ion_trans	Ion transport protein	137	241	E:1.2e-29
TR17149|c0_g1	TR17149|c0_g1_i1	TR17149|c0_g1_i1|m.1565	PF00078.22	RVT_1	Reverse transcriptase (RNA-dependent DNA polymerase)	15	115	E:1.6e-17
TR17149|c0_g1	TR17149|c0_g1_i1	TR17149|c0_g1_i1|m.1564	PF00078.22	RVT_1	Reverse transcriptase (RNA-dependent DNA polymerase)	9	135	E:5.3e-19
TR17177|c0_g1	TR17177|c0_g1_i1	TR17177|c0_g1_i1|m.1569	PF00909.16	Ammonium_transp	Ammonium Transporter Family	29	201	E:2.2e-21
TR17178|c0_g1	TR17178|c0_g1_i1	TR17178|c0_g1_i1|m.1571	PF00078.22	RVT_1	Reverse transcriptase (RNA-dependent DNA polymerase)	34	147	E:1.3e-13
TR17190|c0_g1	TR17190|c0_g1_i1	TR17190|c0_g1_i1|m.1572	PF10320.4	7TM_GPCR_Srsx	Serpentine type 7TM GPCR chemoreceptor Srsx	70	167	E:3.2e-06
TR17190|c0_g1	TR17190|c0_g1_i1	TR17190|c0_g1_i1|m.1572	PF00001.16	7tm_1	7 transmembrane receptor (rhodopsin family)	75	182	E:8.3e-27
TR17230|c0_g1	TR17230|c0_g1_i1	TR17230|c0_g1_i1|m.1576	PF00665.21	rve	Integrase core domain	2	90	E:4.9e-19
TR17230|c0_g1	TR17230|c0_g1_i1	TR17230|c0_g1_i1|m.1575	PF09337.5	zf-H2C2	His(2)-Cys(2) zinc finger	85	119	E:1.8e-05
TR17252|c0_g1	TR17252|c0_g1_i1	TR17252|c0_g1_i1|m.1577	PF12360.3	Pax7	Paired box protein 7	1	35	E:7.9e-07
TR17303|c0_g1	TR17303|c0_g1_i1	TR17303|c0_g1_i1|m.1579	PF02463.14	SMC_N	RecF/RecN/SMC N terminal domain	3	112	E:2.5e-31
TR17303|c0_g1	TR17303|c0_g1_i1	TR17303|c0_g1_i1|m.1579	PF13555.1	AAA_29	P-loop containing region of AAA domain	4	53	E:1.7e-09
TR17303|c0_g1	TR17303|c0_g1_i1	TR17303|c0_g1_i1|m.1579	PF13175.1	AAA_15	AAA ATPase domain	5	55	E:8.7e-08
TR17303|c0_g1	TR17303|c0_g1_i1	TR17303|c0_g1_i1|m.1579	PF13476.1	AAA_23	AAA domain	7	99	E:8.5e-15
TR17303|c0_g1	TR17303|c0_g1_i1	TR17303|c0_g1_i1|m.1579	PF13304.1	AAA_21	AAA domain	27	52	E:2.9e-09
TR17376|c0_g1	TR17376|c0_g1_i1	TR17376|c0_g1_i1|m.1584	PF00028.12	Cadherin	Cadherin domain	2	34	E:1.1e-06
TR17376|c0_g1	TR17376|c0_g1_i1	TR17376|c0_g1_i1|m.1584	PF00028.12	Cadherin	Cadherin domain	51	135	E:2e-10
TR17383|c0_g1	TR17383|c0_g1_i1	TR17383|c0_g1_i1|m.1585	PF00058.12	Ldl_recept_b	Low-density lipoprotein receptor repeat class B	1	22	E:0.00033
TR17383|c0_g1	TR17383|c0_g1_i1	TR17383|c0_g1_i1|m.1585	PF00058.12	Ldl_recept_b	Low-density lipoprotein receptor repeat class B	26	67	E:9e-10
TR17621|c0_g1	TR17621|c0_g1_i1	TR17621|c0_g1_i1|m.1597	PF02736.14	Myosin_N	Myosin N-terminal SH3-like domain	35	76	E:6.9e-16
TR17621|c0_g1	TR17621|c0_g1_i1	TR17621|c0_g1_i1|m.1597	PF00063.16	Myosin_head	Myosin head (motor domain)	89	178	E:1.4e-34
TR17634|c0_g1	TR17634|c0_g1_i1	TR17634|c0_g1_i1|m.1598	PF14817.1	HAUS5	HAUS augmin-like complex subunit 5	1	160	E:1.7e-52
TR17641|c0_g1	TR17641|c0_g1_i1	TR17641|c0_g1_i1|m.1599	PF01391.13	Collagen	Collagen triple helix repeat (20 copies)	5	61	E:5.2e-09
TR17641|c0_g1	TR17641|c0_g1_i1	TR17641|c0_g1_i1|m.1599	PF01391.13	Collagen	Collagen triple helix repeat (20 copies)	53	107	E:3.7e-09
TR17644|c0_g1	TR17644|c0_g1_i1	TR17644|c0_g1_i1|m.1600	PF00030.14	Crystall	Beta/Gamma crystallin	2	72	E:7.2e-27
TR17644|c0_g1	TR17644|c0_g1_i1	TR17644|c0_g1_i1|m.1600	PF00030.14	Crystall	Beta/Gamma crystallin	80	161	E:1.1e-28
TR17652|c0_g1	TR17652|c0_g1_i1	TR17652|c0_g1_i1|m.1601	PF00520.26	Ion_trans	Ion transport protein	169	361	E:7.5e-46
TR17764|c0_g1	TR17764|c0_g1_i1	TR17764|c0_g1_i1|m.1606	PF06817.9	RVT_thumb	Reverse transcriptase thumb domain	7	64	E:9.2e-05
TR17829|c0_g1	TR17829|c0_g1_i1	TR17829|c0_g1_i1|m.1614	PF11977.3	RNase_Zc3h12a	Zc3h12a-like Ribonuclease NYN domain	159	210	E:1.4e-20
TR17832|c0_g1	TR17832|c0_g1_i1	TR17832|c0_g1_i1|m.1615	PF00028.12	Cadherin	Cadherin domain	50	133	E:1.4e-19
TR17840|c0_g1	TR17840|c0_g1_i1	TR17840|c0_g1_i1|m.1616	PF00530.13	SRCR	Scavenger receptor cysteine-rich domain	1	75	E:5.9e-19
TR17875|c0_g1	TR17875|c0_g1_i1	TR17875|c0_g1_i1|m.1621	PF04905.8	NCD2	NAB conserved region 2 (NCD2)	4	132	E:1.5e-57
TR17891|c0_g1	TR17891|c0_g1_i1	TR17891|c0_g1_i1|m.1623	PF03357.16	Snf7	Snf7	17	184	E:3.3e-40
TR17946|c0_g1	TR17946|c0_g1_i1	TR17946|c0_g1_i1|m.1626	PF05773.17	RWD	RWD domain	20	119	E:1.9e-15
TR17995|c0_g1	TR17995|c0_g1_i1	TR17995|c0_g1_i1|m.1630	PF01007.15	IRK	Inward rectifier potassium channel	1	77	E:1.2e-18
TR18017|c0_g1	TR18017|c0_g1_i1	TR18017|c0_g1_i1|m.1633	PF07679.11	I-set	Immunoglobulin I-set domain	142	233	E:2.7e-17
TR18017|c0_g1	TR18017|c0_g1_i1	TR18017|c0_g1_i1|m.1633	PF13927.1	Ig_3	Immunoglobulin domain	147	199	E:0.012
TR18017|c0_g1	TR18017|c0_g1_i1	TR18017|c0_g1_i1|m.1633	PF13895.1	Ig_2	Immunoglobulin domain	150	231	E:1.8e-07
TR18017|c0_g1	TR18017|c0_g1_i1	TR18017|c0_g1_i1|m.1633	PF00047.20	ig	Immunoglobulin domain	156	214	E:0.00018
TR18023|c0_g1	TR18023|c0_g1_i1	TR18023|c0_g1_i1|m.1635	PF04321.12	RmlD_sub_bind	RmlD substrate binding domain	9	176	E:5.5e-13
TR18023|c0_g1	TR18023|c0_g1_i1	TR18023|c0_g1_i1|m.1635	PF01073.14	3Beta_HSD	3-beta hydroxysteroid dehydrogenase/isomerase family	10	279	E:6.5e-74
TR18023|c0_g1	TR18023|c0_g1_i1	TR18023|c0_g1_i1|m.1635	PF01370.16	Epimerase	NAD dependent epimerase/dehydratase family	10	236	E:3.9e-28
TR18023|c0_g1	TR18023|c0_g1_i1	TR18023|c0_g1_i1|m.1635	PF13460.1	NAD_binding_10	NADH(P)-binding	10	190	E:5.1e-11
TR18023|c0_g1	TR18023|c0_g1_i1	TR18023|c0_g1_i1|m.1635	PF02719.10	Polysacc_synt_2	Polysaccharide biosynthesis protein	10	120	E:3.4e-09
TR18023|c0_g1	TR18023|c0_g1_i1	TR18023|c0_g1_i1|m.1635	PF07993.7	NAD_binding_4	Male sterility protein	61	227	E:1e-10
TR18042|c0_g1	TR18042|c0_g1_i1	TR18042|c0_g1_i1|m.1636	PF00069.20	Pkinase	Protein kinase domain	8	104	E:8.5e-25
TR18042|c0_g1	TR18042|c0_g1_i1	TR18042|c0_g1_i1|m.1636	PF07714.12	Pkinase_Tyr	Protein tyrosine kinase	9	122	E:3.8e-14
TR18044|c0_g1	TR18044|c0_g1_i1	TR18044|c0_g1_i1|m.1639	PF00665.21	rve	Integrase core domain	4	90	E:1.2e-21
TR18045|c0_g1	TR18045|c0_g1_i1	TR18045|c0_g1_i1|m.1640	PF00078.22	RVT_1	Reverse transcriptase (RNA-dependent DNA polymerase)	129	253	E:1e-17
TR18049|c0_g1	TR18049|c0_g1_i1	TR18049|c0_g1_i1|m.1641	PF00046.24	Homeobox	Homeobox domain	223	279	E:3.4e-21
TR18050|c0_g1	TR18050|c0_g1_i1	TR18050|c0_g1_i1|m.1643	PF06468.8	Spond_N	Spondin_N	2	55	E:1.3e-22
TR18050|c0_g1	TR18050|c0_g1_i1	TR18050|c0_g1_i1|m.1643	PF00090.14	TSP_1	Thrombospondin type 1 domain	102	151	E:7.6e-06
TR18057|c0_g1	TR18057|c0_g1_i1	TR18057|c0_g1_i1|m.1644	PF00001.16	7tm_1	7 transmembrane receptor (rhodopsin family)	2	110	E:2e-17
TR18068|c0_g1	TR18068|c0_g1_i1	TR18068|c0_g1_i1|m.1645	PF00001.16	7tm_1	7 transmembrane receptor (rhodopsin family)	2	60	E:7.5e-12
TR18068|c0_g1	TR18068|c0_g1_i1	TR18068|c0_g1_i1|m.1645	PF10320.4	7TM_GPCR_Srsx	Serpentine type 7TM GPCR chemoreceptor Srsx	3	75	E:9.7e-05
TR18069|c0_g1	TR18069|c0_g1_i1	TR18069|c0_g1_i1|m.1647	PF03009.12	GDPD	Glycerophosphoryl diester phosphodiesterase family	13	270	E:7e-28
TR18069|c0_g2	TR18069|c0_g2_i1	TR18069|c0_g2_i1|m.1648	PF03009.12	GDPD	Glycerophosphoryl diester phosphodiesterase family	13	152	E:6.7e-25
TR18088|c0_g1	TR18088|c0_g1_i1	TR18088|c0_g1_i1|m.1653	PF07686.12	V-set	Immunoglobulin V-set domain	18	105	E:4.6e-08
TR18088|c0_g1	TR18088|c0_g1_i1	TR18088|c0_g1_i1|m.1653	PF13895.1	Ig_2	Immunoglobulin domain	22	104	E:0.77
TR18088|c0_g1	TR18088|c0_g1_i1	TR18088|c0_g1_i1|m.1653	PF13927.1	Ig_3	Immunoglobulin domain	128	202	E:2.2e-08
TR18088|c0_g1	TR18088|c0_g1_i1	TR18088|c0_g1_i1|m.1653	PF13895.1	Ig_2	Immunoglobulin domain	129	215	E:8.8e-17
TR18088|c0_g1	TR18088|c0_g1_i1	TR18088|c0_g1_i1|m.1653	PF07679.11	I-set	Immunoglobulin I-set domain	134	215	E:9.6e-15
TR18088|c0_g1	TR18088|c0_g1_i1	TR18088|c0_g1_i1|m.1653	PF00047.20	ig	Immunoglobulin domain	144	199	E:2.1e-07
TR18088|c0_g1	TR18088|c0_g1_i1	TR18088|c0_g1_i1|m.1653	PF08205.7	C2-set_2	CD80-like C2-set immunoglobulin domain	144	176	E:0.00025
TR18088|c0_g1	TR18088|c0_g1_i1	TR18088|c0_g1_i1|m.1653	PF13927.1	Ig_3	Immunoglobulin domain	218	297	E:1.1e-10
TR18088|c0_g1	TR18088|c0_g1_i1	TR18088|c0_g1_i1|m.1653	PF07679.11	I-set	Immunoglobulin I-set domain	219	309	E:6.2e-10
TR18088|c0_g1	TR18088|c0_g1_i1	TR18088|c0_g1_i1|m.1653	PF13895.1	Ig_2	Immunoglobulin domain	221	311	E:1.3e-10
TR18088|c0_g1	TR18088|c0_g1_i1	TR18088|c0_g1_i1|m.1653	PF07686.12	V-set	Immunoglobulin V-set domain	226	298	E:2.2e-06
TR18092|c0_g1	TR18092|c0_g1_i1	TR18092|c0_g1_i1|m.1655	PF00386.16	C1q	C1q domain	7	121	E:2.3e-33
TR18249|c0_g1	TR18249|c0_g1_i1	TR18249|c0_g1_i1|m.1669	PF12510.3	Smoothelin	Smoothelin cytoskeleton protein	20	70	E:7.3e-20
TR18257|c0_g1	TR18257|c0_g1_i1	TR18257|c0_g1_i1|m.1670	PF01391.13	Collagen	Collagen triple helix repeat (20 copies)	25	83	E:1.4e-08
TR18270|c0_g1	TR18270|c0_g1_i1	TR18270|c0_g1_i1|m.1674	PF02044.12	Bombesin	Bombesin-like peptide	51	64	E:2.9e-09
TR18423|c0_g1	TR18423|c0_g1_i1	TR18423|c0_g1_i1|m.1690	PF13383.1	Methyltransf_22	Methyltransferase domain	202	306	E:1.1e-09
TR18481|c0_g1	TR18481|c0_g1_i1	TR18481|c0_g1_i1|m.1701	PF02210.19	Laminin_G_2	Laminin G domain	66	200	E:4.4e-19
TR18481|c0_g1	TR18481|c0_g1_i1	TR18481|c0_g1_i1|m.1701	PF00054.18	Laminin_G_1	Laminin G domain	66	202	E:4.5e-12
TR18482|c0_g1	TR18482|c0_g1_i1	TR18482|c0_g1_i1|m.1703	PF13639.1	zf-RING_2	Ring finger domain	78	120	E:8.5e-16
TR18482|c0_g1	TR18482|c0_g1_i1	TR18482|c0_g1_i1|m.1703	PF14634.1	zf-RING_5	zinc-RING finger domain	78	120	E:3.7e-07
TR18482|c0_g1	TR18482|c0_g1_i1	TR18482|c0_g1_i1|m.1703	PF13920.1	zf-C3HC4_3	Zinc finger, C3HC4 type (RING finger)	78	120	E:5.7e-07
TR18482|c0_g1	TR18482|c0_g1_i1	TR18482|c0_g1_i1|m.1703	PF12678.2	zf-rbx1	RING-H2 zinc finger	79	120	E:3.6e-08
TR18482|c0_g1	TR18482|c0_g1_i1	TR18482|c0_g1_i1|m.1703	PF00097.20	zf-C3HC4	Zinc finger, C3HC4 type (RING finger)	79	119	E:3.4e-08
TR18482|c0_g1	TR18482|c0_g1_i1	TR18482|c0_g1_i1|m.1703	PF13923.1	zf-C3HC4_2	Zinc finger, C3HC4 type (RING finger)	79	119	E:5.7e-08
TR18482|c0_g1	TR18482|c0_g1_i1	TR18482|c0_g1_i1|m.1703	PF12861.2	zf-Apc11	Anaphase-promoting complex subunit 11 RING-H2 finger	79	123	E:2.6e-05
TR18482|c0_g2	TR18482|c0_g2_i1	TR18482|c0_g2_i1|m.1704	PF13639.1	zf-RING_2	Ring finger domain	78	120	E:8.5e-16
TR18482|c0_g2	TR18482|c0_g2_i1	TR18482|c0_g2_i1|m.1704	PF14634.1	zf-RING_5	zinc-RING finger domain	78	120	E:3.7e-07
TR18482|c0_g2	TR18482|c0_g2_i1	TR18482|c0_g2_i1|m.1704	PF13920.1	zf-C3HC4_3	Zinc finger, C3HC4 type (RING finger)	78	120	E:5.7e-07
TR18482|c0_g2	TR18482|c0_g2_i1	TR18482|c0_g2_i1|m.1704	PF12678.2	zf-rbx1	RING-H2 zinc finger	79	120	E:3.6e-08
TR18482|c0_g2	TR18482|c0_g2_i1	TR18482|c0_g2_i1|m.1704	PF00097.20	zf-C3HC4	Zinc finger, C3HC4 type (RING finger)	79	119	E:3.4e-08
TR18482|c0_g2	TR18482|c0_g2_i1	TR18482|c0_g2_i1|m.1704	PF13923.1	zf-C3HC4_2	Zinc finger, C3HC4 type (RING finger)	79	119	E:5.7e-08
TR18482|c0_g2	TR18482|c0_g2_i1	TR18482|c0_g2_i1|m.1704	PF12861.2	zf-Apc11	Anaphase-promoting complex subunit 11 RING-H2 finger	79	123	E:2.6e-05
TR18483|c0_g1	TR18483|c0_g1_i1	TR18483|c0_g1_i1|m.1705	PF07686.12	V-set	Immunoglobulin V-set domain	25	131	E:2.4e-05
TR18483|c0_g1	TR18483|c0_g1_i1	TR18483|c0_g1_i1|m.1705	PF07679.11	I-set	Immunoglobulin I-set domain	141	194	E:6.8e-08
TR18483|c0_g1	TR18483|c0_g1_i1	TR18483|c0_g1_i1|m.1705	PF13895.1	Ig_2	Immunoglobulin domain	148	187	E:1.4e-07
TR18483|c0_g1	TR18483|c0_g1_i1	TR18483|c0_g1_i1|m.1705	PF13927.1	Ig_3	Immunoglobulin domain	153	198	E:0.0037
TR18516|c0_g1	TR18516|c0_g1_i1	TR18516|c0_g1_i1|m.1707	PF02319.15	E2F_TDP	E2F/DP family winged-helix DNA-binding domain	37	106	E:4.5e-20
TR18516|c0_g1	TR18516|c0_g1_i1	TR18516|c0_g1_i1|m.1707	PF02319.15	E2F_TDP	E2F/DP family winged-helix DNA-binding domain	154	239	E:3e-22
TR18540|c0_g1	TR18540|c0_g1_i1	TR18540|c0_g1_i1|m.1711	PF00777.13	Glyco_transf_29	Glycosyltransferase family 29 (sialyltransferase)	33	130	E:1.9e-24
TR18542|c0_g1	TR18542|c0_g1_i1	TR18542|c0_g1_i1|m.1712	PF00179.21	UQ_con	Ubiquitin-conjugating enzyme	65	198	E:2.1e-44
TR18566|c0_g1	TR18566|c0_g1_i1	TR18566|c0_g1_i1|m.1716	PF00046.24	Homeobox	Homeobox domain	10	66	E:4e-22
TR18566|c0_g1	TR18566|c0_g1_i1	TR18566|c0_g1_i1|m.1716	PF03529.8	TF_Otx	Otx1 transcription factor	140	205	E:1e-11
TR18658|c0_g1	TR18658|c0_g1_i1	TR18658|c0_g1_i1|m.1724	PF04548.11	AIG1	AIG1 family	12	147	E:2.6e-13
TR18664|c0_g1	TR18664|c0_g1_i1	TR18664|c0_g1_i1|m.1725	PF00097.20	zf-C3HC4	Zinc finger, C3HC4 type (RING finger)	3	39	E:3.8e-05
TR18694|c0_g1	TR18694|c0_g1_i1	TR18694|c0_g1_i1|m.1726	PF03732.12	Retrotrans_gag	Retrotransposon gag protein	32	112	E:5.5e-11
TR18724|c0_g1	TR18724|c0_g1_i1	TR18724|c0_g1_i1|m.1731	PF00852.14	Glyco_transf_10	Glycosyltransferase family 10 (fucosyltransferase)	17	109	E:2.4e-18
TR18745|c0_g1	TR18745|c0_g1_i1	TR18745|c0_g1_i1|m.1732	PF08423.6	Rad51	Rad51	14	164	E:9.6e-17
TR18772|c0_g1	TR18772|c0_g1_i1	TR18772|c0_g1_i1|m.1734	PF00612.22	IQ	IQ calmodulin-binding motif	153	170	E:9.4e-05
TR18873|c0_g1	TR18873|c0_g1_i1	TR18873|c0_g1_i1|m.1738	PF00078.22	RVT_1	Reverse transcriptase (RNA-dependent DNA polymerase)	29	126	E:4e-06
TR18892|c0_g1	TR18892|c0_g1_i1	TR18892|c0_g1_i1|m.1739	PF00001.16	7tm_1	7 transmembrane receptor (rhodopsin family)	6	149	E:6.7e-16
TR18892|c0_g1	TR18892|c0_g1_i1	TR18892|c0_g1_i1|m.1739	PF10316.4	7TM_GPCR_Srbc	Serpentine type 7TM GPCR chemoreceptor Srbc	25	101	E:2.2e-05
TR18892|c0_g1	TR18892|c0_g1_i1	TR18892|c0_g1_i1|m.1739	PF10328.4	7TM_GPCR_Srx	Serpentine type 7TM GPCR chemoreceptor Srx	50	108	E:3.5e-05
TR18928|c0_g1	TR18928|c0_g1_i1	TR18928|c0_g1_i1|m.1742	PF00907.17	T-box	T-box	4	53	E:7e-17
TR18935|c0_g1	TR18935|c0_g1_i1	TR18935|c0_g1_i1|m.1745	PF06008.9	Laminin_I	Laminin Domain I	70	184	E:1.2e-10
TR18959|c0_g1	TR18959|c0_g1_i1	TR18959|c0_g1_i1|m.1748	PF02931.18	Neur_chan_LBD	Neurotransmitter-gated ion-channel ligand binding domain	1	120	E:3.3e-38
TR18961|c0_g1	TR18961|c0_g1_i1	TR18961|c0_g1_i1|m.1751	PF00078.22	RVT_1	Reverse transcriptase (RNA-dependent DNA polymerase)	5	62	E:3.3e-09
TR18985|c0_g1	TR18985|c0_g1_i1	TR18985|c0_g1_i1|m.1753	PF01410.13	COLFI	Fibrillar collagen C-terminal domain	5	132	E:3.4e-14
TR18993|c0_g1	TR18993|c0_g1_i1	TR18993|c0_g1_i1|m.1754	PF06702.7	DUF1193	Protein of unknown function (DUF1193)	1	124	E:5.4e-64
TR19203|c0_g1	TR19203|c0_g1_i1	TR19203|c0_g1_i1|m.1759	PF01699.19	Na_Ca_ex	Sodium/calcium exchanger protein	86	145	E:5.7e-08
TR19208|c0_g1	TR19208|c0_g1_i1	TR19208|c0_g1_i1|m.1761	PF00333.15	Ribosomal_S5	Ribosomal protein S5, N-terminal domain	4	69	E:3.9e-32
TR19208|c0_g1	TR19208|c0_g1_i1	TR19208|c0_g1_i1|m.1761	PF03719.10	Ribosomal_S5_C	Ribosomal protein S5, C-terminal domain	79	103	E:4.5e-06
TR19214|c0_g1	TR19214|c0_g1_i1	TR19214|c0_g1_i1|m.1762	PF00002.19	7tm_2	7 transmembrane receptor (Secretin family)	4	179	E:1.5e-54
TR19224|c0_g1	TR19224|c0_g1_i1	TR19224|c0_g1_i1|m.1763	PF00665.21	rve	Integrase core domain	8	96	E:2.9e-07
TR19326|c0_g1	TR19326|c0_g1_i1	TR19326|c0_g1_i1|m.1767	PF00028.12	Cadherin	Cadherin domain	16	104	E:4.5e-16
TR19408|c0_g1	TR19408|c0_g1_i1	TR19408|c0_g1_i1|m.1771	PF02932.11	Neur_chan_memb	Neurotransmitter-gated ion-channel transmembrane region	31	100	E:7.6e-28
TR19500|c0_g1	TR19500|c0_g1_i1	TR19500|c0_g1_i1|m.1779	PF00001.16	7tm_1	7 transmembrane receptor (rhodopsin family)	2	190	E:1.4e-34
TR19556|c0_g1	TR19556|c0_g1_i1	TR19556|c0_g1_i1|m.1783	PF01129.13	ART	NAD:arginine ADP-ribosyltransferase	21	150	E:1.3e-16
TR19575|c0_g1	TR19575|c0_g1_i1	TR19575|c0_g1_i1|m.1784	PF00028.12	Cadherin	Cadherin domain	14	99	E:2.4e-20
TR19576|c0_g1	TR19576|c0_g1_i1	TR19576|c0_g1_i1|m.1785	PF00664.18	ABC_membrane	ABC transporter transmembrane region	1	75	E:2.6e-06
TR19576|c0_g1	TR19576|c0_g1_i1	TR19576|c0_g1_i1|m.1785	PF00005.22	ABC_tran	ABC transporter	153	224	E:1.3e-16
TR19577|c0_g1	TR19577|c0_g1_i1	TR19577|c0_g1_i1|m.1787	PF00909.16	Ammonium_transp	Ammonium Transporter Family	46	101	E:1.6e-07
TR19619|c0_g1	TR19619|c0_g1_i1	TR19619|c0_g1_i1|m.1791	PF02434.11	Fringe	Fringe-like	55	219	E:2.1e-10
TR19619|c0_g1	TR19619|c0_g1_i1	TR19619|c0_g1_i1|m.1791	PF05679.11	CHGN	Chondroitin N-acetylgalactosaminyltransferase	198	235	E:1.3e-08
TR19630|c0_g1	TR19630|c0_g1_i1	TR19630|c0_g1_i1|m.1795	PF03372.18	Exo_endo_phos	Endonuclease/Exonuclease/phosphatase family	10	126	E:0.00022
TR19630|c0_g1	TR19630|c0_g1_i1	TR19630|c0_g1_i1|m.1795	PF14529.1	Exo_endo_phos_2	Endonuclease-reverse transcriptase	22	125	E:8.9e-07
TR19648|c0_g1	TR19648|c0_g1_i1	TR19648|c0_g1_i1|m.1797	PF00339.24	Arrestin_N	Arrestin (or S-antigen), N-terminal domain	15	172	E:4.7e-26
TR19648|c0_g1	TR19648|c0_g1_i1	TR19648|c0_g1_i1|m.1797	PF02752.17	Arrestin_C	Arrestin (or S-antigen), C-terminal domain	192	232	E:6.8e-09
TR19732|c0_g1	TR19732|c0_g1_i1	TR19732|c0_g1_i1|m.1801	PF02984.14	Cyclin_C	Cyclin, C-terminal domain	14	90	E:0.00012
TR19735|c0_g1	TR19735|c0_g1_i1	TR19735|c0_g1_i1|m.1802	PF01835.14	A2M_N	MG2 domain	107	201	E:3e-17
TR19756|c0_g1	TR19756|c0_g1_i1	TR19756|c0_g1_i1|m.1804	PF00057.13	Ldl_recept_a	Low-density lipoprotein receptor domain class A	23	60	E:5e-12
TR19756|c0_g1	TR19756|c0_g1_i1	TR19756|c0_g1_i1|m.1804	PF00057.13	Ldl_recept_a	Low-density lipoprotein receptor domain class A	63	101	E:1.4e-10
TR19756|c0_g1	TR19756|c0_g1_i1	TR19756|c0_g1_i1|m.1804	PF00057.13	Ldl_recept_a	Low-density lipoprotein receptor domain class A	105	140	E:1.2e-11
TR19756|c0_g1	TR19756|c0_g1_i1	TR19756|c0_g1_i1|m.1804	PF00057.13	Ldl_recept_a	Low-density lipoprotein receptor domain class A	144	181	E:1.4e-14
TR19756|c0_g1	TR19756|c0_g1_i1	TR19756|c0_g1_i1|m.1804	PF00057.13	Ldl_recept_a	Low-density lipoprotein receptor domain class A	192	214	E:4.7e-07
TR19762|c0_g1	TR19762|c0_g1_i1	TR19762|c0_g1_i1|m.1805	PF01825.16	GPS	Latrophilin/CL-1-like GPS domain	1	25	E:2.7e-06
TR19762|c0_g1	TR19762|c0_g1_i1	TR19762|c0_g1_i1|m.1805	PF00002.19	7tm_2	7 transmembrane receptor (Secretin family)	36	175	E:1.5e-19
TR19779|c0_g1	TR19779|c0_g1_i1	TR19779|c0_g1_i1|m.1809	PF00098.18	zf-CCHC	Zinc knuckle	27	41	E:6.1e-06
TR19783|c0_g1	TR19783|c0_g1_i1	TR19783|c0_g1_i1|m.1810	PF12781.2	AAA_9	ATP-binding dynein motor region D5	1	159	E:3.3e-46
TR19804|c0_g1	TR19804|c0_g1_i1	TR19804|c0_g1_i1|m.1812	PF03028.10	Dynein_heavy	Dynein heavy chain and region D6 of dynein motor	3	158	E:3.7e-79
TR19843|c0_g1	TR19843|c0_g1_i1	TR19843|c0_g1_i1|m.1817	PF00270.24	DEAD	DEAD/DEAH box helicase	25	110	E:3.2e-08
TR19892|c0_g1	TR19892|c0_g1_i1	TR19892|c0_g1_i1|m.1820	PF00041.16	fn3	Fibronectin type III domain	7	64	E:6.3e-05
TR19892|c0_g1	TR19892|c0_g1_i1	TR19892|c0_g1_i1|m.1820	PF00041.16	fn3	Fibronectin type III domain	85	156	E:1.4e-08
TR19905|c0_g1	TR19905|c0_g1_i1	TR19905|c0_g1_i1|m.1822	PF00092.23	VWA	von Willebrand factor type A domain	55	227	E:3.1e-47
TR19905|c0_g1	TR19905|c0_g1_i1	TR19905|c0_g1_i1|m.1822	PF13519.1	VWA_2	von Willebrand factor type A domain	55	208	E:9e-17
TR19905|c0_g1	TR19905|c0_g1_i1	TR19905|c0_g1_i1|m.1822	PF13768.1	VWA_3	von Willebrand factor type A domain	55	206	E:6.2e-05
TR19905|c0_g1	TR19905|c0_g1_i1	TR19905|c0_g1_i1|m.1822	PF14670.1	FXa_inhibition	Coagulation Factor Xa inhibitory site	241	276	E:5.6e-10
TR19905|c0_g1	TR19905|c0_g1_i1	TR19905|c0_g1_i1|m.1822	PF07645.10	EGF_CA	Calcium-binding EGF domain	241	276	E:2e-05
TR19925|c0_g1	TR19925|c0_g1_i1	TR19925|c0_g1_i1|m.1828	PF00867.13	XPG_I	XPG I-region	81	108	E:6.5e-07
TR19927|c0_g1	TR19927|c0_g1_i1	TR19927|c0_g1_i1|m.1829	PF00001.16	7tm_1	7 transmembrane receptor (rhodopsin family)	2	105	E:1.5e-07
TR19933|c0_g1	TR19933|c0_g1_i1	TR19933|c0_g1_i1|m.1831	PF00069.20	Pkinase	Protein kinase domain	98	204	E:2e-15
TR19933|c0_g1	TR19933|c0_g1_i1	TR19933|c0_g1_i1|m.1831	PF07714.12	Pkinase_Tyr	Protein tyrosine kinase	101	201	E:1.8e-09
TR19943|c0_g1	TR19943|c0_g1_i1	TR19943|c0_g1_i1|m.1833	PF00307.26	CH	Calponin homology (CH) domain	8	73	E:1.4e-06
TR19943|c0_g1	TR19943|c0_g1_i1	TR19943|c0_g1_i1|m.1833	PF00307.26	CH	Calponin homology (CH) domain	92	193	E:1.4e-15
TR19959|c0_g1	TR19959|c0_g1_i1	TR19959|c0_g1_i1|m.1838	PF07653.12	SH3_2	Variant SH3 domain	207	259	E:2.9e-12
TR19959|c0_g1	TR19959|c0_g1_i1	TR19959|c0_g1_i1|m.1838	PF00018.23	SH3_1	SH3 domain	209	254	E:4.3e-14
TR19959|c0_g1	TR19959|c0_g1_i1	TR19959|c0_g1_i1|m.1838	PF14604.1	SH3_9	Variant SH3 domain	210	258	E:7.3e-12
TR19973|c0_g1	TR19973|c0_g1_i1	TR19973|c0_g1_i1|m.1839	PF00046.24	Homeobox	Homeobox domain	81	137	E:1.5e-20
TR20070|c0_g1	TR20070|c0_g1_i1	TR20070|c0_g1_i1|m.1842	PF00046.24	Homeobox	Homeobox domain	120	176	E:6.9e-22
TR20078|c0_g1	TR20078|c0_g1_i1	TR20078|c0_g1_i1|m.1846	PF13895.1	Ig_2	Immunoglobulin domain	1	62	E:8.2e-09
TR20078|c0_g1	TR20078|c0_g1_i1	TR20078|c0_g1_i1|m.1846	PF07679.11	I-set	Immunoglobulin I-set domain	2	70	E:2.9e-13
TR20078|c0_g1	TR20078|c0_g1_i1	TR20078|c0_g1_i1|m.1846	PF13927.1	Ig_3	Immunoglobulin domain	2	57	E:3e-06
TR20078|c0_g1	TR20078|c0_g1_i1	TR20078|c0_g1_i1|m.1846	PF07686.12	V-set	Immunoglobulin V-set domain	2	68	E:2.6e-05
TR20078|c0_g1	TR20078|c0_g1_i1	TR20078|c0_g1_i1|m.1846	PF13927.1	Ig_3	Immunoglobulin domain	73	143	E:7.5e-10
TR20078|c0_g1	TR20078|c0_g1_i1	TR20078|c0_g1_i1|m.1846	PF07679.11	I-set	Immunoglobulin I-set domain	74	143	E:1e-11
TR20078|c0_g1	TR20078|c0_g1_i1	TR20078|c0_g1_i1|m.1846	PF13895.1	Ig_2	Immunoglobulin domain	77	143	E:1.6e-08
TR20078|c0_g1	TR20078|c0_g1_i1	TR20078|c0_g1_i1|m.1846	PF00047.20	ig	Immunoglobulin domain	88	143	E:5.6e-06
TR20093|c0_g1	TR20093|c0_g1_i1	TR20093|c0_g1_i1|m.1847	PF00622.23	SPRY	SPRY domain	15	123	E:2.8e-11
TR20126|c0_g1	TR20126|c0_g1_i1	TR20126|c0_g1_i1|m.1848	PF00001.16	7tm_1	7 transmembrane receptor (rhodopsin family)	40	294	E:3.7e-51
TR20133|c0_g1	TR20133|c0_g1_i1	TR20133|c0_g1_i1|m.1851	PF00595.19	PDZ	PDZ domain (Also known as DHR or GLGF)	36	108	E:1.7e-12
TR20146|c0_g1	TR20146|c0_g1_i1	TR20146|c0_g1_i1|m.1854	PF00111.22	Fer2	2Fe-2S iron-sulfur cluster binding domain	59	140	E:1.6e-05
TR20155|c0_g1	TR20155|c0_g1_i1	TR20155|c0_g1_i1|m.1855	PF15268.1	Dapper	Dapper	10	332	E:3.4e-49
TR20155|c0_g1	TR20155|c0_g1_i1	TR20155|c0_g1_i1|m.1855	PF15268.1	Dapper	Dapper	344	577	E:1e-18
TR20203|c0_g1	TR20203|c0_g1_i1	TR20203|c0_g1_i1|m.1859	PF00386.16	C1q	C1q domain	65	104	E:3.4e-12
TR20233|c0_g1	TR20233|c0_g1_i1	TR20233|c0_g1_i1|m.1863	PF00665.21	rve	Integrase core domain	2	43	E:4.8e-09
TR20308|c0_g1	TR20308|c0_g1_i1	TR20308|c0_g1_i1|m.1866	PF15029.1	DUF4526	Protein of unknown function (DUF4526)	1	133	E:1.3e-61
TR20361|c0_g1	TR20361|c0_g1_i1	TR20361|c0_g1_i1|m.1869	PF00612.22	IQ	IQ calmodulin-binding motif	31	50	E:0.00054
TR20361|c0_g1	TR20361|c0_g1_i1	TR20361|c0_g1_i1|m.1869	PF00612.22	IQ	IQ calmodulin-binding motif	54	69	E:0.21
TR20361|c0_g1	TR20361|c0_g1_i1	TR20361|c0_g1_i1|m.1869	PF00612.22	IQ	IQ calmodulin-binding motif	84	102	E:9.2e-07
TR20361|c0_g1	TR20361|c0_g1_i1	TR20361|c0_g1_i1|m.1869	PF00612.22	IQ	IQ calmodulin-binding motif	106	118	E:0.021
TR20384|c0_g1	TR20384|c0_g1_i1	TR20384|c0_g1_i1|m.1872	PF00665.21	rve	Integrase core domain	144	253	E:1.2e-21
TR20387|c0_g1	TR20387|c0_g1_i1	TR20387|c0_g1_i1|m.1873	PF00018.23	SH3_1	SH3 domain	53	96	E:1.6e-08
TR20387|c0_g1	TR20387|c0_g1_i1	TR20387|c0_g1_i1|m.1873	PF14604.1	SH3_9	Variant SH3 domain	54	106	E:3e-09
TR20387|c0_g1	TR20387|c0_g1_i1	TR20387|c0_g1_i1|m.1873	PF00017.19	SH2	SH2 domain	117	195	E:1.5e-18
TR20387|c0_g1	TR20387|c0_g1_i1	TR20387|c0_g1_i1|m.1873	PF07714.12	Pkinase_Tyr	Protein tyrosine kinase	237	323	E:1.6e-22
TR20387|c0_g1	TR20387|c0_g1_i1	TR20387|c0_g1_i1|m.1873	PF00069.20	Pkinase	Protein kinase domain	237	326	E:3.4e-15
TR20414|c0_g1	TR20414|c0_g1_i1	TR20414|c0_g1_i1|m.1876	PF14469.1	AKAP28	28 kDa A-kinase anchor	2	102	E:4.7e-34
TR20436|c0_g1	TR20436|c0_g1_i1	TR20436|c0_g1_i1|m.1878	PF13465.1	zf-H2C2_2	Zinc-finger double domain	1	18	E:2.7e-05
TR20436|c0_g1	TR20436|c0_g1_i1	TR20436|c0_g1_i1|m.1878	PF13912.1	zf-C2H2_6	C2H2-type zinc finger	6	21	E:0.029
TR20436|c0_g1	TR20436|c0_g1_i1	TR20436|c0_g1_i1|m.1878	PF12874.2	zf-met	Zinc-finger of C2H2 type	7	30	E:0.0026
TR20436|c0_g1	TR20436|c0_g1_i1	TR20436|c0_g1_i1|m.1878	PF00096.21	zf-C2H2	Zinc finger, C2H2 type	7	28	E:0.015
TR20436|c0_g1	TR20436|c0_g1_i1	TR20436|c0_g1_i1|m.1878	PF13894.1	zf-C2H2_4	C2H2-type zinc finger	7	27	E:0.16
TR20564|c0_g1	TR20564|c0_g1_i1	TR20564|c0_g1_i1|m.1884	PF00083.19	Sugar_tr	Sugar (and other) transporter	3	140	E:1.3e-33
TR20647|c0_g1	TR20647|c0_g1_i1	TR20647|c0_g1_i1|m.1890	PF07706.7	TAT_ubiq	Aminotransferase ubiquitination site	3	30	E:0.002
TR20647|c0_g1	TR20647|c0_g1_i1	TR20647|c0_g1_i1|m.1890	PF00155.16	Aminotran_1_2	Aminotransferase class I and II	62	152	E:1.2e-12
TR20726|c0_g1	TR20726|c0_g1_i1	TR20726|c0_g1_i1|m.1895	PF13358.1	DDE_3	DDE superfamily endonuclease	2	88	E:8.5e-07
TR20833|c0_g1	TR20833|c0_g1_i1	TR20833|c0_g1_i1|m.1898	PF00078.22	RVT_1	Reverse transcriptase (RNA-dependent DNA polymerase)	13	111	E:1.1e-08
TR20880|c0_g1	TR20880|c0_g1_i1	TR20880|c0_g1_i1|m.1899	PF03637.12	Mob1_phocein	Mob1/phocein family	71	229	E:1.9e-46
TR20880|c0_g2	TR20880|c0_g2_i1	TR20880|c0_g2_i1|m.1900	PF03637.12	Mob1_phocein	Mob1/phocein family	71	229	E:1.9e-46
TR20943|c0_g1	TR20943|c0_g1_i1	TR20943|c0_g1_i1|m.1907	PF02210.19	Laminin_G_2	Laminin G domain	46	166	E:4.7e-20
TR20943|c0_g1	TR20943|c0_g1_i1	TR20943|c0_g1_i1|m.1907	PF00054.18	Laminin_G_1	Laminin G domain	46	167	E:5.3e-15
TR20943|c0_g1	TR20943|c0_g1_i1	TR20943|c0_g1_i1|m.1907	PF02210.19	Laminin_G_2	Laminin G domain	218	319	E:1.2e-10
TR20943|c0_g1	TR20943|c0_g1_i1	TR20943|c0_g1_i1|m.1907	PF00054.18	Laminin_G_1	Laminin G domain	219	319	E:9.2e-06
TR20943|c0_g2	TR20943|c0_g2_i1	TR20943|c0_g2_i1|m.1908	PF02210.19	Laminin_G_2	Laminin G domain	46	166	E:4.3e-20
TR20943|c0_g2	TR20943|c0_g2_i1	TR20943|c0_g2_i1|m.1908	PF00054.18	Laminin_G_1	Laminin G domain	46	167	E:4.9e-15
TR20943|c0_g2	TR20943|c0_g2_i1	TR20943|c0_g2_i1|m.1908	PF02210.19	Laminin_G_2	Laminin G domain	218	339	E:7.6e-17
TR20943|c0_g2	TR20943|c0_g2_i1	TR20943|c0_g2_i1|m.1908	PF00054.18	Laminin_G_1	Laminin G domain	219	342	E:1.2e-11
TR20947|c0_g1	TR20947|c0_g1_i1	TR20947|c0_g1_i1|m.1909	PF00106.20	adh_short	short chain dehydrogenase	43	182	E:8.1e-21
TR20947|c0_g1	TR20947|c0_g1_i1	TR20947|c0_g1_i1|m.1909	PF08659.5	KR	KR domain	44	138	E:2.1e-09
TR21043|c0_g1	TR21043|c0_g1_i1	TR21043|c0_g1_i1|m.1916	PF15176.1	LRR19-TM	Leucine-rich repeat family 19 TM domain	68	170	E:1e-13
TR21086|c0_g1	TR21086|c0_g1_i1	TR21086|c0_g1_i1|m.1918	PF14825.1	DUF4483	Domain of unknown function (DUF4483)	6	87	E:3.4e-19
TR21110|c0_g1	TR21110|c0_g1_i1	TR21110|c0_g1_i1|m.1921	PF00431.15	CUB	CUB domain	37	142	E:2.4e-18
TR21110|c0_g1	TR21110|c0_g1_i1	TR21110|c0_g1_i1|m.1921	PF02408.15	CUB_2	CUB-like domain	56	145	E:7.4e-06
TR21110|c0_g1	TR21110|c0_g1_i1	TR21110|c0_g1_i1|m.1921	PF00431.15	CUB	CUB domain	159	225	E:1.1e-13
TR21115|c0_g1	TR21115|c0_g1_i1	TR21115|c0_g1_i1|m.1922	PF10274.4	ParcG	Parkin co-regulated protein	12	195	E:1.5e-84
TR21227|c0_g1	TR21227|c0_g1_i1	TR21227|c0_g1_i1|m.1926	PF00084.15	Sushi	Sushi domain (SCR repeat)	27	80	E:4.5e-08
TR21227|c0_g1	TR21227|c0_g1_i1	TR21227|c0_g1_i1|m.1926	PF00092.23	VWA	von Willebrand factor type A domain	130	302	E:4.8e-33
TR21227|c0_g1	TR21227|c0_g1_i1	TR21227|c0_g1_i1|m.1926	PF13519.1	VWA_2	von Willebrand factor type A domain	130	301	E:1.2e-12
TR21227|c0_g1	TR21227|c0_g1_i1	TR21227|c0_g1_i1|m.1926	PF13768.1	VWA_3	von Willebrand factor type A domain	130	255	E:0.00018
TR21242|c0_g1	TR21242|c0_g1_i1	TR21242|c0_g1_i1|m.1928	PF00069.20	Pkinase	Protein kinase domain	37	72	E:7.4e-05
TR21266|c0_g1	TR21266|c0_g1_i1	TR21266|c0_g1_i1|m.1931	PF00001.16	7tm_1	7 transmembrane receptor (rhodopsin family)	6	77	E:6.1e-16
TR21315|c0_g1	TR21315|c0_g1_i1	TR21315|c0_g1_i1|m.1932	PF00078.22	RVT_1	Reverse transcriptase (RNA-dependent DNA polymerase)	11	102	E:7.3e-14
TR21369|c0_g1	TR21369|c0_g1_i1	TR21369|c0_g1_i1|m.1934	PF01412.13	ArfGap	Putative GTPase activating protein for Arf	46	85	E:5.4e-12
TR21415|c0_g1	TR21415|c0_g1_i1	TR21415|c0_g1_i1|m.1936	PF07679.11	I-set	Immunoglobulin I-set domain	12	45	E:8e-06
TR21415|c0_g1	TR21415|c0_g1_i1	TR21415|c0_g1_i1|m.1936	PF13895.1	Ig_2	Immunoglobulin domain	19	45	E:0.035
TR21415|c0_g1	TR21415|c0_g1_i1	TR21415|c0_g1_i1|m.1936	PF13895.1	Ig_2	Immunoglobulin domain	51	95	E:3.6e-05
TR21484|c0_g1	TR21484|c0_g1_i1	TR21484|c0_g1_i1|m.1940	PF07686.12	V-set	Immunoglobulin V-set domain	25	117	E:1.8e-08
TR21484|c0_g1	TR21484|c0_g1_i1	TR21484|c0_g1_i1|m.1940	PF13895.1	Ig_2	Immunoglobulin domain	25	117	E:0.0095
TR21684|c0_g1	TR21684|c0_g1_i1	TR21684|c0_g1_i1|m.1947	PF14392.1	zf-CCHC_4	Zinc knuckle	50	65	E:92
TR21684|c0_g1	TR21684|c0_g1_i1	TR21684|c0_g1_i1|m.1947	PF14392.1	zf-CCHC_4	Zinc knuckle	71	97	E:3.5
TR21714|c0_g1	TR21714|c0_g1_i1	TR21714|c0_g1_i1|m.1954	PF14798.1	Ca_hom_mod	Calcium homeostasis modulator	1	256	E:4e-88
TR21736|c0_g1	TR21736|c0_g1_i1	TR21736|c0_g1_i1|m.1956	PF12796.2	Ank_2	Ankyrin repeats (3 copies)	3	71	E:1.7e-14
TR21736|c0_g1	TR21736|c0_g1_i1	TR21736|c0_g1_i1|m.1956	PF13637.1	Ank_4	Ankyrin repeats (many copies)	3	37	E:4.6e-06
TR21736|c0_g1	TR21736|c0_g1_i1	TR21736|c0_g1_i1|m.1956	PF13857.1	Ank_5	Ankyrin repeats (many copies)	4	55	E:9.2e-12
TR21736|c0_g1	TR21736|c0_g1_i1	TR21736|c0_g1_i1|m.1956	PF00023.25	Ank	Ankyrin repeat	17	46	E:1.7e-06
TR21736|c0_g1	TR21736|c0_g1_i1	TR21736|c0_g1_i1|m.1956	PF13637.1	Ank_4	Ankyrin repeats (many copies)	18	70	E:7.6e-10
TR21736|c0_g1	TR21736|c0_g1_i1	TR21736|c0_g1_i1|m.1956	PF13606.1	Ank_3	Ankyrin repeat	18	45	E:0.0008
TR21736|c0_g1	TR21736|c0_g1_i1	TR21736|c0_g1_i1|m.1956	PF12796.2	Ank_2	Ankyrin repeats (3 copies)	25	102	E:3.1e-11
TR21764|c0_g1	TR21764|c0_g1_i1	TR21764|c0_g1_i1|m.1958	PF01471.13	PG_binding_1	Putative peptidoglycan binding domain	49	107	E:6e-11
TR21778|c0_g1	TR21778|c0_g1_i1	TR21778|c0_g1_i1|m.1959	PF00076.17	RRM_1	RNA recognition motif. (a.k.a. RRM, RBD, or RNP domain)	84	147	E:7.8e-09
TR21778|c0_g1	TR21778|c0_g1_i1	TR21778|c0_g1_i1|m.1959	PF13893.1	RRM_5	RNA recognition motif. (a.k.a. RRM, RBD, or RNP domain)	93	150	E:9.2e-06
TR21778|c0_g1	TR21778|c0_g1_i1	TR21778|c0_g1_i1|m.1959	PF14259.1	RRM_6	RNA recognition motif (a.k.a. RRM, RBD, or RNP domain)	96	146	E:7.2e-06
TR21793|c0_g1	TR21793|c0_g1_i1	TR21793|c0_g1_i1|m.1960	PF00030.14	Crystall	Beta/Gamma crystallin	424	480	E:7.6e-13
TR21797|c0_g1	TR21797|c0_g1_i1	TR21797|c0_g1_i1|m.1962	PF01399.22	PCI	PCI domain	237	335	E:7.8e-14
TR21800|c0_g1	TR21800|c0_g1_i1	TR21800|c0_g1_i1|m.1964	PF00001.16	7tm_1	7 transmembrane receptor (rhodopsin family)	50	305	E:1.8e-43
TR21804|c0_g1	TR21804|c0_g1_i1	TR21804|c0_g1_i1|m.1965	PF05699.9	Dimer_Tnp_hAT	hAT family C-terminal dimerisation region	48	117	E:1.8e-06
TR21808|c0_g1	TR21808|c0_g1_i1	TR21808|c0_g1_i1|m.1967	PF00046.24	Homeobox	Homeobox domain	135	191	E:6.1e-22
TR21817|c0_g1	TR21817|c0_g1_i1	TR21817|c0_g1_i1|m.1969	PF01630.13	Glyco_hydro_56	Hyaluronidase	1	183	E:1.7e-70
TR21844|c0_g1	TR21844|c0_g1_i1	TR21844|c0_g1_i1|m.1972	PF03298.8	Stanniocalcin	Stanniocalcin family	2	158	E:3e-86
TR21855|c0_g1	TR21855|c0_g1_i1	TR21855|c0_g1_i1|m.1974	PF03016.10	Exostosin	Exostosin family	111	312	E:4e-30
TR21918|c0_g1	TR21918|c0_g1_i1	TR21918|c0_g1_i1|m.1977	PF00665.21	rve	Integrase core domain	4	74	E:9.1e-13
TR21919|c0_g1	TR21919|c0_g1_i1	TR21919|c0_g1_i1|m.1978	PF01391.13	Collagen	Collagen triple helix repeat (20 copies)	10	57	E:5.8e-08
TR21919|c0_g1	TR21919|c0_g1_i1	TR21919|c0_g1_i1|m.1978	PF01391.13	Collagen	Collagen triple helix repeat (20 copies)	62	105	E:1.3e-06
TR21995|c0_g1	TR21995|c0_g1_i1	TR21995|c0_g1_i1|m.1981	PF00092.23	VWA	von Willebrand factor type A domain	45	94	E:2.3e-05
TR22057|c0_g1	TR22057|c0_g1_i1	TR22057|c0_g1_i1|m.1987	PF03520.9	KCNQ_channel	KCNQ voltage-gated potassium channel	1	69	E:4.7e-13
TR22068|c0_g1	TR22068|c0_g1_i1	TR22068|c0_g1_i1|m.1988	PF00046.24	Homeobox	Homeobox domain	65	119	E:1.7e-21
TR22108|c0_g1	TR22108|c0_g1_i1	TR22108|c0_g1_i1|m.1993	PF07645.10	EGF_CA	Calcium-binding EGF domain	51	90	E:8e-05
TR22108|c0_g1	TR22108|c0_g1_i1	TR22108|c0_g1_i1|m.1993	PF14670.1	FXa_inhibition	Coagulation Factor Xa inhibitory site	55	90	E:1.7e-08
TR22108|c0_g1	TR22108|c0_g1_i1	TR22108|c0_g1_i1|m.1993	PF14670.1	FXa_inhibition	Coagulation Factor Xa inhibitory site	96	131	E:6.6e-09
TR22120|c0_g1	TR22120|c0_g1_i1	TR22120|c0_g1_i1|m.1995	PF00001.16	7tm_1	7 transmembrane receptor (rhodopsin family)	1	98	E:3.6e-29
TR22146|c0_g1	TR22146|c0_g1_i1	TR22146|c0_g1_i1|m.1997	PF00754.20	F5_F8_type_C	F5/8 type C domain	35	164	E:1.9e-30
TR22197|c0_g1	TR22197|c0_g1_i1	TR22197|c0_g1_i1|m.2001	PF01494.14	FAD_binding_3	FAD binding domain	26	59	E:0.00015
TR22197|c0_g1	TR22197|c0_g1_i1	TR22197|c0_g1_i1|m.2001	PF01266.19	DAO	FAD dependent oxidoreductase	27	63	E:3.1e-06
TR22197|c0_g1	TR22197|c0_g1_i1	TR22197|c0_g1_i1|m.2001	PF07992.9	Pyr_redox_2	Pyridine nucleotide-disulphide oxidoreductase	27	62	E:2.3e-05
TR22197|c0_g1	TR22197|c0_g1_i1	TR22197|c0_g1_i1|m.2001	PF00890.19	FAD_binding_2	FAD binding domain	28	66	E:5.2e-08
TR22197|c0_g1	TR22197|c0_g1_i1	TR22197|c0_g1_i1|m.2001	PF13738.1	Pyr_redox_3	Pyridine nucleotide-disulphide oxidoreductase	29	74	E:2.5e-07
TR22197|c0_g1	TR22197|c0_g1_i1	TR22197|c0_g1_i1|m.2001	PF13450.1	NAD_binding_8	NAD(P)-binding Rossmann-like domain	30	96	E:4.2e-15
TR22197|c0_g1	TR22197|c0_g1_i1	TR22197|c0_g1_i1|m.2001	PF01593.19	Amino_oxidase	Flavin containing amine oxidoreductase	35	99	E:5.7e-19
TR22239|c0_g1	TR22239|c0_g1_i1	TR22239|c0_g1_i1|m.2007	PF00096.21	zf-C2H2	Zinc finger, C2H2 type	1	21	E:0.0013
TR22239|c0_g1	TR22239|c0_g1_i1	TR22239|c0_g1_i1|m.2007	PF13894.1	zf-C2H2_4	C2H2-type zinc finger	1	21	E:0.052
TR22239|c0_g1	TR22239|c0_g1_i1	TR22239|c0_g1_i1|m.2007	PF13912.1	zf-C2H2_6	C2H2-type zinc finger	1	13	E:32
TR22239|c0_g1	TR22239|c0_g1_i1	TR22239|c0_g1_i1|m.2007	PF13465.1	zf-H2C2_2	Zinc-finger double domain	16	37	E:3.2e-06
TR22239|c0_g1	TR22239|c0_g1_i1	TR22239|c0_g1_i1|m.2007	PF13912.1	zf-C2H2_6	C2H2-type zinc finger	26	45	E:0.058
TR22239|c0_g1	TR22239|c0_g1_i1	TR22239|c0_g1_i1|m.2007	PF00096.21	zf-C2H2	Zinc finger, C2H2 type	27	49	E:6.5e-06
TR22239|c0_g1	TR22239|c0_g1_i1	TR22239|c0_g1_i1|m.2007	PF13894.1	zf-C2H2_4	C2H2-type zinc finger	27	47	E:0.014
TR22239|c0_g1	TR22239|c0_g1_i1	TR22239|c0_g1_i1|m.2007	PF13465.1	zf-H2C2_2	Zinc-finger double domain	42	65	E:0.00027
TR22239|c0_g1	TR22239|c0_g1_i1	TR22239|c0_g1_i1|m.2007	PF00096.21	zf-C2H2	Zinc finger, C2H2 type	55	77	E:0.0022
TR22239|c0_g1	TR22239|c0_g1_i1	TR22239|c0_g1_i1|m.2007	PF13894.1	zf-C2H2_4	C2H2-type zinc finger	55	77	E:0.004
TR22239|c0_g1	TR22239|c0_g1_i1	TR22239|c0_g1_i1|m.2007	PF13912.1	zf-C2H2_6	C2H2-type zinc finger	55	64	E:22
TR22239|c0_g1	TR22239|c0_g1_i1	TR22239|c0_g1_i1|m.2007	PF13465.1	zf-H2C2_2	Zinc-finger double domain	69	93	E:6.7e-06
TR22239|c0_g1	TR22239|c0_g1_i1	TR22239|c0_g1_i1|m.2007	PF00096.21	zf-C2H2	Zinc finger, C2H2 type	83	105	E:0.0017
TR22239|c0_g1	TR22239|c0_g1_i1	TR22239|c0_g1_i1|m.2007	PF13894.1	zf-C2H2_4	C2H2-type zinc finger	83	106	E:0.017
TR22239|c0_g1	TR22239|c0_g1_i1	TR22239|c0_g1_i1|m.2007	PF13912.1	zf-C2H2_6	C2H2-type zinc finger	83	93	E:4.6
TR22239|c0_g1	TR22239|c0_g1_i1	TR22239|c0_g1_i1|m.2007	PF13465.1	zf-H2C2_2	Zinc-finger double domain	97	118	E:0.00035
TR22239|c0_g1	TR22239|c0_g1_i1	TR22239|c0_g1_i1|m.2007	PF13912.1	zf-C2H2_6	C2H2-type zinc finger	110	118	E:9.5
TR22438|c0_g1	TR22438|c0_g1_i1	TR22438|c0_g1_i1|m.2016	PF14798.1	Ca_hom_mod	Calcium homeostasis modulator	16	126	E:3.8e-10
TR22558|c0_g1	TR22558|c0_g1_i1	TR22558|c0_g1_i1|m.2022	PF12774.2	AAA_6	Hydrolytic ATP binding site of dynein motor region D1	4	113	E:8.5e-48
TR22562|c0_g1	TR22562|c0_g1_i1	TR22562|c0_g1_i1|m.2023	PF00643.19	zf-B_box	B-box zinc finger	66	105	E:6.3e-07
TR22571|c0_g1	TR22571|c0_g1_i1	TR22571|c0_g1_i1|m.2024	PF13279.1	4HBT_2	Thioesterase-like superfamily	64	194	E:8.6e-26
TR22571|c0_g1	TR22571|c0_g1_i1	TR22571|c0_g1_i1|m.2024	PF03061.17	4HBT	Thioesterase superfamily	73	148	E:3e-07
TR22580|c0_g1	TR22580|c0_g1_i1	TR22580|c0_g1_i1|m.2025	PF00067.17	p450	Cytochrome P450	35	322	E:5.7e-38
TR22584|c0_g1	TR22584|c0_g1_i1	TR22584|c0_g1_i1|m.2027	PF00969.14	MHC_II_beta	Class II histocompatibility antigen, beta domain	30	96	E:4.6e-12
TR22592|c0_g1	TR22592|c0_g1_i1	TR22592|c0_g1_i1|m.2031	PF02773.11	S-AdoMet_synt_C	S-adenosylmethionine synthetase, C-terminal domain	1	95	E:5.9e-46
TR22596|c0_g1	TR22596|c0_g1_i1	TR22596|c0_g1_i1|m.2032	PF11652.3	DUF3259	Protein of unknown function (DUF3259)	126	210	E:2.6e-45
TR22612|c0_g1	TR22612|c0_g1_i1	TR22612|c0_g1_i1|m.2035	PF12847.2	Methyltransf_18	Methyltransferase domain	83	154	E:3.5e-06
TR22622|c0_g1	TR22622|c0_g1_i1	TR22622|c0_g1_i1|m.2037	PF00004.24	AAA	ATPase family associated with various cellular activities (AAA)	17	138	E:2.9e-15
TR22629|c0_g1	TR22629|c0_g1_i1	TR22629|c0_g1_i1|m.2038	PF01019.16	G_glu_transpept	Gamma-glutamyltranspeptidase	122	168	E:1.9e-05
TR22708|c0_g1	TR22708|c0_g1_i1	TR22708|c0_g1_i1|m.2039	PF13516.1	LRR_6	Leucine Rich repeat	11	31	E:1.3
TR22716|c0_g1	TR22716|c0_g1_i1	TR22716|c0_g1_i1|m.2041	PF01421.14	Reprolysin	Reprolysin (M12B) family zinc metalloprotease	1	58	E:5.1e-08
TR22716|c0_g1	TR22716|c0_g1_i1	TR22716|c0_g1_i1|m.2041	PF00090.14	TSP_1	Thrombospondin type 1 domain	155	205	E:1.7e-10
TR22757|c0_g1	TR22757|c0_g1_i1	TR22757|c0_g1_i1|m.2044	PF00664.18	ABC_membrane	ABC transporter transmembrane region	2	95	E:5.9e-13
TR22780|c0_g1	TR22780|c0_g1_i1	TR22780|c0_g1_i1|m.2048	PF00246.19	Peptidase_M14	Zinc carboxypeptidase	7	144	E:1.9e-33
TR22796|c0_g1	TR22796|c0_g1_i1	TR22796|c0_g1_i1|m.2054	PF00046.24	Homeobox	Homeobox domain	288	317	E:4.6e-05
TR22797|c0_g1	TR22797|c0_g1_i1	TR22797|c0_g1_i1|m.2055	PF07686.12	V-set	Immunoglobulin V-set domain	26	110	E:0.00011
TR22812|c0_g1	TR22812|c0_g1_i1	TR22812|c0_g1_i1|m.2056	PF00644.15	PARP	Poly(ADP-ribose) polymerase catalytic domain	19	97	E:7.4e-06
TR22840|c0_g1	TR22840|c0_g1_i1	TR22840|c0_g1_i1|m.2058	PF05699.9	Dimer_Tnp_hAT	hAT family C-terminal dimerisation region	83	131	E:1.5e-09
TR23067|c0_g1	TR23067|c0_g1_i1	TR23067|c0_g1_i1|m.2072	PF00169.24	PH	PH domain	20	122	E:1.2e-08
TR23071|c0_g1	TR23071|c0_g1_i1	TR23071|c0_g1_i1|m.2073	PF14988.1	DUF4515	Domain of unknown function (DUF4515)	13	97	E:1.4e-05
TR23148|c0_g1	TR23148|c0_g1_i1	TR23148|c0_g1_i1|m.2077	PF07679.11	I-set	Immunoglobulin I-set domain	15	99	E:7.7e-15
TR23148|c0_g1	TR23148|c0_g1_i1	TR23148|c0_g1_i1|m.2077	PF13895.1	Ig_2	Immunoglobulin domain	15	91	E:8e-09
TR23148|c0_g1	TR23148|c0_g1_i1	TR23148|c0_g1_i1|m.2077	PF07686.12	V-set	Immunoglobulin V-set domain	18	93	E:1.1e-05
TR23148|c0_g1	TR23148|c0_g1_i1	TR23148|c0_g1_i1|m.2077	PF13927.1	Ig_3	Immunoglobulin domain	19	88	E:3.7e-08
TR23148|c0_g1	TR23148|c0_g1_i1	TR23148|c0_g1_i1|m.2077	PF00047.20	ig	Immunoglobulin domain	36	85	E:0.00011
TR23148|c0_g1	TR23148|c0_g1_i1	TR23148|c0_g1_i1|m.2077	PF13895.1	Ig_2	Immunoglobulin domain	117	154	E:0.57
TR23207|c0_g1	TR23207|c0_g1_i1	TR23207|c0_g1_i1|m.2080	PF02886.12	LBP_BPI_CETP_C	LBP / BPI / CETP family, C-terminal domain	26	236	E:1.5e-14
TR23324|c0_g1	TR23324|c0_g1_i1	TR23324|c0_g1_i1|m.2090	PF00104.25	Hormone_recep	Ligand-binding domain of nuclear hormone receptor	100	153	E:1.5e-05
TR23335|c0_g1	TR23335|c0_g1_i1	TR23335|c0_g1_i1|m.2091	PF00787.19	PX	PX domain	10	93	E:1.3e-15
TR23335|c0_g1	TR23335|c0_g1_i1	TR23335|c0_g1_i1|m.2091	PF08628.7	Nexin_C	Sorting nexin C terminal	244	308	E:7.8e-11
TR23346|c0_g1	TR23346|c0_g1_i1	TR23346|c0_g1_i1|m.2093	PF01094.23	ANF_receptor	Receptor family ligand binding region	1	228	E:3.2e-37
TR23384|c0_g1	TR23384|c0_g1_i1	TR23384|c0_g1_i1|m.2098	PF03564.10	DUF1759	Protein of unknown function (DUF1759)	20	118	E:8.9e-11
TR23391|c0_g1	TR23391|c0_g1_i1	TR23391|c0_g1_i1|m.2099	PF00057.13	Ldl_recept_a	Low-density lipoprotein receptor domain class A	1	36	E:1.1e-10
TR23391|c0_g1	TR23391|c0_g1_i1	TR23391|c0_g1_i1|m.2099	PF00057.13	Ldl_recept_a	Low-density lipoprotein receptor domain class A	46	75	E:7.6e-06
TR23391|c0_g1	TR23391|c0_g1_i1	TR23391|c0_g1_i1|m.2099	PF00057.13	Ldl_recept_a	Low-density lipoprotein receptor domain class A	84	120	E:6.7e-08
TR23391|c0_g1	TR23391|c0_g1_i1	TR23391|c0_g1_i1|m.2099	PF00057.13	Ldl_recept_a	Low-density lipoprotein receptor domain class A	124	160	E:1.2e-09
TR23404|c0_g1	TR23404|c0_g1_i1	TR23404|c0_g1_i1|m.2101	PF01403.14	Sema	Sema domain	60	108	E:7.9e-05
TR23520|c0_g1	TR23520|c0_g1_i1	TR23520|c0_g1_i1|m.2103	PF00078.22	RVT_1	Reverse transcriptase (RNA-dependent DNA polymerase)	69	123	E:7.2e-10
TR23529|c0_g1	TR23529|c0_g1_i1	TR23529|c0_g1_i1|m.2104	PF10328.4	7TM_GPCR_Srx	Serpentine type 7TM GPCR chemoreceptor Srx	46	148	E:0.00017
TR23529|c0_g1	TR23529|c0_g1_i1	TR23529|c0_g1_i1|m.2104	PF10320.4	7TM_GPCR_Srsx	Serpentine type 7TM GPCR chemoreceptor Srsx	47	144	E:4.3e-09
TR23529|c0_g1	TR23529|c0_g1_i1	TR23529|c0_g1_i1|m.2104	PF00001.16	7tm_1	7 transmembrane receptor (rhodopsin family)	51	151	E:3.9e-40
TR23548|c0_g1	TR23548|c0_g1_i1	TR23548|c0_g1_i1|m.2108	PF00030.14	Crystall	Beta/Gamma crystallin	33	115	E:7e-26
TR23548|c0_g1	TR23548|c0_g1_i1	TR23548|c0_g1_i1|m.2108	PF00030.14	Crystall	Beta/Gamma crystallin	123	194	E:9.7e-25
TR23582|c0_g1	TR23582|c0_g1_i1	TR23582|c0_g1_i1|m.2110	PF05380.8	Peptidase_A17	Pao retrotransposon peptidase	2	123	E:5.5e-30
TR23584|c0_g1	TR23584|c0_g1_i1	TR23584|c0_g1_i1|m.2111	PF01823.14	MACPF	MAC/Perforin domain	2	192	E:9.6e-39
TR23584|c0_g1	TR23584|c0_g1_i1	TR23584|c0_g1_i1|m.2111	PF00168.25	C2	C2 domain	228	305	E:4.2e-09
TR23601|c0_g1	TR23601|c0_g1_i1	TR23601|c0_g1_i1|m.2112	PF01150.12	GDA1_CD39	GDA1/CD39 (nucleoside phosphatase) family	17	99	E:1.9e-05
TR23626|c0_g1	TR23626|c0_g1_i1	TR23626|c0_g1_i1|m.2113	PF07719.12	TPR_2	Tetratricopeptide repeat	84	115	E:0.0021
TR23626|c0_g1	TR23626|c0_g1_i1	TR23626|c0_g1_i1|m.2113	PF13414.1	TPR_11	TPR repeat	86	127	E:5.6e-08
TR23626|c0_g1	TR23626|c0_g1_i1	TR23626|c0_g1_i1|m.2113	PF00515.23	TPR_1	Tetratricopeptide repeat	86	115	E:0.0029
TR23709|c0_g1	TR23709|c0_g1_i1	TR23709|c0_g1_i1|m.2115	PF14631.1	FancD2	Fanconi anaemia protein FancD2 nuclease	1	159	E:2e-99
TR23733|c0_g1	TR23733|c0_g1_i1	TR23733|c0_g1_i1|m.2117	PF08953.6	DUF1899	Domain of unknown function (DUF1899)	81	144	E:2.1e-30
TR23733|c0_g1	TR23733|c0_g1_i1	TR23733|c0_g1_i1|m.2117	PF00400.27	WD40	WD domain, G-beta repeat	154	186	E:3.3e-07
TR23733|c0_g1	TR23733|c0_g1_i1	TR23733|c0_g1_i1|m.2117	PF00400.27	WD40	WD domain, G-beta repeat	201	236	E:0.0033
TR23733|c0_g1	TR23733|c0_g1_i1	TR23733|c0_g1_i1|m.2117	PF00400.27	WD40	WD domain, G-beta repeat	246	283	E:3.6e-07
TR23733|c0_g1	TR23733|c0_g1_i1	TR23733|c0_g1_i1|m.2117	PF08954.6	DUF1900	Domain of unknown function (DUF1900)	337	434	E:5.6e-37
TR23750|c0_g1	TR23750|c0_g1_i1	TR23750|c0_g1_i1|m.2121	PF00078.22	RVT_1	Reverse transcriptase (RNA-dependent DNA polymerase)	2	56	E:9.9e-08
TR23757|c0_g1	TR23757|c0_g1_i1	TR23757|c0_g1_i1|m.2123	PF00078.22	RVT_1	Reverse transcriptase (RNA-dependent DNA polymerase)	2	154	E:5.9e-20
TR23757|c0_g2	TR23757|c0_g2_i1	TR23757|c0_g2_i1|m.2124	PF00078.22	RVT_1	Reverse transcriptase (RNA-dependent DNA polymerase)	2	154	E:5.9e-20
TR23805|c0_g1	TR23805|c0_g1_i1	TR23805|c0_g1_i1|m.2131	PF13917.1	zf-CCHC_3	Zinc knuckle	12	34	E:1e-06
TR23839|c0_g1	TR23839|c0_g1_i1	TR23839|c0_g1_i1|m.2134	PF00014.18	Kunitz_BPTI	Kunitz/Bovine pancreatic trypsin inhibitor domain	2	40	E:1.5e-15
TR23839|c0_g1	TR23839|c0_g1_i1	TR23839|c0_g1_i1|m.2134	PF01759.16	NTR	UNC-6/NTR/C345C module	61	162	E:7.7e-12
TR23867|c0_g1	TR23867|c0_g1_i1	TR23867|c0_g1_i1|m.2138	PF00856.23	SET	SET domain	31	135	E:3.6e-25
TR23910|c0_g1	TR23910|c0_g1_i1	TR23910|c0_g1_i1|m.2140	PF03864.10	Phage_cap_E	Phage major capsid protein E	15	98	E:4.4e-07
TR24135|c0_g1	TR24135|c0_g1_i1	TR24135|c0_g1_i1|m.2149	PF13650.1	Asp_protease_2	Aspartyl protease	40	121	E:9.3e-06
TR24135|c0_g1	TR24135|c0_g1_i1	TR24135|c0_g1_i1|m.2149	PF08284.6	RVP_2	Retroviral aspartyl protease	41	131	E:5.1e-06
TR24172|c0_g1	TR24172|c0_g1_i1	TR24172|c0_g1_i1|m.2154	PF00209.13	SNF	Sodium:neurotransmitter symporter family	3	53	E:4.3e-10
TR24217|c0_g1	TR24217|c0_g1_i1	TR24217|c0_g1_i1|m.2157	PF00046.24	Homeobox	Homeobox domain	116	155	E:9.7e-10
TR24424|c0_g1	TR24424|c0_g1_i1	TR24424|c0_g1_i1|m.2169	PF00282.14	Pyridoxal_deC	Pyridoxal-dependent decarboxylase conserved domain	2	102	E:4.2e-36
TR24444|c0_g1	TR24444|c0_g1_i1	TR24444|c0_g1_i1|m.2172	PF13516.1	LRR_6	Leucine Rich repeat	1	21	E:0.0056
TR24444|c0_g1	TR24444|c0_g1_i1	TR24444|c0_g1_i1|m.2172	PF00560.28	LRR_1	Leucine Rich Repeat	1	15	E:0.31
TR24444|c0_g1	TR24444|c0_g1_i1	TR24444|c0_g1_i1|m.2172	PF13504.1	LRR_7	Leucine rich repeat	1	13	E:6.8
TR24444|c0_g1	TR24444|c0_g1_i1	TR24444|c0_g1_i1|m.2172	PF12799.2	LRR_4	Leucine Rich repeats (2 copies)	2	42	E:4.3e-07
TR24444|c0_g1	TR24444|c0_g1_i1	TR24444|c0_g1_i1|m.2172	PF13516.1	LRR_6	Leucine Rich repeat	28	49	E:9.4e-05
TR24444|c0_g1	TR24444|c0_g1_i1	TR24444|c0_g1_i1|m.2172	PF00560.28	LRR_1	Leucine Rich Repeat	29	42	E:0.095
TR24444|c0_g1	TR24444|c0_g1_i1	TR24444|c0_g1_i1|m.2172	PF13504.1	LRR_7	Leucine rich repeat	29	41	E:2.8
TR24444|c0_g1	TR24444|c0_g1_i1	TR24444|c0_g1_i1|m.2172	PF13516.1	LRR_6	Leucine Rich repeat	57	77	E:0.11
TR24444|c0_g1	TR24444|c0_g1_i1	TR24444|c0_g1_i1|m.2172	PF13504.1	LRR_7	Leucine rich repeat	58	69	E:320
TR24444|c0_g1	TR24444|c0_g1_i1	TR24444|c0_g1_i1|m.2172	PF13504.1	LRR_7	Leucine rich repeat	86	98	E:290
TR24514|c0_g1	TR24514|c0_g1_i1	TR24514|c0_g1_i1|m.2174	PF08539.6	HbrB	HbrB-like	10	65	E:3.3e-10
TR24597|c0_g1	TR24597|c0_g1_i1	TR24597|c0_g1_i1|m.2177	PF10328.4	7TM_GPCR_Srx	Serpentine type 7TM GPCR chemoreceptor Srx	52	173	E:0.00022
TR24597|c0_g1	TR24597|c0_g1_i1	TR24597|c0_g1_i1|m.2177	PF10320.4	7TM_GPCR_Srsx	Serpentine type 7TM GPCR chemoreceptor Srsx	57	170	E:3.3e-05
TR24597|c0_g1	TR24597|c0_g1_i1	TR24597|c0_g1_i1|m.2177	PF00001.16	7tm_1	7 transmembrane receptor (rhodopsin family)	58	204	E:1e-45
TR24604|c0_g1	TR24604|c0_g1_i1	TR24604|c0_g1_i1|m.2178	PF00412.17	LIM	LIM domain	3	46	E:5.4e-11
TR24604|c0_g1	TR24604|c0_g1_i1	TR24604|c0_g1_i1|m.2178	PF00412.17	LIM	LIM domain	50	103	E:3.8e-10
TR24604|c0_g1	TR24604|c0_g1_i1	TR24604|c0_g1_i1|m.2178	PF00412.17	LIM	LIM domain	109	163	E:5.3e-09
TR24689|c0_g1	TR24689|c0_g1_i1	TR24689|c0_g1_i1|m.2184	PF13532.1	2OG-FeII_Oxy_2	2OG-Fe(II) oxygenase superfamily	62	243	E:9.5e-32
TR24689|c0_g2	TR24689|c0_g2_i1	TR24689|c0_g2_i1|m.2185	PF13532.1	2OG-FeII_Oxy_2	2OG-Fe(II) oxygenase superfamily	62	238	E:3.6e-28
TR24732|c0_g1	TR24732|c0_g1_i1	TR24732|c0_g1_i1|m.2186	PF03144.20	GTP_EFTU_D2	Elongation factor Tu domain 2	43	99	E:6.6e-06
TR24734|c0_g1	TR24734|c0_g1_i1	TR24734|c0_g1_i1|m.2187	PF00210.19	Ferritin	Ferritin-like domain	37	167	E:2.3e-10
TR24737|c0_g1	TR24737|c0_g1_i1	TR24737|c0_g1_i1|m.2188	PF12874.2	zf-met	Zinc-finger of C2H2 type	16	39	E:8e-07
TR24737|c0_g1	TR24737|c0_g1_i1	TR24737|c0_g1_i1|m.2188	PF12171.3	zf-C2H2_jaz	Zinc-finger double-stranded RNA-binding	16	39	E:1.1e-05
TR24737|c0_g1	TR24737|c0_g1_i1	TR24737|c0_g1_i1|m.2188	PF12756.2	zf-C2H2_2	C2H2 type zinc-finger (2 copies)	70	104	E:0.62
TR24737|c0_g1	TR24737|c0_g1_i1	TR24737|c0_g1_i1|m.2188	PF12874.2	zf-met	Zinc-finger of C2H2 type	78	101	E:3.5e-07
TR24737|c0_g1	TR24737|c0_g1_i1	TR24737|c0_g1_i1|m.2188	PF12874.2	zf-met	Zinc-finger of C2H2 type	148	171	E:5e-06
TR24737|c0_g1	TR24737|c0_g1_i1	TR24737|c0_g1_i1|m.2188	PF12171.3	zf-C2H2_jaz	Zinc-finger double-stranded RNA-binding	148	172	E:6.4e-07
TR24737|c0_g1	TR24737|c0_g1_i1	TR24737|c0_g1_i1|m.2188	PF13894.1	zf-C2H2_4	C2H2-type zinc finger	148	166	E:0.24
TR24737|c0_g1	TR24737|c0_g1_i1	TR24737|c0_g1_i1|m.2188	PF12756.2	zf-C2H2_2	C2H2 type zinc-finger (2 copies)	149	227	E:0.0068
TR24737|c0_g1	TR24737|c0_g1_i1	TR24737|c0_g1_i1|m.2188	PF12874.2	zf-met	Zinc-finger of C2H2 type	200	224	E:9.4e-07
TR24770|c0_g1	TR24770|c0_g1_i1	TR24770|c0_g1_i1|m.2189	PF00685.22	Sulfotransfer_1	Sulfotransferase domain	22	171	E:9.5e-46
TR24781|c0_g1	TR24781|c0_g1_i1	TR24781|c0_g1_i1|m.2192	PF00209.13	SNF	Sodium:neurotransmitter symporter family	2	111	E:8.7e-45
TR24848|c0_g1	TR24848|c0_g1_i1	TR24848|c0_g1_i1|m.2196	PF01344.20	Kelch_1	Kelch motif	22	67	E:8.7e-05
TR24848|c0_g1	TR24848|c0_g1_i1	TR24848|c0_g1_i1|m.2196	PF13415.1	Kelch_3	Galactose oxidase, central domain	33	86	E:4.1e-05
TR24848|c0_g1	TR24848|c0_g1_i1	TR24848|c0_g1_i1|m.2196	PF13854.1	Kelch_5	Kelch motif	76	111	E:8.4e-07
TR24848|c0_g1	TR24848|c0_g1_i1	TR24848|c0_g1_i1|m.2196	PF01344.20	Kelch_1	Kelch motif	78	111	E:4.2e-08
TR24848|c0_g1	TR24848|c0_g1_i1	TR24848|c0_g1_i1|m.2196	PF07646.10	Kelch_2	Kelch motif	78	107	E:2.2e-06
TR24848|c0_g1	TR24848|c0_g1_i1	TR24848|c0_g1_i1|m.2196	PF13418.1	Kelch_4	Galactose oxidase, central domain	78	111	E:5.7e-07
TR24902|c0_g1	TR24902|c0_g1_i1	TR24902|c0_g1_i1|m.2197	PF13504.1	LRR_7	Leucine rich repeat	9	16	E:3200
TR24902|c0_g1	TR24902|c0_g1_i1	TR24902|c0_g1_i1|m.2197	PF13855.1	LRR_8	Leucine rich repeat	26	80	E:1e-09
TR24902|c0_g1	TR24902|c0_g1_i1	TR24902|c0_g1_i1|m.2197	PF13504.1	LRR_7	Leucine rich repeat	29	34	E:15000
TR24902|c0_g1	TR24902|c0_g1_i1	TR24902|c0_g1_i1|m.2197	PF13306.1	LRR_5	Leucine rich repeats (6 copies)	31	77	E:0.014
TR24902|c0_g1	TR24902|c0_g1_i1	TR24902|c0_g1_i1|m.2197	PF13516.1	LRR_6	Leucine Rich repeat	43	58	E:0.1
TR24902|c0_g1	TR24902|c0_g1_i1	TR24902|c0_g1_i1|m.2197	PF00560.28	LRR_1	Leucine Rich Repeat	45	67	E:0.067
TR24902|c0_g1	TR24902|c0_g1_i1	TR24902|c0_g1_i1|m.2197	PF13504.1	LRR_7	Leucine rich repeat	45	57	E:14
TR24902|c0_g1	TR24902|c0_g1_i1	TR24902|c0_g1_i1|m.2197	PF13504.1	LRR_7	Leucine rich repeat	70	84	E:7.8
TR24902|c0_g1	TR24902|c0_g1_i1	TR24902|c0_g1_i1|m.2197	PF13504.1	LRR_7	Leucine rich repeat	89	100	E:91
TR25024|c0_g1	TR25024|c0_g1_i1	TR25024|c0_g1_i1|m.2206	PF00027.24	cNMP_binding	Cyclic nucleotide-binding domain	73	121	E:1.2e-07
TR25042|c0_g1	TR25042|c0_g1_i1	TR25042|c0_g1_i1|m.2208	PF00078.22	RVT_1	Reverse transcriptase (RNA-dependent DNA polymerase)	62	99	E:0.0001
TR25045|c0_g1	TR25045|c0_g1_i1	TR25045|c0_g1_i1|m.2209	PF00520.26	Ion_trans	Ion transport protein	69	105	E:4.3e-06
TR25049|c0_g1	TR25049|c0_g1_i1	TR25049|c0_g1_i1|m.2210	PF04493.9	Endonuclease_5	Endonuclease V	2	86	E:6.5e-22
TR25066|c0_g1	TR25066|c0_g1_i1	TR25066|c0_g1_i1|m.2213	PF14788.1	EF-hand_10	EF hand	21	71	E:4.2e-29
TR25151|c0_g1	TR25151|c0_g1_i1	TR25151|c0_g1_i1|m.2218	PF14492.1	EFG_II	Elongation Factor G, domain II	1	59	E:2.6e-25
TR25151|c0_g1	TR25151|c0_g1_i1	TR25151|c0_g1_i1|m.2218	PF03764.13	EFG_IV	Elongation factor G, domain IV	60	132	E:7.6e-22
TR25165|c0_g1	TR25165|c0_g1_i1	TR25165|c0_g1_i1|m.2220	PF00875.13	DNA_photolyase	DNA photolyase	5	138	E:6.7e-36
TR25190|c0_g1	TR25190|c0_g1_i1	TR25190|c0_g1_i1|m.2227	PF14753.1	DUF4475	Domain of unknown function (DUF4475)	20	215	E:2.7e-86
TR25192|c0_g1	TR25192|c0_g1_i1	TR25192|c0_g1_i1|m.2229	PF00001.16	7tm_1	7 transmembrane receptor (rhodopsin family)	3	113	E:6.6e-15
TR25196|c0_g1	TR25196|c0_g1_i1	TR25196|c0_g1_i1|m.2234	PF00029.14	Connexin	Connexin	1	56	E:1.7e-23
TR25196|c0_g1	TR25196|c0_g1_i1	TR25196|c0_g1_i1|m.2234	PF10582.4	Connexin_CCC	Gap junction channel protein cysteine-rich domain	99	165	E:9.1e-30
TR25200|c0_g1	TR25200|c0_g1_i1	TR25200|c0_g1_i1|m.2235	PF00028.12	Cadherin	Cadherin domain	8	69	E:1e-07
TR25200|c0_g1	TR25200|c0_g1_i1	TR25200|c0_g1_i1|m.2235	PF00028.12	Cadherin	Cadherin domain	84	173	E:3.7e-16
TR25211|c0_g1	TR25211|c0_g1_i1	TR25211|c0_g1_i1|m.2237	PF00019.15	TGF_beta	Transforming growth factor beta like domain	361	465	E:6.8e-37
TR25249|c0_g1	TR25249|c0_g1_i1	TR25249|c0_g1_i1|m.2243	PF00884.18	Sulfatase	Sulfatase	4	138	E:7.6e-25
TR25259|c0_g1	TR25259|c0_g1_i1	TR25259|c0_g1_i1|m.2250	PF02205.15	WH2	WH2 motif	158	176	E:0.023
TR25259|c0_g2	TR25259|c0_g2_i1	TR25259|c0_g2_i1|m.2251	PF02205.15	WH2	WH2 motif	158	176	E:0.023
TR25288|c0_g1	TR25288|c0_g1_i1	TR25288|c0_g1_i1|m.2253	PF00001.16	7tm_1	7 transmembrane receptor (rhodopsin family)	25	108	E:1.6e-17
TR25312|c0_g1	TR25312|c0_g1_i1	TR25312|c0_g1_i1|m.2255	PF13465.1	zf-H2C2_2	Zinc-finger double domain	2	27	E:1.8e-06
TR25312|c0_g1	TR25312|c0_g1_i1	TR25312|c0_g1_i1|m.2255	PF13912.1	zf-C2H2_6	C2H2-type zinc finger	15	26	E:0.093
TR25312|c0_g1	TR25312|c0_g1_i1	TR25312|c0_g1_i1|m.2255	PF00096.21	zf-C2H2	Zinc finger, C2H2 type	16	39	E:2.6e-05
TR25312|c0_g1	TR25312|c0_g1_i1	TR25312|c0_g1_i1|m.2255	PF13894.1	zf-C2H2_4	C2H2-type zinc finger	16	39	E:0.0004
TR25312|c0_g1	TR25312|c0_g1_i1	TR25312|c0_g1_i1|m.2255	PF13465.1	zf-H2C2_2	Zinc-finger double domain	31	56	E:7.3e-07
TR25312|c0_g1	TR25312|c0_g1_i1	TR25312|c0_g1_i1|m.2255	PF12171.3	zf-C2H2_jaz	Zinc-finger double-stranded RNA-binding	44	67	E:7.9e-05
TR25312|c0_g1	TR25312|c0_g1_i1	TR25312|c0_g1_i1|m.2255	PF00096.21	zf-C2H2	Zinc finger, C2H2 type	45	67	E:5.1e-05
TR25312|c0_g1	TR25312|c0_g1_i1	TR25312|c0_g1_i1|m.2255	PF13894.1	zf-C2H2_4	C2H2-type zinc finger	45	67	E:0.007
TR25312|c0_g1	TR25312|c0_g1_i1	TR25312|c0_g1_i1|m.2255	PF13912.1	zf-C2H2_6	C2H2-type zinc finger	45	67	E:0.19
TR25312|c0_g1	TR25312|c0_g1_i1	TR25312|c0_g1_i1|m.2255	PF12874.2	zf-met	Zinc-finger of C2H2 type	45	65	E:0.0035
TR25312|c0_g1	TR25312|c0_g1_i1	TR25312|c0_g1_i1|m.2255	PF13465.1	zf-H2C2_2	Zinc-finger double domain	60	84	E:2.9e-06
TR25312|c0_g1	TR25312|c0_g1_i1	TR25312|c0_g1_i1|m.2255	PF12756.2	zf-C2H2_2	C2H2 type zinc-finger (2 copies)	70	95	E:0.18
TR25312|c0_g1	TR25312|c0_g1_i1	TR25312|c0_g1_i1|m.2255	PF13894.1	zf-C2H2_4	C2H2-type zinc finger	74	95	E:0.00014
TR25312|c0_g1	TR25312|c0_g1_i1	TR25312|c0_g1_i1|m.2255	PF13912.1	zf-C2H2_6	C2H2-type zinc finger	74	95	E:0.51
TR25312|c0_g1	TR25312|c0_g1_i1	TR25312|c0_g1_i1|m.2255	PF13913.1	zf-C2HC_2	zinc-finger of a C2HC-type	74	84	E:0.11
TR25312|c0_g1	TR25312|c0_g1_i1	TR25312|c0_g1_i1|m.2255	PF00096.21	zf-C2H2	Zinc finger, C2H2 type	75	95	E:9.8e-06
TR25312|c0_g1	TR25312|c0_g1_i1	TR25312|c0_g1_i1|m.2255	PF13465.1	zf-H2C2_2	Zinc-finger double domain	88	111	E:1.7e-11
TR25312|c0_g1	TR25312|c0_g1_i1	TR25312|c0_g1_i1|m.2255	PF13912.1	zf-C2H2_6	C2H2-type zinc finger	100	111	E:2.2
TR25312|c0_g1	TR25312|c0_g1_i1	TR25312|c0_g1_i1|m.2255	PF00096.21	zf-C2H2	Zinc finger, C2H2 type	101	115	E:0.0096
TR25312|c0_g1	TR25312|c0_g1_i1	TR25312|c0_g1_i1|m.2255	PF13894.1	zf-C2H2_4	C2H2-type zinc finger	101	112	E:0.55
TR25342|c0_g1	TR25342|c0_g1_i1	TR25342|c0_g1_i1|m.2260	PF00078.22	RVT_1	Reverse transcriptase (RNA-dependent DNA polymerase)	55	155	E:2e-11
TR25350|c0_g1	TR25350|c0_g1_i1	TR25350|c0_g1_i1|m.2262	PF15037.1	IL17_R_N	Interleukin-17 receptor extracellular region	27	163	E:3.4e-31
TR25359|c0_g1	TR25359|c0_g1_i1	TR25359|c0_g1_i1|m.2264	PF03144.20	GTP_EFTU_D2	Elongation factor Tu domain 2	61	104	E:5.2e-06
TR25447|c0_g1	TR25447|c0_g1_i1	TR25447|c0_g1_i1|m.2268	PF00078.22	RVT_1	Reverse transcriptase (RNA-dependent DNA polymerase)	2	76	E:3.8e-10
TR25466|c0_g1	TR25466|c0_g1_i1	TR25466|c0_g1_i1|m.2270	PF00045.14	Hemopexin	Hemopexin	83	123	E:3.7e-09
TR25466|c0_g1	TR25466|c0_g1_i1	TR25466|c0_g1_i1|m.2270	PF00045.14	Hemopexin	Hemopexin	127	165	E:3.3e-12
TR25481|c0_g1	TR25481|c0_g1_i1	TR25481|c0_g1_i1|m.2274	PF00001.16	7tm_1	7 transmembrane receptor (rhodopsin family)	3	104	E:3.3e-18
TR25525|c0_g1	TR25525|c0_g1_i1	TR25525|c0_g1_i1|m.2281	PF00002.19	7tm_2	7 transmembrane receptor (Secretin family)	4	111	E:6.2e-23
TR25651|c0_g1	TR25651|c0_g1_i1	TR25651|c0_g1_i1|m.2285	PF00665.21	rve	Integrase core domain	59	146	E:1.4e-09
TR25765|c0_g1	TR25765|c0_g1_i1	TR25765|c0_g1_i1|m.2292	PF00041.16	fn3	Fibronectin type III domain	120	205	E:2.5e-05
TR25792|c0_g1	TR25792|c0_g1_i1	TR25792|c0_g1_i1|m.2297	PF00104.25	Hormone_recep	Ligand-binding domain of nuclear hormone receptor	16	106	E:5.7e-10
TR25796|c0_g1	TR25796|c0_g1_i1	TR25796|c0_g1_i1|m.2298	PF00160.16	Pro_isomerase	Cyclophilin type peptidyl-prolyl cis-trans isomerase/CLD	14	163	E:2.8e-47
TR25801|c0_g1	TR25801|c0_g1_i1	TR25801|c0_g1_i1|m.2300	PF00533.21	BRCT	BRCA1 C Terminus (BRCT) domain	11	84	E:2.2e-06
TR25801|c0_g1	TR25801|c0_g1_i1	TR25801|c0_g1_i1|m.2300	PF12738.2	PTCB-BRCT	twin BRCT domain	15	80	E:3.7e-14
TR25807|c0_g1	TR25807|c0_g1_i1	TR25807|c0_g1_i1|m.2301	PF00078.22	RVT_1	Reverse transcriptase (RNA-dependent DNA polymerase)	8	116	E:1.4e-10
TR25821|c0_g1	TR25821|c0_g1_i1	TR25821|c0_g1_i1|m.2302	PF05653.9	Mg_trans_NIPA	Magnesium transporter NIPA	2	143	E:6.7e-49
TR25869|c0_g1	TR25869|c0_g1_i1	TR25869|c0_g1_i1|m.2305	PF00520.26	Ion_trans	Ion transport protein	20	104	E:1.3e-19
TR25881|c0_g1	TR25881|c0_g1_i1	TR25881|c0_g1_i1|m.2307	PF00167.13	FGF	Fibroblast growth factor	117	189	E:7e-18
TR25895|c0_g1	TR25895|c0_g1_i1	TR25895|c0_g1_i1|m.2308	PF00221.14	Lyase_aromatic	Aromatic amino acid lyase	8	103	E:3.4e-26
TR25997|c0_g1	TR25997|c0_g1_i1	TR25997|c0_g1_i1|m.2310	PF00078.22	RVT_1	Reverse transcriptase (RNA-dependent DNA polymerase)	45	132	E:8.7e-11
TR26017|c0_g1	TR26017|c0_g1_i1	TR26017|c0_g1_i1|m.2311	PF13920.1	zf-C3HC4_3	Zinc finger, C3HC4 type (RING finger)	60	110	E:4.9e-07
TR26017|c0_g1	TR26017|c0_g1_i1	TR26017|c0_g1_i1|m.2311	PF13639.1	zf-RING_2	Ring finger domain	61	105	E:1.4e-06
TR26017|c0_g1	TR26017|c0_g1_i1	TR26017|c0_g1_i1|m.2311	PF15227.1	zf-C3HC4_4	zinc finger of C3HC4-type, RING	62	104	E:1e-07
TR26017|c0_g1	TR26017|c0_g1_i1	TR26017|c0_g1_i1|m.2311	PF00097.20	zf-C3HC4	Zinc finger, C3HC4 type (RING finger)	62	104	E:1.3e-07
TR26017|c0_g1	TR26017|c0_g1_i1	TR26017|c0_g1_i1|m.2311	PF13923.1	zf-C3HC4_2	Zinc finger, C3HC4 type (RING finger)	62	104	E:1.2e-06
TR26024|c0_g1	TR26024|c0_g1_i1	TR26024|c0_g1_i1|m.2313	PF00225.18	Kinesin	Kinesin motor domain	39	120	E:1.1e-25
TR26038|c0_g1	TR26038|c0_g1_i1	TR26038|c0_g1_i1|m.2314	PF00688.13	TGFb_propeptide	TGF-beta propeptide	70	126	E:1.5e-06
TR26044|c0_g1	TR26044|c0_g1_i1	TR26044|c0_g1_i1|m.2315	PF12781.2	AAA_9	ATP-binding dynein motor region D5	2	53	E:3e-05
TR26084|c0_g1	TR26084|c0_g1_i1	TR26084|c0_g1_i1|m.2318	PF00001.16	7tm_1	7 transmembrane receptor (rhodopsin family)	34	265	E:1.3e-10
TR26084|c0_g1	TR26084|c0_g1_i2	TR26084|c0_g1_i2|m.2319	PF00001.16	7tm_1	7 transmembrane receptor (rhodopsin family)	34	265	E:1.3e-10
TR26084|c0_g1	TR26084|c0_g1_i3	TR26084|c0_g1_i3|m.2320	PF00001.16	7tm_1	7 transmembrane receptor (rhodopsin family)	37	268	E:1.4e-10
TR26084|c0_g1	TR26084|c0_g1_i4	TR26084|c0_g1_i4|m.2321	PF00001.16	7tm_1	7 transmembrane receptor (rhodopsin family)	37	268	E:1.4e-10
TR26087|c0_g1	TR26087|c0_g1_i1	TR26087|c0_g1_i1|m.2322	PF00018.23	SH3_1	SH3 domain	4	49	E:8.5e-16
TR26087|c0_g1	TR26087|c0_g1_i1	TR26087|c0_g1_i1|m.2322	PF07653.12	SH3_2	Variant SH3 domain	4	52	E:2.9e-08
TR26087|c0_g1	TR26087|c0_g1_i1	TR26087|c0_g1_i1|m.2322	PF14604.1	SH3_9	Variant SH3 domain	5	53	E:6e-11
TR26087|c0_g1	TR26087|c0_g1_i1	TR26087|c0_g1_i1|m.2322	PF00017.19	SH2	SH2 domain	60	134	E:1.5e-22
TR26087|c0_g1	TR26087|c0_g1_i1	TR26087|c0_g1_i1|m.2322	PF00018.23	SH3_1	SH3 domain	162	205	E:4.7e-09
TR26087|c0_g1	TR26087|c0_g1_i1	TR26087|c0_g1_i1|m.2322	PF14604.1	SH3_9	Variant SH3 domain	162	210	E:5e-10
TR26087|c0_g1	TR26087|c0_g1_i1	TR26087|c0_g1_i1|m.2322	PF07653.12	SH3_2	Variant SH3 domain	162	212	E:3.5e-11
TR26095|c0_g1	TR26095|c0_g1_i1	TR26095|c0_g1_i1|m.2324	PF14750.1	INTS2	Integrator complex subunit 2	2	906	E:0
TR26101|c1_g1	TR26101|c1_g1_i1	TR26101|c1_g1_i1|m.2328	PF14837.1	INTS5_N	Integrator complex subunit 5 N-terminus	28	246	E:3.2e-83
TR26101|c1_g1	TR26101|c1_g1_i1	TR26101|c1_g1_i1|m.2328	PF14838.1	INTS5_C	Integrator complex subunit 5 C-terminus	268	1024	E:0
TR26112|c0_g1	TR26112|c0_g1_i1	TR26112|c0_g1_i1|m.2330	PF01896.14	DNA_primase_S	Eukaryotic and archaeal DNA primase small subunit	31	99	E:1.2e-15
TR26112|c0_g2	TR26112|c0_g2_i1	TR26112|c0_g2_i1|m.2331	PF01896.14	DNA_primase_S	Eukaryotic and archaeal DNA primase small subunit	110	335	E:1.2e-55
TR26116|c0_g1	TR26116|c0_g1_i1	TR26116|c0_g1_i1|m.2333	PF00230.15	MIP	Major intrinsic protein	10	170	E:3.9e-32
TR26116|c0_g1	TR26116|c0_g1_i2	TR26116|c0_g1_i2|m.2334	PF00230.15	MIP	Major intrinsic protein	10	131	E:9.3e-29
TR26124|c0_g1	TR26124|c0_g1_i1	TR26124|c0_g1_i1|m.2338	PF00520.26	Ion_trans	Ion transport protein	88	358	E:6.3e-63
TR26124|c0_g1	TR26124|c0_g1_i1	TR26124|c0_g1_i1|m.2338	PF00520.26	Ion_trans	Ion transport protein	750	835	E:1.3e-18
TR26139|c0_g1	TR26139|c0_g1_i1	TR26139|c0_g1_i1|m.2347	PF03160.9	Calx-beta	Calx-beta domain	254	340	E:1.9e-13
TR26139|c0_g1	TR26139|c0_g1_i1	TR26139|c0_g1_i1|m.2347	PF00059.16	Lectin_C	Lectin C-type domain	561	626	E:2.9e-08
TR26143|c0_g2	TR26143|c0_g2_i1	TR26143|c0_g2_i1|m.2350	PF00828.14	Ribosomal_L18e	Ribosomal protein L18e/L15	46	176	E:1.8e-09
TR26149|c0_g1	TR26149|c0_g1_i1	TR26149|c0_g1_i1|m.2352	PF14750.1	INTS2	Integrator complex subunit 2	2	205	E:5.6e-87
TR26150|c0_g1	TR26150|c0_g1_i1	TR26150|c0_g1_i1|m.2353	PF13414.1	TPR_11	TPR repeat	90	156	E:2.5e-18
TR26150|c0_g1	TR26150|c0_g1_i1	TR26150|c0_g1_i1|m.2353	PF00515.23	TPR_1	Tetratricopeptide repeat	98	124	E:8.2e-05
TR26150|c0_g1	TR26150|c0_g1_i1	TR26150|c0_g1_i1|m.2353	PF07719.12	TPR_2	Tetratricopeptide repeat	98	124	E:0.0048
TR26150|c0_g1	TR26150|c0_g1_i1	TR26150|c0_g1_i1|m.2353	PF13371.1	TPR_9	Tetratricopeptide repeat	105	159	E:0.0022
TR26150|c0_g1	TR26150|c0_g1_i1	TR26150|c0_g1_i1|m.2353	PF13431.1	TPR_17	Tetratricopeptide repeat	113	146	E:2e-07
TR26150|c0_g1	TR26150|c0_g1_i1	TR26150|c0_g1_i1|m.2353	PF13424.1	TPR_12	Tetratricopeptide repeat	122	189	E:4.5e-10
TR26150|c0_g1	TR26150|c0_g1_i1	TR26150|c0_g1_i1|m.2353	PF00515.23	TPR_1	Tetratricopeptide repeat	125	158	E:8.8e-10
TR26150|c0_g1	TR26150|c0_g1_i1	TR26150|c0_g1_i1|m.2353	PF07719.12	TPR_2	Tetratricopeptide repeat	126	158	E:3.2e-06
TR26150|c0_g1	TR26150|c0_g1_i1	TR26150|c0_g1_i1|m.2353	PF13181.1	TPR_8	Tetratricopeptide repeat	127	158	E:0.0019
TR26150|c0_g1	TR26150|c0_g1_i1	TR26150|c0_g1_i1|m.2353	PF13176.1	TPR_7	Tetratricopeptide repeat	128	156	E:0.011
TR26150|c0_g1	TR26150|c0_g1_i1	TR26150|c0_g1_i1|m.2353	PF13432.1	TPR_16	Tetratricopeptide repeat	130	192	E:3e-08
TR26150|c0_g1	TR26150|c0_g1_i1	TR26150|c0_g1_i1|m.2353	PF14559.1	TPR_19	Tetratricopeptide repeat	138	196	E:4.4e-08
TR26150|c0_g1	TR26150|c0_g1_i1	TR26150|c0_g1_i1|m.2353	PF13414.1	TPR_11	TPR repeat	159	199	E:3.5e-07
TR26150|c0_g1	TR26150|c0_g1_i1	TR26150|c0_g1_i1|m.2353	PF00515.23	TPR_1	Tetratricopeptide repeat	160	192	E:7.2e-11
TR26150|c0_g1	TR26150|c0_g1_i1	TR26150|c0_g1_i1|m.2353	PF07719.12	TPR_2	Tetratricopeptide repeat	160	192	E:3.6e-08
TR26150|c0_g1	TR26150|c0_g1_i1	TR26150|c0_g1_i1|m.2353	PF13181.1	TPR_8	Tetratricopeptide repeat	160	192	E:9.4e-08
TR26150|c0_g1	TR26150|c0_g1_i1	TR26150|c0_g1_i1|m.2353	PF13176.1	TPR_7	Tetratricopeptide repeat	161	191	E:1.6e-05
TR26150|c0_g1	TR26150|c0_g1_i1	TR26150|c0_g1_i1|m.2353	PF13174.1	TPR_6	Tetratricopeptide repeat	164	192	E:0.091
TR26150|c0_g1	TR26150|c0_g1_i1	TR26150|c0_g1_i1|m.2353	PF13371.1	TPR_9	Tetratricopeptide repeat	166	194	E:0.43
TR26154|c0_g1	TR26154|c0_g1_i1	TR26154|c0_g1_i1|m.2355	PF03807.12	F420_oxidored	NADP oxidoreductase coenzyme F420-dependent	50	145	E:4.2e-18
TR26154|c0_g1	TR26154|c0_g1_i1	TR26154|c0_g1_i1|m.2355	PF14748.1	P5CR_dimer	Pyrroline-5-carboxylate reductase dimerisation	209	315	E:7e-39
TR26156|c0_g1	TR26156|c0_g1_i1	TR26156|c0_g1_i1|m.2356	PF08246.7	Inhibitor_I29	Cathepsin propeptide inhibitor domain (I29)	37	96	E:9.8e-13
TR26156|c0_g1	TR26156|c0_g1_i1	TR26156|c0_g1_i1|m.2356	PF00112.18	Peptidase_C1	Papain family cysteine protease	125	203	E:1.5e-33
TR26194|c0_g1	TR26194|c0_g1_i1	TR26194|c0_g1_i1|m.2362	PF00501.23	AMP-binding	AMP-binding enzyme	2	240	E:5.4e-31
TR26208|c1_g1	TR26208|c1_g1_i1	TR26208|c1_g1_i1|m.2365	PF00078.22	RVT_1	Reverse transcriptase (RNA-dependent DNA polymerase)	32	86	E:4.4e-08
TR26223|c0_g1	TR26223|c0_g1_i1	TR26223|c0_g1_i1|m.2366	PF00001.16	7tm_1	7 transmembrane receptor (rhodopsin family)	1	308	E:6.9e-64
TR26225|c0_g1	TR26225|c0_g1_i1	TR26225|c0_g1_i1|m.2369	PF08266.7	Cadherin_2	Cadherin-like	27	109	E:1.6e-32
TR26237|c0_g1	TR26237|c0_g1_i1	TR26237|c0_g1_i1|m.2371	PF05699.9	Dimer_Tnp_hAT	hAT family C-terminal dimerisation region	161	222	E:2.1e-10
TR26255|c0_g1	TR26255|c0_g1_i1	TR26255|c0_g1_i1|m.2375	PF00147.13	Fibrinogen_C	Fibrinogen beta and gamma chains, C-terminal globular domain	56	141	E:1.5e-33
TR26267|c0_g1	TR26267|c0_g1_i1	TR26267|c0_g1_i1|m.2376	PF00046.24	Homeobox	Homeobox domain	2	30	E:2.2e-11
TR26274|c0_g1	TR26274|c0_g1_i1	TR26274|c0_g1_i1|m.2378	PF00028.12	Cadherin	Cadherin domain	33	124	E:8.9e-17
TR26282|c0_g1	TR26282|c0_g1_i1	TR26282|c0_g1_i1|m.2381	PF00514.18	Arm	Armadillo/beta-catenin-like repeat	87	123	E:6.3e-06
TR26282|c0_g1	TR26282|c0_g1_i1	TR26282|c0_g1_i1|m.2381	PF00514.18	Arm	Armadillo/beta-catenin-like repeat	167	203	E:0.00017
TR26322|c0_g1	TR26322|c0_g1_i1	TR26322|c0_g1_i1|m.2385	PF00078.22	RVT_1	Reverse transcriptase (RNA-dependent DNA polymerase)	51	103	E:1.3e-05
TR26336|c0_g1	TR26336|c0_g1_i1	TR26336|c0_g1_i1|m.2386	PF00001.16	7tm_1	7 transmembrane receptor (rhodopsin family)	14	221	E:2.1e-37
TR26345|c0_g1	TR26345|c0_g1_i1	TR26345|c0_g1_i1|m.2389	PF01237.13	Oxysterol_BP	Oxysterol-binding protein	1	103	E:1.9e-29
TR26352|c0_g1	TR26352|c0_g1_i1	TR26352|c0_g1_i1|m.2390	PF14921.1	APCDDC	Adenomatosis polyposis coli down-regulated 1	52	146	E:8.5e-45
TR26355|c0_g1	TR26355|c0_g1_i1	TR26355|c0_g1_i1|m.2392	PF02017.10	CIDE-N	CIDE-N domain	35	112	E:5e-24
TR26375|c0_g1	TR26375|c0_g1_i1	TR26375|c0_g1_i1|m.2395	PF00520.26	Ion_trans	Ion transport protein	8	107	E:7.9e-09
TR26375|c0_g1	TR26375|c0_g1_i1	TR26375|c0_g1_i1|m.2395	PF07885.11	Ion_trans_2	Ion channel	64	107	E:7.6e-10
TR26407|c0_g1	TR26407|c0_g1_i1	TR26407|c0_g1_i1|m.2397	PF00682.14	HMGL-like	HMGL-like	2	81	E:2.9e-17
TR26489|c0_g1	TR26489|c0_g1_i1	TR26489|c0_g1_i1|m.2402	PF01433.15	Peptidase_M1	Peptidase family M1	38	243	E:2.9e-46
TR26519|c0_g1	TR26519|c0_g1_i1	TR26519|c0_g1_i1|m.2408	PF13385.1	Laminin_G_3	Concanavalin A-like lectin/glucanases superfamily	21	155	E:2.8e-07
TR26519|c0_g1	TR26519|c0_g1_i1	TR26519|c0_g1_i1|m.2408	PF02210.19	Laminin_G_2	Laminin G domain	43	154	E:4.1e-12
TR26554|c0_g1	TR26554|c0_g1_i1	TR26554|c0_g1_i1|m.2410	PF01094.23	ANF_receptor	Receptor family ligand binding region	1	63	E:4.1e-09
TR26554|c0_g1	TR26554|c0_g1_i1	TR26554|c0_g1_i1|m.2410	PF07562.9	NCD3G	Nine Cysteines Domain of family 3 GPCR	99	134	E:2e-11
TR26559|c0_g1	TR26559|c0_g1_i1	TR26559|c0_g1_i1|m.2412	PF06211.7	BAMBI	BMP and activin membrane-bound inhibitor (BAMBI) N-terminal domain	1	73	E:6.7e-35
TR26559|c0_g1	TR26559|c0_g1_i1	TR26559|c0_g1_i1|m.2412	PF00021.16	UPAR_LY6	u-PAR/Ly-6 domain	6	67	E:0.42
TR26567|c0_g1	TR26567|c0_g1_i1	TR26567|c0_g1_i1|m.2414	PF14631.1	FancD2	Fanconi anaemia protein FancD2 nuclease	1	101	E:3.9e-47
TR26573|c0_g1	TR26573|c0_g1_i1	TR26573|c0_g1_i1|m.2416	PF01412.13	ArfGap	Putative GTPase activating protein for Arf	15	95	E:1.5e-22
TR26573|c0_g1	TR26573|c0_g1_i3	TR26573|c0_g1_i3|m.2417	PF01412.13	ArfGap	Putative GTPase activating protein for Arf	15	127	E:2.6e-28
TR26573|c0_g1	TR26573|c0_g1_i5	TR26573|c0_g1_i5|m.2419	PF01412.13	ArfGap	Putative GTPase activating protein for Arf	15	127	E:2.3e-28
TR26574|c0_g1	TR26574|c0_g1_i1	TR26574|c0_g1_i1|m.2421	PF00096.21	zf-C2H2	Zinc finger, C2H2 type	304	328	E:0.0076
TR26574|c0_g1	TR26574|c0_g1_i1	TR26574|c0_g1_i1|m.2421	PF13894.1	zf-C2H2_4	C2H2-type zinc finger	304	328	E:1.7
TR26574|c0_g1	TR26574|c0_g1_i1	TR26574|c0_g1_i1|m.2421	PF13465.1	zf-H2C2_2	Zinc-finger double domain	320	342	E:0.00014
TR26574|c0_g1	TR26574|c0_g1_i1	TR26574|c0_g1_i1|m.2421	PF00096.21	zf-C2H2	Zinc finger, C2H2 type	334	358	E:0.0016
TR26574|c0_g1	TR26574|c0_g1_i1	TR26574|c0_g1_i1|m.2421	PF13894.1	zf-C2H2_4	C2H2-type zinc finger	334	358	E:0.0085
TR26574|c0_g1	TR26574|c0_g1_i1	TR26574|c0_g1_i1|m.2421	PF13465.1	zf-H2C2_2	Zinc-finger double domain	351	374	E:3.4e-07
TR26574|c0_g1	TR26574|c0_g1_i1	TR26574|c0_g1_i1|m.2421	PF00096.21	zf-C2H2	Zinc finger, C2H2 type	364	386	E:8.4e-05
TR26574|c0_g1	TR26574|c0_g1_i1	TR26574|c0_g1_i1|m.2421	PF13894.1	zf-C2H2_4	C2H2-type zinc finger	364	386	E:0.0011
TR26574|c0_g1	TR26574|c0_g1_i2	TR26574|c0_g1_i2|m.2424	PF00096.21	zf-C2H2	Zinc finger, C2H2 type	193	217	E:0.0049
TR26574|c0_g1	TR26574|c0_g1_i2	TR26574|c0_g1_i2|m.2424	PF13894.1	zf-C2H2_4	C2H2-type zinc finger	193	217	E:1.1
TR26574|c0_g1	TR26574|c0_g1_i2	TR26574|c0_g1_i2|m.2424	PF13465.1	zf-H2C2_2	Zinc-finger double domain	209	231	E:9.2e-05
TR26574|c0_g1	TR26574|c0_g1_i2	TR26574|c0_g1_i2|m.2424	PF00096.21	zf-C2H2	Zinc finger, C2H2 type	223	247	E:0.001
TR26574|c0_g1	TR26574|c0_g1_i2	TR26574|c0_g1_i2|m.2424	PF13894.1	zf-C2H2_4	C2H2-type zinc finger	223	247	E:0.0033
TR26574|c0_g1	TR26574|c0_g1_i2	TR26574|c0_g1_i2|m.2424	PF13465.1	zf-H2C2_2	Zinc-finger double domain	240	264	E:4.4e-07
TR26574|c0_g1	TR26574|c0_g1_i2	TR26574|c0_g1_i2|m.2424	PF00096.21	zf-C2H2	Zinc finger, C2H2 type	253	275	E:5.5e-05
TR26574|c0_g1	TR26574|c0_g1_i2	TR26574|c0_g1_i2|m.2424	PF13894.1	zf-C2H2_4	C2H2-type zinc finger	253	275	E:0.0007
TR26575|c0_g1	TR26575|c0_g1_i1	TR26575|c0_g1_i1|m.2427	PF03874.11	RNA_pol_Rpb4	RNA polymerase Rpb4	31	135	E:7.3e-28
TR26576|c0_g1	TR26576|c0_g1_i1	TR26576|c0_g1_i1|m.2428	PF02516.9	STT3	Oligosaccharyl transferase STT3 subunit	17	484	E:4.7e-139
TR26576|c0_g1	TR26576|c0_g1_i1	TR26576|c0_g1_i1|m.2428	PF13231.1	PMT_2	Dolichyl-phosphate-mannose-protein mannosyltransferase	116	243	E:3.1e-06
TR26576|c0_g1	TR26576|c0_g1_i2	TR26576|c0_g1_i2|m.2431	PF02516.9	STT3	Oligosaccharyl transferase STT3 subunit	17	484	E:7.3e-139
TR26576|c0_g1	TR26576|c0_g1_i2	TR26576|c0_g1_i2|m.2431	PF13231.1	PMT_2	Dolichyl-phosphate-mannose-protein mannosyltransferase	116	243	E:3.8e-06
TR26576|c0_g2	TR26576|c0_g2_i1	TR26576|c0_g2_i1|m.2433	PF02516.9	STT3	Oligosaccharyl transferase STT3 subunit	17	139	E:4.1e-37
TR26577|c0_g1	TR26577|c0_g1_i1	TR26577|c0_g1_i1|m.2435	PF14617.1	CMS1	U3-containing 90S pre-ribosomal complex subunit	6	93	E:5.6e-26
TR26577|c0_g1	TR26577|c0_g1_i1	TR26577|c0_g1_i1|m.2435	PF00270.24	DEAD	DEAD/DEAH box helicase	8	61	E:7.1e-06
TR26577|c0_g1	TR26577|c0_g1_i3	TR26577|c0_g1_i3|m.2436	PF14617.1	CMS1	U3-containing 90S pre-ribosomal complex subunit	66	307	E:2.8e-30
TR26577|c0_g1	TR26577|c0_g1_i3	TR26577|c0_g1_i3|m.2436	PF00270.24	DEAD	DEAD/DEAH box helicase	203	276	E:3.5e-05
TR26578|c0_g2	TR26578|c0_g2_i1	TR26578|c0_g2_i1|m.2438	PF00167.13	FGF	Fibroblast growth factor	21	145	E:8.5e-40
TR26578|c0_g2	TR26578|c0_g2_i2	TR26578|c0_g2_i2|m.2442	PF00167.13	FGF	Fibroblast growth factor	89	213	E:2e-39
TR26578|c0_g2	TR26578|c0_g2_i3	TR26578|c0_g2_i3|m.2444	PF00167.13	FGF	Fibroblast growth factor	21	145	E:8.5e-40
TR26578|c0_g2	TR26578|c0_g2_i4	TR26578|c0_g2_i4|m.2446	PF00167.13	FGF	Fibroblast growth factor	9	68	E:3.5e-15
TR26578|c0_g2	TR26578|c0_g2_i5	TR26578|c0_g2_i5|m.2449	PF00167.13	FGF	Fibroblast growth factor	21	87	E:1.2e-18
TR26578|c0_g2	TR26578|c0_g2_i6	TR26578|c0_g2_i6|m.2450	PF00167.13	FGF	Fibroblast growth factor	89	155	E:4.8e-18
TR26582|c0_g1	TR26582|c0_g1_i1	TR26582|c0_g1_i1|m.2455	PF03732.12	Retrotrans_gag	Retrotransposon gag protein	56	148	E:3.2e-12
TR26582|c0_g1	TR26582|c0_g1_i1	TR26582|c0_g1_i1|m.2455	PF13650.1	Asp_protease_2	Aspartyl protease	269	362	E:1.5e-05
TR26582|c0_g1	TR26582|c0_g1_i1	TR26582|c0_g1_i1|m.2455	PF08284.6	RVP_2	Retroviral aspartyl protease	275	379	E:1.5e-07
TR26582|c0_g1	TR26582|c0_g1_i1	TR26582|c0_g1_i1|m.2455	PF00078.22	RVT_1	Reverse transcriptase (RNA-dependent DNA polymerase)	492	587	E:2.7e-09
TR26582|c0_g1	TR26582|c0_g1_i2	TR26582|c0_g1_i2|m.2457	PF03732.12	Retrotrans_gag	Retrotransposon gag protein	65	157	E:3.3e-12
TR26582|c0_g1	TR26582|c0_g1_i2	TR26582|c0_g1_i2|m.2457	PF13650.1	Asp_protease_2	Aspartyl protease	278	371	E:1.5e-05
TR26582|c0_g1	TR26582|c0_g1_i2	TR26582|c0_g1_i2|m.2457	PF08284.6	RVP_2	Retroviral aspartyl protease	284	388	E:1.6e-07
TR26582|c0_g1	TR26582|c0_g1_i2	TR26582|c0_g1_i2|m.2457	PF00078.22	RVT_1	Reverse transcriptase (RNA-dependent DNA polymerase)	501	596	E:2.7e-09
TR26584|c1_g1	TR26584|c1_g1_i1	TR26584|c1_g1_i1|m.2459	PF02350.14	Epimerase_2	UDP-N-acetylglucosamine 2-epimerase	62	401	E:2.6e-73
TR26584|c1_g1	TR26584|c1_g1_i1	TR26584|c1_g1_i1|m.2459	PF00480.15	ROK	ROK family	437	622	E:2.5e-39
TR26584|c1_g1	TR26584|c1_g1_i2	TR26584|c1_g1_i2|m.2460	PF00480.15	ROK	ROK family	30	195	E:4.3e-36
TR26584|c1_g1	TR26584|c1_g1_i3	TR26584|c1_g1_i3|m.2461	PF02350.14	Epimerase_2	UDP-N-acetylglucosamine 2-epimerase	62	401	E:2.7e-73
TR26584|c1_g1	TR26584|c1_g1_i3	TR26584|c1_g1_i3|m.2461	PF00480.15	ROK	ROK family	474	637	E:2.2e-35
TR26584|c1_g1	TR26584|c1_g1_i4	TR26584|c1_g1_i4|m.2462	PF02350.14	Epimerase_2	UDP-N-acetylglucosamine 2-epimerase	70	409	E:2.6e-73
TR26584|c1_g1	TR26584|c1_g1_i4	TR26584|c1_g1_i4|m.2462	PF00480.15	ROK	ROK family	445	630	E:2.6e-39
TR26584|c1_g1	TR26584|c1_g1_i5	TR26584|c1_g1_i5|m.2463	PF02350.14	Epimerase_2	UDP-N-acetylglucosamine 2-epimerase	70	409	E:2.8e-73
TR26584|c1_g1	TR26584|c1_g1_i5	TR26584|c1_g1_i5|m.2463	PF00480.15	ROK	ROK family	482	645	E:2.3e-35
TR26585|c1_g1	TR26585|c1_g1_i1	TR26585|c1_g1_i1|m.2464	PF01063.14	Aminotran_4	Aminotransferase class IV	5	126	E:5.6e-19
TR26585|c1_g1	TR26585|c1_g1_i2	TR26585|c1_g1_i2|m.2465	PF01063.14	Aminotran_4	Aminotransferase class IV	147	379	E:3.9e-22
TR26585|c1_g1	TR26585|c1_g1_i3	TR26585|c1_g1_i3|m.2466	PF01063.14	Aminotran_4	Aminotransferase class IV	118	350	E:3.2e-22
TR26585|c1_g1	TR26585|c1_g1_i4	TR26585|c1_g1_i4|m.2468	PF01063.14	Aminotran_4	Aminotransferase class IV	118	350	E:3.2e-22
TR26586|c0_g1	TR26586|c0_g1_i1	TR26586|c0_g1_i1|m.2469	PF00328.17	His_Phos_2	Histidine phosphatase superfamily (branch 2)	2	50	E:3.1e-08
TR26586|c0_g1	TR26586|c0_g1_i2	TR26586|c0_g1_i2|m.2471	PF00328.17	His_Phos_2	Histidine phosphatase superfamily (branch 2)	4	225	E:2.7e-34
TR26586|c0_g1	TR26586|c0_g1_i2	TR26586|c0_g1_i2|m.2472	PF00328.17	His_Phos_2	Histidine phosphatase superfamily (branch 2)	39	104	E:3.2e-14
TR26586|c0_g1	TR26586|c0_g1_i3	TR26586|c0_g1_i3|m.2475	PF00328.17	His_Phos_2	Histidine phosphatase superfamily (branch 2)	20	130	E:5.7e-15
TR26586|c0_g1	TR26586|c0_g1_i5	TR26586|c0_g1_i5|m.2479	PF00328.17	His_Phos_2	Histidine phosphatase superfamily (branch 2)	4	235	E:4.5e-36
TR26586|c0_g1	TR26586|c0_g1_i5	TR26586|c0_g1_i5|m.2480	PF00328.17	His_Phos_2	Histidine phosphatase superfamily (branch 2)	39	104	E:3.2e-14
TR26587|c0_g1	TR26587|c0_g1_i1	TR26587|c0_g1_i1|m.2482	PF05158.7	RNA_pol_Rpc34	RNA polymerase Rpc34 subunit	12	227	E:1e-72
TR26587|c0_g1	TR26587|c0_g1_i2	TR26587|c0_g1_i2|m.2483	PF05158.7	RNA_pol_Rpc34	RNA polymerase Rpc34 subunit	12	291	E:3.6e-90
TR26587|c0_g1	TR26587|c0_g1_i3	TR26587|c0_g1_i3|m.2484	PF05158.7	RNA_pol_Rpc34	RNA polymerase Rpc34 subunit	12	313	E:5.4e-103
TR26587|c0_g1	TR26587|c0_g1_i5	TR26587|c0_g1_i5|m.2485	PF05158.7	RNA_pol_Rpc34	RNA polymerase Rpc34 subunit	12	227	E:1e-72
TR26588|c1_g1	TR26588|c1_g1_i1	TR26588|c1_g1_i1|m.2486	PF00252.13	Ribosomal_L16	Ribosomal protein L16p/L10e	5	165	E:4.6e-31
TR26589|c0_g1	TR26589|c0_g1_i1	TR26589|c0_g1_i1|m.2489	PF03311.9	Cornichon	Cornichon protein	1	46	E:4.6e-10
TR26589|c0_g1	TR26589|c0_g1_i1	TR26589|c0_g1_i1|m.2489	PF03311.9	Cornichon	Cornichon protein	56	152	E:3.2e-26
TR26589|c0_g1	TR26589|c0_g1_i2	TR26589|c0_g1_i2|m.2490	PF03311.9	Cornichon	Cornichon protein	1	46	E:4.6e-10
TR26589|c0_g1	TR26589|c0_g1_i2	TR26589|c0_g1_i2|m.2490	PF03311.9	Cornichon	Cornichon protein	56	152	E:3.2e-26
TR26592|c0_g1	TR26592|c0_g1_i1	TR26592|c0_g1_i1|m.2492	PF01388.16	ARID	ARID/BRIGHT DNA binding domain	64	153	E:1.1e-21
TR26592|c0_g1	TR26592|c0_g1_i2	TR26592|c0_g1_i2|m.2493	PF01388.16	ARID	ARID/BRIGHT DNA binding domain	19	108	E:9.9e-22
TR26592|c0_g1	TR26592|c0_g1_i3	TR26592|c0_g1_i3|m.2494	PF01388.16	ARID	ARID/BRIGHT DNA binding domain	54	143	E:1.1e-21
TR26593|c0_g1	TR26593|c0_g1_i1	TR26593|c0_g1_i1|m.2495	PF02865.12	STAT_int	STAT protein, protein interaction domain	2	118	E:3.7e-41
TR26593|c0_g1	TR26593|c0_g1_i1	TR26593|c0_g1_i1|m.2495	PF01017.15	STAT_alpha	STAT protein, all-alpha domain	135	311	E:5.9e-60
TR26593|c0_g1	TR26593|c0_g1_i1	TR26593|c0_g1_i1|m.2495	PF02864.10	STAT_bind	STAT protein, DNA binding domain	313	561	E:7.7e-105
TR26593|c0_g1	TR26593|c0_g1_i1	TR26593|c0_g1_i1|m.2495	PF00017.19	SH2	SH2 domain	571	632	E:3.6e-11
TR26593|c0_g1	TR26593|c0_g1_i2	TR26593|c0_g1_i2|m.2497	PF02864.10	STAT_bind	STAT protein, DNA binding domain	6	179	E:1.3e-74
TR26593|c0_g1	TR26593|c0_g1_i2	TR26593|c0_g1_i2|m.2497	PF00017.19	SH2	SH2 domain	189	250	E:1.2e-11
TR26593|c0_g1	TR26593|c0_g1_i2	TR26593|c0_g1_i2|m.2496	PF02865.12	STAT_int	STAT protein, protein interaction domain	2	118	E:1.1e-41
TR26593|c0_g1	TR26593|c0_g1_i2	TR26593|c0_g1_i2|m.2496	PF01017.15	STAT_alpha	STAT protein, all-alpha domain	135	311	E:1.4e-60
TR26593|c0_g1	TR26593|c0_g1_i2	TR26593|c0_g1_i2|m.2496	PF02864.10	STAT_bind	STAT protein, DNA binding domain	313	343	E:1e-12
TR26594|c0_g1	TR26594|c0_g1_i1	TR26594|c0_g1_i1|m.2498	PF09791.4	Oxidored-like	Oxidoreductase-like protein, N-terminal	64	92	E:2.7e-09
TR26598|c0_g1	TR26598|c0_g1_i1	TR26598|c0_g1_i1|m.2501	PF08060.8	NOSIC	NOSIC (NUC001) domain	103	155	E:2.9e-21
TR26598|c0_g1	TR26598|c0_g1_i1	TR26598|c0_g1_i1|m.2501	PF01798.13	Nop	Putative snoRNA binding domain	198	344	E:1.4e-44
TR26598|c0_g1	TR26598|c0_g1_i1	TR26598|c0_g1_i1|m.2501	PF09785.4	Prp31_C	Prp31 C terminal domain	347	476	E:2.3e-44
TR26599|c0_g1	TR26599|c0_g1_i1	TR26599|c0_g1_i1|m.2503	PF01956.11	DUF106	Integral membrane protein DUF106	5	168	E:1.2e-40
TR26599|c0_g1	TR26599|c0_g1_i3	TR26599|c0_g1_i3|m.2505	PF01956.11	DUF106	Integral membrane protein DUF106	5	191	E:2.5e-52
TR26601|c0_g1	TR26601|c0_g1_i2	TR26601|c0_g1_i2|m.2508	PF00254.23	FKBP_C	FKBP-type peptidyl-prolyl cis-trans isomerase	117	215	E:5e-28
TR26602|c0_g1	TR26602|c0_g1_i1	TR26602|c0_g1_i1|m.2509	PF06246.7	Isy1	Isy1-like splicing family	7	103	E:5e-05
TR26602|c0_g1	TR26602|c0_g1_i4	TR26602|c0_g1_i4|m.2511	PF06246.7	Isy1	Isy1-like splicing family	7	103	E:1.8e-05
TR26603|c1_g1	TR26603|c1_g1_i1	TR26603|c1_g1_i1|m.2513	PF07647.12	SAM_2	SAM domain (Sterile alpha motif)	127	194	E:2.9e-09
TR26603|c1_g1	TR26603|c1_g1_i1	TR26603|c1_g1_i1|m.2513	PF00536.25	SAM_1	SAM domain (Sterile alpha motif)	129	187	E:7e-05
TR26604|c0_g1	TR26604|c0_g1_i1	TR26604|c0_g1_i1|m.2514	PF13504.1	LRR_7	Leucine rich repeat	25	40	E:780
TR26604|c0_g1	TR26604|c0_g1_i1	TR26604|c0_g1_i1|m.2514	PF00560.28	LRR_1	Leucine Rich Repeat	49	67	E:0.52
TR26604|c0_g1	TR26604|c0_g1_i1	TR26604|c0_g1_i1|m.2514	PF13504.1	LRR_7	Leucine rich repeat	50	63	E:27
TR26604|c0_g1	TR26604|c0_g1_i1	TR26604|c0_g1_i1|m.2514	PF13504.1	LRR_7	Leucine rich repeat	71	87	E:320
TR26604|c0_g1	TR26604|c0_g1_i1	TR26604|c0_g1_i1|m.2514	PF13504.1	LRR_7	Leucine rich repeat	95	109	E:58
TR26604|c0_g1	TR26604|c0_g1_i1	TR26604|c0_g1_i1|m.2514	PF13855.1	LRR_8	Leucine rich repeat	118	175	E:1.4e-10
TR26604|c0_g1	TR26604|c0_g1_i1	TR26604|c0_g1_i1|m.2514	PF13504.1	LRR_7	Leucine rich repeat	118	133	E:600
TR26604|c0_g1	TR26604|c0_g1_i1	TR26604|c0_g1_i1|m.2514	PF13516.1	LRR_6	Leucine Rich repeat	139	154	E:1.3
TR26604|c0_g1	TR26604|c0_g1_i1	TR26604|c0_g1_i1|m.2514	PF12799.2	LRR_4	Leucine Rich repeats (2 copies)	141	179	E:1.3e-08
TR26604|c0_g1	TR26604|c0_g1_i1	TR26604|c0_g1_i1|m.2514	PF00560.28	LRR_1	Leucine Rich Repeat	141	162	E:0.088
TR26604|c0_g1	TR26604|c0_g1_i1	TR26604|c0_g1_i1|m.2514	PF13504.1	LRR_7	Leucine rich repeat	141	156	E:7.6
TR26604|c0_g1	TR26604|c0_g1_i1	TR26604|c0_g1_i1|m.2514	PF00560.28	LRR_1	Leucine Rich Repeat	164	183	E:0.95
TR26604|c0_g1	TR26604|c0_g1_i1	TR26604|c0_g1_i1|m.2514	PF13504.1	LRR_7	Leucine rich repeat	164	179	E:13
TR26604|c0_g1	TR26604|c0_g1_i1	TR26604|c0_g1_i1|m.2514	PF13504.1	LRR_7	Leucine rich repeat	188	202	E:5
TR26604|c0_g1	TR26604|c0_g1_i1	TR26604|c0_g1_i1|m.2514	PF13855.1	LRR_8	Leucine rich repeat	210	266	E:2.3e-07
TR26604|c0_g1	TR26604|c0_g1_i1	TR26604|c0_g1_i1|m.2514	PF13504.1	LRR_7	Leucine rich repeat	212	225	E:1100
TR26604|c0_g1	TR26604|c0_g1_i1	TR26604|c0_g1_i1|m.2514	PF13306.1	LRR_5	Leucine rich repeats (6 copies)	226	308	E:0.51
TR26604|c0_g1	TR26604|c0_g1_i1	TR26604|c0_g1_i1|m.2514	PF13504.1	LRR_7	Leucine rich repeat	232	248	E:18
TR26604|c0_g1	TR26604|c0_g1_i1	TR26604|c0_g1_i1|m.2514	PF12799.2	LRR_4	Leucine Rich repeats (2 copies)	233	272	E:1.6e-09
TR26604|c0_g1	TR26604|c0_g1_i1	TR26604|c0_g1_i1|m.2514	PF13855.1	LRR_8	Leucine rich repeat	233	290	E:1.5e-09
TR26604|c0_g1	TR26604|c0_g1_i1	TR26604|c0_g1_i1|m.2514	PF00560.28	LRR_1	Leucine Rich Repeat	233	254	E:0.21
TR26604|c0_g1	TR26604|c0_g1_i1	TR26604|c0_g1_i1|m.2514	PF13504.1	LRR_7	Leucine rich repeat	256	271	E:530
TR26604|c0_g1	TR26604|c0_g1_i1	TR26604|c0_g1_i1|m.2514	PF12799.2	LRR_4	Leucine Rich repeats (2 copies)	279	315	E:6.1e-08
TR26604|c0_g1	TR26604|c0_g1_i1	TR26604|c0_g1_i1|m.2514	PF13855.1	LRR_8	Leucine rich repeat	279	336	E:5.9e-08
TR26604|c0_g1	TR26604|c0_g1_i1	TR26604|c0_g1_i1|m.2514	PF00560.28	LRR_1	Leucine Rich Repeat	279	298	E:0.09
TR26604|c0_g1	TR26604|c0_g1_i1	TR26604|c0_g1_i1|m.2514	PF13504.1	LRR_7	Leucine rich repeat	279	294	E:0.31
TR26604|c0_g1	TR26604|c0_g1_i1	TR26604|c0_g1_i1|m.2514	PF13504.1	LRR_7	Leucine rich repeat	302	317	E:4.2
TR26604|c0_g1	TR26604|c0_g1_i1	TR26604|c0_g1_i1|m.2514	PF13504.1	LRR_7	Leucine rich repeat	324	340	E:99
TR26604|c0_g1	TR26604|c0_g1_i1	TR26604|c0_g1_i1|m.2514	PF00560.28	LRR_1	Leucine Rich Repeat	325	346	E:0.47
TR26604|c0_g1	TR26604|c0_g1_i1	TR26604|c0_g1_i1|m.2514	PF00071.17	Ras	Ras family	393	519	E:1.3e-06
TR26604|c0_g1	TR26604|c0_g1_i2	TR26604|c0_g1_i2|m.2517	PF13504.1	LRR_7	Leucine rich repeat	25	40	E:780
TR26604|c0_g1	TR26604|c0_g1_i2	TR26604|c0_g1_i2|m.2517	PF00560.28	LRR_1	Leucine Rich Repeat	49	67	E:0.52
TR26604|c0_g1	TR26604|c0_g1_i2	TR26604|c0_g1_i2|m.2517	PF13504.1	LRR_7	Leucine rich repeat	50	63	E:27
TR26604|c0_g1	TR26604|c0_g1_i2	TR26604|c0_g1_i2|m.2517	PF13504.1	LRR_7	Leucine rich repeat	71	87	E:320
TR26604|c0_g1	TR26604|c0_g1_i2	TR26604|c0_g1_i2|m.2517	PF13504.1	LRR_7	Leucine rich repeat	95	109	E:58
TR26604|c0_g1	TR26604|c0_g1_i2	TR26604|c0_g1_i2|m.2517	PF13855.1	LRR_8	Leucine rich repeat	118	175	E:1.4e-10
TR26604|c0_g1	TR26604|c0_g1_i2	TR26604|c0_g1_i2|m.2517	PF13504.1	LRR_7	Leucine rich repeat	118	133	E:600
TR26604|c0_g1	TR26604|c0_g1_i2	TR26604|c0_g1_i2|m.2517	PF13516.1	LRR_6	Leucine Rich repeat	139	154	E:1.3
TR26604|c0_g1	TR26604|c0_g1_i2	TR26604|c0_g1_i2|m.2517	PF12799.2	LRR_4	Leucine Rich repeats (2 copies)	141	179	E:1.3e-08
TR26604|c0_g1	TR26604|c0_g1_i2	TR26604|c0_g1_i2|m.2517	PF00560.28	LRR_1	Leucine Rich Repeat	141	162	E:0.088
TR26604|c0_g1	TR26604|c0_g1_i2	TR26604|c0_g1_i2|m.2517	PF13504.1	LRR_7	Leucine rich repeat	141	156	E:7.6
TR26604|c0_g1	TR26604|c0_g1_i2	TR26604|c0_g1_i2|m.2517	PF00560.28	LRR_1	Leucine Rich Repeat	164	183	E:0.95
TR26604|c0_g1	TR26604|c0_g1_i2	TR26604|c0_g1_i2|m.2517	PF13504.1	LRR_7	Leucine rich repeat	164	179	E:13
TR26604|c0_g1	TR26604|c0_g1_i2	TR26604|c0_g1_i2|m.2517	PF13504.1	LRR_7	Leucine rich repeat	188	202	E:5
TR26604|c0_g1	TR26604|c0_g1_i2	TR26604|c0_g1_i2|m.2517	PF13855.1	LRR_8	Leucine rich repeat	210	266	E:2.3e-07
TR26604|c0_g1	TR26604|c0_g1_i2	TR26604|c0_g1_i2|m.2517	PF13504.1	LRR_7	Leucine rich repeat	212	225	E:1100
TR26604|c0_g1	TR26604|c0_g1_i2	TR26604|c0_g1_i2|m.2517	PF13306.1	LRR_5	Leucine rich repeats (6 copies)	226	308	E:0.51
TR26604|c0_g1	TR26604|c0_g1_i2	TR26604|c0_g1_i2|m.2517	PF13504.1	LRR_7	Leucine rich repeat	232	248	E:18
TR26604|c0_g1	TR26604|c0_g1_i2	TR26604|c0_g1_i2|m.2517	PF12799.2	LRR_4	Leucine Rich repeats (2 copies)	233	272	E:1.6e-09
TR26604|c0_g1	TR26604|c0_g1_i2	TR26604|c0_g1_i2|m.2517	PF13855.1	LRR_8	Leucine rich repeat	233	290	E:1.5e-09
TR26604|c0_g1	TR26604|c0_g1_i2	TR26604|c0_g1_i2|m.2517	PF00560.28	LRR_1	Leucine Rich Repeat	233	254	E:0.21
TR26604|c0_g1	TR26604|c0_g1_i2	TR26604|c0_g1_i2|m.2517	PF13504.1	LRR_7	Leucine rich repeat	256	271	E:530
TR26604|c0_g1	TR26604|c0_g1_i2	TR26604|c0_g1_i2|m.2517	PF12799.2	LRR_4	Leucine Rich repeats (2 copies)	279	315	E:6.1e-08
TR26604|c0_g1	TR26604|c0_g1_i2	TR26604|c0_g1_i2|m.2517	PF13855.1	LRR_8	Leucine rich repeat	279	336	E:5.9e-08
TR26604|c0_g1	TR26604|c0_g1_i2	TR26604|c0_g1_i2|m.2517	PF00560.28	LRR_1	Leucine Rich Repeat	279	298	E:0.09
TR26604|c0_g1	TR26604|c0_g1_i2	TR26604|c0_g1_i2|m.2517	PF13504.1	LRR_7	Leucine rich repeat	279	294	E:0.31
TR26604|c0_g1	TR26604|c0_g1_i2	TR26604|c0_g1_i2|m.2517	PF13504.1	LRR_7	Leucine rich repeat	302	317	E:4.2
TR26604|c0_g1	TR26604|c0_g1_i2	TR26604|c0_g1_i2|m.2517	PF13504.1	LRR_7	Leucine rich repeat	324	340	E:99
TR26604|c0_g1	TR26604|c0_g1_i2	TR26604|c0_g1_i2|m.2517	PF00560.28	LRR_1	Leucine Rich Repeat	325	346	E:0.47
TR26604|c0_g1	TR26604|c0_g1_i2	TR26604|c0_g1_i2|m.2517	PF00071.17	Ras	Ras family	393	519	E:1.3e-06
TR26605|c2_g1	TR26605|c2_g1_i1	TR26605|c2_g1_i1|m.2523	PF02023.12	SCAN	SCAN domain	175	258	E:3.4e-16
TR26606|c0_g1	TR26606|c0_g1_i1	TR26606|c0_g1_i1|m.2527	PF05556.6	Calsarcin	Calcineurin-binding protein (Calsarcin)	1	256	E:9.9e-84
TR26606|c0_g1	TR26606|c0_g1_i3	TR26606|c0_g1_i3|m.2529	PF05556.6	Calsarcin	Calcineurin-binding protein (Calsarcin)	1	225	E:1.1e-78
TR26608|c0_g1	TR26608|c0_g1_i1	TR26608|c0_g1_i1|m.2531	PF02214.17	BTB_2	BTB/POZ domain	32	120	E:6.6e-17
TR26608|c0_g1	TR26608|c0_g1_i3	TR26608|c0_g1_i3|m.2532	PF02214.17	BTB_2	BTB/POZ domain	40	128	E:7.1e-17
TR26609|c3_g1	TR26609|c3_g1_i1	TR26609|c3_g1_i1|m.2534	PF12678.2	zf-rbx1	RING-H2 zinc finger	98	145	E:4.3e-07
TR26609|c3_g1	TR26609|c3_g1_i1	TR26609|c3_g1_i1|m.2534	PF13639.1	zf-RING_2	Ring finger domain	103	143	E:6.1e-11
TR26609|c3_g1	TR26609|c3_g1_i1	TR26609|c3_g1_i1|m.2534	PF00097.20	zf-C3HC4	Zinc finger, C3HC4 type (RING finger)	104	142	E:6.5e-07
TR26609|c3_g1	TR26609|c3_g1_i1	TR26609|c3_g1_i1|m.2534	PF13923.1	zf-C3HC4_2	Zinc finger, C3HC4 type (RING finger)	104	143	E:1.4e-06
TR26609|c3_g2	TR26609|c3_g2_i1	TR26609|c3_g2_i1|m.2536	PF12678.2	zf-rbx1	RING-H2 zinc finger	98	145	E:4.6e-07
TR26609|c3_g2	TR26609|c3_g2_i1	TR26609|c3_g2_i1|m.2536	PF13639.1	zf-RING_2	Ring finger domain	103	143	E:6.6e-11
TR26609|c3_g2	TR26609|c3_g2_i1	TR26609|c3_g2_i1|m.2536	PF00097.20	zf-C3HC4	Zinc finger, C3HC4 type (RING finger)	104	142	E:7e-07
TR26609|c3_g2	TR26609|c3_g2_i1	TR26609|c3_g2_i1|m.2536	PF13923.1	zf-C3HC4_2	Zinc finger, C3HC4 type (RING finger)	104	143	E:1.5e-06
TR26609|c3_g3	TR26609|c3_g3_i1	TR26609|c3_g3_i1|m.2538	PF13639.1	zf-RING_2	Ring finger domain	103	143	E:1e-09
TR26609|c3_g3	TR26609|c3_g3_i1	TR26609|c3_g3_i1|m.2538	PF00097.20	zf-C3HC4	Zinc finger, C3HC4 type (RING finger)	104	142	E:1e-05
TR26609|c3_g3	TR26609|c3_g3_i1	TR26609|c3_g3_i1|m.2538	PF13923.1	zf-C3HC4_2	Zinc finger, C3HC4 type (RING finger)	104	143	E:2.2e-05
TR26609|c3_g3	TR26609|c3_g3_i1	TR26609|c3_g3_i1|m.2538	PF00628.24	PHD	PHD-finger	187	232	E:8.6e-13
TR26609|c3_g3	TR26609|c3_g3_i5	TR26609|c3_g3_i5|m.2553	PF12678.2	zf-rbx1	RING-H2 zinc finger	98	145	E:3.3e-07
TR26609|c3_g3	TR26609|c3_g3_i5	TR26609|c3_g3_i5|m.2553	PF13639.1	zf-RING_2	Ring finger domain	103	143	E:2.9e-10
TR26609|c3_g3	TR26609|c3_g3_i5	TR26609|c3_g3_i5|m.2553	PF00097.20	zf-C3HC4	Zinc finger, C3HC4 type (RING finger)	104	142	E:3e-06
TR26609|c3_g3	TR26609|c3_g3_i5	TR26609|c3_g3_i5|m.2553	PF13923.1	zf-C3HC4_2	Zinc finger, C3HC4 type (RING finger)	104	143	E:6.4e-06
TR26609|c3_g3	TR26609|c3_g3_i5	TR26609|c3_g3_i5|m.2553	PF00628.24	PHD	PHD-finger	187	232	E:2.4e-13
TR26609|c3_g3	TR26609|c3_g3_i6	TR26609|c3_g3_i6|m.2557	PF13639.1	zf-RING_2	Ring finger domain	103	143	E:1e-09
TR26609|c3_g3	TR26609|c3_g3_i6	TR26609|c3_g3_i6|m.2557	PF00097.20	zf-C3HC4	Zinc finger, C3HC4 type (RING finger)	104	142	E:1e-05
TR26609|c3_g3	TR26609|c3_g3_i6	TR26609|c3_g3_i6|m.2557	PF13923.1	zf-C3HC4_2	Zinc finger, C3HC4 type (RING finger)	104	143	E:2.2e-05
TR26609|c3_g3	TR26609|c3_g3_i6	TR26609|c3_g3_i6|m.2557	PF00628.24	PHD	PHD-finger	187	232	E:8.6e-13
TR26610|c0_g1	TR26610|c0_g1_i1	TR26610|c0_g1_i1|m.2565	PF00017.19	SH2	SH2 domain	34	109	E:1.1e-16
TR26610|c0_g1	TR26610|c0_g1_i2	TR26610|c0_g1_i2|m.2566	PF00017.19	SH2	SH2 domain	30	96	E:1.6e-11
TR26611|c0_g1	TR26611|c0_g1_i1	TR26611|c0_g1_i1|m.2567	PF00084.15	Sushi	Sushi domain (SCR repeat)	3	58	E:2.9e-07
TR26611|c0_g1	TR26611|c0_g1_i1	TR26611|c0_g1_i1|m.2567	PF00084.15	Sushi	Sushi domain (SCR repeat)	66	121	E:2.9e-07
TR26611|c0_g2	TR26611|c0_g2_i1	TR26611|c0_g2_i1|m.2570	PF00089.21	Trypsin	Trypsin	73	303	E:7.8e-34
TR26611|c0_g2	TR26611|c0_g2_i1	TR26611|c0_g2_i1|m.2569	PF00084.15	Sushi	Sushi domain (SCR repeat)	3	58	E:3.6e-06
TR26611|c0_g2	TR26611|c0_g2_i1	TR26611|c0_g2_i1|m.2569	PF00084.15	Sushi	Sushi domain (SCR repeat)	361	396	E:8e-08
TR26611|c0_g2	TR26611|c0_g2_i1	TR26611|c0_g2_i1|m.2569	PF00084.15	Sushi	Sushi domain (SCR repeat)	460	496	E:0.00083
TR26611|c0_g2	TR26611|c0_g2_i2	TR26611|c0_g2_i2|m.2572	PF00084.15	Sushi	Sushi domain (SCR repeat)	3	58	E:6.4e-06
TR26611|c0_g2	TR26611|c0_g2_i2	TR26611|c0_g2_i2|m.2572	PF00084.15	Sushi	Sushi domain (SCR repeat)	361	396	E:1.4e-07
TR26611|c0_g2	TR26611|c0_g2_i2	TR26611|c0_g2_i2|m.2572	PF00084.15	Sushi	Sushi domain (SCR repeat)	460	496	E:0.0014
TR26611|c0_g2	TR26611|c0_g2_i2	TR26611|c0_g2_i2|m.2572	PF00089.21	Trypsin	Trypsin	557	787	E:8.7e-33
TR26611|c0_g2	TR26611|c0_g2_i3	TR26611|c0_g2_i3|m.2575	PF00089.21	Trypsin	Trypsin	73	303	E:7.8e-34
TR26611|c0_g2	TR26611|c0_g2_i3	TR26611|c0_g2_i3|m.2574	PF00084.15	Sushi	Sushi domain (SCR repeat)	3	58	E:3.6e-06
TR26611|c0_g2	TR26611|c0_g2_i3	TR26611|c0_g2_i3|m.2574	PF00084.15	Sushi	Sushi domain (SCR repeat)	361	396	E:8e-08
TR26611|c0_g2	TR26611|c0_g2_i3	TR26611|c0_g2_i3|m.2574	PF00084.15	Sushi	Sushi domain (SCR repeat)	460	496	E:0.00083
TR26611|c0_g2	TR26611|c0_g2_i4	TR26611|c0_g2_i4|m.2577	PF00084.15	Sushi	Sushi domain (SCR repeat)	3	58	E:6.4e-06
TR26611|c0_g2	TR26611|c0_g2_i4	TR26611|c0_g2_i4|m.2577	PF00084.15	Sushi	Sushi domain (SCR repeat)	361	396	E:1.4e-07
TR26611|c0_g2	TR26611|c0_g2_i4	TR26611|c0_g2_i4|m.2577	PF00084.15	Sushi	Sushi domain (SCR repeat)	460	496	E:0.0014
TR26611|c0_g2	TR26611|c0_g2_i4	TR26611|c0_g2_i4|m.2577	PF00089.21	Trypsin	Trypsin	557	787	E:8.7e-33
TR26611|c0_g3	TR26611|c0_g3_i1	TR26611|c0_g3_i1|m.2579	PF00431.15	CUB	CUB domain	144	249	E:5e-25
TR26611|c0_g3	TR26611|c0_g3_i1	TR26611|c0_g3_i1|m.2579	PF00008.22	EGF	EGF-like domain	255	286	E:2.1e-07
TR26611|c0_g3	TR26611|c0_g3_i1	TR26611|c0_g3_i1|m.2579	PF12661.2	hEGF	Human growth factor-like EGF	276	287	E:0.0083
TR26611|c0_g3	TR26611|c0_g3_i1	TR26611|c0_g3_i1|m.2579	PF00084.15	Sushi	Sushi domain (SCR repeat)	293	346	E:3.5e-07
TR26611|c0_g3	TR26611|c0_g3_i1	TR26611|c0_g3_i1|m.2579	PF00084.15	Sushi	Sushi domain (SCR repeat)	352	407	E:2.6e-06
TR26611|c0_g3	TR26611|c0_g3_i2	TR26611|c0_g3_i2|m.2580	PF00008.22	EGF	EGF-like domain	1	26	E:4.3e-05
TR26611|c0_g3	TR26611|c0_g3_i2	TR26611|c0_g3_i2|m.2580	PF12661.2	hEGF	Human growth factor-like EGF	16	27	E:0.0024
TR26611|c0_g3	TR26611|c0_g3_i2	TR26611|c0_g3_i2|m.2580	PF00084.15	Sushi	Sushi domain (SCR repeat)	33	86	E:6.7e-08
TR26611|c0_g3	TR26611|c0_g3_i2	TR26611|c0_g3_i2|m.2580	PF00084.15	Sushi	Sushi domain (SCR repeat)	92	147	E:4.5e-07
TR26611|c0_g3	TR26611|c0_g3_i3	TR26611|c0_g3_i3|m.2581	PF00431.15	CUB	CUB domain	4	67	E:4.6e-15
TR26611|c0_g3	TR26611|c0_g3_i3	TR26611|c0_g3_i3|m.2581	PF00008.22	EGF	EGF-like domain	73	104	E:9.3e-08
TR26611|c0_g3	TR26611|c0_g3_i3	TR26611|c0_g3_i3|m.2581	PF12661.2	hEGF	Human growth factor-like EGF	94	105	E:0.0041
TR26611|c0_g3	TR26611|c0_g3_i3	TR26611|c0_g3_i3|m.2581	PF00084.15	Sushi	Sushi domain (SCR repeat)	111	164	E:1.5e-07
TR26611|c0_g3	TR26611|c0_g3_i3	TR26611|c0_g3_i3|m.2581	PF00084.15	Sushi	Sushi domain (SCR repeat)	170	225	E:1e-06
TR26612|c0_g1	TR26612|c0_g1_i1	TR26612|c0_g1_i1|m.2582	PF00025.16	Arf	ADP-ribosylation factor family	7	175	E:8.4e-79
TR26612|c0_g1	TR26612|c0_g1_i1	TR26612|c0_g1_i1|m.2582	PF09439.5	SRPRB	Signal recognition particle receptor beta subunit	15	142	E:7.6e-15
TR26612|c0_g1	TR26612|c0_g1_i1	TR26612|c0_g1_i1|m.2582	PF04670.7	Gtr1_RagA	Gtr1/RagA G protein conserved region	18	140	E:2.2e-11
TR26612|c0_g1	TR26612|c0_g1_i1	TR26612|c0_g1_i1|m.2582	PF08477.8	Miro	Miro-like protein	18	128	E:2.5e-09
TR26612|c0_g1	TR26612|c0_g1_i1	TR26612|c0_g1_i1|m.2582	PF00071.17	Ras	Ras family	19	165	E:5.6e-13
TR26612|c0_g1	TR26612|c0_g1_i1	TR26612|c0_g1_i1|m.2582	PF01926.18	MMR_HSR1	50S ribosome-binding GTPase	19	114	E:4.1e-06
TR26613|c0_g1	TR26613|c0_g1_i1	TR26613|c0_g1_i1|m.2583	PF00209.13	SNF	Sodium:neurotransmitter symporter family	19	594	E:4.6e-181
TR26613|c0_g1	TR26613|c0_g1_i2	TR26613|c0_g1_i2|m.2586	PF00209.13	SNF	Sodium:neurotransmitter symporter family	2	97	E:6.1e-14
TR26613|c0_g1	TR26613|c0_g1_i2	TR26613|c0_g1_i2|m.2585	PF00209.13	SNF	Sodium:neurotransmitter symporter family	19	447	E:9.5e-147
TR26614|c0_g1	TR26614|c0_g1_i1	TR26614|c0_g1_i1|m.2588	PF00909.16	Ammonium_transp	Ammonium Transporter Family	53	417	E:2e-80
TR26616|c0_g1	TR26616|c0_g1_i1	TR26616|c0_g1_i1|m.2590	PF02820.13	MBT	mbt repeat	110	181	E:1.7e-29
TR26616|c0_g1	TR26616|c0_g1_i1	TR26616|c0_g1_i1|m.2590	PF02820.13	MBT	mbt repeat	217	285	E:4.3e-30
TR26616|c0_g1	TR26616|c0_g1_i1	TR26616|c0_g1_i1|m.2590	PF02820.13	MBT	mbt repeat	321	386	E:1.5e-27
TR26616|c0_g1	TR26616|c0_g1_i1	TR26616|c0_g1_i1|m.2590	PF01530.13	zf-C2HC	Zinc finger, C2HC type	402	431	E:3.9e-13
TR26616|c0_g1	TR26616|c0_g1_i2	TR26616|c0_g1_i2|m.2592	PF02820.13	MBT	mbt repeat	110	181	E:1.4e-29
TR26616|c0_g1	TR26616|c0_g1_i2	TR26616|c0_g1_i2|m.2592	PF02820.13	MBT	mbt repeat	217	285	E:3.4e-30
TR26616|c0_g1	TR26616|c0_g1_i2	TR26616|c0_g1_i2|m.2592	PF02820.13	MBT	mbt repeat	321	389	E:3.4e-30
TR26616|c0_g1	TR26616|c0_g1_i3	TR26616|c0_g1_i3|m.2594	PF02820.13	MBT	mbt repeat	91	162	E:1.3e-29
TR26616|c0_g1	TR26616|c0_g1_i3	TR26616|c0_g1_i3|m.2594	PF02820.13	MBT	mbt repeat	198	266	E:3.2e-30
TR26616|c0_g1	TR26616|c0_g1_i3	TR26616|c0_g1_i3|m.2594	PF02820.13	MBT	mbt repeat	302	370	E:3.2e-30
TR26616|c0_g1	TR26616|c0_g1_i4	TR26616|c0_g1_i4|m.2596	PF02820.13	MBT	mbt repeat	91	162	E:1.6e-29
TR26616|c0_g1	TR26616|c0_g1_i4	TR26616|c0_g1_i4|m.2596	PF02820.13	MBT	mbt repeat	198	266	E:4e-30
TR26616|c0_g1	TR26616|c0_g1_i4	TR26616|c0_g1_i4|m.2596	PF02820.13	MBT	mbt repeat	302	367	E:1.4e-27
TR26616|c0_g1	TR26616|c0_g1_i4	TR26616|c0_g1_i4|m.2596	PF01530.13	zf-C2HC	Zinc finger, C2HC type	383	412	E:3.8e-13
TR26616|c0_g2	TR26616|c0_g2_i1	TR26616|c0_g2_i1|m.2598	PF02820.13	MBT	mbt repeat	18	83	E:2.3e-28
TR26616|c0_g2	TR26616|c0_g2_i1	TR26616|c0_g2_i1|m.2598	PF01530.13	zf-C2HC	Zinc finger, C2HC type	99	128	E:9.4e-14
TR26617|c0_g1	TR26617|c0_g1_i2	TR26617|c0_g1_i2|m.2600	PF00041.16	fn3	Fibronectin type III domain	109	190	E:1.5e-16
TR26617|c0_g1	TR26617|c0_g1_i2	TR26617|c0_g1_i2|m.2600	PF07679.11	I-set	Immunoglobulin I-set domain	219	298	E:2.5e-14
TR26617|c0_g1	TR26617|c0_g1_i2	TR26617|c0_g1_i2|m.2600	PF13895.1	Ig_2	Immunoglobulin domain	223	286	E:0.00065
TR26617|c0_g1	TR26617|c0_g1_i2	TR26617|c0_g1_i2|m.2600	PF00041.16	fn3	Fibronectin type III domain	306	386	E:6.7e-12
TR26617|c0_g1	TR26617|c0_g1_i2	TR26617|c0_g1_i2|m.2600	PF07679.11	I-set	Immunoglobulin I-set domain	429	518	E:5.2e-18
TR26617|c0_g1	TR26617|c0_g1_i2	TR26617|c0_g1_i2|m.2600	PF13895.1	Ig_2	Immunoglobulin domain	429	511	E:2.3e-06
TR26617|c0_g1	TR26617|c0_g1_i2	TR26617|c0_g1_i2|m.2600	PF13927.1	Ig_3	Immunoglobulin domain	442	505	E:2.1e-06
TR26617|c0_g1	TR26617|c0_g1_i3	TR26617|c0_g1_i3|m.2601	PF00041.16	fn3	Fibronectin type III domain	124	205	E:1.6e-16
TR26617|c0_g1	TR26617|c0_g1_i3	TR26617|c0_g1_i3|m.2601	PF07679.11	I-set	Immunoglobulin I-set domain	234	313	E:2.6e-14
TR26617|c0_g1	TR26617|c0_g1_i3	TR26617|c0_g1_i3|m.2601	PF13895.1	Ig_2	Immunoglobulin domain	238	301	E:0.00068
TR26617|c0_g1	TR26617|c0_g1_i3	TR26617|c0_g1_i3|m.2601	PF00041.16	fn3	Fibronectin type III domain	321	401	E:6.9e-12
TR26617|c0_g1	TR26617|c0_g1_i3	TR26617|c0_g1_i3|m.2601	PF07679.11	I-set	Immunoglobulin I-set domain	444	533	E:5.4e-18
TR26617|c0_g1	TR26617|c0_g1_i3	TR26617|c0_g1_i3|m.2601	PF13895.1	Ig_2	Immunoglobulin domain	444	526	E:2.4e-06
TR26617|c0_g1	TR26617|c0_g1_i3	TR26617|c0_g1_i3|m.2601	PF13927.1	Ig_3	Immunoglobulin domain	457	520	E:2.2e-06
TR26617|c0_g1	TR26617|c0_g1_i4	TR26617|c0_g1_i4|m.2602	PF00041.16	fn3	Fibronectin type III domain	124	205	E:1.5e-16
TR26617|c0_g1	TR26617|c0_g1_i4	TR26617|c0_g1_i4|m.2602	PF07679.11	I-set	Immunoglobulin I-set domain	234	313	E:2.5e-14
TR26617|c0_g1	TR26617|c0_g1_i4	TR26617|c0_g1_i4|m.2602	PF13895.1	Ig_2	Immunoglobulin domain	238	301	E:0.00066
TR26617|c0_g1	TR26617|c0_g1_i4	TR26617|c0_g1_i4|m.2602	PF00041.16	fn3	Fibronectin type III domain	321	401	E:6.7e-12
TR26617|c0_g1	TR26617|c0_g1_i4	TR26617|c0_g1_i4|m.2602	PF07679.11	I-set	Immunoglobulin I-set domain	433	522	E:5.3e-18
TR26617|c0_g1	TR26617|c0_g1_i4	TR26617|c0_g1_i4|m.2602	PF13895.1	Ig_2	Immunoglobulin domain	433	515	E:2.3e-06
TR26617|c0_g1	TR26617|c0_g1_i4	TR26617|c0_g1_i4|m.2602	PF13927.1	Ig_3	Immunoglobulin domain	446	509	E:2.1e-06
TR26617|c0_g1	TR26617|c0_g1_i5	TR26617|c0_g1_i5|m.2603	PF00041.16	fn3	Fibronectin type III domain	109	190	E:1.4e-16
TR26617|c0_g1	TR26617|c0_g1_i5	TR26617|c0_g1_i5|m.2603	PF07679.11	I-set	Immunoglobulin I-set domain	219	298	E:2.4e-14
TR26617|c0_g1	TR26617|c0_g1_i5	TR26617|c0_g1_i5|m.2603	PF13895.1	Ig_2	Immunoglobulin domain	223	286	E:0.00063
TR26617|c0_g1	TR26617|c0_g1_i5	TR26617|c0_g1_i5|m.2603	PF00041.16	fn3	Fibronectin type III domain	306	386	E:6.5e-12
TR26617|c0_g1	TR26617|c0_g1_i5	TR26617|c0_g1_i5|m.2603	PF07679.11	I-set	Immunoglobulin I-set domain	418	507	E:5e-18
TR26617|c0_g1	TR26617|c0_g1_i5	TR26617|c0_g1_i5|m.2603	PF13895.1	Ig_2	Immunoglobulin domain	418	500	E:2.2e-06
TR26617|c0_g1	TR26617|c0_g1_i5	TR26617|c0_g1_i5|m.2603	PF13927.1	Ig_3	Immunoglobulin domain	431	494	E:2e-06
TR26619|c0_g1	TR26619|c0_g1_i1	TR26619|c0_g1_i1|m.2604	PF05826.7	Phospholip_A2_2	Phospholipase A2	161	259	E:2.9e-37
TR26619|c0_g1	TR26619|c0_g1_i1	TR26619|c0_g1_i1|m.2604	PF05826.7	Phospholip_A2_2	Phospholipase A2	382	458	E:8.7e-07
TR26620|c0_g1	TR26620|c0_g1_i1	TR26620|c0_g1_i1|m.2606	PF03762.12	VOMI	Vitelline membrane outer layer protein I (VOMI)	38	210	E:1.1e-37
TR26622|c0_g1	TR26622|c0_g1_i1	TR26622|c0_g1_i1|m.2611	PF00118.19	Cpn60_TCP1	TCP-1/cpn60 chaperonin family	51	388	E:2.4e-92
TR26622|c0_g1	TR26622|c0_g1_i2	TR26622|c0_g1_i2|m.2613	PF00118.19	Cpn60_TCP1	TCP-1/cpn60 chaperonin family	51	555	E:1.7e-144
TR26623|c0_g1	TR26623|c0_g1_i1	TR26623|c0_g1_i1|m.2615	PF15068.1	FAM101	FAM101 family	1	189	E:2.3e-80
TR26623|c0_g1	TR26623|c0_g1_i2	TR26623|c0_g1_i2|m.2617	PF15068.1	FAM101	FAM101 family	1	189	E:2.3e-80
TR26627|c0_g1	TR26627|c0_g1_i1	TR26627|c0_g1_i1|m.2620	PF15433.1	MRP-S31	Mitochondrial 28S ribosomal protein S31	120	417	E:7.4e-106
TR26627|c0_g1	TR26627|c0_g1_i2	TR26627|c0_g1_i2|m.2622	PF15433.1	MRP-S31	Mitochondrial 28S ribosomal protein S31	120	417	E:7.4e-106
TR26627|c0_g1	TR26627|c0_g1_i3	TR26627|c0_g1_i3|m.2624	PF15433.1	MRP-S31	Mitochondrial 28S ribosomal protein S31	1	186	E:1.1e-81
TR26629|c1_g1	TR26629|c1_g1_i1	TR26629|c1_g1_i1|m.2640	PF13851.1	GAS	Growth-arrest specific micro-tubule binding	223	422	E:4e-68
TR26629|c1_g1	TR26629|c1_g1_i2	TR26629|c1_g1_i2|m.2641	PF13851.1	GAS	Growth-arrest specific micro-tubule binding	8	181	E:1.8e-53
TR26629|c1_g1	TR26629|c1_g1_i3	TR26629|c1_g1_i3|m.2642	PF13851.1	GAS	Growth-arrest specific micro-tubule binding	110	309	E:2.1e-68
TR26629|c1_g1	TR26629|c1_g1_i4	TR26629|c1_g1_i4|m.2643	PF13851.1	GAS	Growth-arrest specific micro-tubule binding	29	228	E:1e-68
TR26631|c0_g1	TR26631|c0_g1_i1	TR26631|c0_g1_i1|m.2658	PF03006.15	HlyIII	Haemolysin-III related	19	154	E:9.9e-28
TR26631|c0_g1	TR26631|c0_g1_i2	TR26631|c0_g1_i2|m.2659	PF03006.15	HlyIII	Haemolysin-III related	20	216	E:1.7e-43
TR26631|c0_g1	TR26631|c0_g1_i3	TR26631|c0_g1_i3|m.2660	PF03006.15	HlyIII	Haemolysin-III related	20	216	E:1.7e-43
TR26631|c0_g1	TR26631|c0_g1_i4	TR26631|c0_g1_i4|m.2661	PF03006.15	HlyIII	Haemolysin-III related	19	202	E:2.2e-38
TR26631|c0_g1	TR26631|c0_g1_i5	TR26631|c0_g1_i5|m.2662	PF03006.15	HlyIII	Haemolysin-III related	19	202	E:2.3e-38
TR26631|c0_g1	TR26631|c0_g1_i7	TR26631|c0_g1_i7|m.2663	PF03006.15	HlyIII	Haemolysin-III related	20	111	E:2e-20
TR26631|c0_g1	TR26631|c0_g1_i8	TR26631|c0_g1_i8|m.2664	PF03006.15	HlyIII	Haemolysin-III related	20	168	E:7.3e-33
TR26633|c2_g1	TR26633|c2_g1_i1	TR26633|c2_g1_i1|m.2668	PF00096.21	zf-C2H2	Zinc finger, C2H2 type	7	29	E:1.9e-05
TR26633|c2_g1	TR26633|c2_g1_i1	TR26633|c2_g1_i1|m.2668	PF13894.1	zf-C2H2_4	C2H2-type zinc finger	7	29	E:0.00013
TR26633|c2_g1	TR26633|c2_g1_i1	TR26633|c2_g1_i1|m.2668	PF13912.1	zf-C2H2_6	C2H2-type zinc finger	7	17	E:1
TR26633|c2_g1	TR26633|c2_g1_i1	TR26633|c2_g1_i1|m.2668	PF13465.1	zf-H2C2_2	Zinc-finger double domain	23	45	E:1.3e-06
TR26633|c2_g1	TR26633|c2_g1_i1	TR26633|c2_g1_i1|m.2668	PF00096.21	zf-C2H2	Zinc finger, C2H2 type	35	58	E:0.00044
TR26633|c2_g1	TR26633|c2_g1_i1	TR26633|c2_g1_i1|m.2668	PF13894.1	zf-C2H2_4	C2H2-type zinc finger	35	55	E:0.018
TR26633|c2_g1	TR26633|c2_g1_i1	TR26633|c2_g1_i1|m.2668	PF13912.1	zf-C2H2_6	C2H2-type zinc finger	35	51	E:0.29
TR26633|c2_g1	TR26633|c2_g1_i1	TR26633|c2_g1_i1|m.2668	PF12756.2	zf-C2H2_2	C2H2 type zinc-finger (2 copies)	37	116	E:0.75
TR26633|c2_g1	TR26633|c2_g1_i1	TR26633|c2_g1_i1|m.2668	PF00096.21	zf-C2H2	Zinc finger, C2H2 type	64	86	E:5.7e-05
TR26633|c2_g1	TR26633|c2_g1_i1	TR26633|c2_g1_i1|m.2668	PF13894.1	zf-C2H2_4	C2H2-type zinc finger	64	86	E:0.0033
TR26633|c2_g1	TR26633|c2_g1_i1	TR26633|c2_g1_i1|m.2668	PF13912.1	zf-C2H2_6	C2H2-type zinc finger	64	78	E:0.12
TR26633|c2_g1	TR26633|c2_g1_i1	TR26633|c2_g1_i1|m.2668	PF13465.1	zf-H2C2_2	Zinc-finger double domain	79	101	E:2.5e-07
TR26633|c2_g1	TR26633|c2_g1_i1	TR26633|c2_g1_i1|m.2668	PF13912.1	zf-C2H2_6	C2H2-type zinc finger	91	105	E:0.26
TR26633|c2_g1	TR26633|c2_g1_i1	TR26633|c2_g1_i1|m.2668	PF00096.21	zf-C2H2	Zinc finger, C2H2 type	92	114	E:0.00034
TR26633|c2_g1	TR26633|c2_g1_i1	TR26633|c2_g1_i1|m.2668	PF13894.1	zf-C2H2_4	C2H2-type zinc finger	92	114	E:0.0031
TR26633|c2_g1	TR26633|c2_g1_i1	TR26633|c2_g1_i1|m.2668	PF13913.1	zf-C2HC_2	zinc-finger of a C2HC-type	94	112	E:0.24
TR26633|c2_g1	TR26633|c2_g1_i2	TR26633|c2_g1_i2|m.2669	PF00096.21	zf-C2H2	Zinc finger, C2H2 type	7	29	E:2.3e-05
TR26633|c2_g1	TR26633|c2_g1_i2	TR26633|c2_g1_i2|m.2669	PF13894.1	zf-C2H2_4	C2H2-type zinc finger	7	29	E:0.00016
TR26633|c2_g1	TR26633|c2_g1_i2	TR26633|c2_g1_i2|m.2669	PF13912.1	zf-C2H2_6	C2H2-type zinc finger	7	17	E:0.88
TR26633|c2_g1	TR26633|c2_g1_i2	TR26633|c2_g1_i2|m.2669	PF13465.1	zf-H2C2_2	Zinc-finger double domain	23	45	E:1.6e-06
TR26633|c2_g1	TR26633|c2_g1_i2	TR26633|c2_g1_i2|m.2669	PF00096.21	zf-C2H2	Zinc finger, C2H2 type	35	58	E:0.00054
TR26633|c2_g1	TR26633|c2_g1_i2	TR26633|c2_g1_i2|m.2669	PF13894.1	zf-C2H2_4	C2H2-type zinc finger	35	55	E:0.022
TR26633|c2_g1	TR26633|c2_g1_i2	TR26633|c2_g1_i2|m.2669	PF13912.1	zf-C2H2_6	C2H2-type zinc finger	35	51	E:0.35
TR26633|c2_g1	TR26633|c2_g1_i2	TR26633|c2_g1_i2|m.2669	PF00096.21	zf-C2H2	Zinc finger, C2H2 type	64	86	E:7.1e-05
TR26633|c2_g1	TR26633|c2_g1_i2	TR26633|c2_g1_i2|m.2669	PF13894.1	zf-C2H2_4	C2H2-type zinc finger	64	86	E:0.0041
TR26633|c2_g1	TR26633|c2_g1_i2	TR26633|c2_g1_i2|m.2669	PF13912.1	zf-C2H2_6	C2H2-type zinc finger	64	78	E:0.15
TR26633|c2_g1	TR26633|c2_g1_i2	TR26633|c2_g1_i2|m.2669	PF13465.1	zf-H2C2_2	Zinc-finger double domain	79	101	E:3.1e-07
TR26633|c2_g1	TR26633|c2_g1_i2	TR26633|c2_g1_i2|m.2669	PF13912.1	zf-C2H2_6	C2H2-type zinc finger	91	105	E:0.32
TR26633|c2_g1	TR26633|c2_g1_i2	TR26633|c2_g1_i2|m.2669	PF00096.21	zf-C2H2	Zinc finger, C2H2 type	92	114	E:0.00043
TR26633|c2_g1	TR26633|c2_g1_i2	TR26633|c2_g1_i2|m.2669	PF13894.1	zf-C2H2_4	C2H2-type zinc finger	92	114	E:0.0039
TR26633|c2_g1	TR26633|c2_g1_i2	TR26633|c2_g1_i2|m.2669	PF13913.1	zf-C2HC_2	zinc-finger of a C2HC-type	94	112	E:0.29
TR26634|c0_g3	TR26634|c0_g3_i1	TR26634|c0_g3_i1|m.2672	PF01630.13	Glyco_hydro_56	Hyaluronidase	29	362	E:9.8e-131
TR26635|c0_g1	TR26635|c0_g1_i1	TR26635|c0_g1_i1|m.2674	PF03463.10	eRF1_1	eRF1 domain 1	30	160	E:1.2e-27
TR26635|c0_g1	TR26635|c0_g1_i1	TR26635|c0_g1_i1|m.2674	PF03464.10	eRF1_2	eRF1 domain 2	166	298	E:1.2e-44
TR26635|c0_g1	TR26635|c0_g1_i1	TR26635|c0_g1_i1|m.2674	PF03465.10	eRF1_3	eRF1 domain 3	301	444	E:3.7e-38
TR26635|c0_g1	TR26635|c0_g1_i2	TR26635|c0_g1_i2|m.2675	PF03463.10	eRF1_1	eRF1 domain 1	30	160	E:1.2e-27
TR26635|c0_g1	TR26635|c0_g1_i2	TR26635|c0_g1_i2|m.2675	PF03464.10	eRF1_2	eRF1 domain 2	166	298	E:1.2e-44
TR26635|c0_g1	TR26635|c0_g1_i2	TR26635|c0_g1_i2|m.2675	PF03465.10	eRF1_3	eRF1 domain 3	301	444	E:3.7e-38
TR26636|c1_g1	TR26636|c1_g1_i1	TR26636|c1_g1_i1|m.2676	PF02171.12	Piwi	Piwi domain	194	494	E:5.4e-110
TR26636|c1_g1	TR26636|c1_g1_i1	TR26636|c1_g1_i1|m.2677	PF02170.17	PAZ	PAZ domain	4	106	E:1.9e-29
TR26636|c1_g1	TR26636|c1_g1_i2	TR26636|c1_g1_i2|m.2680	PF02170.17	PAZ	PAZ domain	4	133	E:5.7e-38
TR26636|c1_g1	TR26636|c1_g1_i2	TR26636|c1_g1_i2|m.2680	PF02171.12	Piwi	Piwi domain	287	587	E:8.1e-110
TR26636|c1_g2	TR26636|c1_g2_i1	TR26636|c1_g2_i1|m.2685	PF02170.17	PAZ	PAZ domain	4	121	E:3.8e-36
TR26639|c0_g1	TR26639|c0_g1_i1	TR26639|c0_g1_i1|m.2686	PF00009.22	GTP_EFTU	Elongation factor Tu GTP binding domain	67	245	E:6.4e-51
TR26639|c0_g1	TR26639|c0_g1_i1	TR26639|c0_g1_i1|m.2686	PF01926.18	MMR_HSR1	50S ribosome-binding GTPase	78	196	E:1.2e-06
TR26639|c0_g1	TR26639|c0_g1_i1	TR26639|c0_g1_i1|m.2686	PF00071.17	Ras	Ras family	116	244	E:2.6e-07
TR26639|c0_g1	TR26639|c0_g1_i1	TR26639|c0_g1_i1|m.2686	PF03144.20	GTP_EFTU_D2	Elongation factor Tu domain 2	269	339	E:4.7e-07
TR26639|c0_g1	TR26639|c0_g1_i1	TR26639|c0_g1_i1|m.2686	PF00679.19	EFG_C	Elongation factor G C-terminus	470	553	E:9.4e-21
TR26639|c0_g1	TR26639|c0_g1_i1	TR26639|c0_g1_i1|m.2686	PF06421.7	LepA_C	GTP-binding protein LepA C-terminus	559	665	E:5.5e-49
TR26640|c0_g1	TR26640|c0_g1_i1	TR26640|c0_g1_i1|m.2687	PF00076.17	RRM_1	RNA recognition motif. (a.k.a. RRM, RBD, or RNP domain)	28	85	E:1.8e-13
TR26640|c0_g1	TR26640|c0_g1_i1	TR26640|c0_g1_i1|m.2687	PF14259.1	RRM_6	RNA recognition motif (a.k.a. RRM, RBD, or RNP domain)	28	93	E:2.5e-05
TR26640|c0_g1	TR26640|c0_g1_i1	TR26640|c0_g1_i1|m.2687	PF13893.1	RRM_5	RNA recognition motif. (a.k.a. RRM, RBD, or RNP domain)	42	85	E:4.4e-06
TR26640|c0_g1	TR26640|c0_g1_i2	TR26640|c0_g1_i2|m.2688	PF00076.17	RRM_1	RNA recognition motif. (a.k.a. RRM, RBD, or RNP domain)	28	85	E:1.8e-13
TR26640|c0_g1	TR26640|c0_g1_i2	TR26640|c0_g1_i2|m.2688	PF14259.1	RRM_6	RNA recognition motif (a.k.a. RRM, RBD, or RNP domain)	28	93	E:2.5e-05
TR26640|c0_g1	TR26640|c0_g1_i2	TR26640|c0_g1_i2|m.2688	PF13893.1	RRM_5	RNA recognition motif. (a.k.a. RRM, RBD, or RNP domain)	42	85	E:4.4e-06
TR26643|c0_g1	TR26643|c0_g1_i1	TR26643|c0_g1_i1|m.2689	PF00025.16	Arf	ADP-ribosylation factor family	41	130	E:9.4e-06
TR26643|c0_g1	TR26643|c0_g1_i1	TR26643|c0_g1_i1|m.2689	PF09439.5	SRPRB	Signal recognition particle receptor beta subunit	41	127	E:1.3e-05
TR26643|c0_g1	TR26643|c0_g1_i1	TR26643|c0_g1_i1|m.2689	PF04670.7	Gtr1_RagA	Gtr1/RagA G protein conserved region	44	235	E:4.1e-63
TR26643|c0_g1	TR26643|c0_g1_i3	TR26643|c0_g1_i3|m.2694	PF00025.16	Arf	ADP-ribosylation factor family	41	130	E:1e-05
TR26643|c0_g1	TR26643|c0_g1_i3	TR26643|c0_g1_i3|m.2694	PF09439.5	SRPRB	Signal recognition particle receptor beta subunit	41	127	E:1.1e-05
TR26643|c0_g1	TR26643|c0_g1_i3	TR26643|c0_g1_i3|m.2694	PF04670.7	Gtr1_RagA	Gtr1/RagA G protein conserved region	44	192	E:3.5e-44
TR26643|c0_g1	TR26643|c0_g1_i5	TR26643|c0_g1_i5|m.2696	PF00025.16	Arf	ADP-ribosylation factor family	41	130	E:2.7e-05
TR26643|c0_g1	TR26643|c0_g1_i5	TR26643|c0_g1_i5|m.2696	PF09439.5	SRPRB	Signal recognition particle receptor beta subunit	41	127	E:3e-05
TR26643|c0_g1	TR26643|c0_g1_i5	TR26643|c0_g1_i5|m.2696	PF04670.7	Gtr1_RagA	Gtr1/RagA G protein conserved region	44	270	E:7.9e-73
TR26643|c0_g2	TR26643|c0_g2_i1	TR26643|c0_g2_i1|m.2697	PF00025.16	Arf	ADP-ribosylation factor family	41	130	E:6.9e-06
TR26643|c0_g2	TR26643|c0_g2_i1	TR26643|c0_g2_i1|m.2697	PF09439.5	SRPRB	Signal recognition particle receptor beta subunit	41	127	E:7.7e-06
TR26643|c0_g2	TR26643|c0_g2_i1	TR26643|c0_g2_i1|m.2697	PF04670.7	Gtr1_RagA	Gtr1/RagA G protein conserved region	44	192	E:4.9e-44
TR26645|c0_g1	TR26645|c0_g1_i1	TR26645|c0_g1_i1|m.2698	PF15054.1	DUF4535	Domain of unknown function (DUF4535)	85	120	E:3e-11
TR26645|c0_g1	TR26645|c0_g1_i2	TR26645|c0_g1_i2|m.2699	PF15054.1	DUF4535	Domain of unknown function (DUF4535)	85	120	E:3e-11
TR26645|c0_g1	TR26645|c0_g1_i3	TR26645|c0_g1_i3|m.2700	PF15054.1	DUF4535	Domain of unknown function (DUF4535)	64	99	E:2e-11
TR26645|c0_g1	TR26645|c0_g1_i4	TR26645|c0_g1_i4|m.2701	PF15054.1	DUF4535	Domain of unknown function (DUF4535)	64	99	E:2e-11
TR26646|c2_g1	TR26646|c2_g1_i1	TR26646|c2_g1_i1|m.2702	PF00362.13	Integrin_beta	Integrin, beta chain	34	464	E:4.7e-192
TR26646|c2_g1	TR26646|c2_g1_i1	TR26646|c2_g1_i1|m.2702	PF07974.8	EGF_2	EGF-like domain	601	630	E:7.6e-05
TR26646|c2_g1	TR26646|c2_g1_i1	TR26646|c2_g1_i1|m.2702	PF07965.7	Integrin_B_tail	Integrin beta tail domain	640	728	E:4.2e-23
TR26646|c2_g1	TR26646|c2_g1_i1	TR26646|c2_g1_i1|m.2702	PF08725.6	Integrin_b_cyt	Integrin beta cytoplasmic domain	752	798	E:9e-24
TR26646|c2_g1	TR26646|c2_g1_i3	TR26646|c2_g1_i3|m.2706	PF00362.13	Integrin_beta	Integrin, beta chain	34	464	E:4.8e-192
TR26646|c2_g1	TR26646|c2_g1_i3	TR26646|c2_g1_i3|m.2706	PF07974.8	EGF_2	EGF-like domain	601	630	E:7.7e-05
TR26646|c2_g1	TR26646|c2_g1_i3	TR26646|c2_g1_i3|m.2706	PF07965.7	Integrin_B_tail	Integrin beta tail domain	640	728	E:4.2e-23
TR26646|c2_g1	TR26646|c2_g1_i3	TR26646|c2_g1_i3|m.2706	PF08725.6	Integrin_b_cyt	Integrin beta cytoplasmic domain	752	796	E:3.7e-21
TR26648|c0_g1	TR26648|c0_g1_i1	TR26648|c0_g1_i1|m.2710	PF13458.1	Peripla_BP_6	Periplasmic binding protein	36	373	E:1.6e-07
TR26648|c0_g1	TR26648|c0_g1_i1	TR26648|c0_g1_i1|m.2710	PF01094.23	ANF_receptor	Receptor family ligand binding region	51	389	E:1.4e-64
TR26648|c0_g1	TR26648|c0_g1_i1	TR26648|c0_g1_i1|m.2710	PF00497.15	SBP_bac_3	Bacterial extracellular solute-binding proteins, family 3	437	794	E:2.5e-23
TR26648|c0_g1	TR26648|c0_g1_i1	TR26648|c0_g1_i1|m.2710	PF10613.4	Lig_chan-Glu_bd	Ligated ion channel L-glutamate- and glycine-binding site	438	501	E:4.6e-28
TR26648|c0_g1	TR26648|c0_g1_i1	TR26648|c0_g1_i1|m.2710	PF00060.21	Lig_chan	Ligand-gated ion channel	557	826	E:3.2e-51
TR26648|c0_g1	TR26648|c0_g1_i2	TR26648|c0_g1_i2|m.2713	PF00497.15	SBP_bac_3	Bacterial extracellular solute-binding proteins, family 3	2	278	E:1.2e-10
TR26648|c0_g1	TR26648|c0_g1_i2	TR26648|c0_g1_i2|m.2713	PF00060.21	Lig_chan	Ligand-gated ion channel	41	310	E:6.6e-52
TR26649|c0_g2	TR26649|c0_g2_i2	TR26649|c0_g2_i2|m.2716	PF00031.16	Cystatin	Cystatin domain	9	73	E:2e-07
TR26649|c0_g2	TR26649|c0_g2_i3	TR26649|c0_g2_i3|m.2717	PF00031.16	Cystatin	Cystatin domain	9	95	E:1.6e-11
TR26650|c0_g2	TR26650|c0_g2_i1	TR26650|c0_g2_i1|m.2718	PF05118.10	Asp_Arg_Hydrox	Aspartyl/Asparaginyl beta-hydroxylase	216	336	E:1.1e-19
TR26650|c0_g2	TR26650|c0_g2_i2	TR26650|c0_g2_i2|m.2721	PF05118.10	Asp_Arg_Hydrox	Aspartyl/Asparaginyl beta-hydroxylase	216	336	E:1.1e-19
TR26650|c0_g2	TR26650|c0_g2_i2	TR26650|c0_g2_i2|m.2722	PF13833.1	EF-hand_8	EF-hand domain pair	26	52	E:0.014
TR26650|c0_g2	TR26650|c0_g2_i2	TR26650|c0_g2_i2|m.2722	PF00036.27	EF-hand_1	EF hand	27	55	E:2.2e-07
TR26650|c0_g2	TR26650|c0_g2_i2	TR26650|c0_g2_i2|m.2722	PF13405.1	EF-hand_6	EF-hand domain	27	55	E:1.7e-07
TR26650|c0_g2	TR26650|c0_g2_i2	TR26650|c0_g2_i2|m.2722	PF13202.1	EF-hand_5	EF hand	28	48	E:0.0014
TR26650|c0_g2	TR26650|c0_g2_i2	TR26650|c0_g2_i2|m.2722	PF13833.1	EF-hand_8	EF-hand domain pair	76	120	E:4.2e-05
TR26650|c0_g2	TR26650|c0_g2_i2	TR26650|c0_g2_i2|m.2722	PF00036.27	EF-hand_1	EF hand	104	131	E:7.3e-09
TR26650|c0_g2	TR26650|c0_g2_i2	TR26650|c0_g2_i2|m.2722	PF13405.1	EF-hand_6	EF-hand domain	104	131	E:1e-07
TR26650|c0_g2	TR26650|c0_g2_i2	TR26650|c0_g2_i2|m.2722	PF13499.1	EF-hand_7	EF-hand domain pair	105	166	E:1.2e-16
TR26650|c0_g2	TR26650|c0_g2_i2	TR26650|c0_g2_i2|m.2722	PF13202.1	EF-hand_5	EF hand	105	127	E:7.1e-09
TR26650|c0_g2	TR26650|c0_g2_i2	TR26650|c0_g2_i2|m.2722	PF13833.1	EF-hand_8	EF-hand domain pair	117	167	E:3e-16
TR26650|c0_g2	TR26650|c0_g2_i2	TR26650|c0_g2_i2|m.2722	PF00036.27	EF-hand_1	EF hand	141	168	E:5.5e-08
TR26650|c0_g2	TR26650|c0_g2_i2	TR26650|c0_g2_i2|m.2722	PF13405.1	EF-hand_6	EF-hand domain	141	167	E:0.00022
TR26650|c0_g2	TR26650|c0_g2_i2	TR26650|c0_g2_i2|m.2722	PF13202.1	EF-hand_5	EF hand	142	166	E:9e-06
TR26650|c0_g2	TR26650|c0_g2_i3	TR26650|c0_g2_i3|m.2726	PF13833.1	EF-hand_8	EF-hand domain pair	26	52	E:0.014
TR26650|c0_g2	TR26650|c0_g2_i3	TR26650|c0_g2_i3|m.2726	PF00036.27	EF-hand_1	EF hand	27	55	E:2.2e-07
TR26650|c0_g2	TR26650|c0_g2_i3	TR26650|c0_g2_i3|m.2726	PF13405.1	EF-hand_6	EF-hand domain	27	55	E:1.7e-07
TR26650|c0_g2	TR26650|c0_g2_i3	TR26650|c0_g2_i3|m.2726	PF13202.1	EF-hand_5	EF hand	28	48	E:0.0014
TR26650|c0_g2	TR26650|c0_g2_i3	TR26650|c0_g2_i3|m.2726	PF13833.1	EF-hand_8	EF-hand domain pair	76	120	E:4.2e-05
TR26650|c0_g2	TR26650|c0_g2_i3	TR26650|c0_g2_i3|m.2726	PF00036.27	EF-hand_1	EF hand	104	131	E:7.3e-09
TR26650|c0_g2	TR26650|c0_g2_i3	TR26650|c0_g2_i3|m.2726	PF13405.1	EF-hand_6	EF-hand domain	104	131	E:1e-07
TR26650|c0_g2	TR26650|c0_g2_i3	TR26650|c0_g2_i3|m.2726	PF13499.1	EF-hand_7	EF-hand domain pair	105	166	E:1.2e-16
TR26650|c0_g2	TR26650|c0_g2_i3	TR26650|c0_g2_i3|m.2726	PF13202.1	EF-hand_5	EF hand	105	127	E:7.1e-09
TR26650|c0_g2	TR26650|c0_g2_i3	TR26650|c0_g2_i3|m.2726	PF13833.1	EF-hand_8	EF-hand domain pair	117	167	E:3e-16
TR26650|c0_g2	TR26650|c0_g2_i3	TR26650|c0_g2_i3|m.2726	PF00036.27	EF-hand_1	EF hand	141	168	E:5.5e-08
TR26650|c0_g2	TR26650|c0_g2_i3	TR26650|c0_g2_i3|m.2726	PF13405.1	EF-hand_6	EF-hand domain	141	167	E:0.00022
TR26650|c0_g2	TR26650|c0_g2_i3	TR26650|c0_g2_i3|m.2726	PF13202.1	EF-hand_5	EF hand	142	166	E:9e-06
TR26651|c2_g1	TR26651|c2_g1_i1	TR26651|c2_g1_i1|m.2730	PF15227.1	zf-C3HC4_4	zinc finger of C3HC4-type, RING	22	62	E:2e-11
TR26651|c2_g1	TR26651|c2_g1_i1	TR26651|c2_g1_i1|m.2730	PF00097.20	zf-C3HC4	Zinc finger, C3HC4 type (RING finger)	22	62	E:2.6e-10
TR26651|c2_g1	TR26651|c2_g1_i1	TR26651|c2_g1_i1|m.2730	PF13923.1	zf-C3HC4_2	Zinc finger, C3HC4 type (RING finger)	22	62	E:1.8e-08
TR26651|c2_g1	TR26651|c2_g1_i1	TR26651|c2_g1_i1|m.2730	PF13445.1	zf-RING_UBOX	RING-type zinc-finger	22	60	E:6e-07
TR26651|c2_g1	TR26651|c2_g1_i1	TR26651|c2_g1_i1|m.2730	PF13639.1	zf-RING_2	Ring finger domain	22	62	E:1.1e-06
TR26654|c0_g1	TR26654|c0_g1_i2	TR26654|c0_g1_i2|m.2743	PF00782.15	DSPc	Dual specificity phosphatase, catalytic domain	61	140	E:5e-06
TR26654|c0_g1	TR26654|c0_g1_i4	TR26654|c0_g1_i4|m.2744	PF00782.15	DSPc	Dual specificity phosphatase, catalytic domain	37	173	E:6.9e-30
TR26654|c0_g1	TR26654|c0_g1_i4	TR26654|c0_g1_i4|m.2744	PF00102.22	Y_phosphatase	Protein-tyrosine phosphatase	102	157	E:5.3e-06
TR26654|c0_g1	TR26654|c0_g1_i5	TR26654|c0_g1_i5|m.2745	PF00782.15	DSPc	Dual specificity phosphatase, catalytic domain	61	197	E:1e-29
TR26654|c0_g1	TR26654|c0_g1_i5	TR26654|c0_g1_i5|m.2745	PF00102.22	Y_phosphatase	Protein-tyrosine phosphatase	126	181	E:7e-06
TR26655|c0_g1	TR26655|c0_g1_i1	TR26655|c0_g1_i1|m.2746	PF12998.2	ING	Inhibitor of growth proteins N-terminal histone-binding	5	107	E:1.4e-30
TR26655|c0_g1	TR26655|c0_g1_i1	TR26655|c0_g1_i1|m.2746	PF00628.24	PHD	PHD-finger	188	234	E:2.5e-10
TR26655|c0_g1	TR26655|c0_g1_i2	TR26655|c0_g1_i2|m.2748	PF00628.24	PHD	PHD-finger	114	160	E:1.3e-10
TR26656|c0_g1	TR26656|c0_g1_i1	TR26656|c0_g1_i1|m.2750	PF10572.4	UPF0556	Uncharacterised protein family UPF0556	45	153	E:1.7e-54
TR26656|c0_g1	TR26656|c0_g1_i2	TR26656|c0_g1_i2|m.2752	PF10572.4	UPF0556	Uncharacterised protein family UPF0556	45	200	E:8.2e-78
TR26656|c0_g1	TR26656|c0_g1_i3	TR26656|c0_g1_i3|m.2753	PF10572.4	UPF0556	Uncharacterised protein family UPF0556	36	104	E:1.2e-41
TR26656|c0_g1	TR26656|c0_g1_i4	TR26656|c0_g1_i4|m.2754	PF10572.4	UPF0556	Uncharacterised protein family UPF0556	45	153	E:1.7e-54
TR26657|c0_g1	TR26657|c0_g1_i1	TR26657|c0_g1_i1|m.2755	PF13899.1	Thioredoxin_7	Thioredoxin-like	56	136	E:1.9e-16
TR26657|c0_g1	TR26657|c0_g1_i1	TR26657|c0_g1_i1|m.2755	PF00085.15	Thioredoxin	Thioredoxin	68	144	E:1.9e-06
TR26657|c0_g1	TR26657|c0_g1_i3	TR26657|c0_g1_i3|m.2757	PF13899.1	Thioredoxin_7	Thioredoxin-like	1	63	E:2.3e-11
TR26657|c0_g1	TR26657|c0_g1_i3	TR26657|c0_g1_i3|m.2757	PF00085.15	Thioredoxin	Thioredoxin	4	71	E:4.1e-06
TR26657|c0_g1	TR26657|c0_g1_i4	TR26657|c0_g1_i4|m.2759	PF13899.1	Thioredoxin_7	Thioredoxin-like	56	136	E:1.8e-16
TR26657|c0_g1	TR26657|c0_g1_i4	TR26657|c0_g1_i4|m.2759	PF00085.15	Thioredoxin	Thioredoxin	68	143	E:2e-06
TR26658|c0_g1	TR26658|c0_g1_i1	TR26658|c0_g1_i1|m.2760	PF12756.2	zf-C2H2_2	C2H2 type zinc-finger (2 copies)	52	107	E:0.05
TR26658|c0_g1	TR26658|c0_g1_i1	TR26658|c0_g1_i1|m.2760	PF00096.21	zf-C2H2	Zinc finger, C2H2 type	87	109	E:4.5e-05
TR26658|c0_g1	TR26658|c0_g1_i1	TR26658|c0_g1_i1|m.2760	PF13894.1	zf-C2H2_4	C2H2-type zinc finger	87	109	E:0.0028
TR26658|c0_g1	TR26658|c0_g1_i1	TR26658|c0_g1_i1|m.2760	PF13912.1	zf-C2H2_6	C2H2-type zinc finger	87	107	E:0.014
TR26658|c0_g1	TR26658|c0_g1_i1	TR26658|c0_g1_i1|m.2760	PF13465.1	zf-H2C2_2	Zinc-finger double domain	101	126	E:9.5e-10
TR26658|c0_g1	TR26658|c0_g1_i1	TR26658|c0_g1_i1|m.2760	PF13912.1	zf-C2H2_6	C2H2-type zinc finger	114	137	E:0.0037
TR26658|c0_g1	TR26658|c0_g1_i1	TR26658|c0_g1_i1|m.2760	PF00096.21	zf-C2H2	Zinc finger, C2H2 type	115	137	E:0.00028
TR26658|c0_g1	TR26658|c0_g1_i1	TR26658|c0_g1_i1|m.2760	PF13894.1	zf-C2H2_4	C2H2-type zinc finger	115	137	E:0.00064
TR26658|c0_g1	TR26658|c0_g1_i1	TR26658|c0_g1_i1|m.2760	PF13465.1	zf-H2C2_2	Zinc-finger double domain	129	153	E:8e-08
TR26658|c0_g1	TR26658|c0_g1_i1	TR26658|c0_g1_i1|m.2760	PF13912.1	zf-C2H2_6	C2H2-type zinc finger	142	153	E:0.081
TR26658|c0_g1	TR26658|c0_g1_i1	TR26658|c0_g1_i1|m.2760	PF00096.21	zf-C2H2	Zinc finger, C2H2 type	143	165	E:0.00016
TR26658|c0_g1	TR26658|c0_g1_i1	TR26658|c0_g1_i1|m.2760	PF13894.1	zf-C2H2_4	C2H2-type zinc finger	143	165	E:0.01
TR26658|c0_g1	TR26658|c0_g1_i1	TR26658|c0_g1_i1|m.2760	PF13465.1	zf-H2C2_2	Zinc-finger double domain	157	179	E:4.9e-08
TR26658|c0_g1	TR26658|c0_g1_i1	TR26658|c0_g1_i1|m.2760	PF13912.1	zf-C2H2_6	C2H2-type zinc finger	171	179	E:19
TR26658|c0_g1	TR26658|c0_g1_i2	TR26658|c0_g1_i2|m.2762	PF12756.2	zf-C2H2_2	C2H2 type zinc-finger (2 copies)	52	107	E:0.05
TR26658|c0_g1	TR26658|c0_g1_i2	TR26658|c0_g1_i2|m.2762	PF00096.21	zf-C2H2	Zinc finger, C2H2 type	87	109	E:4.5e-05
TR26658|c0_g1	TR26658|c0_g1_i2	TR26658|c0_g1_i2|m.2762	PF13894.1	zf-C2H2_4	C2H2-type zinc finger	87	109	E:0.0028
TR26658|c0_g1	TR26658|c0_g1_i2	TR26658|c0_g1_i2|m.2762	PF13912.1	zf-C2H2_6	C2H2-type zinc finger	87	107	E:0.014
TR26658|c0_g1	TR26658|c0_g1_i2	TR26658|c0_g1_i2|m.2762	PF13465.1	zf-H2C2_2	Zinc-finger double domain	101	126	E:9.5e-10
TR26658|c0_g1	TR26658|c0_g1_i2	TR26658|c0_g1_i2|m.2762	PF13912.1	zf-C2H2_6	C2H2-type zinc finger	114	137	E:0.0037
TR26658|c0_g1	TR26658|c0_g1_i2	TR26658|c0_g1_i2|m.2762	PF00096.21	zf-C2H2	Zinc finger, C2H2 type	115	137	E:0.00028
TR26658|c0_g1	TR26658|c0_g1_i2	TR26658|c0_g1_i2|m.2762	PF13894.1	zf-C2H2_4	C2H2-type zinc finger	115	137	E:0.00064
TR26658|c0_g1	TR26658|c0_g1_i2	TR26658|c0_g1_i2|m.2762	PF13465.1	zf-H2C2_2	Zinc-finger double domain	129	153	E:8e-08
TR26658|c0_g1	TR26658|c0_g1_i2	TR26658|c0_g1_i2|m.2762	PF13912.1	zf-C2H2_6	C2H2-type zinc finger	142	153	E:0.081
TR26658|c0_g1	TR26658|c0_g1_i2	TR26658|c0_g1_i2|m.2762	PF00096.21	zf-C2H2	Zinc finger, C2H2 type	143	165	E:0.00016
TR26658|c0_g1	TR26658|c0_g1_i2	TR26658|c0_g1_i2|m.2762	PF13894.1	zf-C2H2_4	C2H2-type zinc finger	143	165	E:0.01
TR26658|c0_g1	TR26658|c0_g1_i2	TR26658|c0_g1_i2|m.2762	PF13465.1	zf-H2C2_2	Zinc-finger double domain	157	179	E:4.9e-08
TR26658|c0_g1	TR26658|c0_g1_i2	TR26658|c0_g1_i2|m.2762	PF13912.1	zf-C2H2_6	C2H2-type zinc finger	171	179	E:19
TR26658|c0_g2	TR26658|c0_g2_i1	TR26658|c0_g2_i1|m.2764	PF13465.1	zf-H2C2_2	Zinc-finger double domain	1	20	E:3.4e-05
TR26658|c0_g2	TR26658|c0_g2_i1	TR26658|c0_g2_i1|m.2764	PF13912.1	zf-C2H2_6	C2H2-type zinc finger	8	19	E:0.017
TR26658|c0_g2	TR26658|c0_g2_i1	TR26658|c0_g2_i1|m.2764	PF00096.21	zf-C2H2	Zinc finger, C2H2 type	9	31	E:5.9e-05
TR26658|c0_g2	TR26658|c0_g2_i1	TR26658|c0_g2_i1|m.2764	PF13894.1	zf-C2H2_4	C2H2-type zinc finger	9	30	E:0.0074
TR26658|c0_g2	TR26658|c0_g2_i1	TR26658|c0_g2_i1|m.2764	PF13465.1	zf-H2C2_2	Zinc-finger double domain	23	47	E:2.9e-09
TR26658|c0_g2	TR26658|c0_g2_i1	TR26658|c0_g2_i1|m.2764	PF13912.1	zf-C2H2_6	C2H2-type zinc finger	36	55	E:0.28
TR26658|c0_g2	TR26658|c0_g2_i1	TR26658|c0_g2_i1|m.2764	PF00096.21	zf-C2H2	Zinc finger, C2H2 type	37	59	E:6.7e-05
TR26658|c0_g2	TR26658|c0_g2_i1	TR26658|c0_g2_i1|m.2764	PF13894.1	zf-C2H2_4	C2H2-type zinc finger	37	59	E:0.16
TR26658|c0_g2	TR26658|c0_g2_i1	TR26658|c0_g2_i1|m.2764	PF13465.1	zf-H2C2_2	Zinc-finger double domain	52	76	E:1e-07
TR26658|c0_g2	TR26658|c0_g2_i1	TR26658|c0_g2_i1|m.2764	PF13912.1	zf-C2H2_6	C2H2-type zinc finger	64	87	E:0.00031
TR26658|c0_g2	TR26658|c0_g2_i1	TR26658|c0_g2_i1|m.2764	PF00096.21	zf-C2H2	Zinc finger, C2H2 type	65	87	E:0.00056
TR26658|c0_g2	TR26658|c0_g2_i1	TR26658|c0_g2_i1|m.2764	PF13894.1	zf-C2H2_4	C2H2-type zinc finger	65	87	E:0.0046
TR26658|c0_g2	TR26658|c0_g2_i1	TR26658|c0_g2_i1|m.2764	PF13465.1	zf-H2C2_2	Zinc-finger double domain	79	102	E:6.9e-07
TR26658|c0_g2	TR26658|c0_g2_i1	TR26658|c0_g2_i1|m.2764	PF00096.21	zf-C2H2	Zinc finger, C2H2 type	93	115	E:0.00013
TR26658|c0_g2	TR26658|c0_g2_i1	TR26658|c0_g2_i1|m.2764	PF13894.1	zf-C2H2_4	C2H2-type zinc finger	93	115	E:0.025
TR26658|c0_g2	TR26658|c0_g2_i1	TR26658|c0_g2_i1|m.2764	PF13912.1	zf-C2H2_6	C2H2-type zinc finger	94	115	E:0.036
TR26658|c0_g2	TR26658|c0_g2_i1	TR26658|c0_g2_i1|m.2764	PF13465.1	zf-H2C2_2	Zinc-finger double domain	107	131	E:0.00012
TR26658|c0_g2	TR26658|c0_g2_i1	TR26658|c0_g2_i1|m.2764	PF13912.1	zf-C2H2_6	C2H2-type zinc finger	120	145	E:0.085
TR26658|c0_g2	TR26658|c0_g2_i1	TR26658|c0_g2_i1|m.2764	PF00096.21	zf-C2H2	Zinc finger, C2H2 type	121	143	E:0.0009
TR26658|c0_g2	TR26658|c0_g2_i1	TR26658|c0_g2_i1|m.2764	PF13894.1	zf-C2H2_4	C2H2-type zinc finger	121	143	E:0.0012
TR26659|c0_g1	TR26659|c0_g1_i1	TR26659|c0_g1_i1|m.2765	PF00587.20	tRNA-synt_2b	tRNA synthetase class II core domain (G, H, P, S and T)	103	268	E:2.9e-36
TR26659|c0_g1	TR26659|c0_g1_i1	TR26659|c0_g1_i1|m.2765	PF03129.15	HGTP_anticodon	Anticodon binding domain	376	474	E:8.1e-12
TR26660|c0_g1	TR26660|c0_g1_i1	TR26660|c0_g1_i1|m.2766	PF00170.16	bZIP_1	bZIP transcription factor	83	141	E:4e-12
TR26660|c0_g1	TR26660|c0_g1_i1	TR26660|c0_g1_i1|m.2766	PF07716.10	bZIP_2	Basic region leucine zipper	85	136	E:3.9e-10
TR26660|c0_g1	TR26660|c0_g1_i1	TR26660|c0_g1_i1|m.2766	PF03131.12	bZIP_Maf	bZIP Maf transcription factor	87	141	E:2.2e-06
TR26660|c0_g1	TR26660|c0_g1_i2	TR26660|c0_g1_i2|m.2768	PF00170.16	bZIP_1	bZIP transcription factor	83	141	E:4e-12
TR26660|c0_g1	TR26660|c0_g1_i2	TR26660|c0_g1_i2|m.2768	PF07716.10	bZIP_2	Basic region leucine zipper	85	136	E:3.9e-10
TR26660|c0_g1	TR26660|c0_g1_i2	TR26660|c0_g1_i2|m.2768	PF03131.12	bZIP_Maf	bZIP Maf transcription factor	87	141	E:2.2e-06
TR26665|c0_g1	TR26665|c0_g1_i1	TR26665|c0_g1_i1|m.2772	PF07426.6	Dynactin_p22	Dynactin subunit p22	10	100	E:5.1e-47
TR26665|c0_g1	TR26665|c0_g1_i2	TR26665|c0_g1_i2|m.2773	PF07426.6	Dynactin_p22	Dynactin subunit p22	10	183	E:6.2e-96
TR26668|c0_g1	TR26668|c0_g1_i1	TR26668|c0_g1_i1|m.2774	PF09606.5	Med15	ARC105 or Med15 subunit of Mediator complex non-fungal	35	95	E:1.4e-26
TR26668|c0_g1	TR26668|c0_g1_i2	TR26668|c0_g1_i2|m.2777	PF09606.5	Med15	ARC105 or Med15 subunit of Mediator complex non-fungal	35	306	E:7.5e-45
TR26668|c0_g1	TR26668|c0_g1_i3	TR26668|c0_g1_i3|m.2780	PF09606.5	Med15	ARC105 or Med15 subunit of Mediator complex non-fungal	17	288	E:7.6e-45
TR26669|c0_g1	TR26669|c0_g1_i1	TR26669|c0_g1_i1|m.2788	PF00441.19	Acyl-CoA_dh_1	Acyl-CoA dehydrogenase, C-terminal domain	78	228	E:4.9e-46
TR26669|c0_g1	TR26669|c0_g1_i1	TR26669|c0_g1_i1|m.2788	PF08028.6	Acyl-CoA_dh_2	Acyl-CoA dehydrogenase, C-terminal domain	95	211	E:1.5e-18
TR26669|c0_g1	TR26669|c0_g1_i1	TR26669|c0_g1_i1|m.2787	PF02771.11	Acyl-CoA_dh_N	Acyl-CoA dehydrogenase, N-terminal domain	46	156	E:6.9e-28
TR26669|c0_g1	TR26669|c0_g1_i1	TR26669|c0_g1_i1|m.2787	PF02770.14	Acyl-CoA_dh_M	Acyl-CoA dehydrogenase, middle domain	161	212	E:3e-20
TR26669|c0_g1	TR26669|c0_g1_i2	TR26669|c0_g1_i2|m.2789	PF02771.11	Acyl-CoA_dh_N	Acyl-CoA dehydrogenase, N-terminal domain	46	156	E:1e-27
TR26669|c0_g1	TR26669|c0_g1_i2	TR26669|c0_g1_i2|m.2789	PF02770.14	Acyl-CoA_dh_M	Acyl-CoA dehydrogenase, middle domain	161	212	E:3.9e-20
TR26669|c0_g1	TR26669|c0_g1_i2	TR26669|c0_g1_i2|m.2790	PF00441.19	Acyl-CoA_dh_1	Acyl-CoA dehydrogenase, C-terminal domain	3	115	E:1.7e-36
TR26669|c0_g1	TR26669|c0_g1_i2	TR26669|c0_g1_i2|m.2790	PF08028.6	Acyl-CoA_dh_2	Acyl-CoA dehydrogenase, C-terminal domain	4	98	E:6e-16
TR26670|c0_g1	TR26670|c0_g1_i1	TR26670|c0_g1_i1|m.2791	PF14927.1	Neurensin	Neurensin	53	179	E:2.2e-44
TR26689|c0_g1	TR26689|c0_g1_i1	TR26689|c0_g1_i1|m.2793	PF03189.8	Otopetrin	Otopetrin	18	95	E:3e-06
TR26689|c0_g1	TR26689|c0_g1_i1	TR26689|c0_g1_i1|m.2793	PF03189.8	Otopetrin	Otopetrin	103	230	E:5.7e-10
TR26726|c0_g1	TR26726|c0_g1_i1	TR26726|c0_g1_i1|m.2796	PF00078.22	RVT_1	Reverse transcriptase (RNA-dependent DNA polymerase)	87	192	E:6e-09
TR26759|c0_g1	TR26759|c0_g1_i1	TR26759|c0_g1_i1|m.2800	PF03028.10	Dynein_heavy	Dynein heavy chain and region D6 of dynein motor	5	269	E:1.1e-74
TR26771|c0_g1	TR26771|c0_g1_i1	TR26771|c0_g1_i1|m.2802	PF00788.18	RA	Ras association (RalGDS/AF-6) domain	90	175	E:1.5e-14
TR26771|c0_g2	TR26771|c0_g2_i1	TR26771|c0_g2_i1|m.2803	PF00788.18	RA	Ras association (RalGDS/AF-6) domain	90	175	E:1.5e-14
TR26785|c0_g1	TR26785|c0_g1_i1	TR26785|c0_g1_i1|m.2806	PF01946.12	Thi4	Thi4 family	31	70	E:1.3e-06
TR26785|c0_g1	TR26785|c0_g1_i1	TR26785|c0_g1_i1|m.2806	PF00890.19	FAD_binding_2	FAD binding domain	33	71	E:7e-05
TR26785|c0_g1	TR26785|c0_g1_i1	TR26785|c0_g1_i1|m.2806	PF13450.1	NAD_binding_8	NAD(P)-binding Rossmann-like domain	36	82	E:2e-08
TR26789|c0_g1	TR26789|c0_g1_i1	TR26789|c0_g1_i1|m.2808	PF00040.14	fn2	Fibronectin type II domain	44	83	E:9.8e-17
TR26801|c0_g1	TR26801|c0_g1_i1	TR26801|c0_g1_i1|m.2811	PF00209.13	SNF	Sodium:neurotransmitter symporter family	28	156	E:1.2e-65
TR26809|c0_g1	TR26809|c0_g1_i1	TR26809|c0_g1_i1|m.2812	PF00069.20	Pkinase	Protein kinase domain	3	113	E:5.4e-10
TR26823|c0_g1	TR26823|c0_g1_i1	TR26823|c0_g1_i1|m.2816	PF01031.15	Dynamin_M	Dynamin central region	31	310	E:1.3e-67
TR26823|c0_g1	TR26823|c0_g1_i1	TR26823|c0_g1_i1|m.2816	PF02212.13	GED	Dynamin GTPase effector domain	349	427	E:1.4e-07
TR26834|c0_g1	TR26834|c0_g1_i1	TR26834|c0_g1_i1|m.2817	PF07679.11	I-set	Immunoglobulin I-set domain	23	102	E:2.7e-09
TR26834|c0_g1	TR26834|c0_g1_i1	TR26834|c0_g1_i1|m.2817	PF07686.12	V-set	Immunoglobulin V-set domain	23	101	E:1.5e-06
TR26834|c0_g1	TR26834|c0_g1_i1	TR26834|c0_g1_i1|m.2817	PF13895.1	Ig_2	Immunoglobulin domain	26	101	E:6.5e-08
[truncated: 235,536+ more rows]
