# Supplementary material for: A novel transcriptome-derived SNPs array for tench (Tinca tinca L.)
Source: PLoS One. 2019 Mar 19;14(3):e0213992. doi: 10.1371/journal.pone.0213992 (PMC6424483; doi:10.1371/journal.pone.0213992)
Supplement: S12 Table — (XLSX) [file pone.0213992.s024.xlsx]

## Sheet: ttin_trinotate_pfam_domains
S12 Table. Pfam hits summarized by domain.
Domain_description	Counts	Percentage (%)
C2H2-type zinc finger	14714	6.19448163210319
Immunoglobulin domain	9537	4.0150041678244
Ankyrin repeat	7652	3.22143356319516
Leucine rich repeat	7278	3.06398241935891
Zinc finger, C2H2 type	6151	2.58952402603417
Ankyrin repeats (many copies)	5641	2.37481792080292
Tetratricopeptide repeat	4507	1.89741258093578
Zinc-finger double domain	4049	1.70459807859085
WD domain, G-beta repeat	3667	1.54377899584902
Immunoglobulin I-set domain	3587	1.51009960679313
Ankyrin repeats (3 copies)	3281	1.38127594365438
Protein kinase domain	2834	1.19309235730464
Fibronectin type III domain	2800	1.17877861695589
RNA recognition motif. (a.k.a. RRM, RBD, or RNP domain)	2694	1.13415342645684
Protein tyrosine kinase	2624	1.10468396103295
Variant SH3 domain	2486	1.04658701491155
Calcium-binding EGF domain	2081	0.876085107816144
Kelch motif	1910	0.804095413709195
Zinc finger, C3HC4 type (RING finger)	1709	0.719475948706291
Leucine Rich Repeat	1649	0.694216406914379
PDZ domain (Also known as DHR or GLGF)	1618	0.681165643655224
RNA recognition motif (a.k.a. RRM, RBD, or RNP domain)	1604	0.675271750570445
Cadherin domain	1580	0.66516793385368
Collagen triple helix repeat (20 copies)	1490	0.627278621165812
Immunoglobulin V-set domain	1488	0.626436636439415
SH3 domain	1297	0.546027095068495
EGF-like domain	1295	0.545185110342098
Leucine Rich repeat	1278	0.538028240167723
C2 domain	1273	0.535923278351731
SAM domain (Sterile alpha motif)	1253	0.52750343108776
EF hand	1241	0.522451522729378
Zinc-finger of C2H2 type	1170	0.492561064942282
Sushi domain (SCR repeat)	1132	0.476563355140738
EF-hand domain pair	1056	0.444567935537649
KH domain	1049	0.44162098899526
Laminin G domain	1029	0.433201141731289
PH domain	989	0.416361447203348
Spectrin repeat	977	0.411309538844965
Galactose oxidase, central domain	960	0.40415266867059
von Willebrand factor type A domain	943	0.396995798496215
Low-density lipoprotein receptor domain class A	927	0.390259920685039
Human growth factor-like EGF	901	0.379314119241877
Laminin EGF-like (Domains III and V)	879	0.370052287251509
Reverse transcriptase (RNA-dependent DNA polymerase)	737	0.310271371677318
Thrombospondin type 1 domain	706	0.297220608418163
EF-hand domain	694	0.292168700059781
Ubiquitin carboxyl-terminal hydrolase	672	0.282906868069413
BTB/POZ domain	661	0.278275952074229
Regulator of chromosome condensation (RCC1) repeat	656	0.276170990258237
C2H2 type zinc-finger (2 copies)	632	0.266067173541472
Leucine Rich repeats (2 copies)	625	0.263120226999082
Ion transport protein	623	0.262278242272685
Ras family	590	0.248385494287134
C2H2-type zinc-finger domain	580	0.244175570655148
Complement Clr-like EGF-like	579	0.24375457829195
PHD-finger	578	0.243333585928751
TPR repeat	576	0.242491601202354
7 transmembrane receptor (rhodopsin family)	564	0.237439692843972
Nebulin repeat	564	0.237439692843972
Leucine rich repeats (6 copies)	543	0.228598853216803
Mitochondrial carrier protein	541	0.227756868490406
Miro-like protein	536	0.225651906674413
Low-density lipoprotein receptor repeat class B	534	0.224809921948016
AAA domain	530	0.223125952495222
SH2 domain	530	0.223125952495222
LIM domain	516	0.217232059410442
Methyltransferase domain	512	0.215548089957648
50S ribosome-binding GTPase	511	0.21512709759445
Calponin homology (CH) domain	492	0.207128242693678
ADP-ribosylation factor family	484	0.203760303788089
Filamin/ABP280 repeat	484	0.203760303788089
Plectin repeat	480	0.202076334335295
WW domain	474	0.199550380156104
Protein-tyrosine phosphatase	473	0.199129387792905
Homeobox domain	463	0.19491946416092
RhoGAP domain	462	0.194498471797722
RhoGEF domain	462	0.194498471797722
Ring finger domain	456	0.19197251761853
Armadillo/beta-catenin-like repeat	442	0.186078624533751
zinc-finger of a C2HC-type	435	0.183131677991361
SPRY domain	421	0.177237784906582
Zinc knuckle	421	0.177237784906582
Helicase conserved C-terminal domain	409	0.172185876548199
Major Facilitator Superfamily	409	0.172185876548199
CUB domain	396	0.166712975826619
Phorbol esters/diacylglycerol binding domain (C1 domain)	386	0.162503052194633
haloacid dehalogenase-like hydrolase	382	0.160819082741839
IQ calmodulin-binding motif	368	0.15492518965706
Alpha/beta hydrolase family	362	0.152399235477868
Kinase-like	351	0.147768319482685
Lectin C-type domain	351	0.147768319482685
DEAD/DEAH box helicase	346	0.145663357666692
Bromodomain	334	0.14061144930831
Elongation factor Tu GTP binding domain	331	0.139348472218714
ABC transporter	324	0.136401525676324
Coagulation Factor Xa inhibitory site	323	0.135980533313126
Amino acid permease	320	0.13471755622353
PAS fold	319	0.134296563860332
Myosin head (motor domain)	301	0.126718701322758
Phosphotyrosine interaction domain (PTB/PID)	291	0.122508777690773
ATPase family associated with various cellular activities (AAA)	290	0.122087785327574
Kazal-type serine protease inhibitor domain	282	0.118719846421986
Rab-GTPase-TBC domain	271	0.114088930426802
Guanylate kinase	267	0.112404960974008
Integrase core domain	265	0.111562976247611
AIG1 family	264	0.111141983884412
TB domain	260	0.109458014431618
FERM central domain	255	0.107353052615626
B-box zinc finger	250	0.105248090799633
CBS domain	250	0.105248090799633
Sel1 repeat	247	0.103985113710037
Endonuclease/Exonuclease/phosphatase family	244	0.102722136620442
short chain dehydrogenase	243	0.102301144257243
Cytochrome P450	240	0.101038167167648
MORN repeat	240	0.101038167167648
IPT/TIG domain	239	0.100617174804449
AMP-binding enzyme	238	0.100196182441251
HMG (high mobility group) box	237	0.099775190078052
Helix-loop-helix DNA-binding domain	236	0.0993541977148535
Apolipoprotein A1/A4/E domain	235	0.0989332053516549
Metallo-peptidase family M12B Reprolysin-like	235	0.0989332053516549
Gelsolin repeat	232	0.0976702282620593
BTB And C-terminal Kelch	231	0.0972492358988608
F-box domain	230	0.0968282435356623
EGF domain	215	0.0905133580876843
PX domain	215	0.0905133580876843
CAMSAP CH domain	214	0.0900923657244858
Ligand-binding domain of nuclear hormone receptor	213	0.0896713733612872
Ubiquitin interaction motif	211	0.0888293886348902
RasGEF domain	207	0.087145419182096
Ras association (RalGDS/AF-6) domain	206	0.0867244268188975
Double-stranded RNA binding motif	203	0.0854614497293019
PAS domain	203	0.0854614497293019
SPRY-associated domain	203	0.0854614497293019
7 transmembrane receptor (Secretin family)	201	0.0846194650029048
HECT-domain (ubiquitin-transferase)	199	0.0837774802765078
Ion channel	199	0.0837774802765078
Gtr1/RagA G protein conserved region	198	0.0833564879133093
HMG-box domain	197	0.0829354955501107
Sodium:neurotransmitter symporter family	197	0.0829354955501107
bZIP transcription factor	195	0.0820935108237137
Dual specificity phosphatase, catalytic domain	194	0.0816725184605151
Basic region leucine zipper	193	0.0812515260973166
Trypsin	192	0.0808305337341181
Sugar (and other) transporter	191	0.0804095413709195
CD80-like C2-set immunoglobulin domain	190	0.079988549007721
NHL repeat	190	0.079988549007721
Plexin repeat	190	0.079988549007721
Sema domain	189	0.0795675566445225
Zinc finger, C4 type (two domains)	188	0.0791465642813239
alpha/beta hydrolase fold	187	0.0787255719181254
E1-E2 ATPase	187	0.0787255719181254
F-box-like	187	0.0787255719181254
SNF2 family N-terminal domain	186	0.0783045795549269
Myb-like DNA-binding domain	175	0.073673663559743
SET domain	175	0.073673663559743
HEAT repeat	174	0.0732526711965445
Sodium/calcium exchanger protein	174	0.0732526711965445
FERM N-terminal domain	173	0.072831678833346
zinc-RING finger domain	171	0.0719896941069489
Neurotransmitter-gated ion-channel transmembrane region	170	0.0715687017437504
Immunoglobulin C1-set domain	169	0.0711477093805518
Kinesin motor domain	169	0.0711477093805518
Pleckstrin homology domain	169	0.0711477093805518
Calx-beta domain	167	0.0703057246541548
Pyridine nucleotide-disulphide oxidoreductase	166	0.0698847322909562
RPEL repeat	165	0.0694637399277577
Tetraspanin family	165	0.0694637399277577
Putative hydrolase of sodium-potassium ATPase alpha subunit	164	0.0690427475645592
ABC transporter transmembrane region	163	0.0686217552013607
FYVE zinc finger	163	0.0686217552013607
Protein kinase C terminal domain	163	0.0686217552013607
DnaJ domain	158	0.066516793385368
KR domain	157	0.0660958010221695
Cadherin-like	155	0.0652538162957724
Lipopolysaccharide kinase (Kdo/WaaP) family	154	0.0648328239325739
DHHC palmitoyltransferase	153	0.0644118315693753
Thrombospondin type 3 repeat	153	0.0644118315693753
Receptor family ligand binding region	152	0.0639908392061768
BAR domain	151	0.0635698468429783
Scavenger receptor cysteine-rich domain	151	0.0635698468429783
Serpentine type 7TM GPCR chemoreceptor Srsx	151	0.0635698468429783
zinc finger of C3HC4-type, RING	151	0.0635698468429783
Calcium-activated chloride channel	150	0.0631488544797797
Phosphatidylinositol 3- and 4-kinase	150	0.0631488544797797
Zinc finger, C2HC type	150	0.0631488544797797
Cation-independent mannose-6-phosphate receptor repeat	149	0.0627278621165812
Concanavalin A-like lectin/glucanases superfamily	149	0.0627278621165812
Aromatic-di-Alanine (AdAR) repeat	148	0.0623068697533827
Cyclic nucleotide-binding domain	148	0.0623068697533827
NACHT domain	148	0.0623068697533827
Formin Homology 2 Domain	147	0.0618858773901841
PHD-like zinc-binding domain	147	0.0618858773901841
Intermediate filament protein	146	0.0614648850269856
Putative GTPase activating protein for Arf	146	0.0614648850269856
MAM domain	145	0.0610438926637871
Myosin tail	145	0.0610438926637871
Annexin	143	0.06020190793739
RUN domain	143	0.06020190793739
ZU5 domain	142	0.0597809155741915
CNH domain	140	0.0589389308477944
F5/8 type C domain	140	0.0589389308477944
RNA polymerase Rpb1 C-terminal repeat	140	0.0589389308477944
Zn-finger in Ran binding protein and others	140	0.0589389308477944
Type III restriction enzyme, res subunit	139	0.0585179384845959
Zinc-finger double-stranded RNA-binding	139	0.0585179384845959
Signal recognition particle receptor beta subunit	138	0.0580969461213974
Zinc finger C-x8-C-x5-C-x3-H type (and similar)	138	0.0580969461213974
FAD binding domain	137	0.0576759537581988
FERM C-terminal PH-like domain	137	0.0576759537581988
Hemopexin	136	0.0572549613950003
mbt repeat	136	0.0572549613950003
bZIP Maf transcription factor	133	0.0559919843054047
PHD-zinc-finger like domain	133	0.0559919843054047
Ubiquitin family	133	0.0559919843054047
Phosphotyrosine-binding domain	132	0.0555709919422062
HEAT repeats	131	0.0551499995790076
JmjC domain, hydroxylase	130	0.0547290072158091
Myotubularin-like phosphatase domain	129	0.0543080148526106
SOCS box	129	0.0543080148526106
THAP domain	129	0.0543080148526106
Ubiquitin-conjugating enzyme	129	0.0543080148526106
Propeller	128	0.053887022489412
Histidine kinase-, DNA gyrase B-, and HSP90-like ATPase	127	0.0534660301262135
Homeobox KN domain	127	0.0534660301262135
DDE superfamily endonuclease	126	0.053045037763015
FHA domain	126	0.053045037763015
Aminotransferase class I and II	125	0.0526240453998164
Cytoskeletal-regulatory complex EF hand	124	0.0522030530366179
Transmembrane amino acid transporter protein	124	0.0522030530366179
Anaphase-promoting complex subunit 5	123	0.0517820606734194
Chromo (CHRromatin Organisation MOdifier) domain	123	0.0517820606734194
NAD dependent epimerase/dehydratase family	123	0.0517820606734194
GRAM domain	122	0.0513610683102209
Neurotransmitter-gated ion-channel ligand binding domain	122	0.0513610683102209
Thioredoxin	122	0.0513610683102209
Beta/Gamma crystallin	120	0.0505190835838238
EPTP domain	119	0.0500980912206253
Tau and MAP protein, tubulin-binding repeat	118	0.0496770988574267
Acetyltransferase (GNAT) domain	117	0.0492561064942282
Death domain	117	0.0492561064942282
Polycystin cation channel	117	0.0492561064942282
Acyl-CoA dehydrogenase, C-terminal domain	116	0.0488351141310297
CAP-Gly domain	116	0.0488351141310297
Ets-domain	116	0.0488351141310297
Leucine rich repeat C-terminal domain	116	0.0488351141310297
Regulator of G protein signaling domain	116	0.0488351141310297
Dynamin family	115	0.0484141217678311
PDZ domain	115	0.0484141217678311
RasGEF N-terminal motif	115	0.0484141217678311
Fasciclin domain	114	0.0479931294046326
Septin	114	0.0479931294046326
AT hook motif	113	0.0475721370414341
C1q domain	113	0.0475721370414341
Calpain family cysteine protease	113	0.0475721370414341
Glutathione S-transferase, C-terminal domain	112	0.0471511446782355
Glutathione S-transferase, N-terminal domain	112	0.0471511446782355
Reprolysin (M12B) family zinc metalloprotease	112	0.0471511446782355
2OG-Fe(II) oxygenase superfamily	108	0.0454671752254414
PMP-22/EMP/MP20/Claudin tight junction	108	0.0454671752254414
3'5'-cyclic nucleotide phosphodiesterase	107	0.0450461828622429
Enoyl-(Acyl carrier protein) reductase	107	0.0450461828622429
Phosphatidylinositol-specific phospholipase C, X domain	107	0.0450461828622429
PMP-22/EMP/MP20/Claudin family	107	0.0450461828622429
RIH domain	106	0.0446251904990443
Adenylate and Guanylate cyclase catalytic domain	105	0.0442041981358458
Diacylglycerol kinase catalytic domain	105	0.0442041981358458
N-terminal domain of galactosyltransferase	105	0.0442041981358458
Bacterial extracellular solute-binding proteins, family 3	104	0.0437832057726473
CXXC zinc finger domain	104	0.0437832057726473
Glycosyltransferase like family 2	104	0.0437832057726473
IBR domain	104	0.0437832057726473
Leucine rich repeat N-terminal domain	104	0.0437832057726473
RING-H2 zinc finger	104	0.0437832057726473
Calcineurin-like phosphoesterase	103	0.0433622134094487
Carboxylesterase family	103	0.0433622134094487
Elongation factor Tu C-terminal domain	103	0.0433622134094487
Fish-specific NACHT associated domain	103	0.0433622134094487
HCO3- transporter family	103	0.0433622134094487
Ligand-gated ion channel	103	0.0433622134094487
Protein phosphatase 2C	103	0.0433622134094487
PWWP domain	103	0.0433622134094487
Sulfotransferase domain	103	0.0433622134094487
Calpain large subunit, domain III	101	0.0425202286830517
Cell morphogenesis central region	101	0.0425202286830517
Poly(ADP-ribose) polymerase catalytic domain	101	0.0425202286830517
TNFR/NGFR cysteine-rich region	101	0.0425202286830517
Latrophilin/CL-1-like GPS domain	100	0.0420992363198532
Divergent CRAL/TRIO domain	99	0.0416782439566546
RIO1 family	99	0.0416782439566546
Sulfatase	99	0.0416782439566546
UBA/TS-N domain	99	0.0416782439566546
AAA domain (dynein-related subfamily)	98	0.0412572515934561
Aldehyde dehydrogenase family	98	0.0412572515934561
Fork head domain	98	0.0412572515934561
Serpentine type 7TM GPCR chemoreceptor Srx	98	0.0412572515934561
Domain found in Dishevelled, Egl-10, and Pleckstrin (DEP)	97	0.0408362592302576
Fes/CIP4, and EFC/F-BAR homology domain	97	0.0408362592302576
Olfactomedin-like domain	97	0.0408362592302576
Zona pellucida-like domain	97	0.0408362592302576
Actin	96	0.040415266867059
Retrotransposon gag protein	96	0.040415266867059
RING-type zinc-finger	96	0.040415266867059
Ubiquitin-2 like Rad60 SUMO-like	94	0.039573282140662
Zinc finger, ZZ type	94	0.039573282140662
Cation transporter/ATPase, N-terminus	93	0.0391522897774634
DENN (AEX-3) domain	93	0.0391522897774634
Phosphatidylinositol-specific phospholipase C, Y domain	93	0.0391522897774634
Ricin-type beta-trefoil lectin domain	93	0.0391522897774634
Kunitz/Bovine pancreatic trypsin inhibitor domain	92	0.0387312974142649
Myb/SANT-like DNA-binding domain	92	0.0387312974142649
Protein of unknown function (DUF3585)	92	0.0387312974142649
von Willebrand factor type C domain	92	0.0387312974142649
Oxysterol-binding protein	91	0.0383103050510664
PPR repeat	91	0.0383103050510664
GCC2 and GCC3	90	0.0378893126878678
Ligated ion channel L-glutamate- and glycine-binding site	90	0.0378893126878678
RyR domain	90	0.0378893126878678
AF-4 proto-oncoprotein	89	0.0374683203246693
Phosphoinositide-specific phospholipase C, efhand-like	89	0.0374683203246693
Retroviral aspartyl protease	89	0.0374683203246693
Glycosyl transferase family 2	88	0.0370473279614708
dDENN domain	87	0.0366263355982722
Diacylglycerol kinase accessory domain	87	0.0366263355982722
Fibrinogen beta and gamma chains, C-terminal globular domain	87	0.0366263355982722
Cyclin, N-terminal domain	86	0.0362053432350737
Rap/ran-GAP	86	0.0362053432350737
Cation transporting ATPase, C-terminus	85	0.0357843508718752
Elongation factor Tu domain 2	85	0.0357843508718752
Hsp70 protein	85	0.0357843508718752
PLD-like domain	85	0.0357843508718752
FF domain	84	0.0353633585086767
Guanylate-kinase-associated protein (GKAP) protein	84	0.0353633585086767
Raf-like Ras-binding domain	84	0.0353633585086767
Reprolysin family propeptide	84	0.0353633585086767
Ubiquitin-like domain	84	0.0353633585086767
L27 domain	83	0.0349423661454781
Prolyl oligopeptidase family	83	0.0349423661454781
ATP-grasp domain	82	0.0345213737822796
C2 domain in Dock180 and Zizimin proteins	82	0.0345213737822796
Phosphoinositide 3-kinase family, accessory domain (PIK domain)	82	0.0345213737822796
Plexin cytoplasmic RasGAP domain	82	0.0345213737822796
TLC domain	82	0.0345213737822796
CD20-like family	81	0.0341003814190811
MATH domain	81	0.0341003814190811
Region in Clathrin and VPS	81	0.0341003814190811
tRNA pseudouridine synthase D (TruD)	81	0.0341003814190811
WWE domain	81	0.0341003814190811
Caspase domain	80	0.0336793890558825
Cysteine rich repeat	80	0.0336793890558825
Fibronectin type I domain	80	0.0336793890558825
ANTH domain	79	0.033258396692684
Dedicator of cytokinesis	79	0.033258396692684
Holliday junction DNA helicase ruvB N-terminus	79	0.033258396692684
START domain	79	0.033258396692684
ABC-2 family transporter protein	78	0.0328374043294855
ENTH domain	78	0.0328374043294855
Male sterility protein	78	0.0328374043294855
Metallo-peptidase family M12	78	0.0328374043294855
Zinc finger C-x8-C-x5-C-x3-H type	78	0.0328374043294855
Double stranded RNA binding protein (DUF2051)	77	0.0324164119662869
Dynamin central region	77	0.0324164119662869
TRAF-type zinc finger	77	0.0324164119662869
Eukaryotic-type carbonic anhydrase	76	0.0319954196030884
Sec7 domain	76	0.0319954196030884
Zinc carboxypeptidase	76	0.0319954196030884
Acetyltransferase (GNAT) family	75	0.0315744272398899
Endonuclease-reverse transcriptase	75	0.0315744272398899
Glycosyl transferases group 1	75	0.0315744272398899
Guanylate-binding protein, N-terminal domain	75	0.0315744272398899
PDZ-associated domain of NMDA receptors	75	0.0315744272398899
Prenyltransferase and squalene oxidase repeat	75	0.0315744272398899
FAD dependent oxidoreductase	74	0.0311534348766913
Fibrillar collagen C-terminal domain	74	0.0311534348766913
Formate--tetrahydrofolate ligase	74	0.0311534348766913
GTPase-activator protein for Ras-like GTPase	74	0.0311534348766913
MYND finger	74	0.0311534348766913
Putative methyltransferase	74	0.0311534348766913
uDENN domain	74	0.0311534348766913
von Willebrand factor type D domain	74	0.0311534348766913
Choline/Carnitine o-acyltransferase	73	0.0307324425134928
Helicase associated domain (HA2)	73	0.0307324425134928
PAP2 superfamily	73	0.0307324425134928
Disintegrin	72	0.0303114501502943
Receptor L domain	72	0.0303114501502943
BAH domain	71	0.0298904577870957
Caspase recruitment domain	71	0.0298904577870957
FG-GAP repeat	71	0.0298904577870957
Glycosyltransferase family 29 (sialyltransferase)	71	0.0298904577870957
SAP domain	71	0.0298904577870957
Acyl-CoA dehydrogenase, middle domain	69	0.0290484730606987
Domain of unknown function (DUF3497)	69	0.0290484730606987
Laminin B (Domain IV)	69	0.0290484730606987
Pentatricopeptide repeat domain	69	0.0290484730606987
Protein of unknown function, DUF258	69	0.0290484730606987
Xin repeat	69	0.0290484730606987
Zinc-binding dehydrogenase	69	0.0290484730606987
7 transmembrane sweet-taste receptor of 3 GCPR	68	0.0286274806975001
Aldo/keto reductase family	68	0.0286274806975001
Calcium binding and coiled-coil domain (CALCOCO1) like	68	0.0286274806975001
MatE	68	0.0286274806975001
MIF4G domain	68	0.0286274806975001
PACS-1 cytosolic sorting protein	68	0.0286274806975001
Sec1 family	68	0.0286274806975001
TIR domain	68	0.0286274806975001
u-PAR/Ly-6 domain	68	0.0286274806975001
Beige/BEACH domain	67	0.0282064883343016
FERM adjacent (FA)	67	0.0282064883343016
Lipocalin / cytosolic fatty-acid binding protein family	67	0.0282064883343016
Polyubiquitination (PEST) N-terminal domain of MAGUK	67	0.0282064883343016
Voltage gated chloride channel	67	0.0282064883343016
Amidohydrolase	66	0.0277854959711031
CRAL/TRIO domain	66	0.0277854959711031
Cupin-like domain	66	0.0277854959711031
Fibronectin type II domain	66	0.0277854959711031
Granulin	66	0.0277854959711031
Histone deacetylase domain	66	0.0277854959711031
Zinc-finger of the MIZ type in Nse subunit	66	0.0277854959711031
Core histone H2A/H2B/H3/H4	65	0.0273645036079046
Macro domain	65	0.0273645036079046
MBOAT, membrane-bound O-acyltransferase family	65	0.0273645036079046
Oligonucleotide/oligosaccharide-binding (OB)-fold	65	0.0273645036079046
PA domain	65	0.0273645036079046
Phosphoinositide 3-kinase C2	65	0.0273645036079046
Proteasome subunit	65	0.0273645036079046
Thyroglobulin type-1 repeat	65	0.0273645036079046
5' nucleotidase family	64	0.026943511244706
Cadherin cytoplasmic region	64	0.026943511244706
FGGY family of carbohydrate kinases, C-terminal domain	64	0.026943511244706
HEAT-like repeat	64	0.026943511244706
Hormone receptor domain	64	0.026943511244706
Sterile alpha motif (SAM)/Pointed domain	64	0.026943511244706
D-isomer specific 2-hydroxyacid dehydrogenase, NAD binding domain	63	0.0265225188815075
Extracellular link domain	63	0.0265225188815075
FKBP-type peptidyl-prolyl cis-trans isomerase	63	0.0265225188815075
G-patch domain	63	0.0265225188815075
Integrin alpha	63	0.0265225188815075
P21-Rho-binding domain	63	0.0265225188815075
Phospholipase D Active site motif	63	0.0265225188815075
BEN domain	62	0.026101526518309
Cofilin/tropomyosin-type actin-binding protein	62	0.026101526518309
EamA-like transporter family	62	0.026101526518309
GAT domain	62	0.026101526518309
UNC-6/NTR/C345C module	62	0.026101526518309
WH1 domain	62	0.026101526518309
3-beta hydroxysteroid dehydrogenase/isomerase family	61	0.0256805341551104
Acyltransferase	61	0.0256805341551104
Adenosine/AMP deaminase	61	0.0256805341551104
Arrestin (or S-antigen), N-terminal domain	61	0.0256805341551104
C2 domain of PTEN tumour-suppressor protein	61	0.0256805341551104
AMP-binding enzyme C-terminal domain	60	0.0252595417919119
CUT domain	60	0.0252595417919119
FYVE-type zinc finger	60	0.0252595417919119
WH2 motif	60	0.0252595417919119
A-macroglobulin complement component	59	0.0248385494287134
A-macroglobulin receptor	59	0.0248385494287134
Aspartyl protease	59	0.0248385494287134
BRCA1 C Terminus (BRCT) domain	59	0.0248385494287134
Cullin family	59	0.0248385494287134
Predicted coiled-coil domain-containing protein	59	0.0248385494287134
Type I phosphodiesterase / nucleotide pyrophosphatase	59	0.0248385494287134
Adaptin N terminal region	58	0.0244175570655148
Diaphanous GTPase-binding Domain	58	0.0244175570655148
Dipeptidyl peptidase IV (DPP IV) N-terminal region	58	0.0244175570655148
Dynamin GTPase effector domain	58	0.0244175570655148
GoLoco motif	58	0.0244175570655148
Rhodanese-like domain	58	0.0244175570655148
Activin types I and II receptor domain	57	0.0239965647023163
Arrestin (or S-antigen), C-terminal domain	57	0.0239965647023163
Band 3 cytoplasmic domain	57	0.0239965647023163
BED zinc finger	57	0.0239965647023163
GATA zinc finger	57	0.0239965647023163
Growth factor receptor domain IV	57	0.0239965647023163
MFS/sugar transport protein	57	0.0239965647023163
MIT (microtubule interacting and transport) domain	57	0.0239965647023163
Pao retrotransposon peptidase	57	0.0239965647023163
RmlD substrate binding domain	57	0.0239965647023163
SNARE domain	57	0.0239965647023163
AAA domain (Cdc48 subfamily)	56	0.0235755723391178
Carboxyl transferase domain	56	0.0235755723391178
Carboxypeptidase regulatory-like domain	56	0.0235755723391178
Part of AAA domain	56	0.0235755723391178
Peptidase family M1	56	0.0235755723391178
Phosphofructokinase	56	0.0235755723391178
Plasma-membrane choline transporter	56	0.0235755723391178
Pumilio-family RNA binding repeat	56	0.0235755723391178
SPFH domain / Band 7 family	56	0.0235755723391178
ThiF family	56	0.0235755723391178
Vault protein inter-alpha-trypsin domain	56	0.0235755723391178
ADAM cysteine-rich	55	0.0231545799759192
Autism susceptibility gene 2 protein	55	0.0231545799759192
Cache domain	55	0.0231545799759192
Dynein heavy chain and region D6 of dynein motor	55	0.0231545799759192
KCNQ voltage-gated potassium channel	55	0.0231545799759192
Lipoxygenase	55	0.0231545799759192
Patched family	55	0.0231545799759192
R3H domain	55	0.0231545799759192
Serpin (serine protease inhibitor)	55	0.0231545799759192
Triose-phosphate Transporter family	55	0.0231545799759192
VHS domain	55	0.0231545799759192
Zn-finger in ubiquitin-hydrolases and other protein	55	0.0231545799759192
Acyl-CoA dehydrogenase, N-terminal domain	54	0.0227335876127207
Dehydrogenase E1 component	54	0.0227335876127207
Ephrin receptor ligand binding domain	54	0.0227335876127207
Ephrin type-A receptor 2 transmembrane domain	54	0.0227335876127207
Fibroblast growth factor	54	0.0227335876127207
IRSp53/MIM homology domain	54	0.0227335876127207
Latrophilin Cytoplasmic C-terminal region	54	0.0227335876127207
Membrane-associating domain	54	0.0227335876127207
Methyltransferase small domain	54	0.0227335876127207
Surp module	54	0.0227335876127207
Thioredoxin-like domain	54	0.0227335876127207
Tubulin/FtsZ family, GTPase domain	54	0.0227335876127207
Domain of Unknown Function (DUF1041)	53	0.0223125952495222
eIF4-gamma/eIF5/eIF2-epsilon	53	0.0223125952495222
ELM2 domain	53	0.0223125952495222
GDA1/CD39 (nucleoside phosphatase) family	53	0.0223125952495222
Glycerophosphoryl diester phosphodiesterase family	53	0.0223125952495222
HOOK protein	53	0.0223125952495222
Hr1 repeat	53	0.0223125952495222
Kinesin protein	53	0.0223125952495222
MA3 domain	53	0.0223125952495222
MYM-type Zinc finger with FCS sequence motif	53	0.0223125952495222
PH domain associated with Beige/BEACH	53	0.0223125952495222
Sulfotransferase family	53	0.0223125952495222
tRNA synthetases class I (I, L, M and V)	53	0.0223125952495222
Ca2+ insensitive EF hand	52	0.0218916028863236
Flavin containing amine oxidoreductase	52	0.0218916028863236
G-protein alpha subunit	52	0.0218916028863236
hAT family C-terminal dimerisation region	52	0.0218916028863236
NUDIX domain	52	0.0218916028863236
OST-HTH/LOTUS domain	52	0.0218916028863236
Patatin-like phospholipase	52	0.0218916028863236
STAG domain	52	0.0218916028863236
Troponin	52	0.0218916028863236
Amidohydrolase family	51	0.0214706105231251
NAD(P)-binding Rossmann-like domain	51	0.0214706105231251
PTB domain (IRS-1 type)	51	0.0214706105231251
S1 RNA binding domain	51	0.0214706105231251
Small cytokines (intecrine/chemokine), interleukin-8 like	51	0.0214706105231251
SRF-type transcription factor (DNA-binding and dimerisation domain)	51	0.0214706105231251
TLD	51	0.0214706105231251
APC cysteine-rich region	50	0.0210496181599266
ARID/BRIGHT DNA binding domain	50	0.0210496181599266
CEP170 C-terminus	50	0.0210496181599266
LNR domain	50	0.0210496181599266
MIR domain	50	0.0210496181599266
Pre-SET motif	50	0.0210496181599266
RyR and IP3R Homology associated	50	0.0210496181599266
Biotin-requiring enzyme	49	0.020628625796728
Class I Histocompatibility antigen, domains alpha 1 and 2	49	0.020628625796728
EF-hand	49	0.020628625796728
Galactose binding lectin domain	49	0.020628625796728
Galactoside-binding lectin	49	0.020628625796728
Importin-beta N-terminal domain	49	0.020628625796728
Membrane-associated apoptosis protein	49	0.020628625796728
PCI domain	49	0.020628625796728
PLAT/LH2 domain	49	0.020628625796728
Sec23/Sec24 trunk domain	49	0.020628625796728
Sodium/hydrogen exchanger family	49	0.020628625796728
TEA/ATTS domain family	49	0.020628625796728
ADAM-TS Spacer 1	48	0.0202076334335295
Adaptin C-terminal domain	48	0.0202076334335295
Caldesmon	48	0.0202076334335295
Clathrin adaptor complex small chain	48	0.0202076334335295
Cortactin-binding protein-2	48	0.0202076334335295
Dynein light intermediate chain (DLIC)	48	0.0202076334335295
MAP7 (E-MAP-115) family	48	0.0202076334335295
Pentaxin family	48	0.0202076334335295
Peptidase M16 inactive domain	48	0.0202076334335295
Polysaccharide biosynthesis protein	48	0.0202076334335295
Transposase	48	0.0202076334335295
tRNA synthetases class I (M)	48	0.0202076334335295
Vacuolar sorting protein 9 (VPS9) domain	48	0.0202076334335295
Adaptor complexes medium subunit family	47	0.019786641070331
CUE domain	47	0.019786641070331
Dihydrouridine synthase (Dus)	47	0.019786641070331
KOW motif	47	0.019786641070331
Paired amphipathic helix repeat	47	0.019786641070331
Papain family cysteine protease	47	0.019786641070331
Periplasmic binding protein	47	0.019786641070331
Ribosomal protein L11 methyltransferase (PrmA)	47	0.019786641070331
Sir2 family	47	0.019786641070331
Tweety	47	0.019786641070331
4Fe-4S binding domain	46	0.0193656487071325
Adenylate kinase	46	0.0193656487071325
C8 domain	46	0.0193656487071325
'Cold-shock' DNA-binding domain	46	0.0193656487071325
Copine	46	0.0193656487071325
Fringe-like	46	0.0193656487071325
Guanylate-binding protein, C-terminal domain	46	0.0193656487071325
Haemolysin-III related	46	0.0193656487071325
Kringle domain	46	0.0193656487071325
Matrixin	46	0.0193656487071325
MH1 domain	46	0.0193656487071325
Phosphotransferase enzyme family	46	0.0193656487071325
Protein-L-isoaspartate(D-aspartate) O-methyltransferase (PCMT)	46	0.0193656487071325
Snf7	46	0.0193656487071325
Transposase IS4	46	0.0193656487071325
VWA N-terminal	46	0.0193656487071325
AN1-like Zinc finger	45	0.0189446563439339
Domain of unknown function (DUF1891)	45	0.0189446563439339
Fz domain	45	0.0189446563439339
GAF domain	45	0.0189446563439339
MyTH4 domain	45	0.0189446563439339
NADH(P)-binding	45	0.0189446563439339
Peptidase family M28	45	0.0189446563439339
Phosphatidylinositol-4-phosphate 5-Kinase	45	0.0189446563439339
RIM-binding protein of the cytomatrix active zone	45	0.0189446563439339
STAT protein, DNA binding domain	45	0.0189446563439339
ZIP Zinc transporter	45	0.0189446563439339
Alcohol dehydrogenase GroES-like domain	44	0.0185236639807354
Bacterial SH3 domain	44	0.0185236639807354
CS domain	44	0.0185236639807354
Cyclophilin type peptidyl-prolyl cis-trans isomerase/CLD	44	0.0185236639807354
D-isomer specific 2-hydroxyacid dehydrogenase, catalytic domain	44	0.0185236639807354
Domain of unknown function (DUF4206)	44	0.0185236639807354
Enhancer of polycomb-like	44	0.0185236639807354
ERAP1-like C-terminal domain	44	0.0185236639807354
Inositol 1,4,5-trisphosphate/ryanodine receptor	44	0.0185236639807354
Kinesin protein 1B	44	0.0185236639807354
Methyl-CpG binding domain	44	0.0185236639807354
PBC domain	44	0.0185236639807354
Rhomboid family	44	0.0185236639807354
Trypsin Inhibitor like cysteine rich domain	44	0.0185236639807354
Villin headpiece domain	44	0.0185236639807354
V-type ATPase 116kDa subunit family	44	0.0185236639807354
F-box associated region	43	0.0181026716175369
GNS1/SUR4 family	43	0.0181026716175369
Inositol monophosphatase family	43	0.0181026716175369
OTU-like cysteine protease	43	0.0181026716175369
Serpentine type 7TM GPCR chemoreceptor Srv	43	0.0181026716175369
Bacterial transferase hexapeptide (six repeats)	42	0.0176816792543383
Carbamoyl-phosphate synthase L chain, ATP binding domain	42	0.0176816792543383
Domain of unknown function (DUF1986)	42	0.0176816792543383
Domain of unknown function (DUF3401)	42	0.0176816792543383
FGGY family of carbohydrate kinases, N-terminal domain	42	0.0176816792543383
Glycosyl hydrolases family 31	42	0.0176816792543383
Glycosyl transferase family 8	42	0.0176816792543383
Ndr family	42	0.0176816792543383
PI3-kinase family, ras-binding domain	42	0.0176816792543383
PQ loop repeat	42	0.0176816792543383
Soluble NSF attachment protein, SNAP	42	0.0176816792543383
Arfaptin-like domain	41	0.0172606868911398
Bin/amphiphysin/Rvs domain for vesicular trafficking	41	0.0172606868911398
Diaphanous FH3 Domain	41	0.0172606868911398
Enoyl-CoA hydratase/isomerase family	41	0.0172606868911398
HELP motif	41	0.0172606868911398
Hepatocyte nuclear factor 1 (HNF-1), N terminus	41	0.0172606868911398
MOZ/SAS family	41	0.0172606868911398
Myosin N-terminal SH3-like domain	41	0.0172606868911398
NLI interacting factor-like phosphatase	41	0.0172606868911398
N-terminal C2 in EEIG1 and EHBP1 proteins	41	0.0172606868911398
N-terminal region of glycosyl transferase group 7	41	0.0172606868911398
PB1 domain	41	0.0172606868911398
Piccolo Zn-finger	41	0.0172606868911398
Plant phosphoribosyltransferase C-terminal	41	0.0172606868911398
SIT4 phosphatase-associated protein	41	0.0172606868911398
Sorbin homologous domain	41	0.0172606868911398
STAT protein, protein interaction domain	41	0.0172606868911398
UAA transporter family	41	0.0172606868911398
U-box domain	41	0.0172606868911398
Astacin (Peptidase family M12A)	40	0.0168396945279413
Galactosyltransferase	40	0.0168396945279413
Histidine phosphatase superfamily (branch 1)	40	0.0168396945279413
Insulinase (Peptidase family M16)	40	0.0168396945279413
Insulin-like growth factor binding protein	40	0.0168396945279413
Interferon-regulatory factor 3	40	0.0168396945279413
La domain	40	0.0168396945279413
LisH	40	0.0168396945279413
Peptidase family M20/M25/M40	40	0.0168396945279413
Protein prenyltransferase alpha subunit repeat	40	0.0168396945279413
Putative peptidoglycan binding domain	40	0.0168396945279413
Pyridoxal-dependent decarboxylase conserved domain	40	0.0168396945279413
SEA domain	40	0.0168396945279413
Transketolase, pyrimidine binding domain	40	0.0168396945279413
ABC-2 type transporter	39	0.0164187021647427
Bcl2-/adenovirus E1B nineteen kDa-interacting protein 2	39	0.0164187021647427
Calcium/calmodulin dependent protein kinase II Association	39	0.0164187021647427
F/Y rich C-terminus	39	0.0164187021647427
Glutaminase	39	0.0164187021647427
Glutamine rich N terminal domain of histone deacetylase 4	39	0.0164187021647427
Golgi-localised syntaxin-1-binding clamp	39	0.0164187021647427
jmjN domain	39	0.0164187021647427
Munc13 (mammalian uncoordinated) homology domain	39	0.0164187021647427
'Paired box' domain	39	0.0164187021647427
Probable molybdopterin binding domain	39	0.0164187021647427
RanBP1 domain	39	0.0164187021647427
RNA polymerase II-binding domain.	39	0.0164187021647427
SAND domain	39	0.0164187021647427
Secreted protein acidic and rich in cysteine Ca binding region	39	0.0164187021647427
Sperm-tail PG-rich repeat	39	0.0164187021647427
STAT protein, all-alpha domain	39	0.0164187021647427
SUZ domain	39	0.0164187021647427
UBA-like domain	39	0.0164187021647427
CTF/NF-I family transcription modulation region	38	0.0159977098015442
DMAP1-binding Domain	38	0.0159977098015442
Flavin-binding monooxygenase-like	38	0.0159977098015442
Frag1/DRAM/Sfk1 family	38	0.0159977098015442
F/Y-rich N-terminus	38	0.0159977098015442
GDNF/GAS1 domain	38	0.0159977098015442
Groucho/TLE N-terminal Q-rich domain	38	0.0159977098015442
Interferon regulatory factor transcription factor	38	0.0159977098015442
Inward rectifier potassium channel	38	0.0159977098015442
TFIIS helical bundle-like domain	38	0.0159977098015442
Ulp1 protease family, C-terminal catalytic domain	38	0.0159977098015442
4Fe-4S dicluster domain	37	0.0155767174383457
Aminotransferase class-V	37	0.0155767174383457
Beta-lactamase superfamily domain	37	0.0155767174383457
CLASP N terminal	37	0.0155767174383457
Cytidylyltransferase	37	0.0155767174383457
Dienelactone hydrolase family	37	0.0155767174383457
Domain of Unknown Function (DUF1053)	37	0.0155767174383457
DZF domain	37	0.0155767174383457
FAD binding domain of DNA photolyase	37	0.0155767174383457
Ferrous iron transport protein B	37	0.0155767174383457
Furin-like cysteine rich region	37	0.0155767174383457
Glycosyl hydrolases family 15	37	0.0155767174383457
Histidine phosphatase superfamily (branch 2)	37	0.0155767174383457
Kinesin associated protein	37	0.0155767174383457
N-terminal CTNNB1 binding	37	0.0155767174383457
Retinal pigment epithelial membrane protein	37	0.0155767174383457
SacI homology domain	37	0.0155767174383457
Sad1 / UNC-like C-terminal	37	0.0155767174383457
Signal peptide peptidase	37	0.0155767174383457
T-box	37	0.0155767174383457
Uncharacterised conserved protein	37	0.0155767174383457
Voltage gated calcium channel IQ domain	37	0.0155767174383457
2-oxoacid dehydrogenases acyltransferase (catalytic domain)	36	0.0151557250751471
ABC transporter transmembrane region 2	36	0.0151557250751471
Alpha-2-macroglobulin family	36	0.0151557250751471
BAG domain	36	0.0151557250751471
Bravo-like intracellular region	36	0.0151557250751471
Calcitonin gene-related peptide regulator C terminal	36	0.0151557250751471
Cid1 family poly A polymerase	36	0.0151557250751471
DNA polymerase family A	36	0.0151557250751471
Domain of unknown function DUF221	36	0.0151557250751471
Glycosyl hydrolase family 47	36	0.0151557250751471
Integral peroxisomal membrane peroxin	36	0.0151557250751471
Interferon-induced transmembrane protein	36	0.0151557250751471
MAC/Perforin domain	36	0.0151557250751471
Nucleoside transporter	36	0.0151557250751471
Organic Anion Transporter Polypeptide (OATP) family	36	0.0151557250751471
SnoaL-like domain	36	0.0151557250751471
TAZ zinc finger	36	0.0151557250751471
Teneurin Intracellular Region	36	0.0151557250751471
TGF-beta propeptide	36	0.0151557250751471
Tubulin-tyrosine ligase family	36	0.0151557250751471
ubiE/COQ5 methyltransferase family	36	0.0151557250751471
2Fe-2S iron-sulfur cluster binding domain	35	0.0147347327119486
3' exoribonuclease family, domain 1	35	0.0147347327119486
Alpha amylase, catalytic domain	35	0.0147347327119486
Ataxin-2 C-terminal region	35	0.0147347327119486
B12 binding domain	35	0.0147347327119486
Calcium homeostasis modulator	35	0.0147347327119486
Calponin family repeat	35	0.0147347327119486
Cell morphogenesis N-terminal	35	0.0147347327119486
Clathrin propeller repeat	35	0.0147347327119486
Domain of unknown function (DUF3398)	35	0.0147347327119486
IMP dehydrogenase / GMP reductase domain	35	0.0147347327119486
JAB1/Mov34/MPN/PAD-1 ubiquitin protease	35	0.0147347327119486
LLGL2	35	0.0147347327119486
LMBR1-like membrane protein	35	0.0147347327119486
MG2 domain	35	0.0147347327119486
NAD binding domain of 6-phosphogluconate dehydrogenase	35	0.0147347327119486
Pentapeptide repeats (8 copies)	35	0.0147347327119486
Peptidase MA superfamily	35	0.0147347327119486
Single-stranded DNA binding protein, SSDP	35	0.0147347327119486
Sodium:solute symporter family	35	0.0147347327119486
Sterol-sensing domain of SREBP cleavage-activation	35	0.0147347327119486
SWIB/MDM2 domain	35	0.0147347327119486
Ubinuclein conserved middle domain	35	0.0147347327119486
Vinculin family	35	0.0147347327119486
WSC domain	35	0.0147347327119486
ABC1 family	34	0.0143137403487501
Cation efflux family	34	0.0143137403487501
Divalent cation transporter	34	0.0143137403487501
Domain of unknown function (DUF4463)	34	0.0143137403487501
Enolase, C-terminal TIM barrel domain	34	0.0143137403487501
Ezrin/radixin/moesin family	34	0.0143137403487501
Frizzled/Smoothened family membrane region	34	0.0143137403487501
Gap junction channel protein cysteine-rich domain	34	0.0143137403487501
GHMP kinases N terminal domain	34	0.0143137403487501
Golgin subfamily A member 5	34	0.0143137403487501
GTF2I-like repeat	34	0.0143137403487501
HCaRG protein	34	0.0143137403487501
HIF-1 alpha C terminal transactivation domain	34	0.0143137403487501
Hyccin	34	0.0143137403487501
Lung seven transmembrane receptor	34	0.0143137403487501
Myristoyl-CoA:protein N-myristoyltransferase, N-terminal domain	34	0.0143137403487501
NAD-specific glutamate dehydrogenase	34	0.0143137403487501
Peptidase family M13	34	0.0143137403487501
Permease family	34	0.0143137403487501
Phosphatidylinositol transfer protein	34	0.0143137403487501
Poly-adenylate binding protein, unique domain	34	0.0143137403487501
Prenyltransferase-like	34	0.0143137403487501
Protein phosphatase 2A regulatory B subunit (B56 family)	34	0.0143137403487501
Regulator of G protein signalling-like domain	34	0.0143137403487501
SAC3/GANP/Nin1/mts3/eIF-3 p25 family	34	0.0143137403487501
Transforming growth factor beta like domain	34	0.0143137403487501
Transforming growth factor beta type I GS-motif	34	0.0143137403487501
Transglutaminase family, C-terminal ig like domain	34	0.0143137403487501
Tubulin C-terminal domain	34	0.0143137403487501
Carbamoyl-phosphate synthase L chain, N-terminal domain	33	0.0138927479855515
Class II histone deacetylase complex subunits 2 and 3	33	0.0138927479855515
Connexin	33	0.0138927479855515
Cysteine-rich secretory protein family	33	0.0138927479855515
ELMO/CED-12 family	33	0.0138927479855515
Hypoxia-inducible factor-1	33	0.0138927479855515
JNK_SAPK-associated protein-1	33	0.0138927479855515
NHS-like	33	0.0138927479855515
Phosphoribulokinase / Uridine kinase family	33	0.0138927479855515
Protein of unknown function (DUF1154)	33	0.0138927479855515
Q-cell neuroblast polarisation	33	0.0138927479855515
Sds3-like	33	0.0138927479855515
Syndecan domain	33	0.0138927479855515
Thiolase, N-terminal domain	33	0.0138927479855515
Tricarboxylate carrier	33	0.0138927479855515
UDP-glucoronosyl and UDP-glucosyl transferase	33	0.0138927479855515
Vacuolar protein sorting-associated protein 26	33	0.0138927479855515
wnt family	33	0.0138927479855515
Aminotransferase class-III	32	0.013471755622353
Apolipoprotein L	32	0.013471755622353
ATP-dependent protease La (LON) domain	32	0.013471755622353
CAF1 family ribonuclease	32	0.013471755622353
Connector enhancer of kinase suppressor of ras	32	0.013471755622353
Domain of unknown function (DUF3342)	32	0.013471755622353
Domain of unknown function (DUF3498)	32	0.013471755622353
Domain of unknown function (DUF3827)	32	0.013471755622353
Dynactin p62 family	32	0.013471755622353
Ergosterol biosynthesis ERG4/ERG24 family	32	0.013471755622353
FIP domain	32	0.013471755622353
Homocysteine S-methyltransferase	32	0.013471755622353
Integrin alpha cytoplasmic region	32	0.013471755622353
LNS2 (Lipin/Ned1/Smp2)	32	0.013471755622353
Metallo-beta-lactamase superfamily	32	0.013471755622353
Neuronal voltage-dependent calcium channel alpha 2acd	32	0.013471755622353
Not1 N-terminal domain, CCR4-Not complex component	32	0.013471755622353
Nucleotidyl transferase	32	0.013471755622353
NUMB domain	32	0.013471755622353
Phage integrase family	32	0.013471755622353
Piwi domain	32	0.013471755622353
PLC-beta C terminal	32	0.013471755622353
Potential DNA-binding domain	32	0.013471755622353
Ribosomal protein L7Ae/L30e/S12e/Gadd45 family	32	0.013471755622353
Syntaxin	32	0.013471755622353
Thioredoxin-like	32	0.013471755622353
UBX domain	32	0.013471755622353
AhpC/TSA family	31	0.0130507632591545
Asparaginase	31	0.0130507632591545
DExH-box splicing factor binding site	31	0.0130507632591545
DnaJ C terminal domain	31	0.0130507632591545
Domain of unknown function (DUF1900)	31	0.0130507632591545
Doublecortin	31	0.0130507632591545
Enolase, N-terminal domain	31	0.0130507632591545
Flagellar-associated PapD-like	31	0.0130507632591545
Inositol-pentakisphosphate 2-kinase	31	0.0130507632591545
Mob1/phocein family	31	0.0130507632591545
Myristoyl-CoA:protein N-myristoyltransferase, C-terminal domain	31	0.0130507632591545
N-terminal region of Chorein, a TM vesicle-mediated sorter	31	0.0130507632591545
Periplasmic copper-binding protein (NosD)	31	0.0130507632591545
Rab effector MyRIP/melanophilin C-terminus	31	0.0130507632591545
Rel homology domain (RHD)	31	0.0130507632591545
Reticulon	31	0.0130507632591545
RFX DNA-binding domain	31	0.0130507632591545
Ribonuclease III domain	31	0.0130507632591545
RimK-like ATP-grasp domain	31	0.0130507632591545
RNA binding activity-knot of a chromodomain	31	0.0130507632591545
Subtilase family	31	0.0130507632591545
TMC domain	31	0.0130507632591545
3' exoribonuclease family, domain 2	30	0.0126297708959559
Alg9-like mannosyltransferase family	30	0.0126297708959559
Alpha-macro-globulin thiol-ester bond-forming region	30	0.0126297708959559
Animal haem peroxidase	30	0.0126297708959559
APC 15 residue motif	30	0.0126297708959559
Beta-eliminating lyase	30	0.0126297708959559
BRO1-like domain	30	0.0126297708959559
Cupin superfamily protein	30	0.0126297708959559
Cytidine and deoxycytidylate deaminase zinc-binding region	30	0.0126297708959559
DIL domain	30	0.0126297708959559
DIX domain	30	0.0126297708959559
Exportin 1-like protein	30	0.0126297708959559
Fumble	30	0.0126297708959559
Gamma-glutamyltranspeptidase	30	0.0126297708959559
GHMP kinases C terminal	30	0.0126297708959559
Golgi complex component 7 (COG7)	30	0.0126297708959559
Integrin, beta chain	30	0.0126297708959559
Interferon-inducible GTPase (IIGP)	30	0.0126297708959559
LEM domain	30	0.0126297708959559
MH2 domain	30	0.0126297708959559
Myelin proteolipid protein (PLP or lipophilin)	30	0.0126297708959559
Oxidoreductase NAD-binding domain	30	0.0126297708959559
PGAP1-like protein	30	0.0126297708959559
Phosphorylase superfamily	30	0.0126297708959559
PKD domain	30	0.0126297708959559
Poly (ADP-ribose) glycohydrolase (PARG)	30	0.0126297708959559
Protein of unknown function (DUF1170)	30	0.0126297708959559
Repeat domain in Vibrio, Colwellia, Bradyrhizobium and Shewanella	30	0.0126297708959559
Repeat in HS1/Cortactin	30	0.0126297708959559
Right handed beta helix region	30	0.0126297708959559
RNase H	30	0.0126297708959559
SLAIN motif-containing family	30	0.0126297708959559
Tropomyosin	30	0.0126297708959559
Tudor domain	30	0.0126297708959559
twin BRCT domain	30	0.0126297708959559
Alanine dehydrogenase/PNT, C-terminal domain	29	0.0122087785327574
CD47 immunoglobulin-like domain	29	0.0122087785327574
D-ala D-ala ligase C-terminus	29	0.0122087785327574
Domain of unknown function (DUF3441)	29	0.0122087785327574
EMI domain	29	0.0122087785327574
FAT domain	29	0.0122087785327574
Glypican	29	0.0122087785327574
Holliday junction regulator protein family C-terminal repeat	29	0.0122087785327574
KIX domain	29	0.0122087785327574
Leucine-rich repeat	29	0.0122087785327574
Oxidative-stress-responsive kinase 1 C terminal	29	0.0122087785327574
PAZ domain	29	0.0122087785327574
Pou domain - N-terminal to homeobox domain	29	0.0122087785327574
PPR repeat family	29	0.0122087785327574
Protein of unknown function (DUF3588)	29	0.0122087785327574
Ribonuclease-III-like	29	0.0122087785327574
RING-variant domain	29	0.0122087785327574
RNA binding motif	29	0.0122087785327574
SCAN domain	29	0.0122087785327574
Sec23/Sec24 zinc finger	29	0.0122087785327574
Serine carboxypeptidase	29	0.0122087785327574
Transmembrane protein	29	0.0122087785327574
Tropomyosin like	29	0.0122087785327574
14-3-3 protein	28	0.0117877861695589
ALIX V-shaped domain binding to HIV	28	0.0117877861695589
Amino acid permease N-terminal	28	0.0117877861695589
Anaphase-promoting complex subunit 11 RING-H2 finger	28	0.0117877861695589
Ataxin 2 SM domain	28	0.0117877861695589
BRK domain	28	0.0117877861695589
Calsequestrin	28	0.0117877861695589
Cytochrome b5-like Heme/Steroid binding domain	28	0.0117877861695589
Domain found in IF2B/IF5	28	0.0117877861695589
Domain of unknown function (DUF4098)	28	0.0117877861695589
emp24/gp25L/p24 family/GOLD	28	0.0117877861695589
Eukaryotic translation initiation factor eIF2A	28	0.0117877861695589
Histone-like transcription factor (CBF/NF-Y) and archaeal histone	28	0.0117877861695589
Integrin beta cytoplasmic domain	28	0.0117877861695589
Integrin beta tail domain	28	0.0117877861695589
Interferon-alpha/beta receptor, fibronectin type III	28	0.0117877861695589
Lethal giant larvae(Lgl) like, C-terminal	28	0.0117877861695589
N2,N2-dimethylguanosine tRNA methyltransferase	28	0.0117877861695589
Nucleoside diphosphate kinase	28	0.0117877861695589
Oxidoreductase family, NAD-binding Rossmann fold	28	0.0117877861695589
PEA3 subfamily ETS-domain transcription factor N terminal domain	28	0.0117877861695589
Sec23/Sec24 helical domain	28	0.0117877861695589
Sulfatase protein	28	0.0117877861695589
Uncharacterised protein family UPF0560	28	0.0117877861695589
Vitamin K-dependent carboxylation/gamma-carboxyglutamic (GLA) domain	28	0.0117877861695589
Wnt and FGF inhibitory regulator	28	0.0117877861695589
Alpha-2-macroglobulin family N-terminal region	27	0.0113667938063604
Biotin carboxylase C-terminal domain	27	0.0113667938063604
Chondroitin N-acetylgalactosaminyltransferase	27	0.0113667938063604
Death effector domain	27	0.0113667938063604
DEK C terminal domain	27	0.0113667938063604
Exocyst complex component Sec6	27	0.0113667938063604
Focal adhesion targeting region	27	0.0113667938063604
GDSL-like Lipase/Acylhydrolase family	27	0.0113667938063604
Hereditary spastic paraplegia protein strumpellin	27	0.0113667938063604
Inosine-uridine preferring nucleoside hydrolase	27	0.0113667938063604
Laminin N-terminal (Domain VI)	27	0.0113667938063604
Metallopeptidase family M24	27	0.0113667938063604
Mib_herc2	27	0.0113667938063604
MRVI1 protein	27	0.0113667938063604
Multicopper oxidase	27	0.0113667938063604
Neuregulin family	27	0.0113667938063604
Nitrogen Permease regulator of amino acid transport activity 3	27	0.0113667938063604
NOT2 / NOT3 / NOT5 family	27	0.0113667938063604
NOTCH protein	27	0.0113667938063604
Nuclear transport factor 2 (NTF2) domain	27	0.0113667938063604
Nucleotidyltransferase domain	27	0.0113667938063604
P-loop containing dynein motor region D4	27	0.0113667938063604
Protein of unknown function (DUF3166)	27	0.0113667938063604
Protein of unknown function (DUF3808)	27	0.0113667938063604
Rabaptin-like protein	27	0.0113667938063604
Somatomedin B domain	27	0.0113667938063604
Spc97 / Spc98 family	27	0.0113667938063604
Succinylglutamate desuccinylase / Aspartoacylase family	27	0.0113667938063604
SWIRM domain	27	0.0113667938063604
Synaptobrevin	27	0.0113667938063604
Thioesterase superfamily	27	0.0113667938063604
Tim17/Tim22/Tim23/Pmp24 family	27	0.0113667938063604
Transducer of regulated CREB activity middle domain	27	0.0113667938063604
A20-like zinc finger	26	0.0109458014431618
Anaphase-promoting complex, cyclosome, subunit 3	26	0.0109458014431618
Anticodon-binding domain of tRNA	26	0.0109458014431618
Aspartyl beta-hydroxylase N-terminal region	26	0.0109458014431618
BTK motif	26	0.0109458014431618
Cdc42 effector	26	0.0109458014431618
CDP-alcohol phosphatidyltransferase	26	0.0109458014431618
Cyclin, C-terminal domain	26	0.0109458014431618
DDHD domain	26	0.0109458014431618
DDT domain	26	0.0109458014431618
Domain of unknown function (DUF1736)	26	0.0109458014431618
Domain of unknown function (DUF3480)	26	0.0109458014431618
E2F/DP family winged-helix DNA-binding domain	26	0.0109458014431618
Fatty acid desaturase	26	0.0109458014431618
Glioma tumor suppressor candidate region	26	0.0109458014431618
Glycosyl hydrolases family 18	26	0.0109458014431618
Histone acetylation protein	26	0.0109458014431618
Inhibitor of apoptosis-promoting Bax1	26	0.0109458014431618
Iron only hydrogenase large subunit, C-terminal domain	26	0.0109458014431618
Late exocytosis, associated with Golgi transport	26	0.0109458014431618
lipin, N-terminal conserved region	26	0.0109458014431618
LsmAD domain	26	0.0109458014431618
Lymphocyte signaling adaptor protein	26	0.0109458014431618
Microtubule-binding calmodulin-regulated spectrin-associated	26	0.0109458014431618
Microtubule-binding stalk of dynein motor	26	0.0109458014431618
MoeA N-terminal region (domain I and II)	26	0.0109458014431618
NADP oxidoreductase coenzyme F420-dependent	26	0.0109458014431618
Neuronal tyrosine-phosphorylated phosphoinositide-3-kinase adapter	26	0.0109458014431618
non-SMC mitotic condensation complex subunit 1	26	0.0109458014431618
Paralemmin	26	0.0109458014431618
PDGF/VEGF domain	26	0.0109458014431618
Popeye protein conserved region	26	0.0109458014431618
Predicted transmembrane and coiled-coil 2 protein	26	0.0109458014431618
Pre-mRNA-splicing factor 38-associated hydrophilic C-term	26	0.0109458014431618
Putative zinc finger in N-recognin (UBR box)	26	0.0109458014431618
Regulated-SNARE-like domain	26	0.0109458014431618
Repeat in ubiquitin-activating (UBA) protein	26	0.0109458014431618
Reverse transcriptase-like	26	0.0109458014431618
Sodium:dicarboxylate symporter family	26	0.0109458014431618
Spa2 homology domain (SHD) of GIT	26	0.0109458014431618
STAS domain	26	0.0109458014431618
Synapsin, ATP binding domain	26	0.0109458014431618
TCP-1/cpn60 chaperonin family	26	0.0109458014431618
Tetrahydrofolate dehydrogenase/cyclohydrolase, NAD(P)-binding domain	26	0.0109458014431618
Thrombospondin C-terminal region	26	0.0109458014431618
tRNA synthetase class II core domain (G, H, P, S and T)	26	0.0109458014431618
tRNA synthetases class I (C) catalytic domain	26	0.0109458014431618
YT521-B-like domain	26	0.0109458014431618
Anticodon binding domain	25	0.0105248090799633
ARC105 or Med15 subunit of Mediator complex non-fungal	25	0.0105248090799633
Calcium-activated BK potassium channel alpha subunit	25	0.0105248090799633
Carbohydrate phosphorylase	25	0.0105248090799633
Cell morphogenesis C-terminal	25	0.0105248090799633
CTLH/CRA C-terminal to LisH motif domain	25	0.0105248090799633
Cullin protein neddylation domain	25	0.0105248090799633
DNA photolyase	25	0.0105248090799633
Domain of unknown function (DUF4440)	25	0.0105248090799633
EB1-like C-terminal motif	25	0.0105248090799633
Endomembrane protein 70	25	0.0105248090799633
Ephrin	25	0.0105248090799633
Eukaryotic porin	25	0.0105248090799633
Exonuclease	25	0.0105248090799633
FAD binding domain in molybdopterin dehydrogenase	25	0.0105248090799633
Ferric reductase NAD binding domain	25	0.0105248090799633
GGL domain	25	0.0105248090799633
Glucosidase II beta subunit-like protein	25	0.0105248090799633
G protein-coupled receptor kinase-interacting protein 1 C term	25	0.0105248090799633
Guanine nucleotide exchange factor in Golgi transport N-terminal	25	0.0105248090799633
Hairy Orange	25	0.0105248090799633
Neogenin C-terminus	25	0.0105248090799633
PAAD/DAPIN/Pyrin domain	25	0.0105248090799633
PHR domain	25	0.0105248090799633
Plant transposon protein	25	0.0105248090799633
Plasma membrane calcium transporter ATPase C terminal	25	0.0105248090799633
Protein of unknown function (DUF1394)	25	0.0105248090799633
Protein of unknown function (DUF1759)	25	0.0105248090799633
RecF/RecN/SMC N terminal domain	25	0.0105248090799633
Sec23/Sec24 beta-sandwich domain	25	0.0105248090799633
TatD related DNase	25	0.0105248090799633
Tub family	25	0.0105248090799633
Tumour protein D52 family	25	0.0105248090799633
Abl-interactor HHR	24	0.0101038167167648
Alpha mannosidase, middle domain	24	0.0101038167167648
Ataxin-1 and HBP1 module (AXH)	24	0.0101038167167648
ATG C terminal domain	24	0.0101038167167648
ATP:guanido phosphotransferase, C-terminal catalytic domain	24	0.0101038167167648
beta subunit of N-acylethanolamine-hydrolyzing acid amidase	24	0.0101038167167648
Calcineurin-binding protein (Calsarcin)	24	0.0101038167167648
Calpain inhibitor	24	0.0101038167167648
C-terminus of AA_permease	24	0.0101038167167648
Domain of unknown function (DUF1518)	24	0.0101038167167648
Exocyst complex component Sec3	24	0.0101038167167648
Glycosyl hydrolases family 38 N-terminal domain	24	0.0101038167167648
Glycosyltransferase family 10 (fucosyltransferase)	24	0.0101038167167648
Glyoxalase/Bleomycin resistance protein/Dioxygenase superfamily	24	0.0101038167167648
Hsp90 protein	24	0.0101038167167648
Importin beta binding domain	24	0.0101038167167648
Inositol hexakisphosphate	24	0.0101038167167648
Intermediate filament head (DNA binding) region	24	0.0101038167167648
Isocitrate/isopropylmalate dehydrogenase	24	0.0101038167167648
L1 transposable element	24	0.0101038167167648
Legume-like lectin family	24	0.0101038167167648
Lipoma HMGIC fusion partner-like protein	24	0.0101038167167648
Lysosome-associated membrane glycoprotein (Lamp)	24	0.0101038167167648
N-acetyltransferase B complex (NatB) non catalytic subunit	24	0.0101038167167648
Nine Cysteines Domain of family 3 GPCR	24	0.0101038167167648
Pentapeptide repeats (9 copies)	24	0.0101038167167648
Phage integrase, N-terminal SAM-like domain	24	0.0101038167167648
Phosphopantetheine attachment site	24	0.0101038167167648
Prokaryotic homologs of the JAB domain	24	0.0101038167167648
Rhomboid serine protease	24	0.0101038167167648
RNB domain	24	0.0101038167167648
SAB domain	24	0.0101038167167648
Sec63 Brl domain	24	0.0101038167167648
Serine incorporator (Serinc)	24	0.0101038167167648
Slime mold cyclic AMP receptor	24	0.0101038167167648
TERF1-interacting nuclear factor 2 N-terminus	24	0.0101038167167648
Tetrahydrofolate dehydrogenase/cyclohydrolase, catalytic domain	24	0.0101038167167648
Transglutaminase-like superfamily	24	0.0101038167167648
Vps5 C terminal like	24	0.0101038167167648
Apoptosis regulator proteins, Bcl-2 family	23	0.00968282435356623
ATP-binding dynein motor region D5	23	0.00968282435356623
CRM1 C terminal	23	0.00968282435356623
cwf21 domain	23	0.00968282435356623
Cys/Met metabolism PLP-dependent enzyme	23	0.00968282435356623
Cystine-knot domain	23	0.00968282435356623
Cytoplasmic dynein 1 intermediate chain 2	23	0.00968282435356623
Delta serrate ligand	23	0.00968282435356623
Domain of unknown function (DUF1785)	23	0.00968282435356623
Elongation Factor G, domain II	23	0.00968282435356623
Elongation factor G, domain IV	23	0.00968282435356623
GHH signature containing HNH/Endo VII superfamily nuclease toxin	23	0.00968282435356623
Globin	23	0.00968282435356623
Glycosyl transferase family 90	23	0.00968282435356623
HMG (high mobility group) box 5	23	0.00968282435356623
LIM-domain binding protein	23	0.00968282435356623
MIZ/SP-RING zinc finger	23	0.00968282435356623
MRG	23	0.00968282435356623
Myelin transcription factor 1	23	0.00968282435356623
Natural resistance-associated macrophage protein	23	0.00968282435356623
Neuralized	23	0.00968282435356623
NHR1 homology to TAF	23	0.00968282435356623
Nicotinate phosphoribosyltransferase (NAPRTase) family	23	0.00968282435356623
Protein of unknown function (DUF2370)	23	0.00968282435356623
Protein of unknown function DUF89	23	0.00968282435356623
Saposin-like type B, region 1	23	0.00968282435356623
Saposin-like type B, region 2	23	0.00968282435356623
SKI/SNO/DAC family	23	0.00968282435356623
Sodium ion transport-associated	23	0.00968282435356623
Stathmin family	23	0.00968282435356623
Tissue factor	23	0.00968282435356623
TNF(Tumour Necrosis Factor) family	23	0.00968282435356623
Uracil DNA glycosylase superfamily	23	0.00968282435356623
Voltage gated calcium channel subunit beta domain 4Aa N terminal	23	0.00968282435356623
Zfx / Zfy transcription activation region	23	0.00968282435356623
AAA ATPase domain	22	0.0092618319903677
Amiloride-sensitive sodium channel	22	0.0092618319903677
CD36 family	22	0.0092618319903677
Der1-like family	22	0.0092618319903677
Domain of unknown function (DUF1908)	22	0.0092618319903677
Domain of unknown function (DUF1981)	22	0.0092618319903677
Domain of unknown function (DUF3337)	22	0.0092618319903677
Domain of unknown function (DUF3361)	22	0.0092618319903677
Domain of unknown function (DUF3504)	22	0.0092618319903677
Domain of unknown function (DUF4603)	22	0.0092618319903677
Dyggve-Melchior-Clausen syndrome protein	22	0.0092618319903677
Eukaryotic cytochrome b561	22	0.0092618319903677
Eukaryotic DNA topoisomerase I, DNA binding fragment	22	0.0092618319903677
FATC domain	22	0.0092618319903677
Glycosyl hydrolase family 20, catalytic domain	22	0.0092618319903677
Glycosyltransferase family 28 C-terminal domain	22	0.0092618319903677
Glycosyl-transferase for dystroglycan	22	0.0092618319903677
HAP1 N-terminal conserved region	22	0.0092618319903677
Heavy-metal-associated domain	22	0.0092618319903677
High-temperature-induced dauer-formation protein	22	0.0092618319903677
Hydrolytic ATP binding site of dynein motor region D1	22	0.0092618319903677
Leucine-rich repeat containing protein 8	22	0.0092618319903677
Linear amide C-N hydrolases, choloylglycine hydrolase family	22	0.0092618319903677
linker between RRM2 and RRM3 domains in RBM39 protein	22	0.0092618319903677
Lipase	22	0.0092618319903677
Mab-21 protein	22	0.0092618319903677
Malic enzyme, NAD binding domain	22	0.0092618319903677
Malic enzyme, N-terminal domain	22	0.0092618319903677
Molybdopterin-binding domain of aldehyde dehydrogenase	22	0.0092618319903677
Neurogenesis glycoprotein	22	0.0092618319903677
Pecanex protein (C-terminus)	22	0.0092618319903677
pfkB family carbohydrate kinase	22	0.0092618319903677
Phosphoribosyl transferase domain	22	0.0092618319903677
PI3-kinase family, p85-binding domain	22	0.0092618319903677
Polo kinase kinase	22	0.0092618319903677
Protein of unknown function (DUF1162)	22	0.0092618319903677
Protein of unknown function N-terminal domain (DUF2450)	22	0.0092618319903677
PUB domain	22	0.0092618319903677
Putative RNA methylase family UPF0020	22	0.0092618319903677
RNA pol II promoter Fmp27 protein domain	22	0.0092618319903677
RWD domain	22	0.0092618319903677
Schwannomin-interacting protein 1	22	0.0092618319903677
Segment polarity protein dishevelled (Dsh) C terminal	22	0.0092618319903677
Sulfate transporter family	22	0.0092618319903677
TRC8 N-terminal domain	22	0.0092618319903677
4.1 protein C-terminal domain (CTD)	21	0.00884083962716916
Alpha-kinase family	21	0.00884083962716916
Atrophin-1 family	21	0.00884083962716916
Casein kinase 1 gamma C terminal	21	0.00884083962716916
Cell-cycle sustaining, positive selection,	21	0.00884083962716916
Class II Aldolase and Adducin N-terminal domain	21	0.00884083962716916
Cystatin domain	21	0.00884083962716916
DNA polymerase III, delta subunit	21	0.00884083962716916
Domain of unknown function (DUF1897)	21	0.00884083962716916
DTW domain	21	0.00884083962716916
Endoplasmic Reticulum Oxidoreductin 1 (ERO1)	21	0.00884083962716916
Glycosyl hydrolases family 38 C-terminal domain	21	0.00884083962716916
GRIP domain	21	0.00884083962716916
HPC2 and ubinuclein domain	21	0.00884083962716916
Inhibitor of Apoptosis domain	21	0.00884083962716916
Inter-alpha-trypsin inhibitor heavy chain C-terminus	21	0.00884083962716916
LBP / BPI / CETP family, N-terminal domain	21	0.00884083962716916
L-lysine 6-monooxygenase (NADPH-requiring)	21	0.00884083962716916
Methyltransferase TRM13	21	0.00884083962716916
Microtubule-associated protein Bicaudal-D	21	0.00884083962716916
Myo-inositol-1-phosphate synthase	21	0.00884083962716916
NOL1/NOP2/sun family	21	0.00884083962716916
OB-fold nucleic acid binding domain	21	0.00884083962716916
PAN domain	21	0.00884083962716916
POLO box duplicated region	21	0.00884083962716916
Prolyl 4-Hydroxylase alpha-subunit, N-terminal region	21	0.00884083962716916
Protein of unknown function (DUF1151)	21	0.00884083962716916
Putative cell signalling	21	0.00884083962716916
Putative phosphatase regulatory subunit	21	0.00884083962716916
Pyridine nucleotide-disulphide oxidoreductase, dimerisation domain	21	0.00884083962716916
Ribosomal RNA adenine dimethylase	21	0.00884083962716916
Sec23-binding domain of Sec16	21	0.00884083962716916
SH3-binding, glutamic acid-rich protein	21	0.00884083962716916
SOUL heme-binding protein	21	0.00884083962716916
Translation initiation factor eIF3 subunit 135	21	0.00884083962716916
Vinculin Binding Site	21	0.00884083962716916
XK-related protein	21	0.00884083962716916
Acyl CoA binding protein	20	0.00841984726397063
Adenosine-deaminase (editase) domain	20	0.00841984726397063
Anthrax receptor extracellular domain	20	0.00841984726397063
ATP-NAD kinase	20	0.00841984726397063
Cadherin prodomain like	20	0.00841984726397063
Calcium-activated SK potassium channel	20	0.00841984726397063
Carbon-nitrogen hydrolase	20	0.00841984726397063
central domain of human glycogen debranching enzyme	20	0.00841984726397063
C-terminal tandem repeated domain in type 4 procollagen	20	0.00841984726397063
DNA N-6-adenine-methyltransferase (Dam)	20	0.00841984726397063
Domain of unknown function (DUF3338)	20	0.00841984726397063
Domain of unknown function (DUF4217)	20	0.00841984726397063
Domain of unknown function (DUF4481)	20	0.00841984726397063
Domain of unknown function (DUF4482)	20	0.00841984726397063
DUSP domain	20	0.00841984726397063
EF hand associated	20	0.00841984726397063
Elongation factor G C-terminus	20	0.00841984726397063
Ferric reductase like transmembrane component	20	0.00841984726397063
Flavodoxin	20	0.00841984726397063
Galactose mutarotase-like	20	0.00841984726397063
GDP dissociation inhibitor	20	0.00841984726397063
Glutaredoxin	20	0.00841984726397063
Glycosyl transferase family 64 domain	20	0.00841984726397063
GPCR-chaperone	20	0.00841984726397063
heparan sulfate-N-deacetylase	20	0.00841984726397063
Hexokinase	20	0.00841984726397063
Ku70/Ku80 beta-barrel domain	20	0.00841984726397063
Lamin Tail Domain	20	0.00841984726397063
LBP / BPI / CETP family, C-terminal domain	20	0.00841984726397063
Lysophospholipase catalytic domain	20	0.00841984726397063
Mitochondrial branched-chain alpha-ketoacid dehydrogenase kinase	20	0.00841984726397063
Myotubularin protein	20	0.00841984726397063
NAC domain	20	0.00841984726397063
N-methyl D-aspartate receptor 2B3 C-terminus	20	0.00841984726397063
Non-repetitive/WGA-negative nucleoporin C-terminal	20	0.00841984726397063
N-terminal domain of DPF2/REQ.	20	0.00841984726397063
OAR domain	20	0.00841984726397063
PA26 p53-induced protein (sestrin)	20	0.00841984726397063
PDZ domain of MCC-2 bdg protein for Usher syndrome	20	0.00841984726397063
Peptidase family C54	20	0.00841984726397063
PKC-activated protein phosphatase-1 inhibitor	20	0.00841984726397063
PLAC (protease and lacunin) domain	20	0.00841984726397063
Poly(A) polymerase central domain	20	0.00841984726397063
PRMT5 arginine-N-methyltransferase	20	0.00841984726397063
Protein similar to CwfJ C-terminus 1	20	0.00841984726397063
Sodium / potassium ATPase beta chain	20	0.00841984726397063
Stabilization of polarity axis	20	0.00841984726397063
Synapsin, N-terminal domain	20	0.00841984726397063
TB2/DP1, HVA22 family	20	0.00841984726397063
Transcription factor S-II (TFIIS), central domain	20	0.00841984726397063
Trefoil (P-type) domain	20	0.00841984726397063
Trypsin-like peptidase domain	20	0.00841984726397063
Ubiquitin-activating enzyme active site	20	0.00841984726397063
UTP--glucose-1-phosphate uridylyltransferase	20	0.00841984726397063
Vps4 C terminal oligomerisation domain	20	0.00841984726397063
Vps54-like protein	20	0.00841984726397063
WSTF, HB1, Itc1p, MBD9 motif 3	20	0.00841984726397063
Zc3h12a-like Ribonuclease NYN domain	20	0.00841984726397063
zinc-binding in reverse transcriptase	20	0.00841984726397063
3-hydroxyacyl-CoA dehydrogenase, NAD binding domain	19	0.0079988549007721
Anthrax receptor C-terminus region	19	0.0079988549007721
Apx/Shroom domain ASD2	19	0.0079988549007721
ATP P2X receptor	19	0.0079988549007721
Choline/ethanolamine kinase	19	0.0079988549007721
Clustered mitochondria	19	0.0079988549007721
Coiled coil protein 74, C terminal	19	0.0079988549007721
Component of IIS longevity pathway SMK-1	19	0.0079988549007721
DNA polymerase type B, organellar and viral	19	0.0079988549007721
Domain of unknown function (DUF3350)	19	0.0079988549007721
Dopey, N-terminal	19	0.0079988549007721
Dynein heavy chain, N-terminal region 2	19	0.0079988549007721
Ecdysteroid kinase	19	0.0079988549007721
Exocyst complex subunit Sec15-like	19	0.0079988549007721
FAD linked oxidases, C-terminal domain	19	0.0079988549007721
FR47-like protein	19	0.0079988549007721
Glutamine amidotransferases class-II	19	0.0079988549007721
Haloacid dehalogenase-like hydrolase	19	0.0079988549007721
HEAT repeat associated with sister chromatid cohesion	19	0.0079988549007721
Hexapeptide repeat of succinyl-transferase	19	0.0079988549007721
L-fucokinase	19	0.0079988549007721
Lipase (class 3)	19	0.0079988549007721
Neurexophilin	19	0.0079988549007721
Nucleocytoplasmic shuttling protein for mRNA cap-binding EIF4E	19	0.0079988549007721
Nucleotide-sugar transporter	19	0.0079988549007721
Nup93/Nic96	19	0.0079988549007721
Organic solute transporter Ostalpha	19	0.0079988549007721
PCAF (P300/CBP-associated factor) N-terminal domain	19	0.0079988549007721
Phosphoglucomutase/phosphomannomutase, alpha/beta/alpha domain I	19	0.0079988549007721
P-loop containing dynein motor region D3	19	0.0079988549007721
Proteasome subunit A N-terminal signature	19	0.0079988549007721
Protein-kinase domain of FAM69	19	0.0079988549007721
Protein of unknown function (DUF1356)	19	0.0079988549007721
Protein of unknown function (DUF2475)	19	0.0079988549007721
Protein of unknown function (DUF3591)	19	0.0079988549007721
Protein of unknown function (DUF3595)	19	0.0079988549007721
Protein similar to CwfJ C-terminus 2	19	0.0079988549007721
Pyridoxal-dependent decarboxylase, pyridoxal binding domain	19	0.0079988549007721
Rad51	19	0.0079988549007721
Replication factor C C-terminal domain	19	0.0079988549007721
RHS Repeat	19	0.0079988549007721
Scd6-like Sm domain	19	0.0079988549007721
TAF RNA Polymerase I subunit A	19	0.0079988549007721
Transferrin receptor-like dimerisation domain	19	0.0079988549007721
Uracil phosphoribosyltransferase	19	0.0079988549007721
USP8 dimerisation domain	19	0.0079988549007721
Vitamin B12 dependent methionine synthase, activation domain	19	0.0079988549007721
WASP-binding domain of Sorting nexin protein	19	0.0079988549007721
Winged helix-turn helix	19	0.0079988549007721
3-hydroxyacyl-CoA dehydrogenase, C-terminal domain	18	0.00757786253757357
Alanine dehydrogenase/PNT, N-terminal domain	18	0.00757786253757357
Aminomethyltransferase folate-binding domain	18	0.00757786253757357
Amylo-alpha-1,6-glucosidase	18	0.00757786253757357
Anaphylotoxin-like domain	18	0.00757786253757357
Autophagy protein Atg8 ubiquitin like	18	0.00757786253757357
Ciliary rootlet component, centrosome cohesion	18	0.00757786253757357
CobQ/CobB/MinD/ParA nucleotide binding domain	18	0.00757786253757357
Collagenase NC10 and Endostatin	18	0.00757786253757357
CP2 transcription factor	18	0.00757786253757357
Cullin binding	18	0.00757786253757357
DMPK coiled coil domain like	18	0.00757786253757357
DNA mismatch repair protein, C-terminal domain	18	0.00757786253757357
Domain of unknown function (DUF1899)	18	0.00757786253757357
Domain of unknown function (DUF4210)	18	0.00757786253757357
Domain of unknown function (DUF4371)	18	0.00757786253757357
Endoplasmic reticulum vesicle transporter	18	0.00757786253757357
Exostosin family	18	0.00757786253757357
FerB (NUC096) domain	18	0.00757786253757357
Growth-Arrest-Specific Protein 2 Domain	18	0.00757786253757357
helix-turn-helix, Psq domain	18	0.00757786253757357
Josephin	18	0.00757786253757357
linker histone H1 and H5 family	18	0.00757786253757357
Lipase maturation factor	18	0.00757786253757357
Magnesium transporter NIPA	18	0.00757786253757357
Meckelin (Transmembrane protein 67)	18	0.00757786253757357
Misato Segment II tubulin-like domain	18	0.00757786253757357
Nuclear/hormone receptor activator site AF-1	18	0.00757786253757357
O-methyltransferase	18	0.00757786253757357
P53 DNA-binding domain	18	0.00757786253757357
PAP2 superfamily C-terminal	18	0.00757786253757357
Phosphoadenosine phosphosulfate reductase family	18	0.00757786253757357
Phosphoglucomutase/phosphomannomutase, alpha/beta/alpha domain II	18	0.00757786253757357
Predicted membrane protein	18	0.00757786253757357
Protein of unknown function (DUF1295)	18	0.00757786253757357
Pyridoxal-dependent decarboxylase, C-terminal sheet domain	18	0.00757786253757357
Redoxin	18	0.00757786253757357
Rieske [2Fe-2S] domain	18	0.00757786253757357
RNA polymerase III subunit Rpc25	18	0.00757786253757357
SCAMP family	18	0.00757786253757357
Serpentine type 7TM GPCR chemoreceptor Srw	18	0.00757786253757357
SHS2 domain found in N terminus of Rpb7p/Rpc25p/MJ0397	18	0.00757786253757357
Sorting nexin C terminal	18	0.00757786253757357
SPOC domain	18	0.00757786253757357
Suppressor of forked protein (Suf)	18	0.00757786253757357
SWIM zinc finger	18	0.00757786253757357
Thiolase, C-terminal domain	18	0.00757786253757357
Transferrin	18	0.00757786253757357
Transport protein Avl9	18	0.00757786253757357
tRNA pseudouridine synthase	18	0.00757786253757357
Tryptophan/tyrosine permease family	18	0.00757786253757357
WHEP-TRS domain	18	0.00757786253757357
3-oxo-5-alpha-steroid 4-dehydrogenase	17	0.00715687017437504
6-phosphofructo-2-kinase	17	0.00715687017437504
Alcohol dehydrogenase transcription factor Myb/SANT-like	17	0.00715687017437504
ALMS motif	17	0.00715687017437504
Alphaherpesvirus glycoprotein E	17	0.00715687017437504
beta-amyloid precursor protein C-terminus	17	0.00715687017437504
Biopterin-dependent aromatic amino acid hydroxylase	17	0.00715687017437504
C-5 cytosine-specific DNA methylase	17	0.00715687017437504
Calmodulin binding domain	17	0.00715687017437504
Cathepsin propeptide inhibitor domain (I29)	17	0.00715687017437504
Caveolin	17	0.00715687017437504
CD99 antigen like protein 2	17	0.00715687017437504
Chromosome segregation during meiosis	17	0.00715687017437504
Dishevelled specific domain	17	0.00715687017437504
DNA polymerase family B	17	0.00715687017437504
DNA/RNA non-specific endonuclease	17	0.00715687017437504
Domain of unknown function (DUF3402)	17	0.00715687017437504
Domain of unknown function (DUF3523)	17	0.00715687017437504
Dynein heavy chain, N-terminal region 1	17	0.00715687017437504
E2 domain of amyloid precursor protein	17	0.00715687017437504
e3 binding domain	17	0.00715687017437504
Eukaryotic protein of unknown function (DUF914)	17	0.00715687017437504
FAM176 family	17	0.00715687017437504
Fragile X-related 1 protein C terminal	17	0.00715687017437504
Glucose-6-phosphate dehydrogenase, C-terminal domain	17	0.00715687017437504
Glutamine amidotransferase domain	17	0.00715687017437504
Helix-turn-helix domain	17	0.00715687017437504
Hydroxymethylglutaryl-coenzyme A reductase	17	0.00715687017437504
HYR domain	17	0.00715687017437504
Interferon-related developmental regulator (IFRD)	17	0.00715687017437504
Kinase associated domain 1	17	0.00715687017437504
Kinesin-associated protein (KAP)	17	0.00715687017437504
KN motif	17	0.00715687017437504
LCCL domain	17	0.00715687017437504
Leucyl-tRNA synthetase, Domain 2	17	0.00715687017437504
Lysyl oxidase	17	0.00715687017437504
Muniscin C-terminal mu homology domain	17	0.00715687017437504
NHR2 domain like	17	0.00715687017437504
Nidogen-like	17	0.00715687017437504
N terminus of Notch ligand	17	0.00715687017437504
Nuclear receptor coactivator	17	0.00715687017437504
Nucleoporin Nup120/160	17	0.00715687017437504
Oxidoreductase family, C-terminal alpha/beta domain	17	0.00715687017437504
Perilipin family	17	0.00715687017437504
Peroxin-3	17	0.00715687017437504
Phosphoenolpyruvate-dependent sugar phosphotransferase system, EIIA 2	17	0.00715687017437504
Proprotein convertase P-domain	17	0.00715687017437504
Protein of unknown function (DUF1193)	17	0.00715687017437504
Protein of unknown function (DUF1669)	17	0.00715687017437504
Protein of unknown function (DUF3736)	17	0.00715687017437504
Putative serine esterase (DUF676)	17	0.00715687017437504
Pyridoxal-phosphate dependent enzyme	17	0.00715687017437504
Rapamycin-insensitive companion of mTOR, N-term	17	0.00715687017437504
Rapamycin-insensitive companion of mTOR, phosphorylation-site	17	0.00715687017437504
REJ domain	17	0.00715687017437504
Ribonuclease 2-5A	17	0.00715687017437504
RIP homotypic interaction motif	17	0.00715687017437504
RNA polymerase Rpb1, domain 5	17	0.00715687017437504
Sine oculis-binding protein	17	0.00715687017437504
Spermine/spermidine synthase	17	0.00715687017437504
ST7 protein	17	0.00715687017437504
Staphylococcal nuclease homologue	17	0.00715687017437504
Synaphin protein	17	0.00715687017437504
Toprim domain	17	0.00715687017437504
Transcription factor S-II (TFIIS)	17	0.00715687017437504
Transducer of regulated CREB activity, N terminus	17	0.00715687017437504
Transforming acidic coiled-coil-containing protein (TACC)	17	0.00715687017437504
Transglutaminase family	17	0.00715687017437504
tRNA synthetases class II (D, K and N)	17	0.00715687017437504
TROVE domain	17	0.00715687017437504
Ubiquitin elongating factor core	17	0.00715687017437504
Acetyl-CoA carboxylase, central region	16	0.00673587781117651
ACT domain	16	0.00673587781117651
Acyl transferase domain	16	0.00673587781117651
Aldehyde oxidase and xanthine dehydrogenase, a/b hammerhead domain	16	0.00673587781117651
Anaphase-promoting complex, subunit 10 (APC10)	16	0.00673587781117651
Antistasin family	16	0.00673587781117651
Asx homology domain	16	0.00673587781117651
ATP dependent DNA ligase C terminal region	16	0.00673587781117651
Beta-ketoacyl synthase, N-terminal domain	16	0.00673587781117651
beta-N-acetylglucosaminidase	16	0.00673587781117651
BTG family	16	0.00673587781117651
C5HC2 zinc finger	16	0.00673587781117651
Cartilage oligomeric matrix protein	16	0.00673587781117651
Cation-channel complex subunit UNC-79	16	0.00673587781117651
CCDC144C protein coiled-coil region	16	0.00673587781117651
CG-1 domain	16	0.00673587781117651
Chloramphenicol phosphotransferase-like protein	16	0.00673587781117651
CO dehydrogenase flavoprotein C-terminal domain	16	0.00673587781117651
Copper/zinc superoxide dismutase (SODC)	16	0.00673587781117651
Cordon-bleu ubiquitin-like domain	16	0.00673587781117651
CW-type Zinc Finger	16	0.00673587781117651
Domain of unknown function (DUF3512)	16	0.00673587781117651
Domain of unknown function (DUF3544)	16	0.00673587781117651
Domain of unknown function (DUF4594)	16	0.00673587781117651
Drought induced 19 protein (Di19), zinc-binding	16	0.00673587781117651
FerI (NUC094) domain	16	0.00673587781117651
FEZ-like protein	16	0.00673587781117651
fzo-like conserved region	16	0.00673587781117651
Glucosamine-6-phosphate isomerases/6-phosphogluconolactonase	16	0.00673587781117651
Glutamine amidotransferase class-I	16	0.00673587781117651
Glutamine synthetase, catalytic domain	16	0.00673587781117651
Golgi phosphoprotein 3 (GPP34)	16	0.00673587781117651
Heme NO binding associated	16	0.00673587781117651
I/LWEQ domain	16	0.00673587781117651
Inositol polyphosphate kinase	16	0.00673587781117651
Insulin/IGF/Relaxin family	16	0.00673587781117651
Ku70/Ku80 N-terminal alpha/beta domain	16	0.00673587781117651
Kua-ubiquitin conjugating enzyme hybrid localisation domain	16	0.00673587781117651
L27_1	16	0.00673587781117651
LSM domain	16	0.00673587781117651
Major intrinsic protein	16	0.00673587781117651
MIF4G like	16	0.00673587781117651
MobA-like NTP transferase domain	16	0.00673587781117651
Myosin-like coiled-coil protein	16	0.00673587781117651
N-acylglucosamine 2-epimerase (GlcNAc 2-epimerase)	16	0.00673587781117651
NAD:arginine ADP-ribosyltransferase	16	0.00673587781117651
NAD synthase	16	0.00673587781117651
Nmi/IFP 35 domain (NID)	16	0.00673587781117651
Nuclear envelope localisation domain	16	0.00673587781117651
Nucleotide hydrolase	16	0.00673587781117651
Paired-box protein 2 C terminal	16	0.00673587781117651
ParA/MinD ATPase like	16	0.00673587781117651
Peptidase C26	16	0.00673587781117651
Peptidase dimerisation domain	16	0.00673587781117651
Peptidase family M3	16	0.00673587781117651
Peptidase family M41	16	0.00673587781117651
Period protein 2/3C-terminal region	16	0.00673587781117651
Phosphate transporter family	16	0.00673587781117651
Phosphoglucomutase/phosphomannomutase, alpha/beta/alpha domain III	16	0.00673587781117651
Phosphoglucomutase/phosphomannomutase, C-terminal domain	16	0.00673587781117651
Protein of unknown function (DUF1625)	16	0.00673587781117651
Protein serine/threonine phosphatase 2C, C-terminal domain	16	0.00673587781117651
Putative esterase	16	0.00673587781117651
Putative GRINL1B complex locus protein 2	16	0.00673587781117651
PWI domain	16	0.00673587781117651
Radical SAM superfamily	16	0.00673587781117651
RAVE protein 1 C terminal	16	0.00673587781117651
RIB43A	16	0.00673587781117651
RNA polymerase Rpb1, domain 1	16	0.00673587781117651
RNA polymerase Rpb1, domain 2	16	0.00673587781117651
RNA polymerase Rpb1, domain 3	16	0.00673587781117651
RNPHF zinc finger	16	0.00673587781117651
Ryanodine Receptor TM 4-6	16	0.00673587781117651
Sarcoglycan alpha/epsilon	16	0.00673587781117651
THRAP3/BCLAF1 family	16	0.00673587781117651
TILa domain	16	0.00673587781117651
Transducer of regulated CREB activity, C terminus	16	0.00673587781117651
Transforming growth factor beta receptor 2 ectodomain	16	0.00673587781117651
Ubiquitin-like autophagy protein Apg12	16	0.00673587781117651
Vaculolar membrane protein	16	0.00673587781117651
AIR synthase related protein, C-terminal domain	15	0.00631488544797797
A-kinase anchoring protein 95 (AKAP95)	15	0.00631488544797797
ATP:guanido phosphotransferase, N-terminal domain	15	0.00631488544797797
Domain of unknown function (DUF1977)	15	0.00631488544797797
Domain of unknown function (DUF3451)	15	0.00631488544797797
Domain of unknown function (DUF3481)	15	0.00631488544797797
Domain of unknown function (DUF4071)	15	0.00631488544797797
E3 Ubiquitin ligase	15	0.00631488544797797
Endoplasmic Reticulum-Golgi Intermediate Compartment (ERGIC)	15	0.00631488544797797
Enolase C-terminal domain-like	15	0.00631488544797797
Eukaryotic DNA topoisomerase I, catalytic core	15	0.00631488544797797
Eukaryotic initiation factor 4E	15	0.00631488544797797
Ferritin-like domain	15	0.00631488544797797
Function to find	15	0.00631488544797797
GDSL/SGNH-like Acyl-Esterase family found in Pmr5 and Cas1p	15	0.00631488544797797
Helix-hairpin-helix motif	15	0.00631488544797797
HIT domain	15	0.00631488544797797
Intraflagellar transport complex B protein 46 C terminal	15	0.00631488544797797
Iron hydrogenase small subunit	15	0.00631488544797797
LITAF-like zinc ribbon domain	15	0.00631488544797797
LysM domain	15	0.00631488544797797
MCM2/3/5 family	15	0.00631488544797797
Mitochondrial-associated sphingomyelin phosphodiesterase	15	0.00631488544797797
MreB/Mbl protein	15	0.00631488544797797
Multidrug resistance efflux transporter	15	0.00631488544797797
NmrA-like family	15	0.00631488544797797
N-terminal half of MaoC dehydratase	15	0.00631488544797797
Oxidoreductase FAD-binding domain	15	0.00631488544797797
Paxillin family	15	0.00631488544797797
Peptide hormone	15	0.00631488544797797
Phosphoribosyl synthetase-associated domain	15	0.00631488544797797
Poly(A) polymerase predicted RNA binding domain	15	0.00631488544797797
Prefoldin subunit	15	0.00631488544797797
PRELI-like family	15	0.00631488544797797
Presenilin	15	0.00631488544797797
Prominin	15	0.00631488544797797
Protein Family FAM117	15	0.00631488544797797
Protocadherin	15	0.00631488544797797
PXA domain	15	0.00631488544797797
Pyrimidine 5'-nucleotidase (UMPH-1)	15	0.00631488544797797
Rad17 cell cycle checkpoint protein	15	0.00631488544797797
Reduced folate carrier	15	0.00631488544797797
Rhodopsin-like GPCR transmembrane domain	15	0.00631488544797797
RNA polymerase Rpb1, domain 4	15	0.00631488544797797
Saccharopine dehydrogenase	15	0.00631488544797797
SAMP Motif	15	0.00631488544797797
SEFIR domain	15	0.00631488544797797
Serine carboxypeptidase S28	15	0.00631488544797797
SERTA motif	15	0.00631488544797797
Sfi1 spindle body protein	15	0.00631488544797797
Spin/Ssty Family	15	0.00631488544797797
Steroid receptor coactivator	15	0.00631488544797797
Sulfate transporter N-terminal domain with GLY motif	15	0.00631488544797797
TAFA family	15	0.00631488544797797
TATA-binding protein interacting (TIP20)	15	0.00631488544797797
Tc5 transposase DNA-binding domain	15	0.00631488544797797
Tom37 C-terminal domain	15	0.00631488544797797
Uncharacterized conserved protein (DUF2347)	15	0.00631488544797797
[2Fe-2S] binding domain	14	0.00589389308477944
5'-nucleotidase	14	0.00589389308477944
Aconitase family (aconitate hydratase)	14	0.00589389308477944
Adenomatous polyposis coli tumour suppressor protein	14	0.00589389308477944
Agenet domain	14	0.00589389308477944
A-kinase anchor protein 2 C-terminus	14	0.00589389308477944
AMOP domain	14	0.00589389308477944
Anaphase-promoting complex subunit 4 WD40 domain	14	0.00589389308477944
Apx/Shroom domain ASD1	14	0.00589389308477944
ATP-utilising chromatin assembly and remodelling N-terminal	14	0.00589389308477944
Biotin-lipoyl like	14	0.00589389308477944
Bovine leukaemia virus receptor (BLVR)	14	0.00589389308477944
Brix domain	14	0.00589389308477944
Cell division protein anillin	14	0.00589389308477944
Centromere/kinetochore Zw10	14	0.00589389308477944
CHDCT2 (NUC038) domain	14	0.00589389308477944
Cholesterol-capturing domain	14	0.00589389308477944
Chromatin associated protein KTI12	14	0.00589389308477944
Consortin C-terminus	14	0.00589389308477944
DBC1	14	0.00589389308477944
DnaJ central domain	14	0.00589389308477944
DNA polymerase family B, exonuclease domain	14	0.00589389308477944
Domain of unknown function DUF21	14	0.00589389308477944
Domain of unknown function (DUF3377)	14	0.00589389308477944
Domain of unknown function (DUF3399)	14	0.00589389308477944
Domain of unknown function (DUF4585)	14	0.00589389308477944
Elongator subunit Iki1	14	0.00589389308477944
Est1 DNA/RNA binding domain	14	0.00589389308477944
Eukaryotic elongation factor 5A hypusine, DNA-binding OB fold	14	0.00589389308477944
Exocyst complex component Sec5	14	0.00589389308477944
FAST kinase-like protein, subdomain 1	14	0.00589389308477944
Formyl transferase	14	0.00589389308477944
FUN14 family	14	0.00589389308477944
G2F domain	14	0.00589389308477944
GC-rich sequence DNA-binding factor-like protein	14	0.00589389308477944
GDSL-like Lipase/Acylhydrolase	14	0.00589389308477944
glucanotransferase domain of human glycogen debranching enzyme	14	0.00589389308477944
Glyceraldehyde 3-phosphate dehydrogenase, C-terminal domain	14	0.00589389308477944
Glyceraldehyde 3-phosphate dehydrogenase, NAD binding domain	14	0.00589389308477944
GRF zinc finger	14	0.00589389308477944
HbrB-like	14	0.00589389308477944
Helicase C-terminal domain	14	0.00589389308477944
Helix-hairpin-helix domain	14	0.00589389308477944
HIRAN domain	14	0.00589389308477944
Ku70/Ku80 C-terminal arm	14	0.00589389308477944
Laminin Domain I	14	0.00589389308477944
Lecithin retinol acyltransferase	14	0.00589389308477944
Leucine zipper	14	0.00589389308477944
Male germ-cell putative homeodomain transcription factor	14	0.00589389308477944
MAPEG family	14	0.00589389308477944
Membrane dipeptidase (Peptidase family M19)	14	0.00589389308477944
Met-10+ like-protein	14	0.00589389308477944
Mitochondrial 28S ribosomal protein S27	14	0.00589389308477944
Neural chondroitin sulphate proteoglycan cytoplasmic domain	14	0.00589389308477944
NOPS (NUC059) domain	14	0.00589389308477944
N-terminal domain of CBF1 interacting co-repressor CIR	14	0.00589389308477944
Nuclear factor I protein pre-N-terminus	14	0.00589389308477944
Nucleosome assembly protein (NAP)	14	0.00589389308477944
NUDE protein, C-terminal conserved region	14	0.00589389308477944
PepSY-associated TM helix	14	0.00589389308477944
Phosphoinositide 3-kinase gamma adapter protein p101 subunit	14	0.00589389308477944
Phytanoyl-CoA dioxygenase (PhyH)	14	0.00589389308477944
Pirin	14	0.00589389308477944
Prokaryotic E2 family B	14	0.00589389308477944
Protein of unknown function (DUF837)	14	0.00589389308477944
Protein tyrosine phosphatase-like protein, PTPLA	14	0.00589389308477944
Putative zinc-finger domain	14	0.00589389308477944
RAP domain	14	0.00589389308477944
Rho Binding	14	0.00589389308477944
S1-like	14	0.00589389308477944
SAM like domain present in kinase suppressor RAS 1	14	0.00589389308477944
Scavenger mRNA decapping enzyme C-term binding	14	0.00589389308477944
SCP-2 sterol transfer family	14	0.00589389308477944
SUZ-C motif	14	0.00589389308477944
Syntaxin 6, N-terminal	14	0.00589389308477944
Talin, middle domain	14	0.00589389308477944
Testicular haploid expressed repeat	14	0.00589389308477944
Transcription factor protein N terminal	14	0.00589389308477944
Transketolase, C-terminal domain	14	0.00589389308477944
Transketolase, thiamine diphosphate binding domain	14	0.00589389308477944
Transmembrane proteins 14C	14	0.00589389308477944
tRNA synthetases class I (R)	14	0.00589389308477944
TSC-22/dip/bun family	14	0.00589389308477944
Tumour suppressor, Mitostatin	14	0.00589389308477944
Vacuolar sorting protein 39 domain 2	14	0.00589389308477944
Vertebrate heat shock transcription factor	14	0.00589389308477944
Vitelline membrane outer layer protein I (VOMI)	14	0.00589389308477944
Yip1 domain	14	0.00589389308477944
Zeta toxin	14	0.00589389308477944
Acetylcholinesterase tetramerisation domain	13	0.00547290072158091
Adenosine deaminase z-alpha domain	13	0.00547290072158091
Amidase	13	0.00547290072158091
Amyloid A4 N-terminal heparin-binding	13	0.00547290072158091
Angiomotin C terminal	13	0.00547290072158091
Arginase family	13	0.00547290072158091
Arthropod cardioacceleratory peptide 2a	13	0.00547290072158091
ATP dependent DNA ligase domain	13	0.00547290072158091
BCS1 N terminal	13	0.00547290072158091
Beta-amyloid peptide (beta-APP)	13	0.00547290072158091
Calcipressin	13	0.00547290072158091
CHDNT (NUC034) domain	13	0.00547290072158091
Chromo shadow domain	13	0.00547290072158091
Class II histocompatibility antigen, alpha domain	13	0.00547290072158091
Cleft lip and palate transmembrane protein 1 (CLPTM1)	13	0.00547290072158091
CoA-ligase	13	0.00547290072158091
Coiled-coil domain of unknown function	13	0.00547290072158091
Complex1_LYR-like	13	0.00547290072158091
COP9 signalosome, subunit CSN8	13	0.00547290072158091
Copper-binding of amyloid precursor, CuBD	13	0.00547290072158091
CpG binding protein zinc finger C terminal domain	13	0.00547290072158091
CRAL/TRIO, N-terminal domain	13	0.00547290072158091
Creb binding	13	0.00547290072158091
c-SKI Smad4 binding domain	13	0.00547290072158091
C-terminal topoisomerase domain	13	0.00547290072158091
Cyclin-dependent kinase 5 activator protein	13	0.00547290072158091
Domain of unknown function (DUF3454)	13	0.00547290072158091
Domain of unknown function (DUF4211)	13	0.00547290072158091
Domain of unknown function (DUF4592)	13	0.00547290072158091
Domain of unknown function (DUF4661)	13	0.00547290072158091
Erythropoietin receptor, ligand binding	13	0.00547290072158091
Exo70 exocyst complex subunit	13	0.00547290072158091
Fascin domain	13	0.00547290072158091
FerA (NUC095) domain	13	0.00547290072158091
FMN-dependent dehydrogenase	13	0.00547290072158091
FtsJ-like methyltransferase	13	0.00547290072158091
Glucose-6-phosphate dehydrogenase, NAD binding domain	13	0.00547290072158091
Glycine cleavage T-protein C-terminal barrel domain	13	0.00547290072158091
Golgi-body localisation protein domain	13	0.00547290072158091
Golgi-dynamics membrane-trafficking	13	0.00547290072158091
Histidyl-tRNA synthetase	13	0.00547290072158091
Homeodomain-like domain	13	0.00547290072158091
Insulin-induced protein (INSIG)	13	0.00547290072158091
Laminin Domain II	13	0.00547290072158091
MAP2/Tau projection domain	13	0.00547290072158091
Mediator complex subunit 24 N-terminal	13	0.00547290072158091
Mitochondrial function, CLU-N-term	13	0.00547290072158091
MoeZ/MoeB domain	13	0.00547290072158091
Myc amino-terminal region	13	0.00547290072158091
NF-X1 type zinc finger	13	0.00547290072158091
Nitrogen permease regulator 2	13	0.00547290072158091
Occludin homology domain	13	0.00547290072158091
pKID domain	13	0.00547290072158091
Pre-mRNA-splicing factor of RES complex	13	0.00547290072158091
Protein of unknown function (DUF1602)	13	0.00547290072158091
Protein of unknown function (DUF3657)	13	0.00547290072158091
Protein-tyrosine phosphatase receptor IA-2	13	0.00547290072158091
PRP38 family	13	0.00547290072158091
Pterin binding enzyme	13	0.00547290072158091
Putative integral membrane protein conserved region (DUF2404)	13	0.00547290072158091
Raftlin	13	0.00547290072158091
Regulatory subunit of type II PKA R-subunit	13	0.00547290072158091
Serine hydroxymethyltransferase	13	0.00547290072158091
Sigma-54 interaction domain	13	0.00547290072158091
SMP-30/Gluconolaconase/LRE-like region	13	0.00547290072158091
Snf2-ATP coupling, chromatin remodelling complex	13	0.00547290072158091
Sox developmental protein N terminal	13	0.00547290072158091
Sprouty protein (Spry)	13	0.00547290072158091
Threonyl and Alanyl tRNA synthetase second additional domain	13	0.00547290072158091
Transmembrane Fragile-X-F protein	13	0.00547290072158091
U11-48K-like CHHC zinc finger	13	0.00547290072158091
Ubiquitin carboxyl-terminal hydrolase, family 1	13	0.00547290072158091
UEV domain	13	0.00547290072158091
Vps51/Vps67	13	0.00547290072158091
WAP-type (Whey Acidic Protein) 'four-disulfide core'	13	0.00547290072158091
WASH complex subunit CAP-Z interacting, central region	13	0.00547290072158091
3'-5' exonuclease	12	0.00505190835838238
4Fe-4S single cluster domain	12	0.00505190835838238
AIR synthase related protein, N-terminal domain	12	0.00505190835838238
AMMECR1	12	0.00505190835838238
ARP2/3 complex 16 kDa subunit (p16-Arc)	12	0.00505190835838238
ATP1G1/PLM/MAT8 family	12	0.00505190835838238
ATPase MipZ	12	0.00505190835838238
ATP synthase alpha/beta family, beta-barrel domain	12	0.00505190835838238
ATP synthase alpha/beta family, nucleotide-binding domain	12	0.00505190835838238
BNIP3	12	0.00505190835838238
BNR repeat-like domain	12	0.00505190835838238
Calreticulin family	12	0.00505190835838238
Cell division protein 48 (CDC48), domain 2	12	0.00505190835838238
Clathrin-H-link	12	0.00505190835838238
CoA binding domain	12	0.00505190835838238
Conserved hypothetical protein 95	12	0.00505190835838238
C-terminal, D2-small domain, of ClpB protein	12	0.00505190835838238
Cytoplasmic Fragile-X interacting family	12	0.00505190835838238
DAN domain	12	0.00505190835838238
Deoxynucleoside kinase	12	0.00505190835838238
Deoxyribonuclease II	12	0.00505190835838238
DNA gyrase B	12	0.00505190835838238
DNA polymerase beta palm	12	0.00505190835838238
Domain of Unknown Function (DUF1086)	12	0.00505190835838238
Domain of unknown function (DUF1875)	12	0.00505190835838238
Domain of unknown function (DUF3371)	12	0.00505190835838238
Domain of unknown function (DUF4174)	12	0.00505190835838238
Domain of unknown function (DUF4205)	12	0.00505190835838238
Domain of unknown function (DUF4457)	12	0.00505190835838238
Domain of Unknown Function (DUF902)	12	0.00505190835838238
Dor1-like family	12	0.00505190835838238
Dpy-30 motif	12	0.00505190835838238
DREV methyltransferase	12	0.00505190835838238
Dual specificity protein phosphatase, N-terminal half	12	0.00505190835838238
Dysbindin (Dystrobrevin binding protein 1)	12	0.00505190835838238
Early transcription elongation factor of RNA pol II, NGN section	12	0.00505190835838238
EGFR receptor inhibitor Mig-6	12	0.00505190835838238
Eukaryotic aspartyl protease	12	0.00505190835838238
Eukaryotic elongation factor 1 beta central acidic region	12	0.00505190835838238
Exocyst complex component SEC3 N-terminal PIP2 binding PH	12	0.00505190835838238
FANCI solenoid 4	12	0.00505190835838238
Fatty acid hydroxylase superfamily	12	0.00505190835838238
FDF domain	12	0.00505190835838238
Glutamine synthetase, beta-Grasp domain	12	0.00505190835838238
Glycosyl hydrolase family 1	12	0.00505190835838238
Glycosyl hydrolases family 35	12	0.00505190835838238
Glycosyltransferase family 25 (LPS biosynthesis protein)	12	0.00505190835838238
Glycosyltransferase family 6	12	0.00505190835838238
GMP-PDE, delta subunit	12	0.00505190835838238
GYF domain	12	0.00505190835838238
HB1, ASXL, restriction endonuclease HTH domain	12	0.00505190835838238
Herpesviridae UL52/UL70 DNA primase	12	0.00505190835838238
His(2)-Cys(2) zinc finger	12	0.00505190835838238
HSA	12	0.00505190835838238
Initiation factor 2 subunit family	12	0.00505190835838238
Inositol phosphatase	12	0.00505190835838238
Interferon-related protein conserved region	12	0.00505190835838238
Interleukin-6 receptor alpha chain, binding	12	0.00505190835838238
lactate/malate dehydrogenase, alpha/beta C-terminal domain	12	0.00505190835838238
lactate/malate dehydrogenase, NAD binding domain	12	0.00505190835838238
Lanthionine synthetase C-like protein	12	0.00505190835838238
Lens epithelium-derived growth factor (LEDGF)	12	0.00505190835838238
LETM1-like protein	12	0.00505190835838238
Lipolysis stimulated receptor (LSR)	12	0.00505190835838238
LUC7 N_terminus	12	0.00505190835838238
MaoC like domain	12	0.00505190835838238
Mediator complex subunit 13 C-terminal	12	0.00505190835838238
Mediator complex subunit 13 N-terminal	12	0.00505190835838238
Microtubule associated	12	0.00505190835838238
Mitochondrial and peroxisomal fission factor Mff	12	0.00505190835838238
Modifier of rudimentary (Mod(r)) protein	12	0.00505190835838238
N1221-like protein	12	0.00505190835838238
NAD-dependent glycerol-3-phosphate dehydrogenase N-terminus	12	0.00505190835838238
O-Glycosyl hydrolase family 30	12	0.00505190835838238
Paired box protein 7	12	0.00505190835838238
PEHE domain	12	0.00505190835838238
Pellino	12	0.00505190835838238
Peptidase family C78	12	0.00505190835838238
Phosphatidyl serine synthase	12	0.00505190835838238
PINIT domain	12	0.00505190835838238
PLU-1-like protein	12	0.00505190835838238
Predicted transmembrane protein 161AB	12	0.00505190835838238
Pre-mRNA splicing factor	12	0.00505190835838238
Protein of unknown function (DUF1279)	12	0.00505190835838238
Protein of unknown function (DUF2465)	12	0.00505190835838238
Protein of unknown function (DUF525)	12	0.00505190835838238
Rad9	12	0.00505190835838238
Rapamycin-insensitive companion of mTOR, domain 5	12	0.00505190835838238
Rapamycin-insensitive companion of mTOR, middle domain	12	0.00505190835838238
Rapamycin-insensitive companion of mTOR RasGEF_N domain	12	0.00505190835838238
Reeler domain	12	0.00505190835838238
Response regulator receiver domain	12	0.00505190835838238
Ribosomal protein L3	12	0.00505190835838238
Ribosomal protein L4/L1 family	12	0.00505190835838238
RNA binding domain	12	0.00505190835838238
Sarcoglycan complex subunit protein	12	0.00505190835838238
SelR domain	12	0.00505190835838238
Senescence-associated protein	12	0.00505190835838238
SH3 domain-binding protein 5 (SH3BP5)	12	0.00505190835838238
SNARE associated Golgi protein	12	0.00505190835838238
SRR1	12	0.00505190835838238
STOP protein	12	0.00505190835838238
Suppressor of cytokine signalling	12	0.00505190835838238
Sybindin-like family	12	0.00505190835838238
T-complex protein 11	12	0.00505190835838238
Telomerase activating protein Est1	12	0.00505190835838238
Telomere repeat binding factor (TRF)	12	0.00505190835838238
The ARF-like 2 binding protein BART	12	0.00505190835838238
TMPIT-like protein	12	0.00505190835838238
Trafficking protein Mon1	12	0.00505190835838238
Transient receptor ion channel II	12	0.00505190835838238
TrkA-N domain	12	0.00505190835838238
tRNA synthetases class I (W and Y)	12	0.00505190835838238
Type II/IV secretion system protein	12	0.00505190835838238
Ubiquitin-associated protein 2	12	0.00505190835838238
Up-frameshift suppressor 2	12	0.00505190835838238
VASP tetramerisation domain	12	0.00505190835838238
Vesicle coat trafficking protein Sec16 mid-region	12	0.00505190835838238
1-deoxy-D-xylulose-5-phosphate synthase	11	0.00463091599518385
5'-AMP-activated protein kinase beta subunit, interation domain	11	0.00463091599518385
AFG1-like ATPase	11	0.00463091599518385
AJAP1/PANP C-terminus	11	0.00463091599518385
AKAP7 2'5' RNA ligase-like domain	11	0.00463091599518385
Alkaline phosphatase	11	0.00463091599518385
Autophagy-related protein 27	11	0.00463091599518385
Beta-ketoacyl synthase, C-terminal domain	11	0.00463091599518385
BRCA2 repeat	11	0.00463091599518385
Calcineurin-like phosphoesterase superfamily domain	11	0.00463091599518385
Cardiac transcription factor regulator, Developmental protein	11	0.00463091599518385
CBFNT (NUC161) domain	11	0.00463091599518385
CDC24 Calponin	11	0.00463091599518385
Clathrin, heavy-chain linker	11	0.00463091599518385
Coatomer WD associated region	11	0.00463091599518385
Coiled-coil domain-containing protein 14	11	0.00463091599518385
Core-2/I-Branching enzyme	11	0.00463091599518385
Cytoplasmic activation/proliferation-associated protein-1 C term	11	0.00463091599518385
DALR anticodon binding domain	11	0.00463091599518385
DDB1-and CUL4-substrate receptor 15, WD repeat	11	0.00463091599518385
D domain of beta-TrCP	11	0.00463091599518385
Diacylglycerol acyltransferase	11	0.00463091599518385
DNA-binding domain	11	0.00463091599518385
DNA gyrase/topoisomerase IV, subunit A	11	0.00463091599518385
Domain of Unknown Function (DUF1088)	11	0.00463091599518385
Domain of unknown function (DUF3543)	11	0.00463091599518385
Domain of unknown function (DUF4614)	11	0.00463091599518385
Domain of unknown function (DUF814)	11	0.00463091599518385
DRF Autoregulatory Domain	11	0.00463091599518385
DSBA-like thioredoxin domain	11	0.00463091599518385
EF-1 guanine nucleotide exchange domain	11	0.00463091599518385
Enhancer of Polycomb C-terminus	11	0.00463091599518385
ERCC4 domain	11	0.00463091599518385
Fez1	11	0.00463091599518385
Fibronectin-binding protein A N-terminus (FbpA)	11	0.00463091599518385
Fingers domain of DNA polymerase lambda	11	0.00463091599518385
Follistatin/Osteonectin-like EGF domain	11	0.00463091599518385
Formyl transferase, C-terminal domain	11	0.00463091599518385
Fructose-bisphosphate aldolase class-I	11	0.00463091599518385
Fumarylacetoacetate (FAA) hydrolase family	11	0.00463091599518385
Fungal domain of unknown function (DUF1712)	11	0.00463091599518385
Glycosyltransferase family 43	11	0.00463091599518385
Glycosyl transferase family group 2	11	0.00463091599518385
Helically-extended SH3 domain	11	0.00463091599518385
Hepsin, SRCR	11	0.00463091599518385
Hermansky-Pudlak syndrome 3, C-terminal	11	0.00463091599518385
Hsp20/alpha crystallin family	11	0.00463091599518385
Hyaluronan / mRNA binding family	11	0.00463091599518385
Ig-like C2-type domain	11	0.00463091599518385
impB/mucB/samB family	11	0.00463091599518385
Inorganic pyrophosphatase	11	0.00463091599518385
Iron-containing alcohol dehydrogenase	11	0.00463091599518385
Lecithin:cholesterol acyltransferase	11	0.00463091599518385
Methylpurine-DNA glycosylase (MPG)	11	0.00463091599518385
Mitochondria Localisation Sequence	11	0.00463091599518385
MSP (Major sperm protein) domain	11	0.00463091599518385
Muskelin N-terminus	11	0.00463091599518385
Nup53/35/40-type RNA recognition motif	11	0.00463091599518385
Opioid growth factor receptor (OGFr) conserved region	11	0.00463091599518385
P5-type ATPase cation transporter	11	0.00463091599518385
Peptide methionine sulfoxide reductase	11	0.00463091599518385
Pericentrin-AKAP-450 domain of centrosomal targeting protein	11	0.00463091599518385
PHD domain of transcriptional enhancer, Asx	11	0.00463091599518385
Phosducin	11	0.00463091599518385
Phospholipase B	11	0.00463091599518385
PNMA	11	0.00463091599518385
Polyribonucleotide nucleotidyltransferase, RNA binding domain	11	0.00463091599518385
Polysaccharide biosynthesis C-terminal domain	11	0.00463091599518385
pre-RNA processing PIH1/Nop17	11	0.00463091599518385
Protein of unknown function (DUF1640)	11	0.00463091599518385
Protein of unknown function (DUF3608)	11	0.00463091599518385
Protein of unknown function (DUF3715)	11	0.00463091599518385
Protein of unknown function (DUF3719)	11	0.00463091599518385
Protein of unknown function (DUF737)	11	0.00463091599518385
Protein of unknown function (DUF974)	11	0.00463091599518385
Pyruvate kinase, barrel domain	11	0.00463091599518385
Receptor activity modifying family	11	0.00463091599518385
RESP18 domain	11	0.00463091599518385
Retinoblastoma-associated protein A domain	11	0.00463091599518385
Ribosomal protein L1p/L10e family	11	0.00463091599518385
S-adenosyl-L-homocysteine hydrolase, NAD binding domain	11	0.00463091599518385
S-adenosylmethionine synthetase, C-terminal domain	11	0.00463091599518385
SCA7, zinc-binding domain	11	0.00463091599518385
Semialdehyde dehydrogenase, NAD binding domain	11	0.00463091599518385
Seminal vesicle autoantigen (SVA)	11	0.00463091599518385
SMC proteins Flexible Hinge Domain	11	0.00463091599518385
SNAP-25 family	11	0.00463091599518385
SNF5 / SMARCB1 / INI1	11	0.00463091599518385
Strabismus protein	11	0.00463091599518385
Tissue inhibitor of metalloproteinase	11	0.00463091599518385
Transcription cofactor vestigial-like protein 4	11	0.00463091599518385
Transcription initiation factor TFIID component TAF4 family	11	0.00463091599518385
Tropomodulin	11	0.00463091599518385
Ubiquitin-activating enzyme e1 C-terminal domain	11	0.00463091599518385
Uncharacterised conserved protein (DUF2359)	11	0.00463091599518385
Uncharacterized coiled-coil protein (DUF2353)	11	0.00463091599518385
Uso1 / p115 like vesicle tethering protein, head region	11	0.00463091599518385
Vacuolar ATP synthase subunit S1 (ATP6S1)	11	0.00463091599518385
Vacuolar sorting protein 39 domain 1	11	0.00463091599518385
Vps52 / Sac2 family	11	0.00463091599518385
60Kd inner membrane protein	10	0.00420992363198532
ADP-ribosyltransferase exoenzyme	10	0.00420992363198532
AIG2-like family	10	0.00420992363198532
Ammonium Transporter Family	10	0.00420992363198532
Angiotensin-converting enzyme	10	0.00420992363198532
Anion-transporting ATPase	10	0.00420992363198532
AP-5 complex subunit, vesicle trafficking	10	0.00420992363198532
Apolipoprotein O	10	0.00420992363198532
Asparagine synthase	10	0.00420992363198532
ATP synthase subunit C	10	0.00420992363198532
Autophagy protein Apg5	10	0.00420992363198532
BAT2 N-terminus	10	0.00420992363198532
Beta2-adaptin appendage, C-terminal sub-domain	10	0.00420992363198532
Beta-Casp domain	10	0.00420992363198532
Bicoid-interacting protein 3 (Bin3)	10	0.00420992363198532
BPS (Between PH and SH2)	10	0.00420992363198532
CBF/Mak21 family	10	0.00420992363198532
CCAAT-binding transcription factor (CBF-B/NF-YA) subunit B	10	0.00420992363198532
CD34/Podocalyxin family	10	0.00420992363198532
Cell division protein 48 (CDC48), N-terminal domain	10	0.00420992363198532
Centrosome localisation domain of Cep57	10	0.00420992363198532
Chaperone of endosialidase	10	0.00420992363198532
[truncated: 3,056 more rows]
