# Supplementary material for: A novel transcriptome-derived SNPs array for tench (Tinca tinca L.)
Source: PLoS One. 2019 Mar 19;14(3):e0213992. doi: 10.1371/journal.pone.0213992 (PMC6424483; doi:10.1371/journal.pone.0213992)
Supplement: S13 Table — (XLSX) [file pone.0213992.s025.xlsx]

## Sheet: ttin_trinotate_eggnog
S13 Table. EggNOG results.
Gene_id	Transcript_id	Prot_id	Eggnog_id	Type	Description
TR122|c0_g1	TR122|c0_g1_i1	TR122|c0_g1_i1|m.9	NOG45903	NOG
TR122|c0_g2	TR122|c0_g2_i1	TR122|c0_g2_i1|m.10	NOG45903	NOG
TR155|c0_g1	TR155|c0_g1_i1	NA	COG1358	COG	(ribosomal) protein
TR163|c0_g1	TR163|c0_g1_i1	NA	COG0515	COG	Serine Threonine protein kinase
TR183|c0_g1	TR183|c0_g1_i1	TR183|c0_g1_i1|m.16	COG0464	COG	Aaa atpase
TR201|c0_g1	TR201|c0_g1_i1	NA	NOG117976	NOG
TR234|c0_g1	TR234|c0_g1_i1	NA	COG5048	COG	Zinc finger protein
TR240|c0_g1	TR240|c0_g1_i1	TR240|c0_g1_i1|m.17	NOG122013	NOG
TR345|c0_g1	TR345|c0_g1_i1	NA	COG5245	COG	heavy chain
TR349|c0_g1	TR349|c0_g1_i1	TR349|c0_g1_i1|m.30	COG5048	COG	Zinc finger protein
TR368|c0_g1	TR368|c0_g1_i1	NA	COG5023	COG	Tubulin is the major constituent of microtubules. It binds two moles of GTP, one at an exchangeable site on the beta chain and one at a non-exchangeable site on the alpha chain (By similarity)
TR402|c0_g1	TR402|c0_g1_i1	NA	NOG71260	NOG	Fusaric acid resistance protein family
TR457|c0_g1	TR457|c0_g1_i1	TR457|c0_g1_i1|m.44	NOG148171	NOG	Pfam:DUF2078
TR546|c0_g1	TR546|c0_g1_i1	TR546|c0_g1_i1|m.48	COG5245	COG	heavy chain
TR563|c0_g1	TR563|c0_g1_i1	TR563|c0_g1_i1|m.49	NOG119185	NOG
TR572|c0_g1	TR572|c0_g1_i1	TR572|c0_g1_i1|m.50	COG4886	COG	leucine Rich Repeat
TR576|c0_g1	TR576|c0_g1_i1	TR576|c0_g1_i1|m.51	COG2319	COG	repeat-containing protein
TR578|c0_g1	TR578|c0_g1_i1	TR578|c0_g1_i1|m.52	NOG77008	NOG	Family with sequence similarity 131, member C
TR593|c0_g1	TR593|c0_g1_i1	TR593|c0_g1_i1|m.53	COG5025	COG	forkhead box
TR610|c0_g1	TR610|c0_g1_i1	TR610|c0_g1_i1|m.57	NOG139098	NOG
TR614|c0_g1	TR614|c0_g1_i1	TR614|c0_g1_i1|m.59	COG3791	COG	Glutathione-dependent formaldehyde-activating Gfa
TR616|c0_g1	TR616|c0_g1_i1	NA	NOG41057	NOG	JHBP
TR620|c0_g1	TR620|c0_g1_i1	NA	COG5640	COG	protease
TR633|c0_g1	TR633|c0_g1_i1	TR633|c0_g1_i1|m.61	COG0025	COG	Sodium hydrogen exchanger
TR644|c0_g1	TR644|c0_g1_i1	NA	COG0515	COG	Serine Threonine protein kinase
TR648|c0_g1	TR648|c0_g1_i1	NA	NOG126162	NOG
TR700|c0_g1	TR700|c0_g1_i1	NA	NOG149152	NOG	Kp4
TR848|c0_g1	TR848|c0_g1_i1	TR848|c0_g1_i1|m.80	COG0457	COG	repeat-containing protein
TR910|c0_g1	TR910|c0_g1_i1	NA	NOG27432	NOG
TR967|c0_g1	TR967|c0_g1_i1	TR967|c0_g1_i1|m.87	NOG148171	NOG	Pfam:DUF2078
TR975|c0_g1	TR975|c0_g1_i1	TR975|c0_g1_i1|m.89	NOG67438	NOG	PAAR motif
TR976|c0_g1	TR976|c0_g1_i1	NA	NOG135479	NOG
TR1025|c0_g1	TR1025|c0_g1_i1	NA	NOG133476	NOG
TR1033|c0_g1	TR1033|c0_g1_i1	TR1033|c0_g1_i1|m.97	NOG76459	NOG
TR1042|c0_g1	TR1042|c0_g1_i1	NA	NOG150134	NOG
TR1066|c0_g1	TR1066|c0_g1_i1	NA	COG2124	COG	Cytochrome p450
TR1066|c0_g2	TR1066|c0_g2_i1	NA	COG2124	COG	Cytochrome p450
TR1072|c0_g1	TR1072|c0_g1_i1	NA	COG5391	COG	sorting nexin
TR1128|c0_g1	TR1128|c0_g1_i1	NA	COG2319	COG	repeat-containing protein
TR1135|c0_g1	TR1135|c0_g1_i1	NA	COG5245	COG	heavy chain
TR1202|c0_g1	TR1202|c0_g1_i1	NA	COG1132	COG	(ABC) transporter
TR1258|c0_g1	TR1258|c0_g1_i1	NA	COG0659	COG	sulfate transporter
TR1295|c0_g1	TR1295|c0_g1_i1	TR1295|c0_g1_i1|m.128	NOG44555	NOG	Tetratricopeptide tpr_2 repeat protein
TR1300|c0_g1	TR1300|c0_g1_i1	NA	COG0515	COG	Serine Threonine protein kinase
TR1350|c0_g1	TR1350|c0_g1_i1	TR1350|c0_g1_i1|m.135	COG0515	COG	Serine Threonine protein kinase
TR1371|c0_g1	TR1371|c0_g1_i1	NA	COG2110	COG	appr-1-p processing domain protein
TR1372|c0_g1	TR1372|c0_g1_i1	NA	COG1697	COG	DNA topoisomerase VI, subunit A
TR1460|c0_g1	TR1460|c0_g1_i1	NA	COG2801	COG	Retrotransposon protein
TR1525|c0_g1	TR1525|c0_g1_i1	NA	COG1226	COG	PotAssium voltage-gated channel
TR1665|c0_g1	TR1665|c0_g1_i1	NA	COG1131	COG	(ABC) transporter
TR1694|c0_g1	TR1694|c0_g1_i1	NA	COG2801	COG	Retrotransposon protein
TR1720|c0_g1	TR1720|c0_g1_i1	NA	COG0477	COG	major facilitator Superfamily
TR1730|c0_g1	TR1730|c0_g1_i1	TR1730|c0_g1_i1|m.159	COG0477	COG	major facilitator Superfamily
TR1836|c0_g1	TR1836|c0_g1_i1	TR1836|c0_g1_i1|m.177	NOG38999	NOG	Tetr family transcriptional regulator
TR1861|c0_g1	TR1861|c0_g1_i1	TR1861|c0_g1_i1|m.182	NOG116057	NOG
TR1868|c0_g1	TR1868|c0_g1_i1	NA	NOG40943	NOG	Transcriptional regulator, TetR family
TR1872|c0_g1	TR1872|c0_g1_i1	NA	COG2217	COG	p-type ATPase
TR1943|c0_g1	TR1943|c0_g1_i1	TR1943|c0_g1_i1|m.190	COG0174	COG	glutamine synthetase
TR1981|c0_g1	TR1981|c0_g1_i1	NA	COG4992	COG	Acetylornithine aminotransferase
TR2082|c0_g1	TR2082|c0_g1_i1	NA	NOG40918	NOG	Protein of unknown function (DUF2807)
TR2165|c0_g1	TR2165|c0_g1_i1	NA	COG5048	COG	Zinc finger protein
TR2209|c0_g1	TR2209|c0_g1_i1	NA	COG3670	COG	dioxygenase
TR2252|c0_g1	TR2252|c0_g1_i1	TR2252|c0_g1_i1|m.201	NOG124493	NOG
TR2263|c0_g1	TR2263|c0_g1_i1	NA	COG4642	COG	whole genome shotgun sequence
TR2275|c0_g1	TR2275|c0_g1_i1	NA	COG2089	COG	synthase
TR2359|c0_g1	TR2359|c0_g1_i1	TR2359|c0_g1_i1|m.206	COG5245	COG	heavy chain
TR2496|c0_g1	TR2496|c0_g1_i1	NA	NOG80379	NOG
TR2498|c0_g1	TR2498|c0_g1_i1	NA	NOG121278	NOG	RING
TR2508|c0_g1	TR2508|c0_g1_i1	TR2508|c0_g1_i1|m.214	NOG145856	NOG	PspC domain
TR2509|c0_g1	TR2509|c0_g1_i1	NA	NOG124493	NOG
TR2569|c0_g1	TR2569|c0_g1_i1	NA	COG0580	COG	Channel that permits osmotically driven movement of water in both directions. It is involved in the osmoregulation and in the maintenance of cell turgor during volume expansion in rapidly growing cells. It mediates rapid entry or exit of water in response to abrupt changes in osmolarity (By similarity)
TR2587|c0_g1	TR2587|c0_g1_i1	NA	COG4826	COG	Serpin peptidase inhibitor, clade
TR2606|c0_g1	TR2606|c0_g1_i1	TR2606|c0_g1_i1|m.227	COG0087	COG	One of the primary rRNA binding proteins, it binds directly near the 3'-end of the 23S rRNA, where it nucleates assembly of the 50S subunit (By similarity)
TR2611|c0_g1	TR2611|c0_g1_i1	TR2611|c0_g1_i1|m.229	COG0515	COG	Serine Threonine protein kinase
TR2625|c0_g1	TR2625|c0_g1_i1	TR2625|c0_g1_i1|m.234	NOG45135	NOG
TR2628|c0_g1	TR2628|c0_g1_i1	TR2628|c0_g1_i1|m.235	COG5048	COG	Zinc finger protein
TR2658|c0_g1	TR2658|c0_g1_i1	NA	COG0295	COG	cytidine deaminase
TR2732|c0_g1	TR2732|c0_g1_i1	TR2732|c0_g1_i1|m.242	COG0477	COG	major facilitator Superfamily
TR2767|c0_g1	TR2767|c0_g1_i1	TR2767|c0_g1_i1|m.247	COG0464	COG	Aaa atpase
TR2773|c0_g1	TR2773|c0_g1_i1	TR2773|c0_g1_i1|m.249	COG5048	COG	Zinc finger protein
TR2774|c0_g1	TR2774|c0_g1_i1	NA	COG5025	COG	forkhead box
TR2788|c0_g1	TR2788|c0_g1_i1	NA	NOG114663	NOG	Uncharacterised protein family (UPF0104)
TR2795|c0_g1	TR2795|c0_g1_i1	NA	COG2272	COG	Carboxylesterase
TR2816|c0_g1	TR2816|c0_g1_i1	NA	NOG148904	NOG
TR2980|c0_g1	TR2980|c0_g1_i1	TR2980|c0_g1_i1|m.263	NOG72091	NOG
TR3012|c0_g1	TR3012|c0_g1_i1	TR3012|c0_g1_i1|m.270	NOG26407	NOG	Response regulator receiver sensor signal transduction histidine kinase
TR3101|c0_g1	TR3101|c0_g1_i1	NA	COG0724	COG	Rna-binding protein
TR3120|c0_g1	TR3120|c0_g1_i1	NA	COG5640	COG	protease
TR3141|c0_g1	TR3141|c0_g1_i1	NA	COG5059	COG	Kinesin family member
TR3155|c0_g1	TR3155|c0_g1_i1	TR3155|c0_g1_i1|m.286	COG1078	COG	Metal Dependent Phosphohydrolase
TR3160|c0_g1	TR3160|c0_g1_i1	TR3160|c0_g1_i1|m.288	NOG80379	NOG
TR3182|c0_g1	TR3182|c0_g1_i1	TR3182|c0_g1_i1|m.290	COG1448	COG	aminotransferase
TR3195|c0_g1	TR3195|c0_g1_i1	TR3195|c0_g1_i1|m.294	COG4146	COG	solute carrier family 5 (sodium glucose cotransporter), member
TR3212|c0_g1	TR3212|c0_g1_i1	TR3212|c0_g1_i1|m.295	NOG146733	NOG	Zinc finger, C3HC4 type (RING finger)
TR3238|c0_g1	TR3238|c0_g1_i1	TR3238|c0_g1_i1|m.296	NOG69209	NOG
TR3395|c0_g1	TR3395|c0_g1_i1	NA	COG1055	COG	arsenical pump membrane protein
TR3433|c0_g1	TR3433|c0_g1_i1	NA	NOG27011	NOG	regulator, lysr family
TR3437|c0_g1	TR3437|c0_g1_i1	TR3437|c0_g1_i1|m.304	COG0474	COG	P-type atpase
TR3474|c0_g1	TR3474|c0_g1_i1	NA	COG5022	COG	myosin heavy chain
TR3514|c0_g1	TR3514|c0_g1_i1	NA	COG0443	COG	heat shock protein 70
TR3533|c0_g1	TR3533|c0_g1_i1	NA	COG5245	COG	heavy chain
TR3580|c0_g1	TR3580|c0_g1_i1	TR3580|c0_g1_i1|m.311	NOG149040	NOG
TR3591|c0_g1	TR3591|c0_g1_i1	TR3591|c0_g1_i1|m.312	COG3648	COG	Catalyzes the oxidation of uric acid to 5- hydroxyisourate, which is further processed to form (S)-allantoin (By similarity)
TR3599|c0_g1	TR3599|c0_g1_i1	TR3599|c0_g1_i1|m.315	COG1226	COG	PotAssium voltage-gated channel
TR3643|c0_g1	TR3643|c0_g1_i1	TR3643|c0_g1_i1|m.321	NOG120551	NOG
TR3814|c0_g1	TR3814|c0_g1_i1	TR3814|c0_g1_i1|m.332	COG0515	COG	Serine Threonine protein kinase
TR3819|c0_g1	TR3819|c0_g1_i1	TR3819|c0_g1_i1|m.335	COG0051	COG	Involved in the binding of tRNA to the ribosomes (By similarity)
TR3848|c0_g1	TR3848|c0_g1_i1	NA	NOG46161	NOG
TR3926|c0_g1	TR3926|c0_g1_i1	TR3926|c0_g1_i1|m.338	COG5640	COG	protease
TR4077|c0_g1	TR4077|c0_g1_i1	NA	COG0596	COG	Alpha beta hydrolase
TR4086|c0_g2	TR4086|c0_g2_i1	NA	NOG29277	NOG	Phenylethanolamine N-methyltransferase
TR4217|c0_g1	TR4217|c0_g1_i1	NA	COG5126	COG	myosin light chain
TR4217|c0_g2	TR4217|c0_g2_i1	NA	COG5126	COG	myosin light chain
TR4252|c0_g1	TR4252|c0_g1_i1	NA	COG2801	COG	Retrotransposon protein
TR4379|c0_g1	TR4379|c0_g1_i1	TR4379|c0_g1_i1|m.351	NOG47455	NOG	Protein of unknown function (DUF3137)
TR4390|c0_g1	TR4390|c0_g1_i1	NA	NOG42588	NOG	rna polymerase
TR4399|c0_g1	TR4399|c0_g1_i1	TR4399|c0_g1_i1|m.352	NOG147171	NOG
TR4436|c0_g1	TR4436|c0_g1_i1	TR4436|c0_g1_i1|m.357	NOG151131	NOG
TR4440|c0_g1	TR4440|c0_g1_i1	NA	COG0666	COG	Ankyrin Repeat
TR4493|c0_g1	TR4493|c0_g1_i1	TR4493|c0_g1_i1|m.366	NOG80379	NOG
TR4547|c0_g1	TR4547|c0_g1_i1	NA	COG2012	COG	DNA-dependent RNA polymerase catalyzes the transcription of DNA into RNA using the four ribonucleoside triphosphates as substrates
TR4557|c0_g1	TR4557|c0_g1_i1	NA	COG0666	COG	Ankyrin Repeat
TR4585|c0_g1	TR4585|c0_g1_i1	NA	COG4886	COG	leucine Rich Repeat
TR4620|c0_g1	TR4620|c0_g1_i1	TR4620|c0_g1_i1|m.384	NOG45634	NOG	Aminoglycoside phosphotransferase
TR4652|c0_g1	TR4652|c0_g1_i1	NA	COG4886	COG	leucine Rich Repeat
TR4655|c0_g1	TR4655|c0_g1_i1	TR4655|c0_g1_i1|m.395	NOG44977	NOG
TR4656|c0_g1	TR4656|c0_g1_i1	TR4656|c0_g1_i1|m.396	COG3291	COG	Pkd domain containing protein
TR4754|c0_g1	TR4754|c0_g1_i1	TR4754|c0_g1_i1|m.402	NOG80263	NOG	Proteasome maturation factor UMP1
TR4760|c0_g1	TR4760|c0_g1_i1	TR4760|c0_g1_i1|m.403	COG1226	COG	PotAssium voltage-gated channel
TR4771|c0_g1	TR4771|c0_g1_i1	TR4771|c0_g1_i1|m.407	NOG43775	NOG	MFS monocarboxylate transporter
TR4780|c0_g1	TR4780|c0_g1_i1	TR4780|c0_g1_i1|m.409	COG1055	COG	arsenical pump membrane protein
TR4848|c0_g1	TR4848|c0_g1_i1	TR4848|c0_g1_i1|m.417	COG4146	COG	solute carrier family 5 (sodium glucose cotransporter), member
TR4849|c0_g1	TR4849|c0_g1_i1	TR4849|c0_g1_i1|m.418	COG1100	COG	GTP-binding Protein
TR4885|c0_g1	TR4885|c0_g1_i1	TR4885|c0_g1_i1|m.431	NOG82860	NOG
TR4894|c0_g1	TR4894|c0_g1_i1	TR4894|c0_g1_i1|m.434	COG1085	COG	galactose-1-phosphate uridylyltransferase
TR4900|c0_g1	TR4900|c0_g1_i1	NA	NOG81566	NOG	TRAP dicarboxylate transporter
TR4913|c0_g1	TR4913|c0_g1_i1	NA	COG5038	COG	c2 domain protein
TR4935|c0_g1	TR4935|c0_g1_i1	NA	COG2959	COG	uroporphyrin-III c-methyltransferase
TR4972|c0_g1	TR4972|c0_g1_i1	NA	spriNOG13868	spriNOG	poly(rC) binding protein 1
TR5018|c0_g1	TR5018|c0_g1_i1	NA	COG1215	COG	Glycosyl transferase, family 2
TR5018|c0_g2	TR5018|c0_g2_i1	NA	COG1215	COG	Glycosyl transferase, family 2
TR5085|c0_g1	TR5085|c0_g1_i1	NA	COG5126	COG	myosin light chain
TR5103|c0_g1	TR5103|c0_g1_i1	NA	COG0654	COG	Monooxygenase
TR5125|c0_g1	TR5125|c0_g1_i1	TR5125|c0_g1_i1|m.452	COG2036	COG	Core component of nucleosome. Nucleosomes wrap and compact DNA into chromatin, limiting DNA accessibility to the cellular machineries which require DNA as a template. Histones thereby play a central role in transcription regulation, DNA repair, DNA replication and chromosomal stability. DNA accessibility is regulated via a complex set of post-translational modifications of histones, also called h…
TR5229|c0_g1	TR5229|c0_g1_i1	TR5229|c0_g1_i1|m.459	NOG43046	NOG	Transcriptional regulator
TR5275|c0_g1	TR5275|c0_g1_i1	TR5275|c0_g1_i1|m.465	NOG145389	NOG	RHO protein GDP dissociation inhibitor
TR5276|c0_g1	TR5276|c0_g1_i1	TR5276|c0_g1_i1|m.467	COG5155	COG	extra spindle pole bodies homolog 1 (S. cerevisiae)
TR5276|c0_g2	TR5276|c0_g2_i1	TR5276|c0_g2_i1|m.468	COG5155	COG	extra spindle pole bodies homolog 1 (S. cerevisiae)
TR5278|c0_g1	TR5278|c0_g1_i1	TR5278|c0_g1_i1|m.469	COG5245	COG	heavy chain
TR5294|c0_g1	TR5294|c0_g1_i1	TR5294|c0_g1_i1|m.472	NOG136972	NOG
TR5300|c0_g1	TR5300|c0_g1_i1	TR5300|c0_g1_i1|m.474	COG1283	COG	Na Pi-cotransporter
TR5304|c0_g1	TR5304|c0_g1_i1	NA	NOG147558	NOG	Protein of unknown function (DUF1670)
TR5327|c0_g1	TR5327|c0_g1_i1	NA	COG0515	COG	Serine Threonine protein kinase
TR5352|c0_g1	TR5352|c0_g1_i1	NA	COG5253	COG	phosphatidylinositol-4-phosphate 5-kinase
TR5404|c0_g1	TR5404|c0_g1_i1	TR5404|c0_g1_i1|m.487	COG5244	COG	CAP-GLY domain containing linker protein
TR5477|c0_g1	TR5477|c0_g1_i1	NA	COG5038	COG	c2 domain protein
TR5558|c0_g1	TR5558|c0_g1_i1	TR5558|c0_g1_i1|m.500	COG2124	COG	Cytochrome p450
TR5693|c0_g1	TR5693|c0_g1_i1	NA	COG0515	COG	Serine Threonine protein kinase
TR5702|c0_g1	TR5702|c0_g1_i1	TR5702|c0_g1_i1|m.507	COG2272	COG	Carboxylesterase
TR5792|c0_g1	TR5792|c0_g1_i1	NA	COG0670	COG	Membrane
TR5819|c0_g1	TR5819|c0_g1_i1	TR5819|c0_g1_i1|m.514	COG1226	COG	PotAssium voltage-gated channel
TR5991|c0_g1	TR5991|c0_g1_i1	TR5991|c0_g1_i1|m.525	COG0515	COG	Serine Threonine protein kinase
TR6033|c0_g1	TR6033|c0_g1_i1	NA	COG1028	COG	short-chain dehydrogenase reductase
TR6048|c0_g1	TR6048|c0_g1_i1	NA	COG5048	COG	Zinc finger protein
TR6188|c0_g1	TR6188|c0_g1_i1	TR6188|c0_g1_i1|m.533	COG0659	COG	sulfate transporter
TR6191|c0_g1	TR6191|c0_g1_i1	TR6191|c0_g1_i1|m.534	COG1028	COG	short-chain dehydrogenase reductase
TR6214|c0_g1	TR6214|c0_g1_i1	NA	COG1132	COG	(ABC) transporter
TR6263|c0_g1	TR6263|c0_g1_i1	NA	COG2124	COG	Cytochrome p450
TR6313|c0_g1	TR6313|c0_g1_i1	TR6313|c0_g1_i1|m.541	NOG124493	NOG
TR6331|c0_g1	TR6331|c0_g1_i1	TR6331|c0_g1_i1|m.542	COG0515	COG	Serine Threonine protein kinase
TR6333|c0_g1	TR6333|c0_g1_i1	NA	NOG149782	NOG	Pfam:DUF990
TR6365|c0_g1	TR6365|c0_g1_i1	TR6365|c0_g1_i1|m.547	COG2249	COG	(NAD(P)H dehydrogenase) (Quinone)
TR6408|c0_g1	TR6408|c0_g1_i1	TR6408|c0_g1_i1|m.561	COG5059	COG	Kinesin family member
TR6416|c0_g1	TR6416|c0_g1_i1	NA	COG0194	COG	Essential for recycling GMP and indirectly, cGMP (By similarity)
TR6418|c0_g1	TR6418|c0_g1_i1	NA	COG0515	COG	Serine Threonine protein kinase
TR6436|c0_g1	TR6436|c0_g1_i1	NA	COG5069	COG	Microtubule associated monoxygenase, calponin and LIM domain containing
TR6455|c0_g1	TR6455|c0_g1_i1	NA	NOG44820	NOG	Protein of unknown function (DUF2002)
TR6457|c0_g1	TR6457|c0_g1_i1	TR6457|c0_g1_i1|m.566	NOG26698	NOG	Copine VII
TR6465|c0_g1	TR6465|c0_g1_i1	NA	COG0087	COG	One of the primary rRNA binding proteins, it binds directly near the 3'-end of the 23S rRNA, where it nucleates assembly of the 50S subunit (By similarity)
TR6476|c0_g1	TR6476|c0_g1_i1	TR6476|c0_g1_i1|m.568	NOG47758	NOG	Protein of unknown function (DUF1559)
TR6490|c0_g1	TR6490|c0_g1_i1	NA	COG0076	COG	decarboxylase
TR6530|c0_g1	TR6530|c0_g1_i1	NA	COG5126	COG	myosin light chain
TR6616|c0_g1	TR6616|c0_g1_i1	NA	COG0661	COG	Required, probably indirectly, for the hydroxylation of 2-octaprenylphenol to 2-octaprenyl-6-hydroxy-phenol, the fourth step in ubiquinone biosynthesis (By similarity)
TR6698|c0_g1	TR6698|c0_g1_i1	TR6698|c0_g1_i1|m.581	COG1501	COG	hydrolase, family 31
TR6876|c0_g1	TR6876|c0_g1_i1	TR6876|c0_g1_i1|m.597	COG5025	COG	forkhead box
TR6934|c0_g1	TR6934|c0_g1_i1	NA	COG0666	COG	Ankyrin Repeat
TR6961|c0_g1	TR6961|c0_g1_i1	TR6961|c0_g1_i1|m.605	NOG75546	NOG
TR7007|c0_g1	TR7007|c0_g1_i1	NA	COG0005	COG	The purine nucleoside phosphorylases catalyze the phosphorolytic breakdown of the N-glycosidic bond in the beta- (deoxy)ribonucleoside molecules, with the formation of the corresponding free purine bases and pentose-1-phosphate (By similarity)
TR7048|c0_g1	TR7048|c0_g1_i1	NA	COG0100	COG	Located on the platform of the 30S subunit, it bridges several disparate RNA helices of the 16S rRNA. Forms part of the Shine-Dalgarno cleft in the 70S ribosome (By similarity)
TR7073|c0_g1	TR7073|c0_g1_i1	TR7073|c0_g1_i1|m.620	COG2801	COG	Retrotransposon protein
TR7201|c0_g1	TR7201|c0_g1_i1	TR7201|c0_g1_i1|m.624	COG5072	COG	germ cell associated 2 (haspin)
TR7249|c0_g1	TR7249|c0_g1_i1	NA	COG0568	COG	Sigma factors are initiation factors that promote the attachment of RNA polymerase to specific initiation sites and are then released (By similarity)
TR7304|c0_g1	TR7304|c0_g1_i1	TR7304|c0_g1_i1|m.635	NOG148034	NOG	Thyroid stimulating hormone, beta
TR7333|c0_g1	TR7333|c0_g1_i1	TR7333|c0_g1_i1|m.639	NOG148422	NOG
TR7340|c0_g1	TR7340|c0_g1_i1	NA	COG2723	COG	beta-glucosidase
TR7345|c0_g1	TR7345|c0_g1_i1	TR7345|c0_g1_i1|m.642	NOG147558	NOG	Protein of unknown function (DUF1670)
TR7399|c0_g1	TR7399|c0_g1_i1	TR7399|c0_g1_i1|m.650	NOG39157	NOG	tPR repeats containing protein
TR7412|c0_g1	TR7412|c0_g1_i1	TR7412|c0_g1_i1|m.652	COG5147	COG	Myblike DNAbinding domain containing protein
TR7488|c0_g1	TR7488|c0_g1_i1	NA	COG5138	COG	DNA replication complex GINS protein
TR7505|c0_g1	TR7505|c0_g1_i1	NA	COG3670	COG	dioxygenase
TR7511|c0_g1	TR7511|c0_g1_i1	NA	COG0192	COG	Catalyzes the formation of S-adenosylmethionine from methionine and ATP
TR7523|c0_g1	TR7523|c0_g1_i1	TR7523|c0_g1_i1|m.666	COG1022	COG	Amp-dependent synthetase and ligase
TR7573|c0_g1	TR7573|c0_g1_i1	TR7573|c0_g1_i1|m.671	NOG81377	NOG
TR7608|c0_g1	TR7608|c0_g1_i1	NA	COG5245	COG	heavy chain
TR7650|c0_g1	TR7650|c0_g1_i1	TR7650|c0_g1_i1|m.677	COG5640	COG	protease
TR7660|c0_g1	TR7660|c0_g1_i1	NA	COG0515	COG	Serine Threonine protein kinase
TR7677|c0_g1	TR7677|c0_g1_i1	TR7677|c0_g1_i1|m.680	COG1131	COG	(ABC) transporter
TR7910|c0_g1	TR7910|c0_g1_i1	TR7910|c0_g1_i1|m.691	COG5347	COG	ankyrin repeat and PH
TR7952|c0_g1	TR7952|c0_g1_i1	NA	COG1022	COG	Amp-dependent synthetase and ligase
TR7979|c0_g1	TR7979|c0_g1_i1	TR7979|c0_g1_i1|m.701	NOG146373	NOG	Domain of unknown function (DUF3548)
TR7986|c0_g1	TR7986|c0_g1_i1	TR7986|c0_g1_i1|m.703	COG0154	COG	Allows the formation of correctly charged Gln-tRNA(Gln) through the transamidation of misacylated Glu-tRNA(Gln) in organisms which lack glutaminyl-tRNA synthetase. The reaction takes place in the presence of glutamine and ATP through an activated gamma-phospho-Glu-tRNA(Gln) (By similarity)
TR8042|c0_g1	TR8042|c0_g1_i1	TR8042|c0_g1_i1|m.707	COG0308	COG	aminopeptidase
TR8054|c0_g1	TR8054|c0_g1_i1	TR8054|c0_g1_i1|m.708	COG5059	COG	Kinesin family member
TR8058|c0_g1	TR8058|c0_g1_i1	NA	COG0664	COG	transcriptional regulator, crp fnr family
TR8081|c0_g1	TR8081|c0_g1_i1	NA	COG0515	COG	Serine Threonine protein kinase
TR8107|c0_g1	TR8107|c0_g1_i1	NA	COG0515	COG	Serine Threonine protein kinase
TR8196|c0_g1	TR8196|c0_g1_i1	TR8196|c0_g1_i1|m.719	COG3000	COG	fatty acid hydroxylase
TR8219|c0_g1	TR8219|c0_g1_i1	TR8219|c0_g1_i1|m.724	NOG70127	NOG
TR8228|c0_g1	TR8228|c0_g1_i1	TR8228|c0_g1_i1|m.725	COG5245	COG	heavy chain
TR8229|c0_g1	TR8229|c0_g1_i1	TR8229|c0_g1_i1|m.726	COG1022	COG	Amp-dependent synthetase and ligase
TR8264|c0_g1	TR8264|c0_g1_i1	TR8264|c0_g1_i1|m.735	NOG149667	NOG
TR8276|c0_g1	TR8276|c0_g1_i1	TR8276|c0_g1_i1|m.747	COG3670	COG	dioxygenase
TR8304|c0_g1	TR8304|c0_g1_i1	TR8304|c0_g1_i1|m.753	NOG47198	NOG	Cytochrome c oxidase subunit
TR8311|c0_g1	TR8311|c0_g1_i1	TR8311|c0_g1_i1|m.754	NOG45999	NOG
TR8319|c0_g1	TR8319|c0_g1_i1	TR8319|c0_g1_i1|m.764	NOG46413	NOG	ABC transporter (Permease
TR8331|c0_g1	TR8331|c0_g1_i1	NA	COG2079	COG	MMGE PRPD family protein
TR8342|c0_g1	TR8342|c0_g1_i1	NA	COG2124	COG	Cytochrome p450
TR8382|c0_g1	TR8382|c0_g1_i1	NA	COG0733	COG	Transporter
TR8420|c0_g1	TR8420|c0_g1_i1	NA	COG4886	COG	leucine Rich Repeat
TR8456|c0_g1	TR8456|c0_g1_i1	TR8456|c0_g1_i1|m.783	COG0515	COG	Serine Threonine protein kinase
TR8482|c0_g1	TR8482|c0_g1_i1	TR8482|c0_g1_i1|m.786	NOG40588	NOG	Phage portal protein, SPP1 Gp6-like
TR8488|c0_g1	TR8488|c0_g1_i1	TR8488|c0_g1_i1|m.787	COG0671	COG	PHOsphatase
TR8610|c0_g1	TR8610|c0_g1_i1	TR8610|c0_g1_i1|m.799	NOG70797	NOG
TR8636|c0_g1	TR8636|c0_g1_i1	TR8636|c0_g1_i1|m.803	COG4886	COG	leucine Rich Repeat
TR8741|c0_g1	TR8741|c0_g1_i1	NA	COG0515	COG	Serine Threonine protein kinase
TR8761|c0_g1	TR8761|c0_g1_i1	TR8761|c0_g1_i1|m.810	COG0088	COG	One of the primary rRNA binding proteins, this protein initially binds near the 5'-end of the 23S rRNA. It is important during the early stages of 50S assembly. It makes multiple contacts with different domains of the 23S rRNA in the assembled 50S subunit and ribosome (By similarity)
TR8761|c0_g1	TR8761|c0_g1_i1	TR8761|c0_g1_i1|m.811	COG0089	COG	One of the early assembly proteins it binds 23S rRNA. One of the proteins that surrounds the polypeptide exit tunnel on the outside of the ribosome. Forms the main docking site for trigger factor binding to the ribosome (By similarity)
TR8786|c0_g1	TR8786|c0_g1_i1	TR8786|c0_g1_i1|m.819	NOG26606	NOG
TR8787|c0_g1	TR8787|c0_g1_i1	TR8787|c0_g1_i1|m.820	NOG39137	NOG
TR8803|c0_g1	TR8803|c0_g1_i1	TR8803|c0_g1_i1|m.822	NOG77680	NOG	tetratricopeptide tpr_2 repeat protein
TR8975|c0_g1	TR8975|c0_g1_i1	NA	NOG121784	NOG
TR8984|c0_g1	TR8984|c0_g1_i1	TR8984|c0_g1_i1|m.831	NOG123466	NOG	Pfam:DUF1200
TR9073|c0_g1	TR9073|c0_g1_i1	TR9073|c0_g1_i1|m.835	COG2801	COG	Retrotransposon protein
TR9149|c0_g1	TR9149|c0_g1_i1	TR9149|c0_g1_i1|m.840	COG0308	COG	aminopeptidase
TR9205|c0_g1	TR9205|c0_g1_i1	NA	NOG148171	NOG	Pfam:DUF2078
TR9322|c0_g1	TR9322|c0_g1_i1	TR9322|c0_g1_i1|m.852	COG0515	COG	Serine Threonine protein kinase
TR9443|c0_g1	TR9443|c0_g1_i1	TR9443|c0_g1_i1|m.853	COG5022	COG	myosin heavy chain
TR9456|c0_g1	TR9456|c0_g1_i1	NA	COG2272	COG	Carboxylesterase
TR9499|c0_g1	TR9499|c0_g1_i1	NA	COG1100	COG	GTP-binding Protein
TR9505|c0_g1	TR9505|c0_g1_i1	NA	COG0415	COG	deoxyribo-dipyrimidine photolyase
TR9558|c0_g1	TR9558|c0_g1_i1	NA	NOG112732	NOG
TR9580|c0_g1	TR9580|c0_g1_i1	TR9580|c0_g1_i1|m.860	COG1301	COG	sodium dicarboxylate symporter
TR9591|c0_g1	TR9591|c0_g1_i1	TR9591|c0_g1_i1|m.862	COG5245	COG	heavy chain
TR9593|c0_g1	TR9593|c0_g1_i1	NA	NOG80379	NOG
TR9636|c0_g1	TR9636|c0_g1_i1	TR9636|c0_g1_i1|m.866	COG2089	COG	synthase
TR9657|c0_g1	TR9657|c0_g1_i1	NA	COG1226	COG	PotAssium voltage-gated channel
TR9689|c0_g1	TR9689|c0_g1_i1	TR9689|c0_g1_i1|m.870	COG2866	COG	carboxy-peptidase
TR9726|c0_g1	TR9726|c0_g1_i1	TR9726|c0_g1_i1|m.880	COG2453	COG	Dual specificity protein phosphatase
TR9726|c0_g2	TR9726|c0_g2_i1	TR9726|c0_g2_i1|m.881	COG2453	COG	Dual specificity protein phosphatase
TR9765|c0_g1	TR9765|c0_g1_i1	NA	COG5059	COG	Kinesin family member
TR9781|c0_g1	TR9781|c0_g1_i1	TR9781|c0_g1_i1|m.894	NOG42247	NOG
TR9873|c0_g1	TR9873|c0_g1_i1	NA	COG5245	COG	heavy chain
TR9875|c0_g1	TR9875|c0_g1_i1	NA	NOG148171	NOG	Pfam:DUF2078
TR9937|c0_g1	TR9937|c0_g1_i1	TR9937|c0_g1_i1|m.903	COG2930	COG	SH3 domain containing, Ysc84-like 1 (S. cerevisiae)
TR9940|c0_g1	TR9940|c0_g1_i1	TR9940|c0_g1_i1|m.905	NOG115655	NOG
TR9989|c0_g1	TR9989|c0_g1_i1	NA	COG5048	COG	Zinc finger protein
TR10060|c0_g1	TR10060|c0_g1_i1	NA	COG5048	COG	Zinc finger protein
TR10061|c0_g1	TR10061|c0_g1_i1	NA	COG5190	COG	CTD (Carboxy-terminal domain, RNA polymerase II, polypeptide A)
TR10062|c0_g1	TR10062|c0_g1_i1	NA	COG1100	COG	GTP-binding Protein
TR10080|c0_g1	TR10080|c0_g1_i1	NA	COG0659	COG	sulfate transporter
TR10087|c0_g1	TR10087|c0_g1_i1	TR10087|c0_g1_i1|m.912	COG2124	COG	Cytochrome p450
TR10119|c0_g1	TR10119|c0_g1_i1	NA	COG5245	COG	heavy chain
TR10148|c0_g1	TR10148|c0_g1_i1	TR10148|c0_g1_i1|m.915	NOG70503	NOG	HNH endonuclease
TR10168|c0_g1	TR10168|c0_g1_i1	NA	NOG47843	NOG	tetraspanin
TR10174|c0_g1	TR10174|c0_g1_i1	NA	COG5055	COG	DnA repair
TR10213|c0_g1	TR10213|c0_g1_i1	NA	COG5640	COG	protease
TR10287|c0_g1	TR10287|c0_g1_i1	TR10287|c0_g1_i1|m.922	NOG114228	NOG	Pfam:DUF2679
TR10317|c0_g1	TR10317|c0_g1_i1	TR10317|c0_g1_i1|m.927	COG5069	COG	Microtubule associated monoxygenase, calponin and LIM domain containing
TR10355|c0_g1	TR10355|c0_g1_i1	TR10355|c0_g1_i1|m.937	NOG81272	NOG
TR10368|c0_g1	TR10368|c0_g1_i1	TR10368|c0_g1_i1|m.938	COG0474	COG	P-type atpase
TR10427|c0_g1	TR10427|c0_g1_i1	TR10427|c0_g1_i1|m.944	COG2319	COG	repeat-containing protein
TR10515|c0_g1	TR10515|c0_g1_i1	TR10515|c0_g1_i1|m.947	NOG126507	NOG	Sugar (and other) transporter
TR10550|c0_g1	TR10550|c0_g1_i1	TR10550|c0_g1_i1|m.953	NOG74949	NOG
TR10555|c0_g1	TR10555|c0_g1_i1	TR10555|c0_g1_i1|m.956	NOG128309	NOG
TR10571|c0_g1	TR10571|c0_g1_i1	TR10571|c0_g1_i1|m.961	NOG40509	NOG	NADH dehydrogenase (ubiquinone) complex I, assembly factor 3
TR10630|c0_g1	TR10630|c0_g1_i1	TR10630|c0_g1_i1|m.966	NOG45025	NOG	Flagellar basal body-associated protein flil
TR10678|c0_g1	TR10678|c0_g1_i1	TR10678|c0_g1_i1|m.967	COG0477	COG	major facilitator Superfamily
TR10703|c0_g1	TR10703|c0_g1_i1	TR10703|c0_g1_i1|m.970	COG2373	COG	alpha-2-macroglobulin domain protein
TR10779|c0_g1	TR10779|c0_g1_i1	NA	COG5245	COG	heavy chain
TR10783|c0_g1	TR10783|c0_g1_i1	TR10783|c0_g1_i1|m.978	NOG44977	NOG
TR10805|c0_g1	TR10805|c0_g1_i1	NA	COG1607	COG	thioesterase Superfamily protein
TR10822|c0_g1	TR10822|c0_g1_i1	TR10822|c0_g1_i1|m.982	COG5069	COG	Microtubule associated monoxygenase, calponin and LIM domain containing
TR10845|c0_g1	TR10845|c0_g1_i1	NA	COG0207	COG	Provides the sole de novo source of dTMP for DNA biosynthesis (By similarity)
TR10907|c0_g1	TR10907|c0_g1_i1	NA	NOG128309	NOG
TR10937|c0_g1	TR10937|c0_g1_i1	NA	NOG83484	NOG	SCO1 SenC
TR10981|c0_g1	TR10981|c0_g1_i1	TR10981|c0_g1_i1|m.994	NOG130045	NOG
TR10985|c0_g1	TR10985|c0_g1_i1	NA	COG1132	COG	(ABC) transporter
TR11067|c0_g1	TR11067|c0_g1_i1	NA	COG0515	COG	Serine Threonine protein kinase
TR11090|c0_g1	TR11090|c0_g1_i1	TR11090|c0_g1_i1|m.1002	COG5245	COG	heavy chain
TR11134|c0_g1	TR11134|c0_g1_i1	NA	NOG146267	NOG
TR11180|c0_g1	TR11180|c0_g1_i1	NA	NOG80379	NOG
TR11185|c0_g1	TR11185|c0_g1_i1	NA	NOG124493	NOG
TR11192|c0_g1	TR11192|c0_g1_i1	TR11192|c0_g1_i1|m.1011	NOG26407	NOG	Response regulator receiver sensor signal transduction histidine kinase
TR11240|c0_g1	TR11240|c0_g1_i1	NA	NOG150427	NOG
TR11249|c0_g1	TR11249|c0_g1_i1	TR11249|c0_g1_i1|m.1015	NOG82860	NOG
TR11262|c0_g1	TR11262|c0_g1_i1	TR11262|c0_g1_i1|m.1017	COG0515	COG	Serine Threonine protein kinase
TR11270|c0_g1	TR11270|c0_g1_i1	TR11270|c0_g1_i1|m.1019	COG5059	COG	Kinesin family member
TR11311|c0_g1	TR11311|c0_g1_i1	TR11311|c0_g1_i1|m.1027	COG5307	COG	and SEC7 domain
TR11332|c0_g1	TR11332|c0_g1_i1	TR11332|c0_g1_i1|m.1031	COG1132	COG	(ABC) transporter
TR11335|c0_g1	TR11335|c0_g1_i1	NA	COG5640	COG	protease
TR11343|c0_g1	TR11343|c0_g1_i1	NA	NOG83484	NOG	SCO1 SenC
TR11367|c0_g1	TR11367|c0_g1_i1	NA	NOG83230	NOG	Branched-chain amino acid
TR11370|c0_g1	TR11370|c0_g1_i1	TR11370|c0_g1_i1|m.1035	COG0530	COG	calcium exchanger
TR11485|c0_g1	TR11485|c0_g1_i1	TR11485|c0_g1_i1|m.1042	COG5391	COG	sorting nexin
TR11486|c0_g1	TR11486|c0_g1_i1	NA	COG5599	COG	protein tyrosine phosphatase
TR11543|c0_g1	TR11543|c0_g1_i1	NA	COG5048	COG	Zinc finger protein
TR11628|c0_g1	TR11628|c0_g1_i1	TR11628|c0_g1_i1|m.1050	COG5022	COG	myosin heavy chain
TR11637|c0_g1	TR11637|c0_g1_i1	NA	COG0664	COG	transcriptional regulator, crp fnr family
TR11639|c0_g1	TR11639|c0_g1_i1	NA	COG5048	COG	Zinc finger protein
TR11651|c0_g1	TR11651|c0_g1_i1	NA	NOG124493	NOG
TR11657|c0_g1	TR11657|c0_g1_i1	TR11657|c0_g1_i1|m.1051	COG4097	COG	oxidoreductase
TR11785|c0_g1	TR11785|c0_g1_i1	TR11785|c0_g1_i1|m.1058	COG2319	COG	repeat-containing protein
TR11817|c0_g1	TR11817|c0_g1_i1	NA	COG0515	COG	Serine Threonine protein kinase
TR11878|c0_g1	TR11878|c0_g1_i1	TR11878|c0_g1_i1|m.1065	COG2319	COG	repeat-containing protein
TR11923|c0_g1	TR11923|c0_g1_i1	TR11923|c0_g1_i1|m.1071	NOG27744	NOG	sorting nexin 5
TR11924|c0_g1	TR11924|c0_g1_i1	TR11924|c0_g1_i1|m.1072	COG0258	COG	Structure-specific nuclease with 5'-flap endonuclease and 5'-3' exonuclease activities involved in DNA replication and repair. During DNA replication, cleaves the 5'-overhanging flap structure that is generated by displacement synthesis when DNA polymerase encounters the 5'-end of a downstream Okazaki fragment. It enters the flap from the 5'-end and then tracks to cleave the flap base, leaving a …
TR11938|c0_g1	TR11938|c0_g1_i1	TR11938|c0_g1_i1|m.1075	COG0631	COG	Phosphatase
TR11940|c0_g1	TR11940|c0_g1_i1	NA	COG1226	COG	PotAssium voltage-gated channel
TR11959|c0_g1	TR11959|c0_g1_i1	TR11959|c0_g1_i1|m.1076	NOG85987	NOG	AMP_N
TR11963|c0_g1	TR11963|c0_g1_i1	NA	NOG145706	NOG	UBCc
TR11972|c0_g1	TR11972|c0_g1_i1	NA	COG5025	COG	forkhead box
TR12003|c0_g1	TR12003|c0_g1_i1	TR12003|c0_g1_i1|m.1085	COG0194	COG	Essential for recycling GMP and indirectly, cGMP (By similarity)
TR12039|c0_g1	TR12039|c0_g1_i1	NA	COG1100	COG	GTP-binding Protein
TR12094|c0_g1	TR12094|c0_g1_i1	NA	COG5245	COG	heavy chain
TR12189|c0_g1	TR12189|c0_g1_i1	TR12189|c0_g1_i1|m.1100	COG5022	COG	myosin heavy chain
TR12190|c0_g1	TR12190|c0_g1_i1	NA	NOG80810	NOG
TR12224|c0_g1	TR12224|c0_g1_i1	NA	COG0463	COG	Glycosyl transferase, family 2
TR12252|c0_g1	TR12252|c0_g1_i1	TR12252|c0_g1_i1|m.1109	COG5068	COG	Transcription factor
TR12321|c0_g1	TR12321|c0_g1_i1	NA	COG1226	COG	PotAssium voltage-gated channel
TR12338|c0_g1	TR12338|c0_g1_i1	NA	COG0515	COG	Serine Threonine protein kinase
TR12355|c0_g1	TR12355|c0_g1_i1	TR12355|c0_g1_i1|m.1114	COG5169	COG	Transcription factor
TR12383|c0_g1	TR12383|c0_g1_i1	TR12383|c0_g1_i1|m.1116	NOG72706	NOG	Caspase domain
TR12435|c0_g1	TR12435|c0_g1_i1	NA	NOG25860	NOG
TR12453|c0_g1	TR12453|c0_g1_i1	TR12453|c0_g1_i1|m.1127	COG2124	COG	Cytochrome p450
TR12455|c0_g1	TR12455|c0_g1_i1	TR12455|c0_g1_i1|m.1128	COG0515	COG	Serine Threonine protein kinase
TR12460|c0_g1	TR12460|c0_g1_i1	TR12460|c0_g1_i1|m.1129	COG0428	COG	zinc transporter
TR12476|c0_g1	TR12476|c0_g1_i1	TR12476|c0_g1_i1|m.1132	COG1131	COG	(ABC) transporter
TR12501|c0_g1	TR12501|c0_g1_i1	TR12501|c0_g1_i1|m.1140	NOG25860	NOG
TR12522|c0_g1	TR12522|c0_g1_i1	NA	COG0596	COG	Alpha beta hydrolase
TR12617|c0_g1	TR12617|c0_g1_i1	NA	COG5391	COG	sorting nexin
TR12687|c0_g1	TR12687|c0_g1_i1	TR12687|c0_g1_i1|m.1157	KOG3213	KOG	Chromosome 16 open reading frame 80
TR12695|c0_g1	TR12695|c0_g1_i1	NA	COG5245	COG	heavy chain
TR12763|c0_g1	TR12763|c0_g1_i1	NA	COG0515	COG	Serine Threonine protein kinase
TR12892|c0_g1	TR12892|c0_g1_i1	NA	COG5048	COG	Zinc finger protein
TR12936|c0_g1	TR12936|c0_g1_i1	NA	COG5169	COG	Transcription factor
TR12981|c0_g1	TR12981|c0_g1_i1	NA	NOG82628	NOG	Protein of unknown function (DUF2842)
TR12987|c0_g1	TR12987|c0_g1_i1	NA	COG0652	COG	PPIases accelerate the folding of proteins
TR13008|c0_g1	TR13008|c0_g1_i1	TR13008|c0_g1_i1|m.1174	COG1131	COG	(ABC) transporter
TR13010|c0_g1	TR13010|c0_g1_i1	NA	NOG46977	NOG	peptidase S8 and S53
TR13025|c0_g1	TR13025|c0_g1_i1	NA	COG0664	COG	transcriptional regulator, crp fnr family
TR13034|c0_g1	TR13034|c0_g1_i1	TR13034|c0_g1_i1|m.1177	NOG72503	NOG	DEK C terminal domain
TR13052|c0_g1	TR13052|c0_g1_i1	NA	COG0464	COG	Aaa atpase
TR13103|c0_g1	TR13103|c0_g1_i1	TR13103|c0_g1_i1|m.1185	NOG113919	NOG
TR13105|c0_g1	TR13105|c0_g1_i1	TR13105|c0_g1_i1|m.1187	COG0515	COG	Serine Threonine protein kinase
TR13105|c0_g2	TR13105|c0_g2_i1	TR13105|c0_g2_i1|m.1188	COG0515	COG	Serine Threonine protein kinase
TR13110|c0_g1	TR13110|c0_g1_i1	TR13110|c0_g1_i1|m.1190	NOG38862	NOG	caspase 9, apoptosis-related cysteine peptidase
TR13113|c0_g1	TR13113|c0_g1_i1	NA	NOG40918	NOG	Protein of unknown function (DUF2807)
TR13122|c0_g1	TR13122|c0_g1_i1	TR13122|c0_g1_i1|m.1191	NOG39960	NOG	N-acetylmuramoyl-L-alanine amidase
TR13139|c0_g1	TR13139|c0_g1_i1	TR13139|c0_g1_i1|m.1193	COG5391	COG	sorting nexin
TR13142|c0_g1	TR13142|c0_g1_i1	NA	COG0733	COG	Transporter
TR13212|c0_g1	TR13212|c0_g1_i1	NA	COG0515	COG	Serine Threonine protein kinase
TR13230|c0_g1	TR13230|c0_g1_i1	TR13230|c0_g1_i1|m.1205	NOG147558	NOG	Protein of unknown function (DUF1670)
TR13269|c0_g1	TR13269|c0_g1_i1	NA	NOG119359	NOG
TR13320|c0_g1	TR13320|c0_g1_i1	NA	COG0797	COG	rare lipoprotein A
TR13399|c0_g1	TR13399|c0_g1_i1	NA	COG2801	COG	Retrotransposon protein
TR13532|c0_g1	TR13532|c0_g1_i1	TR13532|c0_g1_i1|m.1215	COG4886	COG	leucine Rich Repeat
TR13541|c0_g1	TR13541|c0_g1_i1	TR13541|c0_g1_i1|m.1216	NOG80810	NOG
TR13550|c0_g1	TR13550|c0_g1_i1	TR13550|c0_g1_i1|m.1218	COG0515	COG	Serine Threonine protein kinase
TR13564|c0_g1	TR13564|c0_g1_i1	TR13564|c0_g1_i1|m.1220	NOG70913	NOG	UbiA prenyltransferase family
TR13629|c0_g1	TR13629|c0_g1_i1	TR13629|c0_g1_i1|m.1224	NOG149692	NOG
TR13636|c0_g1	TR13636|c0_g1_i1	NA	NOG145906	NOG
TR13657|c0_g1	TR13657|c0_g1_i1	TR13657|c0_g1_i1|m.1228	NOG149643	NOG	Protein of unknown function (DUF3074)
TR13668|c0_g1	TR13668|c0_g1_i1	TR13668|c0_g1_i1|m.1229	COG5651	COG	PPE family
TR13690|c0_g1	TR13690|c0_g1_i1	TR13690|c0_g1_i1|m.1233	COG5048	COG	Zinc finger protein
TR13750|c0_g1	TR13750|c0_g1_i1	NA	COG2304	COG	von Willebrand factor, type A
TR13762|c0_g1	TR13762|c0_g1_i1	NA	COG2723	COG	beta-glucosidase
TR13834|c0_g1	TR13834|c0_g1_i1	NA	COG1028	COG	short-chain dehydrogenase reductase
TR13840|c0_g1	TR13840|c0_g1_i1	NA	COG0631	COG	Phosphatase
TR13927|c0_g1	TR13927|c0_g1_i1	TR13927|c0_g1_i1|m.1253	COG5245	COG	heavy chain
TR13939|c0_g1	TR13939|c0_g1_i1	TR13939|c0_g1_i1|m.1258	NOG73527	NOG
TR13941|c0_g1	TR13941|c0_g1_i1	TR13941|c0_g1_i1|m.1260	NOG145903	NOG
TR13962|c0_g1	TR13962|c0_g1_i1	NA	COG0205	COG	phosphohexokinase
TR14007|c0_g1	TR14007|c0_g1_i1	NA	COG0653	COG	Part of the Sec protein translocase complex. Interacts with the SecYEG preprotein conducting channel. Has a central role in coupling the hydrolysis of ATP to the transfer of proteins into and across the cell membrane, serving
TR14057|c0_g1	TR14057|c0_g1_i1	TR14057|c0_g1_i1|m.1262	COG5245	COG	heavy chain
TR14068|c0_g1	TR14068|c0_g1_i1	NA	COG1226	COG	PotAssium voltage-gated channel
TR14071|c0_g1	TR14071|c0_g1_i1	NA	COG5422	COG	Rho guanine nucleotide exchange factor (GEF)
TR14093|c0_g1	TR14093|c0_g1_i1	NA	COG0666	COG	Ankyrin Repeat
TR14213|c0_g1	TR14213|c0_g1_i1	TR14213|c0_g1_i1|m.1275	KOG1075	KOG	Retrotransposon protein
TR14216|c0_g1	TR14216|c0_g1_i1	TR14216|c0_g1_i1|m.1276	NOG29727	NOG
TR14224|c0_g1	TR14224|c0_g1_i1	NA	COG5022	COG	myosin heavy chain
TR14230|c0_g1	TR14230|c0_g1_i1	TR14230|c0_g1_i1|m.1282	COG1226	COG	PotAssium voltage-gated channel
TR14231|c0_g1	TR14231|c0_g1_i1	TR14231|c0_g1_i1|m.1283	NOG136644	NOG
TR14233|c0_g1	TR14233|c0_g1_i1	TR14233|c0_g1_i1|m.1284	NOG115977	NOG
TR14297|c0_g1	TR14297|c0_g1_i1	NA	COG5245	COG	heavy chain
TR14322|c0_g1	TR14322|c0_g1_i1	NA	NOG119855	NOG	phospholipase carboxylesterase
TR14346|c0_g1	TR14346|c0_g1_i1	TR14346|c0_g1_i1|m.1291	COG5245	COG	heavy chain
TR14360|c0_g1	TR14360|c0_g1_i1	TR14360|c0_g1_i1|m.1292	NOG149615	NOG	ppe family
TR14367|c0_g1	TR14367|c0_g1_i1	TR14367|c0_g1_i1|m.1293	COG3119	COG	Sulfatase
TR14406|c0_g1	TR14406|c0_g1_i1	TR14406|c0_g1_i1|m.1299	COG1310	COG	Component of the eukaryotic translation initiation factor 3 (eIF-3) complex, which is involved in protein synthesis and, together with other initiation factors, stimulates binding of mRNA and methionyl-tRNAi to the 40S ribosome (By similarity)
TR14414|c0_g1	TR14414|c0_g1_i1	TR14414|c0_g1_i1|m.1300	NOG148422	NOG
TR14439|c0_g1	TR14439|c0_g1_i1	TR14439|c0_g1_i1|m.1303	COG1226	COG	PotAssium voltage-gated channel
TR14459|c0_g1	TR14459|c0_g1_i1	NA	COG5245	COG	heavy chain
TR14492|c0_g1	TR14492|c0_g1_i1	TR14492|c0_g1_i1|m.1306	COG0468	COG	Can catalyze the hydrolysis of ATP in the presence of single-stranded DNA, the ATP-dependent uptake of single-stranded DNA by duplex DNA, and the ATP-dependent hybridization of homologous single-stranded DNAs. It interacts with LexA causing its activation and leading to its autocatalytic cleavage (By similarity)
TR14512|c0_g1	TR14512|c0_g1_i1	TR14512|c0_g1_i1|m.1311	NOG83850	NOG
TR14544|c0_g1	TR14544|c0_g1_i1	TR14544|c0_g1_i1|m.1317	COG0666	COG	Ankyrin Repeat
TR14551|c0_g1	TR14551|c0_g1_i1	TR14551|c0_g1_i1|m.1321	NOG09022	NOG	GLE1 RNA export mediator homolog (yeast)
TR14562|c0_g1	TR14562|c0_g1_i1	NA	COG1524	COG	type i phosphodiesterase nucleotide pyrophosphatase
TR14621|c1_g1	TR14621|c1_g1_i1	TR14621|c1_g1_i1|m.1330	NOG27213	NOG	Dynamin family
TR14624|c0_g1	TR14624|c0_g1_i1	NA	COG1022	COG	Amp-dependent synthetase and ligase
TR14657|c0_g1	TR14657|c0_g1_i1	NA	COG0005	COG	The purine nucleoside phosphorylases catalyze the phosphorolytic breakdown of the N-glycosidic bond in the beta- (deoxy)ribonucleoside molecules, with the formation of the corresponding free purine bases and pentose-1-phosphate (By similarity)
TR14660|c0_g1	TR14660|c0_g1_i1	TR14660|c0_g1_i1|m.1339	COG0666	COG	Ankyrin Repeat
TR14670|c0_g1	TR14670|c0_g1_i1	TR14670|c0_g1_i1|m.1340	NOG46971	NOG
TR14678|c1_g1	TR14678|c1_g1_i1	NA	NOG44888	NOG	Lysine exporter protein (Lyse ygga)
TR14699|c0_g1	TR14699|c0_g1_i1	NA	COG0656	COG	reductase
TR14704|c0_g1	TR14704|c0_g1_i1	TR14704|c0_g1_i1|m.1344	COG5069	COG	Microtubule associated monoxygenase, calponin and LIM domain containing
TR14723|c0_g1	TR14723|c0_g1_i1	TR14723|c0_g1_i1|m.1346	NOG116768	NOG	YhhN-like protein
TR14728|c0_g1	TR14728|c0_g1_i1	TR14728|c0_g1_i1|m.1349	COG0515	COG	Serine Threonine protein kinase
TR14739|c0_g1	TR14739|c0_g1_i1	TR14739|c0_g1_i1|m.1351	COG5048	COG	Zinc finger protein
TR14864|c0_g1	TR14864|c0_g1_i1	NA	COG1131	COG	(ABC) transporter
TR14865|c0_g1	TR14865|c0_g1_i1	TR14865|c0_g1_i1|m.1366	COG0201	COG	The central subunit of the protein translocation channel SecYEG. Consists of two halves formed by TMs 1-5 and 6-10. These two domains form a lateral gate at the front which open onto the bilayer between TMs 2 and 7, and are clamped together by SecE at the back. The channel is closed by both a pore ring composed of hydrophobic SecY resides and a short helix (helix 2A) on the extracellular side of …
TR14938|c0_g1	TR14938|c0_g1_i1	TR14938|c0_g1_i1|m.1370	NOG46243	NOG	Cytochrome c biogenesis protein
TR14998|c0_g1	TR14998|c0_g1_i1	TR14998|c0_g1_i1|m.1372	COG5048	COG	Zinc finger protein
TR15012|c0_g1	TR15012|c0_g1_i1	TR15012|c0_g1_i1|m.1374	NOG42660	NOG	Major Facilitator
TR15016|c0_g1	TR15016|c0_g1_i1	NA	NOG43400	NOG	Protein of unknown function (DUF1676)
TR15054|c0_g1	TR15054|c0_g1_i1	NA	NOG71035	NOG	Activator of Hsp90 ATPase homolog 1-like protein
TR15063|c0_g1	TR15063|c0_g1_i1	TR15063|c0_g1_i1|m.1385	NOG148904	NOG
TR15068|c0_g1	TR15068|c0_g1_i1	TR15068|c0_g1_i1|m.1386	COG0477	COG	major facilitator Superfamily
TR15085|c0_g1	TR15085|c0_g1_i1	TR15085|c0_g1_i1|m.1388	NOG138016	NOG
TR15168|c0_g1	TR15168|c0_g1_i1	TR15168|c0_g1_i1|m.1394	COG5245	COG	heavy chain
TR15260|c0_g1	TR15260|c0_g1_i1	TR15260|c0_g1_i1|m.1408	COG5022	COG	myosin heavy chain
TR15341|c0_g1	TR15341|c0_g1_i1	NA	COG1226	COG	PotAssium voltage-gated channel
TR15359|c0_g1	TR15359|c0_g1_i1	TR15359|c0_g1_i1|m.1422	COG0507	COG	exodeoxyribonuclease v alpha
TR15532|c0_g1	TR15532|c0_g1_i1	TR15532|c0_g1_i1|m.1430	COG2211	COG	Transporter
TR15561|c0_g1	TR15561|c0_g1_i1	TR15561|c0_g1_i1|m.1431	COG5245	COG	heavy chain
TR15625|c0_g1	TR15625|c0_g1_i1	TR15625|c0_g1_i1|m.1437	COG0553	COG	helicase
TR15628|c0_g1	TR15628|c0_g1_i1	NA	COG5272	COG	Ribosomal protein
TR15663|c0_g1	TR15663|c0_g1_i1	TR15663|c0_g1_i1|m.1443	COG5038	COG	c2 domain protein
TR15696|c0_g1	TR15696|c0_g1_i1	NA	COG0004	COG	ammonium Transporter
TR15722|c0_g1	TR15722|c0_g1_i1	NA	NOG46977	NOG	peptidase S8 and S53
TR15742|c0_g1	TR15742|c0_g1_i1	TR15742|c0_g1_i1|m.1447	NOG71125	NOG
TR15746|c0_g1	TR15746|c0_g1_i1	NA	COG5059	COG	Kinesin family member
TR15815|c0_g1	TR15815|c0_g1_i1	NA	COG1524	COG	type i phosphodiesterase nucleotide pyrophosphatase
TR15914|c0_g1	TR15914|c0_g1_i1	TR15914|c0_g1_i1|m.1461	NOG25860	NOG
TR15946|c0_g1	TR15946|c0_g1_i1	NA	COG5059	COG	Kinesin family member
TR15957|c0_g1	TR15957|c0_g1_i1	NA	COG5245	COG	heavy chain
TR15973|c0_g1	TR15973|c0_g1_i1	TR15973|c0_g1_i1|m.1467	COG0507	COG	exodeoxyribonuclease v alpha
TR15984|c0_g1	TR15984|c0_g1_i1	TR15984|c0_g1_i1|m.1469	COG5086	COG	DNA replication complex GINS protein
TR15999|c0_g1	TR15999|c0_g1_i1	NA	COG1226	COG	PotAssium voltage-gated channel
TR16223|c0_g1	TR16223|c0_g1_i1	NA	COG5184	COG	regulator of chromosome condensation
TR16246|c0_g1	TR16246|c0_g1_i1	NA	NOG132254	NOG
TR16266|c0_g1	TR16266|c0_g1_i1	NA	NOG78806	NOG	Pyridine nucleotide-disulphide oxidoreductase
TR16267|c0_g1	TR16267|c0_g1_i1	TR16267|c0_g1_i1|m.1491	COG0194	COG	Essential for recycling GMP and indirectly, cGMP (By similarity)
TR16268|c0_g1	TR16268|c0_g1_i1	NA	NOG139094	NOG
TR16324|c0_g1	TR16324|c0_g1_i1	NA	COG5422	COG	Rho guanine nucleotide exchange factor (GEF)
TR16325|c0_g1	TR16325|c0_g1_i1	NA	COG1131	COG	(ABC) transporter
TR16425|c0_g1	TR16425|c0_g1_i1	NA	COG5640	COG	protease
TR16457|c0_g1	TR16457|c0_g1_i1	NA	COG0639	COG	serine threonine-protein phosphatase
TR16489|c0_g1	TR16489|c0_g1_i1	NA	NOG78939	NOG	transcriptional modulator of maze toxin, mazf
TR16496|c0_g1	TR16496|c0_g1_i1	NA	COG5640	COG	protease
TR16498|c1_g1	TR16498|c1_g1_i1	NA	COG5059	COG	Kinesin family member
TR16547|c0_g1	TR16547|c0_g1_i1	NA	COG0038	COG	chloride channel
TR16582|c0_g1	TR16582|c0_g1_i1	TR16582|c0_g1_i1|m.1518	COG5245	COG	heavy chain
TR16699|c0_g1	TR16699|c0_g1_i1	NA	COG0507	COG	exodeoxyribonuclease v alpha
TR16773|c0_g1	TR16773|c0_g1_i1	NA	COG5048	COG	Zinc finger protein
TR16828|c0_g1	TR16828|c0_g1_i1	TR16828|c0_g1_i1|m.1532	COG5025	COG	forkhead box
TR16860|c0_g1	TR16860|c0_g1_i1	TR16860|c0_g1_i1|m.1539	COG5074	COG	SYNtaxin
TR16862|c0_g1	TR16862|c0_g1_i1	NA	COG5059	COG	Kinesin family member
TR16869|c0_g1	TR16869|c0_g1_i1	TR16869|c0_g1_i1|m.1543	COG1215	COG	Glycosyl transferase, family 2
TR16891|c0_g1	TR16891|c0_g1_i1	NA	COG1226	COG	PotAssium voltage-gated channel
TR17018|c0_g1	TR17018|c0_g1_i1	TR17018|c0_g1_i1|m.1553	COG1643	COG	helicase
TR17048|c0_g1	TR17048|c0_g1_i1	TR17048|c0_g1_i1|m.1555	COG1226	COG	PotAssium voltage-gated channel
TR17122|c0_g1	TR17122|c0_g1_i1	NA	NOG122835	NOG	Fungal specific transcription factor domain
TR17177|c0_g1	TR17177|c0_g1_i1	TR17177|c0_g1_i1|m.1569	COG0004	COG	ammonium Transporter
TR17230|c0_g1	TR17230|c0_g1_i1	TR17230|c0_g1_i1|m.1576	COG2801	COG	Retrotransposon protein
TR17262|c0_g1	TR17262|c0_g1_i1	NA	COG0515	COG	Serine Threonine protein kinase
TR17319|c0_g1	TR17319|c0_g1_i1	NA	COG1131	COG	(ABC) transporter
TR17496|c0_g1	TR17496|c0_g1_i1	NA	NOG80810	NOG
TR17619|c0_g1	TR17619|c0_g1_i1	TR17619|c0_g1_i1|m.1596	NOG87981	NOG	Type VI secretion
TR17621|c0_g1	TR17621|c0_g1_i1	TR17621|c0_g1_i1|m.1597	COG5022	COG	myosin heavy chain
TR17650|c0_g1	TR17650|c0_g1_i1	NA	COG2423	COG	Ornithine Cyclodeaminase
TR17652|c0_g1	TR17652|c0_g1_i1	TR17652|c0_g1_i1|m.1601	COG1226	COG	PotAssium voltage-gated channel
TR17751|c0_g1	TR17751|c0_g1_i1	NA	COG5022	COG	myosin heavy chain
TR17767|c0_g1	TR17767|c0_g1_i1	TR17767|c0_g1_i1|m.1607	NOG148422	NOG
TR17790|c0_g1	TR17790|c0_g1_i1	NA	COG4886	COG	leucine Rich Repeat
TR17862|c0_g1	TR17862|c0_g1_i1	NA	COG0659	COG	sulfate transporter
TR17938|c0_g1	TR17938|c0_g1_i1	TR17938|c0_g1_i1|m.1625	COG3119	COG	Sulfatase
TR18017|c0_g1	TR18017|c0_g1_i1	TR18017|c0_g1_i1|m.1633	NOG149189	NOG
TR18021|c0_g1	TR18021|c0_g1_i1	NA	COG0733	COG	Transporter
TR18023|c0_g1	TR18023|c0_g1_i1	TR18023|c0_g1_i1|m.1635	COG0451	COG	Nad-dependent epimerase dehydratase
TR18042|c0_g1	TR18042|c0_g1_i1	TR18042|c0_g1_i1|m.1636	COG0515	COG	Serine Threonine protein kinase
TR18069|c0_g1	TR18069|c0_g1_i1	TR18069|c0_g1_i1|m.1647	COG0584	COG	glycerophosphoryl diester phosphodiesterase
TR18069|c0_g2	TR18069|c0_g2_i1	TR18069|c0_g2_i1|m.1648	COG0584	COG	glycerophosphoryl diester phosphodiesterase
TR18098|c0_g1	TR18098|c0_g1_i1	TR18098|c0_g1_i1|m.1656	NOG78939	NOG	transcriptional modulator of maze toxin, mazf
TR18101|c0_g1	TR18101|c0_g1_i1	NA	COG5576	COG	homeobox
TR18247|c0_g1	TR18247|c0_g1_i1	NA	COG5599	COG	protein tyrosine phosphatase
TR18249|c0_g1	TR18249|c0_g1_i1	TR18249|c0_g1_i1|m.1669	COG5069	COG	Microtubule associated monoxygenase, calponin and LIM domain containing
TR18250|c0_g1	TR18250|c0_g1_i1	NA	COG1226	COG	PotAssium voltage-gated channel
TR18266|c0_g1	TR18266|c0_g1_i1	TR18266|c0_g1_i1|m.1672	COG0530	COG	calcium exchanger
TR18270|c0_g1	TR18270|c0_g1_i1	TR18270|c0_g1_i1|m.1674	NOG40699	NOG
TR18423|c0_g1	TR18423|c0_g1_i1	TR18423|c0_g1_i1|m.1690	NOG40026	NOG	DNA topoisomerase, type IA, zn finger domain protein
TR18435|c0_g1	TR18435|c0_g1_i1	TR18435|c0_g1_i1|m.1691	COG0514	COG	atp-dependent dna helicase
TR18457|c0_g1	TR18457|c0_g1_i1	NA	COG2124	COG	Cytochrome p450
TR18482|c0_g1	TR18482|c0_g1_i1	TR18482|c0_g1_i1|m.1703	COG5540	COG	Finger protein
TR18482|c0_g2	TR18482|c0_g2_i1	TR18482|c0_g2_i1|m.1704	COG5540	COG	Finger protein
TR18515|c0_g1	TR18515|c0_g1_i1	NA	COG0515	COG	Serine Threonine protein kinase
TR18527|c0_g1	TR18527|c0_g1_i1	NA	COG5640	COG	protease
TR18539|c0_g1	TR18539|c0_g1_i1	NA	COG1131	COG	(ABC) transporter
TR18544|c0_g1	TR18544|c0_g1_i1	TR18544|c0_g1_i1|m.1713	NOG39995	NOG
TR18568|c0_g1	TR18568|c0_g1_i1	NA	COG5022	COG	myosin heavy chain
TR18745|c0_g1	TR18745|c0_g1_i1	TR18745|c0_g1_i1|m.1732	COG0468	COG	Can catalyze the hydrolysis of ATP in the presence of single-stranded DNA, the ATP-dependent uptake of single-stranded DNA by duplex DNA, and the ATP-dependent hybridization of homologous single-stranded DNAs. It interacts with LexA causing its activation and leading to its autocatalytic cleavage (By similarity)
TR18788|c0_g1	TR18788|c0_g1_i1	NA	COG1764	COG	Organic hydroperoxide resistance protein
TR18853|c0_g1	TR18853|c0_g1_i1	TR18853|c0_g1_i1|m.1737	COG0515	COG	Serine Threonine protein kinase
TR19024|c0_g1	TR19024|c0_g1_i1	NA	NOG86281	NOG
TR19135|c0_g1	TR19135|c0_g1_i1	NA	COG0515	COG	Serine Threonine protein kinase
TR19203|c0_g1	TR19203|c0_g1_i1	TR19203|c0_g1_i1|m.1759	COG0530	COG	calcium exchanger
TR19208|c0_g1	TR19208|c0_g1_i1	TR19208|c0_g1_i1|m.1761	COG0098	COG	Located at the back of the 30S subunit body where it stabilizes the conformation of the head with respect to the body (By similarity)
TR19244|c0_g1	TR19244|c0_g1_i1	TR19244|c0_g1_i1|m.1765	NOG44977	NOG
TR19340|c0_g1	TR19340|c0_g1_i1	NA	COG0596	COG	Alpha beta hydrolase
TR19357|c0_g1	TR19357|c0_g1_i1	TR19357|c0_g1_i1|m.1769	NOG148819	NOG
TR19403|c0_g1	TR19403|c0_g1_i1	TR19403|c0_g1_i1|m.1770	NOG42247	NOG
TR19461|c0_g1	TR19461|c0_g1_i1	NA	COG5245	COG	heavy chain
TR19497|c0_g1	TR19497|c0_g1_i1	NA	COG5026	COG	hexokinase
TR19632|c0_g1	TR19632|c0_g1_i1	NA	NOG124493	NOG
TR19681|c0_g1	TR19681|c0_g1_i1	NA	COG3186	COG	Phenylalanine 4-monooxygenase
TR19740|c0_g1	TR19740|c0_g1_i1	NA	COG1226	COG	PotAssium voltage-gated channel
TR19752|c0_g1	TR19752|c0_g1_i1	TR19752|c0_g1_i1|m.1803	NOG148207	NOG
TR19783|c0_g1	TR19783|c0_g1_i1	TR19783|c0_g1_i1|m.1810	COG5245	COG	heavy chain
TR19801|c0_g1	TR19801|c0_g1_i1	NA	COG5022	COG	myosin heavy chain
TR19804|c0_g1	TR19804|c0_g1_i1	TR19804|c0_g1_i1|m.1812	COG5245	COG	heavy chain
TR19826|c0_g1	TR19826|c0_g1_i1	NA	NOG129293	NOG	translocase of chloroplast 159, chloroplastic-like
TR19843|c0_g1	TR19843|c0_g1_i1	TR19843|c0_g1_i1|m.1817	COG1204	COG	helicase
TR19868|c0_g1	TR19868|c0_g1_i1	TR19868|c0_g1_i1|m.1818	COG0474	COG	P-type atpase
TR19925|c0_g1	TR19925|c0_g1_i1	TR19925|c0_g1_i1|m.1828	COG0258	COG	Structure-specific nuclease with 5'-flap endonuclease and 5'-3' exonuclease activities involved in DNA replication and repair. During DNA replication, cleaves the 5'-overhanging flap structure that is generated by displacement synthesis when DNA polymerase encounters the 5'-end of a downstream Okazaki fragment. It enters the flap from the 5'-end and then tracks to cleave the flap base, leaving a …
TR19933|c0_g1	TR19933|c0_g1_i1	TR19933|c0_g1_i1|m.1831	COG0515	COG	Serine Threonine protein kinase
TR19943|c0_g1	TR19943|c0_g1_i1	TR19943|c0_g1_i1|m.1833	COG5069	COG	Microtubule associated monoxygenase, calponin and LIM domain containing
TR19958|c0_g1	TR19958|c0_g1_i1	NA	COG5038	COG	c2 domain protein
TR19980|c0_g1	TR19980|c0_g1_i1	NA	COG1226	COG	PotAssium voltage-gated channel
TR20126|c0_g1	TR20126|c0_g1_i1	TR20126|c0_g1_i1|m.1848	NOG147814	NOG
TR20141|c0_g1	TR20141|c0_g1_i1	NA	NOG87503	NOG
TR20146|c0_g1	TR20146|c0_g1_i1	TR20146|c0_g1_i1|m.1854	COG0633	COG	Ferredoxin
TR20212|c0_g1	TR20212|c0_g1_i1	NA	COG5052	COG	receptor accessory protein
TR20255|c0_g1	TR20255|c0_g1_i1	TR20255|c0_g1_i1|m.1864	COG2114	COG	Guanylate Cyclase
TR20361|c0_g1	TR20361|c0_g1_i1	TR20361|c0_g1_i1|m.1869	COG5022	COG	myosin heavy chain
TR20387|c0_g1	TR20387|c0_g1_i1	TR20387|c0_g1_i1|m.1873	COG0515	COG	Serine Threonine protein kinase
TR20397|c0_g1	TR20397|c0_g1_i1	NA	COG3590	COG	endothelin-converting enzyme
TR20411|c0_g1	TR20411|c0_g1_i1	NA	NOG77606	NOG	Domain of unknown function (DU1801)
TR20436|c0_g1	TR20436|c0_g1_i1	TR20436|c0_g1_i1|m.1878	COG5048	COG	Zinc finger protein
TR20498|c0_g1	TR20498|c0_g1_i1	NA	NOG81568	NOG	allergen v5 tpx-1
TR20510|c0_g1	TR20510|c0_g1_i1	TR20510|c0_g1_i1|m.1883	COG5253	COG	phosphatidylinositol-4-phosphate 5-kinase
TR20511|c0_g1	TR20511|c0_g1_i1	NA	COG0194	COG	Essential for recycling GMP and indirectly, cGMP (By similarity)
TR20551|c0_g1	TR20551|c0_g1_i1	NA	NOG46413	NOG	ABC transporter (Permease
TR20563|c0_g1	TR20563|c0_g1_i1	NA	COG0446	COG	pyridine nucleotide-disulfide oxidoreductase
TR20583|c0_g1	TR20583|c0_g1_i1	NA	NOG146886	NOG
TR20621|c0_g1	TR20621|c0_g1_i1	NA	COG0670	COG	Membrane
TR20647|c0_g1	TR20647|c0_g1_i1	TR20647|c0_g1_i1|m.1890	COG0436	COG	aminotransferase
TR20684|c0_g1	TR20684|c0_g1_i1	TR20684|c0_g1_i1|m.1892	COG0470	COG	DNA polymerase III subunit delta'
TR20694|c0_g1	TR20694|c0_g1_i1	TR20694|c0_g1_i1|m.1894	NOG147883	NOG
TR20755|c0_g1	TR20755|c0_g1_i1	NA	COG0664	COG	transcriptional regulator, crp fnr family
TR20837|c0_g1	TR20837|c0_g1_i1	NA	COG0090	COG	One of the primary rRNA binding proteins. Required for association of the 30S and 50S subunits to form the 70S ribosome, for tRNA binding and peptide bond formation. It has been suggested to have peptidyltransferase activity
TR20893|c0_g1	TR20893|c0_g1_i1	TR20893|c0_g1_i1|m.1903	NOG77058	NOG	Ribosome biogenesis regulatory protein (RRS1)
TR20905|c0_g1	TR20905|c0_g1_i1	TR20905|c0_g1_i1|m.1904	NOG139094	NOG
TR20907|c0_g1	TR20907|c0_g1_i1	NA	COG1131	COG	(ABC) transporter
TR20915|c0_g1	TR20915|c0_g1_i1	TR20915|c0_g1_i1|m.1906	NOG79754	NOG
TR20947|c0_g1	TR20947|c0_g1_i1	TR20947|c0_g1_i1|m.1909	COG1028	COG	short-chain dehydrogenase reductase
TR20950|c0_g1	TR20950|c0_g1_i1	TR20950|c0_g1_i1|m.1911	COG0464	COG	Aaa atpase
TR20987|c0_g1	TR20987|c0_g1_i1	NA	COG0457	COG	repeat-containing protein
TR21049|c0_g1	TR21049|c0_g1_i1	NA	COG0659	COG	sulfate transporter
TR21066|c0_g1	TR21066|c0_g1_i1	NA	COG0515	COG	Serine Threonine protein kinase
TR21077|c0_g1	TR21077|c0_g1_i1	NA	COG1078	COG	Metal Dependent Phosphohydrolase
TR21086|c0_g1	TR21086|c0_g1_i1	TR21086|c0_g1_i1|m.1918	NOG43024	NOG
TR21089|c0_g1	TR21089|c0_g1_i1	NA	COG4886	COG	leucine Rich Repeat
TR21110|c0_g1	TR21110|c0_g1_i1	TR21110|c0_g1_i1|m.1921	NOG145388	NOG
TR21118|c0_g1	TR21118|c0_g1_i1	NA	NOG41134	NOG	Aspartate beta-hydroxylase domain containing 2
TR21200|c0_g1	TR21200|c0_g1_i1	NA	COG5422	COG	Rho guanine nucleotide exchange factor (GEF)
TR21207|c0_g1	TR21207|c0_g1_i1	TR21207|c0_g1_i1|m.1925	COG2801	COG	Retrotransposon protein
TR21220|c0_g1	TR21220|c0_g1_i1	NA	COG5576	COG	homeobox
TR21245|c0_g1	TR21245|c0_g1_i1	TR21245|c0_g1_i1|m.1929	COG1131	COG	(ABC) transporter
TR21328|c0_g1	TR21328|c0_g1_i1	NA	COG5048	COG	Zinc finger protein
TR21369|c0_g1	TR21369|c0_g1_i1	TR21369|c0_g1_i1|m.1934	COG5347	COG	ankyrin repeat and PH
TR21493|c0_g1	TR21493|c0_g1_i1	NA	COG0666	COG	Ankyrin Repeat
TR21558|c0_g1	TR21558|c0_g1_i1	NA	NOG145389	NOG	RHO protein GDP dissociation inhibitor
TR21565|c0_g1	TR21565|c0_g1_i1	NA	NOG47858	NOG	Velvet factor
TR21594|c0_g1	TR21594|c0_g1_i1	NA	COG5126	COG	myosin light chain
TR21605|c0_g1	TR21605|c0_g1_i1	NA	NOG118788	NOG
TR21648|c0_g1	TR21648|c0_g1_i1	NA	NOG148171	NOG	Pfam:DUF2078
TR21675|c0_g1	TR21675|c0_g1_i1	NA	COG5640	COG	protease
TR21706|c0_g1	TR21706|c0_g1_i1	TR21706|c0_g1_i1|m.1950	NOG145397	NOG
TR21714|c0_g1	TR21714|c0_g1_i1	TR21714|c0_g1_i1|m.1954	NOG81906	NOG	Transcriptional regulator (TetR family protein)
TR21724|c0_g1	TR21724|c0_g1_i1	NA	COG4886	COG	leucine Rich Repeat
TR21726|c0_g1	TR21726|c0_g1_i1	NA	COG0553	COG	helicase
TR21736|c0_g1	TR21736|c0_g1_i1	TR21736|c0_g1_i1|m.1956	COG0666	COG	Ankyrin Repeat
TR21769|c0_g1	TR21769|c0_g1_i1	NA	COG0671	COG	PHOsphatase
TR21773|c0_g1	TR21773|c0_g1_i1	NA	NOG45135	NOG
TR21778|c0_g1	TR21778|c0_g1_i1	TR21778|c0_g1_i1|m.1959	COG2940	COG	Histone-lysine N-methyltransferase
TR21793|c0_g1	TR21793|c0_g1_i1	TR21793|c0_g1_i1|m.1960	NOG44674	NOG	Required for normal levels of the cell wall 1,6-beta- glucan. Involved in a protein folding machinery chaperoning proteins acting in various physiological processes including cell wall synthesis and lysis of autophagic bodies (By similarity)
TR21800|c0_g1	TR21800|c0_g1_i1	TR21800|c0_g1_i1|m.1964	NOG145214	NOG
TR21804|c0_g1	TR21804|c0_g1_i1	TR21804|c0_g1_i1|m.1965	NOG25860	NOG
TR21817|c0_g1	TR21817|c0_g1_i1	TR21817|c0_g1_i1|m.1969	NOG77606	NOG	Domain of unknown function (DU1801)
TR21819|c0_g1	TR21819|c0_g1_i1	TR21819|c0_g1_i1|m.1970	COG0664	COG	transcriptional regulator, crp fnr family
TR21881|c0_g1	TR21881|c0_g1_i1	NA	NOG44820	NOG	Protein of unknown function (DUF2002)
TR21995|c0_g1	TR21995|c0_g1_i1	TR21995|c0_g1_i1|m.1981	NOG41216	NOG	group 1 glycosyl transferase
TR22028|c0_g1	TR22028|c0_g1_i1	NA	NOG44090	NOG	Secreted protein
TR22057|c0_g1	TR22057|c0_g1_i1	TR22057|c0_g1_i1|m.1987	COG1226	COG	PotAssium voltage-gated channel
TR22108|c0_g1	TR22108|c0_g1_i1	TR22108|c0_g1_i1|m.1993	NOG146267	NOG
TR22146|c0_g1	TR22146|c0_g1_i1	TR22146|c0_g1_i1|m.1997	NOG130479	NOG	lysophosphatidic acid receptor 2
TR22152|c0_g1	TR22152|c0_g1_i1	NA	COG5245	COG	heavy chain
TR22175|c0_g1	TR22175|c0_g1_i1	TR22175|c0_g1_i1|m.1999	COG5022	COG	myosin heavy chain
TR22176|c0_g1	TR22176|c0_g1_i1	NA	NOG124493	NOG
TR22199|c0_g1	TR22199|c0_g1_i1	NA	COG0515	COG	Serine Threonine protein kinase
TR22204|c0_g1	TR22204|c0_g1_i1	NA	NOG25900	NOG	Peptidase, S41
TR22234|c0_g1	TR22234|c0_g1_i1	NA	NOG151024	NOG
TR22239|c0_g1	TR22239|c0_g1_i1	TR22239|c0_g1_i1|m.2007	COG5048	COG	Zinc finger protein
TR22429|c0_g1	TR22429|c0_g1_i1	NA	NOG124493	NOG
TR22460|c0_g1	TR22460|c0_g1_i1	NA	NOG137666	NOG
TR22475|c0_g1	TR22475|c0_g1_i1	NA	COG0515	COG	Serine Threonine protein kinase
TR22558|c0_g1	TR22558|c0_g1_i1	TR22558|c0_g1_i1|m.2022	COG5245	COG	heavy chain
TR22592|c0_g1	TR22592|c0_g1_i1	TR22592|c0_g1_i1|m.2031	COG0192	COG	Catalyzes the formation of S-adenosylmethionine from methionine and ATP
TR22603|c0_g1	TR22603|c0_g1_i1	TR22603|c0_g1_i1|m.2034	NOG128309	NOG
TR22622|c0_g1	TR22622|c0_g1_i1	TR22622|c0_g1_i1|m.2037	COG0464	COG	Aaa atpase
TR22647|c0_g1	TR22647|c0_g1_i1	NA	COG1112	COG	Helicase
TR22723|c0_g1	TR22723|c0_g1_i1	NA	COG0666	COG	Ankyrin Repeat
TR22757|c0_g1	TR22757|c0_g1_i1	TR22757|c0_g1_i1|m.2044	COG1132	COG	(ABC) transporter
TR22780|c0_g1	TR22780|c0_g1_i1	TR22780|c0_g1_i1|m.2048	COG2866	COG	carboxy-peptidase
TR22780|c0_g1	TR22780|c0_g1_i1	TR22780|c0_g1_i1|m.2049	COG2866	COG	carboxy-peptidase
TR22874|c0_g1	TR22874|c0_g1_i1	NA	NOG42984	NOG
TR22902|c0_g1	TR22902|c0_g1_i1	NA	COG5411	COG	inositol
TR22903|c0_g1	TR22903|c0_g1_i1	NA	COG0405	COG	Gamma-glutamyltranspeptidase (EC 2.3.2.2)
TR22919|c0_g1	TR22919|c0_g1_i1	TR22919|c0_g1_i1|m.2063	NOG70503	NOG	HNH endonuclease
TR23026|c0_g1	TR23026|c0_g1_i1	NA	COG4886	COG	leucine Rich Repeat
TR23039|c0_g1	TR23039|c0_g1_i1	NA	COG1078	COG	Metal Dependent Phosphohydrolase
TR23049|c0_g1	TR23049|c0_g1_i1	NA	COG5059	COG	Kinesin family member
TR23067|c0_g1	TR23067|c0_g1_i1	TR23067|c0_g1_i1|m.2072	NOG149692	NOG
TR23071|c0_g1	TR23071|c0_g1_i1	TR23071|c0_g1_i1|m.2073	NOG83863	NOG	Transcriptional regulator
TR23099|c0_g1	TR23099|c0_g1_i1	NA	COG2319	COG	repeat-containing protein
TR23110|c0_g1	TR23110|c0_g1_i1	TR23110|c0_g1_i1|m.2074	COG5245	COG	heavy chain
TR23185|c0_g1	TR23185|c0_g1_i1	NA	COG1131	COG	(ABC) transporter
TR23242|c0_g1	TR23242|c0_g1_i1	TR23242|c0_g1_i1|m.2086	NOG72837	NOG	phosphatase 2C
TR23294|c0_g1	TR23294|c0_g1_i1	NA	COG5048	COG	Zinc finger protein
TR23393|c0_g1	TR23393|c0_g1_i1	NA	NOG41180	NOG	PaREP8 domain containing
TR23413|c0_g1	TR23413|c0_g1_i1	NA	COG1100	COG	GTP-binding Protein
TR23533|c0_g1	TR23533|c0_g1_i1	TR23533|c0_g1_i1|m.2107	COG0666	COG	Ankyrin Repeat
TR23550|c0_g1	TR23550|c0_g1_i1	NA	NOG70788	NOG
TR23584|c0_g1	TR23584|c0_g1_i1	TR23584|c0_g1_i1|m.2111	NOG39137	NOG
TR23589|c0_g1	TR23589|c0_g1_i1	NA	COG0515	COG	Serine Threonine protein kinase
TR23601|c0_g1	TR23601|c0_g1_i1	TR23601|c0_g1_i1|m.2112	COG5371	COG	Ectonucleoside triphosphate diphosphohydrolase
TR23630|c0_g1	TR23630|c0_g1_i1	NA	COG5025	COG	forkhead box
TR23733|c0_g1	TR23733|c0_g1_i1	TR23733|c0_g1_i1|m.2117	COG2319	COG	repeat-containing protein
TR23776|c0_g1	TR23776|c0_g1_i1	NA	COG0515	COG	Serine Threonine protein kinase
TR23806|c0_g1	TR23806|c0_g1_i1	NA	NOG73554	NOG
TR23841|c0_g1	TR23841|c0_g1_i1	TR23841|c0_g1_i1|m.2137	COG5069	COG	Microtubule associated monoxygenase, calponin and LIM domain containing
TR23867|c0_g1	TR23867|c0_g1_i1	TR23867|c0_g1_i1|m.2138	COG2940	COG	Histone-lysine N-methyltransferase
TR23915|c0_g1	TR23915|c0_g1_i1	NA	NOG40074	NOG	EpsI family
TR23996|c0_g1	TR23996|c0_g1_i1	NA	COG5640	COG	protease
TR24007|c0_g1	TR24007|c0_g1_i1	TR24007|c0_g1_i1|m.2144	NOG45663	NOG
TR24034|c0_g1	TR24034|c0_g1_i1	NA	NOG151076	NOG
TR24141|c0_g1	TR24141|c0_g1_i1	NA	COG0515	COG	Serine Threonine protein kinase
TR24172|c0_g1	TR24172|c0_g1_i1	TR24172|c0_g1_i1|m.2154	COG0733	COG	Transporter
TR24183|c0_g1	TR24183|c0_g1_i1	TR24183|c0_g1_i1|m.2155	NOG78939	NOG	transcriptional modulator of maze toxin, mazf
TR24395|c0_g1	TR24395|c0_g1_i1	TR24395|c0_g1_i1|m.2166	COG5265	COG	ABC transporter
TR24424|c0_g1	TR24424|c0_g1_i1	TR24424|c0_g1_i1|m.2169	COG0076	COG	decarboxylase
TR24469|c0_g1	TR24469|c0_g1_i1	NA	COG0582	COG	Integrase
TR24479|c0_g1	TR24479|c0_g1_i1	TR24479|c0_g1_i1|m.2173	NOG145903	NOG
TR24482|c0_g1	TR24482|c0_g1_i1	NA	COG3670	COG	dioxygenase
TR24562|c0_g1	TR24562|c0_g1_i1	NA	NOG44977	NOG
TR24582|c0_g1	TR24582|c0_g1_i1	TR24582|c0_g1_i1|m.2176	COG0666	COG	Ankyrin Repeat
TR24585|c0_g1	TR24585|c0_g1_i1	NA	NOG42588	NOG	rna polymerase
TR24632|c0_g1	TR24632|c0_g1_i1	NA	COG5059	COG	Kinesin family member
TR24689|c0_g1	TR24689|c0_g1_i1	TR24689|c0_g1_i1|m.2184	COG3145	COG	Alkylated DNA repair protein
TR24689|c0_g2	TR24689|c0_g2_i1	TR24689|c0_g2_i1|m.2185	COG3145	COG	Alkylated DNA repair protein
TR24732|c0_g1	TR24732|c0_g1_i1	TR24732|c0_g1_i1|m.2186	COG0532	COG	One of the essential components for the initiation of protein synthesis. Protects formylmethionyl-tRNA from spontaneous hydrolysis and promotes its binding to the 30S ribosomal subunits. Also involved in the hydrolysis of GTP during the formation of the 70S ribosomal complex (By similarity)
TR24737|c0_g1	TR24737|c0_g1_i1	TR24737|c0_g1_i1|m.2188	NOG68898	NOG
TR24781|c0_g1	TR24781|c0_g1_i1	TR24781|c0_g1_i1|m.2192	COG0733	COG	Transporter
TR24954|c0_g1	TR24954|c0_g1_i1	NA	COG2801	COG	Retrotransposon protein
TR24965|c0_g1	TR24965|c0_g1_i1	NA	NOG44977	NOG
TR24994|c0_g1	TR24994|c0_g1_i1	NA	COG1100	COG	GTP-binding Protein
TR25011|c0_g1	TR25011|c0_g1_i1	NA	COG0733	COG	Transporter
TR25016|c0_g1	TR25016|c0_g1_i1	NA	NOG70127	NOG
TR25024|c0_g1	TR25024|c0_g1_i1	TR25024|c0_g1_i1|m.2206	COG0664	COG	transcriptional regulator, crp fnr family
TR25031|c0_g1	TR25031|c0_g1_i1	TR25031|c0_g1_i1|m.2207	COG5059	COG	Kinesin family member
TR25049|c0_g1	TR25049|c0_g1_i1	TR25049|c0_g1_i1|m.2210	COG1515	COG	Selectively cleaves double-stranded DNA at the second phosphodiester bond 3' to a deoxyinosine leaving behind the intact lesion on the nicked DNA. Acts in DNA repair (By similarity)
TR25066|c0_g1	TR25066|c0_g1_i1	TR25066|c0_g1_i1|m.2213	NOG149692	NOG
TR25082|c0_g1	TR25082|c0_g1_i1	NA	COG4886	COG	leucine Rich Repeat
TR25140|c0_g1	TR25140|c0_g1_i1	NA	NOG43897	NOG
TR25151|c0_g1	TR25151|c0_g1_i1	TR25151|c0_g1_i1|m.2218	COG0480	COG	Catalyzes the GTP-dependent ribosomal translocation step during translation elongation. During this step, the ribosome changes from the pre-translocational (PRE) to the post- translocational (POST) state as the newly formed A-site-bound peptidyl-tRNA and P-site-bound deacylated tRNA move to the P and E sites, respectively. Catalyzes the coordinated movement of the two tRNA molecules, the mRNA and…
TR25152|c0_g1	TR25152|c0_g1_i1	TR25152|c0_g1_i1|m.2219	NOG78493	NOG
TR25155|c0_g1	TR25155|c0_g1_i1	NA	NOG147558	NOG	Protein of unknown function (DUF1670)
TR25165|c0_g1	TR25165|c0_g1_i1	TR25165|c0_g1_i1|m.2220	COG0415	COG	deoxyribo-dipyrimidine photolyase
TR25190|c0_g1	TR25190|c0_g1_i1	TR25190|c0_g1_i1|m.2227	NOG45810	NOG
TR25208|c0_g1	TR25208|c0_g1_i1	NA	COG2319	COG	repeat-containing protein
TR25249|c0_g1	TR25249|c0_g1_i1	TR25249|c0_g1_i1|m.2243	COG3119	COG	Sulfatase
TR25288|c0_g1	TR25288|c0_g1_i1	TR25288|c0_g1_i1|m.2253	NOG47521	NOG	Fibronectin type iii domain protein
TR25293|c0_g1	TR25293|c0_g1_i1	TR25293|c0_g1_i1|m.2254	COG1131	COG	(ABC) transporter
TR25305|c0_g1	TR25305|c0_g1_i1	NA	COG1132	COG	(ABC) transporter
TR25305|c0_g2	TR25305|c0_g2_i1	NA	COG1132	COG	(ABC) transporter
TR25307|c0_g1	TR25307|c0_g1_i1	NA	COG2940	COG	Histone-lysine N-methyltransferase
TR25312|c0_g1	TR25312|c0_g1_i1	TR25312|c0_g1_i1|m.2255	COG5048	COG	Zinc finger protein
TR25359|c0_g1	TR25359|c0_g1_i1	TR25359|c0_g1_i1|m.2264	COG0480	COG	Catalyzes the GTP-dependent ribosomal translocation step during translation elongation. During this step, the ribosome changes from the pre-translocational (PRE) to the post- translocational (POST) state as the newly formed A-site-bound peptidyl-tRNA and P-site-bound deacylated tRNA move to the P and E sites, respectively. Catalyzes the coordinated movement of the two tRNA molecules, the mRNA and…
TR25382|c0_g1	TR25382|c0_g1_i1	NA	COG1038	COG	Catalyzes a 2-step reaction, involving the ATP-dependent carboxylation of the covalently attached biotin in the first step and the transfer of the carboxyl group to pyruvate in the second (By similarity)
TR25458|c0_g1	TR25458|c0_g1_i1	NA	NOG83484	NOG	SCO1 SenC
TR25496|c0_g1	TR25496|c0_g1_i1	NA	NOG40678	NOG	profilin 2
TR25506|c0_g1	TR25506|c0_g1_i1	NA	COG2319	COG	repeat-containing protein
TR25597|c0_g1	TR25597|c0_g1_i1	TR25597|c0_g1_i1|m.2283	COG1078	COG	Metal Dependent Phosphohydrolase
TR25786|c0_g1	TR25786|c0_g1_i1	TR25786|c0_g1_i1|m.2296	NOG86281	NOG
TR25796|c0_g1	TR25796|c0_g1_i1	TR25796|c0_g1_i1|m.2298	COG0652	COG	PPIases accelerate the folding of proteins
TR25869|c0_g1	TR25869|c0_g1_i1	TR25869|c0_g1_i1|m.2305	COG1226	COG	PotAssium voltage-gated channel
TR25884|c0_g1	TR25884|c0_g1_i1	NA	NOG45135	NOG
TR25895|c0_g1	TR25895|c0_g1_i1	TR25895|c0_g1_i1|m.2308	COG2986	COG	histidine ammonia-lyase
TR26024|c0_g1	TR26024|c0_g1_i1	TR26024|c0_g1_i1|m.2313	COG5059	COG	Kinesin family member
TR26044|c0_g1	TR26044|c0_g1_i1	TR26044|c0_g1_i1|m.2315	COG5245	COG	heavy chain
TR26084|c0_g1	TR26084|c0_g1_i1	TR26084|c0_g1_i1|m.2318	NOG139824	NOG
TR26084|c0_g1	TR26084|c0_g1_i2	TR26084|c0_g1_i2|m.2319	NOG139824	NOG
TR26084|c0_g1	TR26084|c0_g1_i3	TR26084|c0_g1_i3|m.2320	NOG139824	NOG
TR26084|c0_g1	TR26084|c0_g1_i4	TR26084|c0_g1_i4|m.2321	NOG139824	NOG
TR26101|c1_g1	TR26101|c1_g1_i1	TR26101|c1_g1_i1|m.2328	NOG76255	NOG
TR26112|c0_g1	TR26112|c0_g1_i1	TR26112|c0_g1_i1|m.2330	COG1467	COG	DNA primase is the polymerase that synthesizes small RNA primers for the Okazaki fragments on both template strands at replication forks during chromosomal DNA synthesis (By similarity)
TR26112|c0_g2	TR26112|c0_g2_i1	TR26112|c0_g2_i1|m.2331	COG1467	COG	DNA primase is the polymerase that synthesizes small RNA primers for the Okazaki fragments on both template strands at replication forks during chromosomal DNA synthesis (By similarity)
TR26116|c0_g1	TR26116|c0_g1_i1	TR26116|c0_g1_i1|m.2333	COG0580	COG	Channel that permits osmotically driven movement of water in both directions. It is involved in the osmoregulation and in the maintenance of cell turgor during volume expansion in rapidly growing cells. It mediates rapid entry or exit of water in response to abrupt changes in osmolarity (By similarity)
TR26116|c0_g1	TR26116|c0_g1_i2	TR26116|c0_g1_i2|m.2334	COG0580	COG	Channel that permits osmotically driven movement of water in both directions. It is involved in the osmoregulation and in the maintenance of cell turgor during volume expansion in rapidly growing cells. It mediates rapid entry or exit of water in response to abrupt changes in osmolarity (By similarity)
TR26119|c0_g1	TR26119|c0_g1_i1	TR26119|c0_g1_i1|m.2336	NOG41127	NOG	Zinc finger protein 346
TR26119|c0_g2	TR26119|c0_g2_i1	TR26119|c0_g2_i1|m.2337	NOG41127	NOG	Zinc finger protein 346
TR26124|c0_g1	TR26124|c0_g1_i1	TR26124|c0_g1_i1|m.2338	COG1226	COG	PotAssium voltage-gated channel
TR26143|c0_g1	TR26143|c0_g1_i1	TR26143|c0_g1_i1|m.2349	COG0200	COG	Binds to the 23S rRNA (By similarity)
TR26143|c0_g2	TR26143|c0_g2_i1	TR26143|c0_g2_i1|m.2350	COG0200	COG	Binds to the 23S rRNA (By similarity)
TR26143|c0_g3	TR26143|c0_g3_i1	NA	COG0200	COG	Binds to the 23S rRNA (By similarity)
TR26150|c0_g1	TR26150|c0_g1_i1	TR26150|c0_g1_i1|m.2353	COG0457	COG	repeat-containing protein
TR26154|c0_g1	TR26154|c0_g1_i1	TR26154|c0_g1_i1|m.2355	COG0345	COG	pyrroline-5-carboxylate reductase
TR26156|c0_g1	TR26156|c0_g1_i1	TR26156|c0_g1_i1|m.2356	COG4870	COG	cysteine
TR26166|c0_g1	TR26166|c0_g1_i1	TR26166|c0_g1_i1|m.2358	COG0429	COG	Alpha beta hydrolase
TR26170|c0_g1	TR26170|c0_g1_i1	NA	COG1484	COG	IstB domain protein ATP-binding protein
TR26194|c0_g1	TR26194|c0_g1_i1	TR26194|c0_g1_i1|m.2362	COG1520	COG	Part of the outer membrane protein assembly complex, which is involved in assembly and insertion of beta-barrel proteins into the outer membrane (By similarity)
TR26229|c0_g1	TR26229|c0_g1_i1	NA	COG5069	COG	Microtubule associated monoxygenase, calponin and LIM domain containing
TR26243|c0_g1	TR26243|c0_g1_i1	NA	NOG148904	NOG
TR26251|c0_g1	TR26251|c0_g1_i1	NA	COG1301	COG	sodium dicarboxylate symporter
TR26252|c0_g1	TR26252|c0_g1_i1	TR26252|c0_g1_i1|m.2374	COG1022	COG	Amp-dependent synthetase and ligase
TR26259|c0_g1	TR26259|c0_g1_i1	NA	COG1233	COG	phytoene
TR26281|c0_g1	TR26281|c0_g1_i1	TR26281|c0_g1_i1|m.2380	COG0474	COG	P-type atpase
TR26282|c0_g1	TR26282|c0_g1_i1	TR26282|c0_g1_i1|m.2381	NOG48141	NOG	response regulator
TR26347|c0_g1	TR26347|c0_g1_i1	NA	NOG79822	NOG
TR26407|c0_g1	TR26407|c0_g1_i1	TR26407|c0_g1_i1|m.2397	COG1038	COG	Catalyzes a 2-step reaction, involving the ATP-dependent carboxylation of the covalently attached biotin in the first step and the transfer of the carboxyl group to pyruvate in the second (By similarity)
TR26427|c0_g1	TR26427|c0_g1_i1	NA	COG1304	COG	Catalyzes the 1,3-allylic rearrangement of the homoallylic substrate isopentenyl (IPP) to its allylic isomer, dimethylallyl diphosphate (DMAPP) (By similarity)
TR26483|c0_g1	TR26483|c0_g1_i1	NA	NOG71035	NOG	Activator of Hsp90 ATPase homolog 1-like protein
TR26489|c0_g1	TR26489|c0_g1_i1	TR26489|c0_g1_i1|m.2402	COG0308	COG	aminopeptidase
TR26510|c0_g1	TR26510|c0_g1_i1	TR26510|c0_g1_i1|m.2406	COG5277	COG	actin-related protein
TR26573|c0_g1	TR26573|c0_g1_i1	TR26573|c0_g1_i1|m.2416	COG5347	COG	ankyrin repeat and PH
TR26573|c0_g1	TR26573|c0_g1_i2	NA	COG5347	COG	ankyrin repeat and PH
TR26573|c0_g1	TR26573|c0_g1_i3	TR26573|c0_g1_i3|m.2417	COG5347	COG	ankyrin repeat and PH
TR26573|c0_g1	TR26573|c0_g1_i5	TR26573|c0_g1_i5|m.2419	COG5347	COG	ankyrin repeat and PH
TR26574|c0_g1	TR26574|c0_g1_i1	TR26574|c0_g1_i1|m.2421	COG5048	COG	Zinc finger protein
TR26574|c0_g1	TR26574|c0_g1_i2	TR26574|c0_g1_i2|m.2424	COG5048	COG	Zinc finger protein
TR26574|c0_g1	TR26574|c0_g1_i3	NA	COG5048	COG	Zinc finger protein
TR26575|c0_g1	TR26575|c0_g1_i1	TR26575|c0_g1_i1|m.2427	COG5250	COG	polymerase (RNA) II (DNA directed) polypeptide D
TR26576|c0_g1	TR26576|c0_g1_i1	TR26576|c0_g1_i1|m.2428	COG1287	COG	Oligosaccharyl transferase, STT3 subunit
TR26576|c0_g1	TR26576|c0_g1_i2	TR26576|c0_g1_i2|m.2431	COG1287	COG	Oligosaccharyl transferase, STT3 subunit
TR26576|c0_g2	TR26576|c0_g2_i1	TR26576|c0_g2_i1|m.2433	COG1287	COG	Oligosaccharyl transferase, STT3 subunit
TR26584|c1_g1	TR26584|c1_g1_i1	TR26584|c1_g1_i1|m.2459	COG0381	COG	UDP-N-acetylglucosamine 2-epimerase
TR26584|c1_g1	TR26584|c1_g1_i2	TR26584|c1_g1_i2|m.2460	COG0381	COG	UDP-N-acetylglucosamine 2-epimerase
TR26584|c1_g1	TR26584|c1_g1_i3	TR26584|c1_g1_i3|m.2461	COG0381	COG	UDP-N-acetylglucosamine 2-epimerase
TR26584|c1_g1	TR26584|c1_g1_i4	TR26584|c1_g1_i4|m.2462	COG0381	COG	UDP-N-acetylglucosamine 2-epimerase
TR26584|c1_g1	TR26584|c1_g1_i5	TR26584|c1_g1_i5|m.2463	COG0381	COG	UDP-N-acetylglucosamine 2-epimerase
TR26585|c1_g1	TR26585|c1_g1_i1	TR26585|c1_g1_i1|m.2464	COG0115	COG	brancheD-chain amino acid aminotransferase
TR26585|c1_g1	TR26585|c1_g1_i5	NA	COG0115	COG	brancheD-chain amino acid aminotransferase
TR26586|c0_g1	TR26586|c0_g1_i1	TR26586|c0_g1_i1|m.2469	NOG85977	NOG
TR26586|c0_g1	TR26586|c0_g1_i2	TR26586|c0_g1_i2|m.2474	NOG85977	NOG
TR26586|c0_g1	TR26586|c0_g1_i2	TR26586|c0_g1_i2|m.2472	NOG85977	NOG
TR26586|c0_g1	TR26586|c0_g1_i3	TR26586|c0_g1_i3|m.2475	NOG85977	NOG
TR26586|c0_g1	TR26586|c0_g1_i4	TR26586|c0_g1_i4|m.2478	NOG85977	NOG
TR26586|c0_g1	TR26586|c0_g1_i5	TR26586|c0_g1_i5|m.2479	NOG85977	NOG
TR26586|c0_g1	TR26586|c0_g1_i5	TR26586|c0_g1_i5|m.2480	NOG85977	NOG
TR26587|c0_g1	TR26587|c0_g1_i1	TR26587|c0_g1_i1|m.2482	COG5111	COG	dna-directed rna polymerase iii subunit
TR26587|c0_g1	TR26587|c0_g1_i2	TR26587|c0_g1_i2|m.2483	COG5111	COG	dna-directed rna polymerase iii subunit
TR26587|c0_g1	TR26587|c0_g1_i3	TR26587|c0_g1_i3|m.2484	COG5111	COG	dna-directed rna polymerase iii subunit
TR26587|c0_g1	TR26587|c0_g1_i4	NA	COG5111	COG	dna-directed rna polymerase iii subunit
TR26587|c0_g1	TR26587|c0_g1_i5	TR26587|c0_g1_i5|m.2485	COG5111	COG	dna-directed rna polymerase iii subunit
TR26588|c1_g1	TR26588|c1_g1_i1	TR26588|c1_g1_i1|m.2486	COG0197	COG	Binds 23S rRNA and is also seen to make contacts with the A and possibly P site tRNAs (By similarity)
TR26588|c1_g2	TR26588|c1_g2_i1	NA	COG0197	COG	Binds 23S rRNA and is also seen to make contacts with the A and possibly P site tRNAs (By similarity)
TR26594|c0_g1	TR26594|c0_g1_i1	TR26594|c0_g1_i1|m.2498	NOG68600	NOG	Flagellar filament outer layer protein
TR26598|c0_g1	TR26598|c0_g1_i1	TR26598|c0_g1_i1|m.2501	COG1498	COG	Nucleolar protein
TR26601|c0_g1	TR26601|c0_g1_i1	TR26601|c0_g1_i1|m.2507	COG0545	COG	Peptidyl-prolyl cis-trans isomerase
TR26601|c0_g1	TR26601|c0_g1_i2	TR26601|c0_g1_i2|m.2508	COG0545	COG	Peptidyl-prolyl cis-trans isomerase
TR26601|c0_g1	TR26601|c0_g1_i3	NA	COG0545	COG	Peptidyl-prolyl cis-trans isomerase
TR26604|c0_g1	TR26604|c0_g1_i1	TR26604|c0_g1_i1|m.2514	COG4886	COG	leucine Rich Repeat
TR26604|c0_g1	TR26604|c0_g1_i2	TR26604|c0_g1_i2|m.2517	COG4886	COG	leucine Rich Repeat
TR26605|c2_g1	TR26605|c2_g1_i1	TR26605|c2_g1_i1|m.2523	NOG45135	NOG
TR26610|c0_g1	TR26610|c0_g1_i1	TR26610|c0_g1_i1|m.2565	NOG70356	NOG	Protein of unknown function (DUF1566)
TR26610|c0_g1	TR26610|c0_g1_i2	TR26610|c0_g1_i2|m.2566	NOG70356	NOG	Protein of unknown function (DUF1566)
TR26611|c0_g2	TR26611|c0_g2_i1	TR26611|c0_g2_i1|m.2569	COG5640	COG	protease
TR26611|c0_g2	TR26611|c0_g2_i3	TR26611|c0_g2_i3|m.2574	COG5640	COG	protease
TR26611|c0_g3	TR26611|c0_g3_i1	TR26611|c0_g3_i1|m.2579	COG5640	COG	protease
TR26611|c0_g3	TR26611|c0_g3_i2	TR26611|c0_g3_i2|m.2580	COG5640	COG	protease
TR26611|c0_g3	TR26611|c0_g3_i3	TR26611|c0_g3_i3|m.2581	COG5640	COG	protease
TR26613|c0_g1	TR26613|c0_g1_i1	TR26613|c0_g1_i1|m.2583	COG0733	COG	Transporter
TR26613|c0_g1	TR26613|c0_g1_i2	TR26613|c0_g1_i2|m.2586	COG0733	COG	Transporter
TR26613|c0_g1	TR26613|c0_g1_i2	TR26613|c0_g1_i2|m.2585	COG0733	COG	Transporter
TR26617|c0_g1	TR26617|c0_g1_i2	TR26617|c0_g1_i2|m.2600	NOG150657	NOG
TR26617|c0_g1	TR26617|c0_g1_i3	TR26617|c0_g1_i3|m.2601	NOG150657	NOG
TR26617|c0_g1	TR26617|c0_g1_i4	TR26617|c0_g1_i4|m.2602	NOG150657	NOG
TR26617|c0_g1	TR26617|c0_g1_i5	TR26617|c0_g1_i5|m.2603	NOG150657	NOG
TR26620|c0_g1	TR26620|c0_g1_i1	TR26620|c0_g1_i1|m.2606	NOG84550	NOG	Pentapeptide repeat protein
TR26623|c0_g1	TR26623|c0_g1_i1	TR26623|c0_g1_i1|m.2615	NOG39924	NOG	Torsin A interacting protein 2
TR26623|c0_g1	TR26623|c0_g1_i2	TR26623|c0_g1_i2|m.2617	NOG39924	NOG	Torsin A interacting protein 2
TR26623|c0_g1	TR26623|c0_g1_i3	NA	NOG39924	NOG	Torsin A interacting protein 2
TR26628|c0_g1	TR26628|c0_g1_i1	TR26628|c0_g1_i1|m.2625	NOG149145	NOG	alpha/beta hydrolase fold
TR26628|c0_g1	TR26628|c0_g1_i1	TR26628|c0_g1_i1|m.2626	NOG149145	NOG	alpha/beta hydrolase fold
TR26628|c0_g1	TR26628|c0_g1_i2	TR26628|c0_g1_i2|m.2629	NOG149145	NOG	alpha/beta hydrolase fold
TR26628|c0_g1	TR26628|c0_g1_i2	TR26628|c0_g1_i2|m.2630	NOG149145	NOG	alpha/beta hydrolase fold
TR26628|c0_g1	TR26628|c0_g1_i3	TR26628|c0_g1_i3|m.2633	NOG149145	NOG	alpha/beta hydrolase fold
TR26628|c0_g1	TR26628|c0_g1_i3	TR26628|c0_g1_i3|m.2632	NOG149145	NOG	alpha/beta hydrolase fold
TR26628|c0_g1	TR26628|c0_g1_i4	TR26628|c0_g1_i4|m.2637	NOG149145	NOG	alpha/beta hydrolase fold
TR26628|c0_g1	TR26628|c0_g1_i4	TR26628|c0_g1_i4|m.2636	NOG149145	NOG	alpha/beta hydrolase fold
TR26629|c1_g1	TR26629|c1_g1_i1	TR26629|c1_g1_i1|m.2640	NOG131713	NOG
TR26629|c1_g1	TR26629|c1_g1_i2	TR26629|c1_g1_i2|m.2641	NOG131713	NOG
TR26629|c1_g1	TR26629|c1_g1_i3	TR26629|c1_g1_i3|m.2642	NOG131713	NOG
TR26629|c1_g1	TR26629|c1_g1_i4	TR26629|c1_g1_i4|m.2643	NOG131713	NOG
TR26631|c0_g1	TR26631|c0_g1_i1	TR26631|c0_g1_i1|m.2658	COG1272	COG	Channel protein (Hemolysin III family
TR26631|c0_g1	TR26631|c0_g1_i2	TR26631|c0_g1_i2|m.2659	COG1272	COG	Channel protein (Hemolysin III family
TR26631|c0_g1	TR26631|c0_g1_i3	TR26631|c0_g1_i3|m.2660	COG1272	COG	Channel protein (Hemolysin III family
TR26631|c0_g1	TR26631|c0_g1_i4	TR26631|c0_g1_i4|m.2661	COG1272	COG	Channel protein (Hemolysin III family
TR26631|c0_g1	TR26631|c0_g1_i5	TR26631|c0_g1_i5|m.2662	COG1272	COG	Channel protein (Hemolysin III family
TR26631|c0_g1	TR26631|c0_g1_i6	NA	COG1272	COG	Channel protein (Hemolysin III family
TR26631|c0_g1	TR26631|c0_g1_i7	TR26631|c0_g1_i7|m.2663	COG1272	COG	Channel protein (Hemolysin III family
TR26631|c0_g1	TR26631|c0_g1_i8	TR26631|c0_g1_i8|m.2664	COG1272	COG	Channel protein (Hemolysin III family
TR26631|c0_g1	TR26631|c0_g1_i9	NA	COG1272	COG	Channel protein (Hemolysin III family
TR26631|c0_g1	TR26631|c0_g1_i10	NA	COG1272	COG	Channel protein (Hemolysin III family
TR26631|c0_g1	TR26631|c0_g1_i11	NA	COG1272	COG	Channel protein (Hemolysin III family
TR26634|c0_g3	TR26634|c0_g3_i1	TR26634|c0_g3_i1|m.2672	NOG77606	NOG	Domain of unknown function (DU1801)
TR26639|c0_g1	TR26639|c0_g1_i1	TR26639|c0_g1_i1|m.2686	COG0481	COG	Required for accurate and efficient protein synthesis under certain stress conditions. May act as a fidelity factor of the translation reaction, by catalyzing a one-codon backward translocation of tRNAs on improperly translocated ribosomes. Back- translocation proceeds from a post-translocation (POST) complex to a pre-translocation (PRE) complex, thus giving elongation factor G a second chance to…
TR26650|c0_g2	TR26650|c0_g2_i2	TR26650|c0_g2_i2|m.2722	COG5126	COG	myosin light chain
TR26650|c0_g2	TR26650|c0_g2_i3	TR26650|c0_g2_i3|m.2726	COG5126	COG	myosin light chain
TR26654|c0_g1	TR26654|c0_g1_i2	TR26654|c0_g1_i2|m.2743	COG2453	COG	Dual specificity protein phosphatase
TR26654|c0_g1	TR26654|c0_g1_i3	NA	COG2453	COG	Dual specificity protein phosphatase
TR26654|c0_g1	TR26654|c0_g1_i4	TR26654|c0_g1_i4|m.2744	COG2453	COG	Dual specificity protein phosphatase
TR26654|c0_g1	TR26654|c0_g1_i5	TR26654|c0_g1_i5|m.2745	COG2453	COG	Dual specificity protein phosphatase
TR26655|c0_g1	TR26655|c0_g1_i1	TR26655|c0_g1_i1|m.2746	COG5034	COG	Inhibitor of growth family member
TR26655|c0_g1	TR26655|c0_g1_i2	TR26655|c0_g1_i2|m.2748	COG5034	COG	Inhibitor of growth family member
TR26656|c0_g1	TR26656|c0_g1_i1	TR26656|c0_g1_i1|m.2750	NOG46744	NOG	Protein of unknown function (DUF2711)
TR26656|c0_g1	TR26656|c0_g1_i2	TR26656|c0_g1_i2|m.2752	NOG46744	NOG	Protein of unknown function (DUF2711)
TR26656|c0_g1	TR26656|c0_g1_i3	TR26656|c0_g1_i3|m.2753	NOG46744	NOG	Protein of unknown function (DUF2711)
TR26656|c0_g1	TR26656|c0_g1_i4	TR26656|c0_g1_i4|m.2754	NOG46744	NOG	Protein of unknown function (DUF2711)
TR26657|c0_g1	TR26657|c0_g1_i1	TR26657|c0_g1_i1|m.2755	NOG77442	NOG
TR26657|c0_g1	TR26657|c0_g1_i2	NA	NOG77442	NOG
TR26657|c0_g1	TR26657|c0_g1_i3	TR26657|c0_g1_i3|m.2757	NOG77442	NOG
TR26657|c0_g1	TR26657|c0_g1_i4	TR26657|c0_g1_i4|m.2759	NOG77442	NOG
TR26658|c0_g1	TR26658|c0_g1_i2	TR26658|c0_g1_i2|m.2762	COG5048	COG	Zinc finger protein
TR26658|c0_g2	TR26658|c0_g2_i1	TR26658|c0_g2_i1|m.2764	COG5048	COG	Zinc finger protein
TR26659|c0_g1	TR26659|c0_g1_i1	TR26659|c0_g1_i1|m.2765	COG0442	COG	Catalyzes the attachment of proline to tRNA(Pro) in a two-step reaction proline is first activated by ATP to form Pro- AMP and then transferred to the acceptor end of tRNA(Pro). As ProRS can inadvertently accommodate and process non-cognate amino acids such as alanine and cysteine, to avoid such errors it has two additional distinct editing activities against alanine. One activity is designated a…
TR26665|c0_g1	TR26665|c0_g1_i1	TR26665|c0_g1_i1|m.2772	NOG83082	NOG
TR26665|c0_g1	TR26665|c0_g1_i2	TR26665|c0_g1_i2|m.2773	NOG83082	NOG
TR26669|c0_g1	TR26669|c0_g1_i1	TR26669|c0_g1_i1|m.2788	COG1960	COG	acyl-CoA dehydrogenase
TR26669|c0_g1	TR26669|c0_g1_i1	TR26669|c0_g1_i1|m.2787	COG1960	COG	acyl-CoA dehydrogenase
TR26669|c0_g1	TR26669|c0_g1_i2	TR26669|c0_g1_i2|m.2789	COG1960	COG	acyl-CoA dehydrogenase
TR26669|c0_g1	TR26669|c0_g1_i2	TR26669|c0_g1_i2|m.2790	COG1960	COG	acyl-CoA dehydrogenase
TR26670|c0_g1	TR26670|c0_g1_i1	TR26670|c0_g1_i1|m.2791	NOG44987	NOG
TR26706|c0_g1	TR26706|c0_g1_i1	NA	COG0697	COG	membrane
TR26725|c0_g1	TR26725|c0_g1_i1	NA	NOG77438	NOG	Succinate dehydrogenase hydrophobic membrane anchor protein
TR26759|c0_g1	TR26759|c0_g1_i1	TR26759|c0_g1_i1|m.2800	COG5245	COG	heavy chain
TR26785|c0_g1	TR26785|c0_g1_i1	TR26785|c0_g1_i1|m.2806	COG1233	COG	phytoene
TR26789|c0_g1	TR26789|c0_g1_i1	TR26789|c0_g1_i1|m.2808	COG5640	COG	protease
TR26801|c0_g1	TR26801|c0_g1_i1	TR26801|c0_g1_i1|m.2811	COG0733	COG	Transporter
TR26809|c0_g1	TR26809|c0_g1_i1	TR26809|c0_g1_i1|m.2812	COG0515	COG	Serine Threonine protein kinase
TR26826|c0_g1	TR26826|c0_g1_i1	NA	NOG44977	NOG
TR26839|c0_g1	TR26839|c0_g1_i1	NA	NOG121670	NOG
TR26846|c0_g1	TR26846|c0_g1_i1	TR26846|c0_g1_i1|m.2820	NOG122835	NOG	Fungal specific transcription factor domain
TR26848|c0_g1	TR26848|c0_g1_i1	TR26848|c0_g1_i1|m.2823	COG2987	COG	Urocanate hydratase
TR26851|c0_g1	TR26851|c0_g1_i1	TR26851|c0_g1_i1|m.2824	NOG46419	NOG	cytochrome C family protein
TR26853|c0_g1	TR26853|c0_g1_i1	TR26853|c0_g1_i1|m.2825	COG0733	COG	Transporter
TR26861|c0_g1	TR26861|c0_g1_i1	TR26861|c0_g1_i1|m.2826	NOG69864	NOG	RING finger protein 181
TR26886|c0_g1	TR26886|c0_g1_i1	TR26886|c0_g1_i1|m.2836	NOG47455	NOG	Protein of unknown function (DUF3137)
TR26890|c0_g1	TR26890|c0_g1_i1	TR26890|c0_g1_i1|m.2837	COG5064	COG	importin subunit alpha
TR26898|c0_g1	TR26898|c0_g1_i1	TR26898|c0_g1_i1|m.2839	NOG138578	NOG
TR26898|c0_g2	TR26898|c0_g2_i1	TR26898|c0_g2_i1|m.2841	NOG138578	NOG
TR26899|c0_g1	TR26899|c0_g1_i1	TR26899|c0_g1_i1|m.2843	COG0553	COG	helicase
TR26899|c0_g2	TR26899|c0_g2_i1	TR26899|c0_g2_i1|m.2844	COG0553	COG	helicase
TR26904|c0_g1	TR26904|c0_g1_i1	TR26904|c0_g1_i1|m.2847	COG0436	COG	aminotransferase
TR26904|c0_g2	TR26904|c0_g2_i1	TR26904|c0_g2_i1|m.2848	COG0436	COG	aminotransferase
TR26906|c0_g1	TR26906|c0_g1_i1	TR26906|c0_g1_i1|m.2850	NOG119995	NOG	Polyketide cyclase / dehydrase and lipid transport
TR26906|c1_g1	TR26906|c1_g1_i1	NA	NOG119995	NOG	Polyketide cyclase / dehydrase and lipid transport
TR26916|c0_g1	TR26916|c0_g1_i1	TR26916|c0_g1_i1|m.2852	COG5213	COG	FIP1 like 1 (S. cerevisiae)
TR26934|c0_g1	TR26934|c0_g1_i1	NA	NOG45135	NOG
TR26948|c0_g1	TR26948|c0_g1_i1	TR26948|c0_g1_i1|m.2863	NOG43495	NOG	Pyridoxamine 5-phosphate oxidase-related, FMN-binding
TR26962|c0_g1	TR26962|c0_g1_i1	TR26962|c0_g1_i1|m.2865	NOG42989	NOG
TR27019|c0_g1	TR27019|c0_g1_i1	TR27019|c0_g1_i1|m.2871	COG0386	COG	glutathione peroxidase
TR27054|c0_g1	TR27054|c0_g1_i1	TR27054|c0_g1_i1|m.2886	COG1226	COG	PotAssium voltage-gated channel
TR27054|c0_g2	TR27054|c0_g2_i1	TR27054|c0_g2_i1|m.2888	COG1226	COG	PotAssium voltage-gated channel
TR27054|c1_g1	TR27054|c1_g1_i1	TR27054|c1_g1_i1|m.2890	COG1226	COG	PotAssium voltage-gated channel
TR27055|c0_g1	TR27055|c0_g1_i1	TR27055|c0_g1_i1|m.2891	COG4886	COG	leucine Rich Repeat
TR27056|c0_g1	TR27056|c0_g1_i1	TR27056|c0_g1_i1|m.2892	COG1226	COG	PotAssium voltage-gated channel
TR27056|c0_g2	TR27056|c0_g2_i1	TR27056|c0_g2_i1|m.2894	COG1226	COG	PotAssium voltage-gated channel
TR27058|c1_g1	TR27058|c1_g1_i1	TR27058|c1_g1_i1|m.2896	NOG78806	NOG	Pyridine nucleotide-disulphide oxidoreductase
TR27068|c0_g1	TR27068|c0_g1_i1	TR27068|c0_g1_i1|m.2901	NOG149782	NOG	Pfam:DUF990
TR27068|c0_g2	TR27068|c0_g2_i1	TR27068|c0_g2_i1|m.2903	NOG149782	NOG	Pfam:DUF990
TR27072|c1_g1	TR27072|c1_g1_i1	NA	NOG124493	NOG
TR27095|c0_g1	TR27095|c0_g1_i1	TR27095|c0_g1_i1|m.2913	COG2007	COG	40S ribosomal protein S8
TR27113|c0_g1	TR27113|c0_g1_i1	TR27113|c0_g1_i1|m.2918	COG3155	COG	Isoprenoid biosynthesis protein with amidotransferase-like domain
TR27118|c0_g1	TR27118|c0_g1_i1	NA	COG5048	COG	Zinc finger protein
TR27139|c0_g1	TR27139|c0_g1_i1	TR27139|c0_g1_i1|m.2937	NOG41380	NOG
TR27142|c1_g1	TR27142|c1_g1_i2	TR27142|c1_g1_i2|m.2944	NOG29274	NOG
TR27142|c1_g1	TR27142|c1_g1_i3	TR27142|c1_g1_i3|m.2945	NOG29274	NOG
TR27142|c1_g1	TR27142|c1_g1_i4	TR27142|c1_g1_i4|m.2946	NOG29274	NOG
TR27142|c1_g1	TR27142|c1_g1_i5	TR27142|c1_g1_i5|m.2947	NOG29274	NOG
TR27142|c1_g1	TR27142|c1_g1_i6	TR27142|c1_g1_i6|m.2948	NOG29274	NOG
TR27142|c1_g1	TR27142|c1_g1_i7	TR27142|c1_g1_i7|m.2949	NOG29274	NOG
TR27143|c5_g1	TR27143|c5_g1_i1	TR27143|c5_g1_i1|m.2950	NOG149717	NOG
TR27143|c5_g1	TR27143|c5_g1_i2	TR27143|c5_g1_i2|m.2951	NOG149717	NOG
TR27143|c7_g2	TR27143|c7_g2_i3	TR27143|c7_g2_i3|m.2955	NOG149717	NOG
TR27143|c7_g4	TR27143|c7_g4_i1	TR27143|c7_g4_i1|m.2960	NOG47602	NOG	NADH dehydrogenase (Ubiquinone), 30 kDa subunit
TR27144|c2_g1	TR27144|c2_g1_i1	NA	COG5158	COG	Vacuolar protein sorting-associated protein
TR27144|c3_g1	TR27144|c3_g1_i1	TR27144|c3_g1_i1|m.2963	COG5158	COG	Vacuolar protein sorting-associated protein
TR27144|c3_g1	TR27144|c3_g1_i1	TR27144|c3_g1_i1|m.2962	COG5158	COG	Vacuolar protein sorting-associated protein
TR27144|c3_g1	TR27144|c3_g1_i2	TR27144|c3_g1_i2|m.2965	COG5158	COG	Vacuolar protein sorting-associated protein
TR27144|c3_g1	TR27144|c3_g1_i3	TR27144|c3_g1_i3|m.2968	COG5158	COG	Vacuolar protein sorting-associated protein
TR27144|c3_g1	TR27144|c3_g1_i3	TR27144|c3_g1_i3|m.2967	COG5158	COG	Vacuolar protein sorting-associated protein
TR27144|c3_g1	TR27144|c3_g1_i4	TR27144|c3_g1_i4|m.2970	COG5158	COG	Vacuolar protein sorting-associated protein
TR27144|c3_g1	TR27144|c3_g1_i5	TR27144|c3_g1_i5|m.2972	COG5158	COG	Vacuolar protein sorting-associated protein
TR27144|c3_g1	TR27144|c3_g1_i6	TR27144|c3_g1_i6|m.2974	COG5158	COG	Vacuolar protein sorting-associated protein
TR27144|c3_g3	TR27144|c3_g3_i1	TR27144|c3_g3_i1|m.2976	NOG126204	NOG
TR27144|c4_g1	TR27144|c4_g1_i1	TR27144|c4_g1_i1|m.2978	COG5347	COG	ankyrin repeat and PH
TR27145|c4_g1	TR27145|c4_g1_i1	TR27145|c4_g1_i1|m.2980	NOG73687	NOG	Addiction module toxin, RelE StbE family
TR27147|c1_g1	TR27147|c1_g1_i1	TR27147|c1_g1_i1|m.2991	NOG151229	NOG
TR27147|c1_g1	TR27147|c1_g1_i2	TR27147|c1_g1_i2|m.2995	NOG151229	NOG
TR27148|c1_g1	TR27148|c1_g1_i1	TR27148|c1_g1_i1|m.3013	COG1272	COG	Channel protein (Hemolysin III family
TR27148|c1_g2	TR27148|c1_g2_i1	TR27148|c1_g2_i1|m.3014	COG1272	COG	Channel protein (Hemolysin III family
TR27148|c1_g2	TR27148|c1_g2_i2	TR27148|c1_g2_i2|m.3015	COG1272	COG	Channel protein (Hemolysin III family
TR27148|c1_g2	TR27148|c1_g2_i3	TR27148|c1_g2_i3|m.3016	COG1272	COG	Channel protein (Hemolysin III family
TR27148|c1_g2	TR27148|c1_g2_i4	TR27148|c1_g2_i4|m.3017	COG1272	COG	Channel protein (Hemolysin III family
TR27148|c1_g2	TR27148|c1_g2_i5	TR27148|c1_g2_i5|m.3018	COG1272	COG	Channel protein (Hemolysin III family
TR27148|c1_g2	TR27148|c1_g2_i6	TR27148|c1_g2_i6|m.3019	COG1272	COG	Channel protein (Hemolysin III family
TR27148|c1_g2	TR27148|c1_g2_i7	TR27148|c1_g2_i7|m.3020	COG1272	COG	Channel protein (Hemolysin III family
TR27150|c2_g2	TR27150|c2_g2_i1	TR27150|c2_g2_i1|m.3031	NOG39638	NOG	Activator of Hsp90 ATPase 1 family protein
TR27150|c3_g2	TR27150|c3_g2_i4	NA	COG5069	COG	Microtubule associated monoxygenase, calponin and LIM domain containing
TR27150|c3_g2	TR27150|c3_g2_i5	NA	COG5069	COG	Microtubule associated monoxygenase, calponin and LIM domain containing
TR27150|c4_g1	TR27150|c4_g1_i1	TR27150|c4_g1_i1|m.3038	COG0464	COG	Aaa atpase
TR27150|c4_g1	TR27150|c4_g1_i1	TR27150|c4_g1_i1|m.3034	COG0464	COG	Aaa atpase
TR27150|c4_g2	TR27150|c4_g2_i1	NA	COG0464	COG	Aaa atpase
TR27150|c4_g1	TR27150|c4_g1_i2	TR27150|c4_g1_i2|m.3039	COG0464	COG	Aaa atpase
TR27150|c4_g1	TR27150|c4_g1_i2	TR27150|c4_g1_i2|m.3041	COG0464	COG	Aaa atpase
TR27150|c4_g1	TR27150|c4_g1_i3	TR27150|c4_g1_i3|m.3042	COG0464	COG	Aaa atpase
TR27150|c4_g1	TR27150|c4_g1_i4	TR27150|c4_g1_i4|m.3043	COG0464	COG	Aaa atpase
TR27150|c4_g1	TR27150|c4_g1_i4	TR27150|c4_g1_i4|m.3047	COG0464	COG	Aaa atpase
TR27150|c4_g2	TR27150|c4_g2_i2	NA	COG0464	COG	Aaa atpase
TR27150|c4_g1	TR27150|c4_g1_i5	NA	COG0464	COG	Aaa atpase
TR27150|c4_g1	TR27150|c4_g1_i6	TR27150|c4_g1_i6|m.3048	COG0464	COG	Aaa atpase
TR27150|c4_g1	TR27150|c4_g1_i7	TR27150|c4_g1_i7|m.3051	COG0464	COG	Aaa atpase
TR27150|c4_g1	TR27150|c4_g1_i8	NA	COG0464	COG	Aaa atpase
TR27150|c4_g1	TR27150|c4_g1_i9	TR27150|c4_g1_i9|m.3052	COG0464	COG	Aaa atpase
TR27150|c4_g1	TR27150|c4_g1_i10	TR27150|c4_g1_i10|m.3053	COG0464	COG	Aaa atpase
TR27151|c6_g1	TR27151|c6_g1_i2	TR27151|c6_g1_i2|m.3058	COG2802	COG	Peptidase S16, lon domain protein
TR27151|c6_g1	TR27151|c6_g1_i4	TR27151|c6_g1_i4|m.3060	COG2802	COG	Peptidase S16, lon domain protein
TR27151|c6_g1	TR27151|c6_g1_i6	TR27151|c6_g1_i6|m.3063	COG2802	COG	Peptidase S16, lon domain protein
TR27151|c6_g1	TR27151|c6_g1_i7	TR27151|c6_g1_i7|m.3064	COG2802	COG	Peptidase S16, lon domain protein
TR27151|c6_g1	TR27151|c6_g1_i8	TR27151|c6_g1_i8|m.3067	COG2802	COG	Peptidase S16, lon domain protein
TR27151|c6_g1	TR27151|c6_g1_i8	TR27151|c6_g1_i8|m.3065	COG2802	COG	Peptidase S16, lon domain protein
TR27151|c6_g1	TR27151|c6_g1_i9	TR27151|c6_g1_i9|m.3070	COG2802	COG	Peptidase S16, lon domain protein
TR27151|c6_g1	TR27151|c6_g1_i10	TR27151|c6_g1_i10|m.3074	COG2802	COG	Peptidase S16, lon domain protein
TR27152|c1_g2	TR27152|c1_g2_i1	TR27152|c1_g2_i1|m.3075	COG5126	COG	myosin light chain
TR27152|c1_g2	TR27152|c1_g2_i2	TR27152|c1_g2_i2|m.3076	COG5126	COG	myosin light chain
TR27152|c1_g2	TR27152|c1_g2_i3	TR27152|c1_g2_i3|m.3077	COG5126	COG	myosin light chain
TR27152|c2_g2	TR27152|c2_g2_i1	TR27152|c2_g2_i1|m.3078	COG5083	COG	phosphatidylinositol transfer protein
TR27152|c2_g2	TR27152|c2_g2_i2	TR27152|c2_g2_i2|m.3081	COG5083	COG	phosphatidylinositol transfer protein
TR27152|c2_g2	TR27152|c2_g2_i3	TR27152|c2_g2_i3|m.3085	COG5083	COG	phosphatidylinositol transfer protein
TR27152|c2_g2	TR27152|c2_g2_i4	TR27152|c2_g2_i4|m.3089	COG5083	COG	phosphatidylinositol transfer protein
TR27153|c0_g1	TR27153|c0_g1_i1	TR27153|c0_g1_i1|m.3092	COG0515	COG	Serine Threonine protein kinase
TR27153|c0_g1	TR27153|c0_g1_i3	TR27153|c0_g1_i3|m.3095	COG0515	COG	Serine Threonine protein kinase
TR27153|c0_g1	TR27153|c0_g1_i4	NA	COG0515	COG	Serine Threonine protein kinase
TR27153|c0_g1	TR27153|c0_g1_i5	TR27153|c0_g1_i5|m.3102	COG0515	COG	Serine Threonine protein kinase
TR27153|c0_g1	TR27153|c0_g1_i6	TR27153|c0_g1_i6|m.3105	COG0515	COG	Serine Threonine protein kinase
TR27153|c0_g1	TR27153|c0_g1_i6	TR27153|c0_g1_i6|m.3106	COG0515	COG	Serine Threonine protein kinase
TR27153|c0_g1	TR27153|c0_g1_i9	TR27153|c0_g1_i9|m.3116	COG0515	COG	Serine Threonine protein kinase
TR27153|c0_g1	TR27153|c0_g1_i11	TR27153|c0_g1_i11|m.3118	COG0515	COG	Serine Threonine protein kinase
TR27154|c8_g1	TR27154|c8_g1_i1	TR27154|c8_g1_i1|m.3122	COG0724	COG	Rna-binding protein
TR27154|c9_g1	TR27154|c9_g1_i1	TR27154|c9_g1_i1|m.3123	NOG78290	NOG
TR27154|c9_g1	TR27154|c9_g1_i2	TR27154|c9_g1_i2|m.3124	NOG78290	NOG
TR27155|c0_g2	TR27155|c0_g2_i1	TR27155|c0_g2_i1|m.3127	COG5422	COG	Rho guanine nucleotide exchange factor (GEF)
TR27155|c0_g2	TR27155|c0_g2_i1	TR27155|c0_g2_i1|m.3126	COG1643	COG	helicase
TR27155|c0_g2	TR27155|c0_g2_i2	TR27155|c0_g2_i2|m.3128	COG1643	COG	helicase
TR27155|c0_g2	TR27155|c0_g2_i3	TR27155|c0_g2_i3|m.3130	COG5422	COG	Rho guanine nucleotide exchange factor (GEF)
TR27155|c0_g2	TR27155|c0_g2_i3	TR27155|c0_g2_i3|m.3129	COG1643	COG	helicase
TR27155|c0_g2	TR27155|c0_g2_i4	TR27155|c0_g2_i4|m.3133	COG5422	COG	Rho guanine nucleotide exchange factor (GEF)
TR27155|c0_g2	TR27155|c0_g2_i5	TR27155|c0_g2_i5|m.3138	COG5422	COG	Rho guanine nucleotide exchange factor (GEF)
TR27155|c0_g2	TR27155|c0_g2_i5	TR27155|c0_g2_i5|m.3137	COG1643	COG	helicase
TR27155|c0_g2	TR27155|c0_g2_i6	TR27155|c0_g2_i6|m.3141	COG1643	COG	helicase
TR27155|c0_g2	TR27155|c0_g2_i7	TR27155|c0_g2_i7|m.3142	COG1643	COG	helicase
TR27155|c0_g2	TR27155|c0_g2_i7	TR27155|c0_g2_i7|m.3143	COG5422	COG	Rho guanine nucleotide exchange factor (GEF)
TR27155|c0_g2	TR27155|c0_g2_i8	TR27155|c0_g2_i8|m.3144	COG1643	COG	helicase
TR27155|c0_g2	TR27155|c0_g2_i8	TR27155|c0_g2_i8|m.3145	COG5422	COG	Rho guanine nucleotide exchange factor (GEF)
TR27155|c0_g2	TR27155|c0_g2_i9	TR27155|c0_g2_i9|m.3146	COG1643	COG	helicase
TR27155|c0_g2	TR27155|c0_g2_i10	TR27155|c0_g2_i10|m.3148	COG5422	COG	Rho guanine nucleotide exchange factor (GEF)
TR27155|c0_g2	TR27155|c0_g2_i10	TR27155|c0_g2_i10|m.3147	COG1643	COG	helicase
TR27155|c0_g2	TR27155|c0_g2_i11	TR27155|c0_g2_i11|m.3149	COG1643	COG	helicase
TR27155|c0_g2	TR27155|c0_g2_i12	TR27155|c0_g2_i12|m.3150	COG5422	COG	Rho guanine nucleotide exchange factor (GEF)
TR27158|c2_g1	TR27158|c2_g1_i2	TR27158|c2_g1_i2|m.3178	COG3979	COG	chitinase
TR27160|c0_g3	TR27160|c0_g3_i1	TR27160|c0_g3_i1|m.3227	COG1448	COG	aminotransferase
TR27160|c0_g3	TR27160|c0_g3_i2	TR27160|c0_g3_i2|m.3229	COG1448	COG	aminotransferase
TR27160|c0_g3	TR27160|c0_g3_i2	TR27160|c0_g3_i2|m.3228	COG1448	COG	aminotransferase
TR27161|c0_g1	TR27161|c0_g1_i1	TR27161|c0_g1_i1|m.3230	COG5048	COG	Zinc finger protein
TR27161|c0_g1	TR27161|c0_g1_i2	TR27161|c0_g1_i2|m.3232	COG5048	COG	Zinc finger protein
TR27161|c0_g1	TR27161|c0_g1_i3	TR27161|c0_g1_i3|m.3233	COG5048	COG	Zinc finger protein
TR27161|c0_g1	TR27161|c0_g1_i4	TR27161|c0_g1_i4|m.3234	COG5048	COG	Zinc finger protein
TR27161|c0_g1	TR27161|c0_g1_i5	TR27161|c0_g1_i5|m.3236	COG5048	COG	Zinc finger protein
TR27161|c0_g1	TR27161|c0_g1_i6	TR27161|c0_g1_i6|m.3237	COG5048	COG	Zinc finger protein
TR27161|c0_g1	TR27161|c0_g1_i7	TR27161|c0_g1_i7|m.3239	COG5048	COG	Zinc finger protein
TR27161|c0_g1	TR27161|c0_g1_i8	NA	COG5048	COG	Zinc finger protein
TR27161|c0_g1	TR27161|c0_g1_i9	TR27161|c0_g1_i9|m.3240	COG5048	COG	Zinc finger protein
TR27161|c0_g1	TR27161|c0_g1_i10	TR27161|c0_g1_i10|m.3241	COG5048	COG	Zinc finger protein
TR27161|c0_g1	TR27161|c0_g1_i11	TR27161|c0_g1_i11|m.3242	COG5048	COG	Zinc finger protein
TR27161|c0_g1	TR27161|c0_g1_i12	TR27161|c0_g1_i12|m.3244	COG5048	COG	Zinc finger protein
TR27161|c0_g1	TR27161|c0_g1_i13	TR27161|c0_g1_i13|m.3246	COG5048	COG	Zinc finger protein
TR27161|c0_g1	TR27161|c0_g1_i14	TR27161|c0_g1_i14|m.3247	COG5048	COG	Zinc finger protein
TR27161|c0_g1	TR27161|c0_g1_i15	TR27161|c0_g1_i15|m.3248	COG5048	COG	Zinc finger protein
TR27161|c0_g1	TR27161|c0_g1_i16	TR27161|c0_g1_i16|m.3249	COG5048	COG	Zinc finger protein
TR27161|c0_g3	TR27161|c0_g3_i1	TR27161|c0_g3_i1|m.3251	COG5048	COG	Zinc finger protein
TR27161|c0_g4	TR27161|c0_g4_i1	TR27161|c0_g4_i1|m.3252	COG5048	COG	Zinc finger protein
TR27161|c1_g1	TR27161|c1_g1_i1	NA	COG5048	COG	Zinc finger protein
TR27163|c0_g1	TR27163|c0_g1_i1	TR27163|c0_g1_i1|m.3256	NOG47429	NOG
TR27163|c0_g2	TR27163|c0_g2_i1	TR27163|c0_g2_i1|m.3258	NOG47429	NOG
TR27163|c0_g2	TR27163|c0_g2_i2	TR27163|c0_g2_i2|m.3260	NOG47429	NOG
TR27163|c0_g2	TR27163|c0_g2_i3	TR27163|c0_g2_i3|m.3262	NOG47429	NOG
TR27163|c0_g2	TR27163|c0_g2_i4	TR27163|c0_g2_i4|m.3264	NOG47429	NOG
TR27163|c0_g2	TR27163|c0_g2_i5	TR27163|c0_g2_i5|m.3266	NOG47429	NOG
TR27164|c10_g1	TR27164|c10_g1_i3	NA	COG0515	COG	Serine Threonine protein kinase
TR27164|c10_g1	TR27164|c10_g1_i7	NA	COG0515	COG	Serine Threonine protein kinase
TR27164|c11_g1	TR27164|c11_g1_i1	TR27164|c11_g1_i1|m.3276	COG0515	COG	Serine Threonine protein kinase
TR27164|c11_g1	TR27164|c11_g1_i2	TR27164|c11_g1_i2|m.3277	COG0515	COG	Serine Threonine protein kinase
TR27164|c11_g1	TR27164|c11_g1_i3	TR27164|c11_g1_i3|m.3278	COG0515	COG	Serine Threonine protein kinase
TR27164|c12_g1	TR27164|c12_g1_i2	TR27164|c12_g1_i2|m.3280	COG0515	COG	Serine Threonine protein kinase
TR27164|c12_g1	TR27164|c12_g1_i2	TR27164|c12_g1_i2|m.3281	COG0515	COG	Serine Threonine protein kinase
TR27164|c12_g1	TR27164|c12_g1_i3	TR27164|c12_g1_i3|m.3282	COG0515	COG	Serine Threonine protein kinase
TR27164|c12_g2	TR27164|c12_g2_i1	NA	COG0515	COG	Serine Threonine protein kinase
TR27164|c12_g1	TR27164|c12_g1_i4	TR27164|c12_g1_i4|m.3284	COG0515	COG	Serine Threonine protein kinase
TR27164|c12_g1	TR27164|c12_g1_i5	TR27164|c12_g1_i5|m.3286	COG0515	COG	Serine Threonine protein kinase
TR27167|c4_g1	TR27167|c4_g1_i1	TR27167|c4_g1_i1|m.3323	NOG87044	NOG	zn-dependent hydrolase
TR27167|c4_g1	TR27167|c4_g1_i2	TR27167|c4_g1_i2|m.3328	NOG87044	NOG	zn-dependent hydrolase
TR27167|c4_g1	TR27167|c4_g1_i3	TR27167|c4_g1_i3|m.3333	NOG87044	NOG	zn-dependent hydrolase
TR27167|c4_g1	TR27167|c4_g1_i4	TR27167|c4_g1_i4|m.3338	NOG87044	NOG	zn-dependent hydrolase
TR27167|c4_g1	TR27167|c4_g1_i5	TR27167|c4_g1_i5|m.3342	NOG87044	NOG	zn-dependent hydrolase
TR27167|c4_g1	TR27167|c4_g1_i6	TR27167|c4_g1_i6|m.3345	NOG87044	NOG	zn-dependent hydrolase
TR27167|c4_g1	TR27167|c4_g1_i7	TR27167|c4_g1_i7|m.3349	NOG87044	NOG	zn-dependent hydrolase
TR27167|c4_g1	TR27167|c4_g1_i9	TR27167|c4_g1_i9|m.3355	NOG87044	NOG	zn-dependent hydrolase
TR27167|c4_g1	TR27167|c4_g1_i11	TR27167|c4_g1_i11|m.3361	NOG87044	NOG	zn-dependent hydrolase
TR27167|c4_g1	TR27167|c4_g1_i12	TR27167|c4_g1_i12|m.3365	NOG87044	NOG	zn-dependent hydrolase
TR27167|c4_g1	TR27167|c4_g1_i13	TR27167|c4_g1_i13|m.3370	NOG87044	NOG	zn-dependent hydrolase
TR27167|c4_g1	TR27167|c4_g1_i14	TR27167|c4_g1_i14|m.3374	NOG87044	NOG	zn-dependent hydrolase
TR27168|c3_g1	TR27168|c3_g1_i1	NA	COG2124	COG	Cytochrome p450
TR27168|c6_g1	TR27168|c6_g1_i1	NA	COG2124	COG	Cytochrome p450
TR27170|c1_g1	TR27170|c1_g1_i1	TR27170|c1_g1_i1|m.3446	COG5076	COG	bromodomain
TR27171|c2_g1	TR27171|c2_g1_i1	TR27171|c2_g1_i1|m.3479	NOG46328	NOG
TR27171|c2_g2	TR27171|c2_g2_i1	NA	NOG46328	NOG
TR27171|c2_g2	TR27171|c2_g2_i2	TR27171|c2_g2_i2|m.3480	NOG46328	NOG
TR27174|c0_g1	TR27174|c0_g1_i1	TR27174|c0_g1_i1|m.3516	NOG41305	NOG	Metal Dependent Phosphohydrolase
TR27175|c1_g1	TR27175|c1_g1_i2	TR27175|c1_g1_i2|m.3556	COG0693	COG	PfpI family
TR27175|c1_g1	TR27175|c1_g1_i3	TR27175|c1_g1_i3|m.3558	COG0693	COG	PfpI family
TR27175|c1_g1	TR27175|c1_g1_i5	TR27175|c1_g1_i5|m.3562	COG0693	COG	PfpI family
TR27176|c1_g6	TR27176|c1_g6_i1	TR27176|c1_g6_i1|m.3568	COG2214	COG	DNAj domain protein
TR27176|c1_g6	TR27176|c1_g6_i1	TR27176|c1_g6_i1|m.3570	COG2214	COG	DNAj domain protein
TR27176|c1_g6	TR27176|c1_g6_i2	TR27176|c1_g6_i2|m.3571	COG2214	COG	DNAj domain protein
TR27176|c1_g6	TR27176|c1_g6_i3	TR27176|c1_g6_i3|m.3575	COG2214	COG	DNAj domain protein
TR27176|c1_g6	TR27176|c1_g6_i4	TR27176|c1_g6_i4|m.3578	COG2214	COG	DNAj domain protein
TR27176|c1_g6	TR27176|c1_g6_i5	TR27176|c1_g6_i5|m.3579	COG2214	COG	DNAj domain protein
TR27176|c1_g6	TR27176|c1_g6_i6	TR27176|c1_g6_i6|m.3583	COG2214	COG	DNAj domain protein
TR27176|c1_g6	TR27176|c1_g6_i6	TR27176|c1_g6_i6|m.3584	COG2214	COG	DNAj domain protein
TR27176|c1_g6	TR27176|c1_g6_i7	TR27176|c1_g6_i7|m.3588	COG2214	COG	DNAj domain protein
TR27176|c1_g6	TR27176|c1_g6_i7	TR27176|c1_g6_i7|m.3587	COG2214	COG	DNAj domain protein
TR27176|c1_g6	TR27176|c1_g6_i8	TR27176|c1_g6_i8|m.3591	COG2214	COG	DNAj domain protein
TR27176|c1_g6	TR27176|c1_g6_i9	TR27176|c1_g6_i9|m.3596	COG2214	COG	DNAj domain protein
TR27176|c1_g6	TR27176|c1_g6_i9	TR27176|c1_g6_i9|m.3594	COG2214	COG	DNAj domain protein
TR27177|c2_g1	TR27177|c2_g1_i1	TR27177|c2_g1_i1|m.3600	COG0474	COG	P-type atpase
TR27177|c2_g1	TR27177|c2_g1_i1	TR27177|c2_g1_i1|m.3599	COG0457	COG	repeat-containing protein
TR27177|c2_g1	TR27177|c2_g1_i2	TR27177|c2_g1_i2|m.3601	COG0474	COG	P-type atpase
TR27177|c2_g1	TR27177|c2_g1_i3	TR27177|c2_g1_i3|m.3603	COG0474	COG	P-type atpase
TR27177|c2_g1	TR27177|c2_g1_i3	TR27177|c2_g1_i3|m.3602	COG0457	COG	repeat-containing protein
TR27179|c3_g1	TR27179|c3_g1_i1	TR27179|c3_g1_i1|m.3608	COG1100	COG	GTP-binding Protein
TR27179|c3_g1	TR27179|c3_g1_i2	TR27179|c3_g1_i2|m.3609	COG1100	COG	GTP-binding Protein
TR27180|c5_g1	TR27180|c5_g1_i1	NA	NOG43599	NOG	LysR family transcriptional regulator
TR27180|c5_g1	TR27180|c5_g1_i2	TR27180|c5_g1_i2|m.3616	NOG42013	NOG	centrobin, centrosomal BRCA2 interacting protein
TR27181|c9_g4	TR27181|c9_g4_i1	TR27181|c9_g4_i1|m.3630	COG1100	COG	GTP-binding Protein
TR27185|c1_g2	TR27185|c1_g2_i1	TR27185|c1_g2_i1|m.3690	COG0553	COG	helicase
TR27185|c1_g2	TR27185|c1_g2_i2	TR27185|c1_g2_i2|m.3692	COG0553	COG	helicase
TR27185|c1_g2	TR27185|c1_g2_i3	TR27185|c1_g2_i3|m.3694	COG0553	COG	helicase
TR27185|c1_g2	TR27185|c1_g2_i4	TR27185|c1_g2_i4|m.3696	COG0553	COG	helicase
TR27185|c1_g2	TR27185|c1_g2_i5	TR27185|c1_g2_i5|m.3698	COG0553	COG	helicase
TR27185|c1_g2	TR27185|c1_g2_i6	NA	COG0553	COG	helicase
TR27185|c1_g2	TR27185|c1_g2_i7	NA	COG0553	COG	helicase
TR27185|c1_g2	TR27185|c1_g2_i8	NA	COG0553	COG	helicase
TR27186|c2_g1	TR27186|c2_g1_i1	TR27186|c2_g1_i1|m.3709	NOG149898	NOG
TR27186|c2_g1	TR27186|c2_g1_i2	TR27186|c2_g1_i2|m.3713	NOG149898	NOG
TR27186|c2_g1	TR27186|c2_g1_i3	TR27186|c2_g1_i3|m.3716	NOG149898	NOG
TR27186|c2_g1	TR27186|c2_g1_i4	TR27186|c2_g1_i4|m.3720	NOG149898	NOG
TR27186|c3_g1	TR27186|c3_g1_i1	NA	NOG149898	NOG
TR27186|c3_g2	TR27186|c3_g2_i1	TR27186|c3_g2_i1|m.3723	NOG149898	NOG
TR27186|c3_g3	TR27186|c3_g3_i1	TR27186|c3_g3_i1|m.3724	NOG149898	NOG
TR27186|c3_g3	TR27186|c3_g3_i2	TR27186|c3_g3_i2|m.3728	NOG149898	NOG
TR27186|c3_g3	TR27186|c3_g3_i2	TR27186|c3_g3_i2|m.3727	NOG149898	NOG
TR27186|c3_g3	TR27186|c3_g3_i3	TR27186|c3_g3_i3|m.3731	NOG149898	NOG
TR27186|c3_g3	TR27186|c3_g3_i4	NA	NOG149898	NOG
TR27187|c1_g1	TR27187|c1_g1_i1	TR27187|c1_g1_i1|m.3735	NOG150729	NOG
TR27187|c1_g1	TR27187|c1_g1_i2	TR27187|c1_g1_i2|m.3740	NOG150729	NOG
TR27187|c1_g1	TR27187|c1_g1_i3	TR27187|c1_g1_i3|m.3745	NOG150637	NOG	NADH dehydrogenase (ubiquinone) 1 beta subcomplex, 5, 16kDa
TR27187|c1_g1	TR27187|c1_g1_i4	NA	NOG150729	NOG
TR27187|c1_g1	TR27187|c1_g1_i5	TR27187|c1_g1_i5|m.3748	NOG150729	NOG
TR27191|c2_g1	TR27191|c2_g1_i1	NA	COG1226	COG	PotAssium voltage-gated channel
TR27191|c2_g1	TR27191|c2_g1_i2	NA	COG1226	COG	PotAssium voltage-gated channel
TR27191|c2_g1	TR27191|c2_g1_i3	NA	COG1226	COG	PotAssium voltage-gated channel
TR27191|c4_g1	TR27191|c4_g1_i1	TR27191|c4_g1_i1|m.3793	COG5048	COG	Zinc finger protein
TR27191|c4_g1	TR27191|c4_g1_i2	TR27191|c4_g1_i2|m.3794	COG5048	COG	Zinc finger protein
TR27191|c6_g1	TR27191|c6_g1_i1	TR27191|c6_g1_i1|m.3798	COG3590	COG	endothelin-converting enzyme
TR27191|c6_g1	TR27191|c6_g1_i2	TR27191|c6_g1_i2|m.3800	COG3590	COG	endothelin-converting enzyme
TR27192|c4_g3	TR27192|c4_g3_i2	TR27192|c4_g3_i2|m.3807	COG0515	COG	Serine Threonine protein kinase
TR27192|c4_g3	TR27192|c4_g3_i6	TR27192|c4_g3_i6|m.3812	COG0515	COG	Serine Threonine protein kinase
TR27192|c4_g3	TR27192|c4_g3_i8	TR27192|c4_g3_i8|m.3814	COG0515	COG	Serine Threonine protein kinase
TR27193|c3_g1	TR27193|c3_g1_i1	NA	NOG85144	NOG	Hydrogenase assembly chaperone hypC hupF
TR27193|c3_g1	TR27193|c3_g1_i2	NA	NOG85144	NOG	Hydrogenase assembly chaperone hypC hupF
TR27193|c3_g1	TR27193|c3_g1_i4	NA	NOG85144	NOG	Hydrogenase assembly chaperone hypC hupF
TR27193|c4_g1	TR27193|c4_g1_i2	TR27193|c4_g1_i2|m.3850	COG4886	COG	leucine Rich Repeat
TR27193|c4_g1	TR27193|c4_g1_i3	TR27193|c4_g1_i3|m.3852	COG4886	COG	leucine Rich Repeat
TR27193|c4_g1	TR27193|c4_g1_i4	TR27193|c4_g1_i4|m.3855	COG4886	COG	leucine Rich Repeat
TR27193|c4_g1	TR27193|c4_g1_i5	TR27193|c4_g1_i5|m.3856	COG4886	COG	leucine Rich Repeat
TR27193|c4_g1	TR27193|c4_g1_i8	TR27193|c4_g1_i8|m.3862	COG4886	COG	leucine Rich Repeat
TR27195|c0_g1	TR27195|c0_g1_i3	TR27195|c0_g1_i3|m.3878	COG1196	COG	Required for chromosome condensation and partitioning (By similarity)
TR27195|c0_g1	TR27195|c0_g1_i4	TR27195|c0_g1_i4|m.3879	COG1196	COG	Required for chromosome condensation and partitioning (By similarity)
TR27195|c0_g1	TR27195|c0_g1_i6	TR27195|c0_g1_i6|m.3881	COG1196	COG	Required for chromosome condensation and partitioning (By similarity)
TR27196|c1_g2	TR27196|c1_g2_i1	TR27196|c1_g2_i1|m.3886	COG5176	COG	KH domain containing, RNA binding
TR27196|c1_g2	TR27196|c1_g2_i2	TR27196|c1_g2_i2|m.3890	COG5176	COG	KH domain containing, RNA binding
TR27196|c1_g2	TR27196|c1_g2_i3	TR27196|c1_g2_i3|m.3894	COG5176	COG	KH domain containing, RNA binding
TR27197|c5_g1	TR27197|c5_g1_i1	TR27197|c5_g1_i1|m.3905	COG1100	COG	GTP-binding Protein
TR27197|c5_g1	TR27197|c5_g1_i2	TR27197|c5_g1_i2|m.3906	COG1100	COG	GTP-binding Protein
TR27197|c6_g1	TR27197|c6_g1_i1	NA	NOG148882	NOG
TR27197|c6_g1	TR27197|c6_g1_i2	TR27197|c6_g1_i2|m.3907	NOG148882	NOG
TR27197|c6_g1	TR27197|c6_g1_i3	NA	NOG148882	NOG
TR27197|c6_g1	TR27197|c6_g1_i5	TR27197|c6_g1_i5|m.3908	NOG148882	NOG
TR27199|c1_g2	TR27199|c1_g2_i1	TR27199|c1_g2_i1|m.3922	COG4870	COG	cysteine
TR27199|c1_g2	TR27199|c1_g2_i2	NA	COG4870	COG	cysteine
TR27199|c1_g2	TR27199|c1_g2_i3	NA	COG4870	COG	cysteine
TR27199|c1_g2	TR27199|c1_g2_i4	NA	COG4870	COG	cysteine
TR27199|c1_g2	TR27199|c1_g2_i5	TR27199|c1_g2_i5|m.3923	COG4870	COG	cysteine
TR27199|c1_g2	TR27199|c1_g2_i6	TR27199|c1_g2_i6|m.3924	COG4870	COG	cysteine
TR27205|c0_g1	TR27205|c0_g1_i1	TR27205|c0_g1_i1|m.3989	COG0210	COG	helicase
TR27205|c0_g1	TR27205|c0_g1_i2	NA	COG0210	COG	helicase
TR27205|c0_g1	TR27205|c0_g1_i3	TR27205|c0_g1_i3|m.3993	COG0210	COG	helicase
TR27206|c6_g1	TR27206|c6_g1_i1	TR27206|c6_g1_i1|m.3998	COG0515	COG	Serine Threonine protein kinase
TR27206|c6_g1	TR27206|c6_g1_i2	TR27206|c6_g1_i2|m.4000	COG0515	COG	Serine Threonine protein kinase
TR27206|c6_g1	TR27206|c6_g1_i2	TR27206|c6_g1_i2|m.4001	COG1272	COG	Channel protein (Hemolysin III family
TR27206|c6_g1	TR27206|c6_g1_i3	TR27206|c6_g1_i3|m.4006	COG0515	COG	Serine Threonine protein kinase
TR27206|c6_g1	TR27206|c6_g1_i3	TR27206|c6_g1_i3|m.4005	COG1272	COG	Channel protein (Hemolysin III family
TR27206|c6_g1	TR27206|c6_g1_i3	TR27206|c6_g1_i3|m.4004	COG0515	COG	Serine Threonine protein kinase
TR27206|c6_g1	TR27206|c6_g1_i4	TR27206|c6_g1_i4|m.4010	COG0515	COG	Serine Threonine protein kinase
TR27206|c6_g1	TR27206|c6_g1_i4	TR27206|c6_g1_i4|m.4009	COG1272	COG	Channel protein (Hemolysin III family
TR27206|c6_g1	TR27206|c6_g1_i4	TR27206|c6_g1_i4|m.4008	COG0515	COG	Serine Threonine protein kinase
TR27206|c6_g1	TR27206|c6_g1_i5	TR27206|c6_g1_i5|m.4014	COG0515	COG	Serine Threonine protein kinase
TR27206|c6_g1	TR27206|c6_g1_i5	TR27206|c6_g1_i5|m.4012	COG0515	COG	Serine Threonine protein kinase
TR27206|c6_g1	TR27206|c6_g1_i5	TR27206|c6_g1_i5|m.4013	COG1272	COG	Channel protein (Hemolysin III family
TR27206|c6_g1	TR27206|c6_g1_i6	TR27206|c6_g1_i6|m.4017	COG0515	COG	Serine Threonine protein kinase
TR27206|c6_g1	TR27206|c6_g1_i6	TR27206|c6_g1_i6|m.4019	COG0515	COG	Serine Threonine protein kinase
TR27206|c6_g1	TR27206|c6_g1_i6	TR27206|c6_g1_i6|m.4018	COG1272	COG	Channel protein (Hemolysin III family
TR27206|c6_g1	TR27206|c6_g1_i7	TR27206|c6_g1_i7|m.4023	COG1272	COG	Channel protein (Hemolysin III family
TR27206|c6_g1	TR27206|c6_g1_i7	TR27206|c6_g1_i7|m.4022	COG0515	COG	Serine Threonine protein kinase
TR27206|c6_g1	TR27206|c6_g1_i8	TR27206|c6_g1_i8|m.4026	COG0515	COG	Serine Threonine protein kinase
TR27206|c6_g1	TR27206|c6_g1_i9	TR27206|c6_g1_i9|m.4029	COG0515	COG	Serine Threonine protein kinase
TR27207|c0_g1	TR27207|c0_g1_i1	TR27207|c0_g1_i1|m.4033	NOG78588	NOG	Transcriptional regulator
TR27207|c0_g1	TR27207|c0_g1_i2	TR27207|c0_g1_i2|m.4034	NOG78588	NOG	Transcriptional regulator
TR27207|c0_g1	TR27207|c0_g1_i3	TR27207|c0_g1_i3|m.4036	NOG78588	NOG	Transcriptional regulator
TR27207|c0_g1	TR27207|c0_g1_i4	TR27207|c0_g1_i4|m.4037	NOG78588	NOG	Transcriptional regulator
TR27207|c0_g1	TR27207|c0_g1_i6	TR27207|c0_g1_i6|m.4039	NOG78588	NOG	Transcriptional regulator
TR27207|c0_g1	TR27207|c0_g1_i7	TR27207|c0_g1_i7|m.4041	NOG78588	NOG	Transcriptional regulator
TR27207|c0_g1	TR27207|c0_g1_i8	TR27207|c0_g1_i8|m.4042	NOG78588	NOG	Transcriptional regulator
TR27207|c0_g1	TR27207|c0_g1_i9	TR27207|c0_g1_i9|m.4043	NOG78588	NOG	Transcriptional regulator
TR27212|c4_g3	TR27212|c4_g3_i1	TR27212|c4_g3_i1|m.4156	NOG148355	NOG
TR27212|c4_g3	TR27212|c4_g3_i4	TR27212|c4_g3_i4|m.4159	NOG148355	NOG
TR27214|c1_g1	TR27214|c1_g1_i1	TR27214|c1_g1_i1|m.4176	NOG149692	NOG
TR27214|c1_g1	TR27214|c1_g1_i3	TR27214|c1_g1_i3|m.4178	NOG149692	NOG
TR27214|c1_g1	TR27214|c1_g1_i3	TR27214|c1_g1_i3|m.4183	NOG149692	NOG
TR27214|c1_g1	TR27214|c1_g1_i3	TR27214|c1_g1_i3|m.4179	NOG149692	NOG
TR27214|c1_g1	TR27214|c1_g1_i4	TR27214|c1_g1_i4|m.4184	NOG149692	NOG
TR27214|c1_g1	TR27214|c1_g1_i5	TR27214|c1_g1_i5|m.4186	NOG149692	NOG
TR27214|c1_g1	TR27214|c1_g1_i5	TR27214|c1_g1_i5|m.4189	NOG149692	NOG
TR27214|c1_g1	TR27214|c1_g1_i6	TR27214|c1_g1_i6|m.4190	NOG149692	NOG
TR27214|c1_g1	TR27214|c1_g1_i7	TR27214|c1_g1_i7|m.4191	NOG149692	NOG
TR27214|c1_g1	TR27214|c1_g1_i7	TR27214|c1_g1_i7|m.4192	NOG149692	NOG
TR27214|c1_g1	TR27214|c1_g1_i8	TR27214|c1_g1_i8|m.4195	NOG149692	NOG
TR27214|c1_g1	TR27214|c1_g1_i9	TR27214|c1_g1_i9|m.4196	NOG149692	NOG
TR27214|c1_g1	TR27214|c1_g1_i9	TR27214|c1_g1_i9|m.4197	NOG149692	NOG
TR27214|c1_g1	TR27214|c1_g1_i9	TR27214|c1_g1_i9|m.4201	NOG149692	NOG
TR27217|c0_g1	TR27217|c0_g1_i1	TR27217|c0_g1_i1|m.4251	NOG149467	NOG
TR27217|c0_g1	TR27217|c0_g1_i2	TR27217|c0_g1_i2|m.4252	NOG149467	NOG
TR27217|c0_g1	TR27217|c0_g1_i3	TR27217|c0_g1_i3|m.4253	NOG149467	NOG
TR27218|c3_g1	TR27218|c3_g1_i1	TR27218|c3_g1_i1|m.4256	COG0515	COG	Serine Threonine protein kinase
TR27218|c3_g1	TR27218|c3_g1_i2	TR27218|c3_g1_i2|m.4257	COG0515	COG	Serine Threonine protein kinase
TR27218|c3_g1	TR27218|c3_g1_i3	TR27218|c3_g1_i3|m.4258	COG0515	COG	Serine Threonine protein kinase
TR27218|c3_g1	TR27218|c3_g1_i4	TR27218|c3_g1_i4|m.4259	COG0515	COG	Serine Threonine protein kinase
TR27218|c3_g1	TR27218|c3_g1_i5	TR27218|c3_g1_i5|m.4260	COG0515	COG	Serine Threonine protein kinase
TR27218|c3_g1	TR27218|c3_g1_i6	TR27218|c3_g1_i6|m.4261	COG0515	COG	Serine Threonine protein kinase
TR27218|c3_g1	TR27218|c3_g1_i7	TR27218|c3_g1_i7|m.4262	COG0515	COG	Serine Threonine protein kinase
TR27218|c3_g1	TR27218|c3_g1_i9	TR27218|c3_g1_i9|m.4263	COG0515	COG	Serine Threonine protein kinase
TR27218|c4_g3	TR27218|c4_g3_i1	TR27218|c4_g3_i1|m.4266	COG5190	COG	CTD (Carboxy-terminal domain, RNA polymerase II, polypeptide A)
TR27218|c4_g3	TR27218|c4_g3_i2	NA	COG5190	COG	CTD (Carboxy-terminal domain, RNA polymerase II, polypeptide A)
TR27218|c4_g3	TR27218|c4_g3_i3	TR27218|c4_g3_i3|m.4268	COG5190	COG	CTD (Carboxy-terminal domain, RNA polymerase II, polypeptide A)
TR27218|c4_g3	TR27218|c4_g3_i4	TR27218|c4_g3_i4|m.4269	COG5190	COG	CTD (Carboxy-terminal domain, RNA polymerase II, polypeptide A)
TR27219|c2_g2	TR27219|c2_g2_i2	NA	COG2453	COG	Dual specificity protein phosphatase
TR27219|c2_g2	TR27219|c2_g2_i3	TR27219|c2_g2_i3|m.4273	COG2453	COG	Dual specificity protein phosphatase
TR27219|c3_g2	TR27219|c3_g2_i1	TR27219|c3_g2_i1|m.4277	COG5146	COG	PaNtothenate Kinase
TR27219|c3_g2	TR27219|c3_g2_i2	TR27219|c3_g2_i2|m.4278	COG5146	COG	PaNtothenate Kinase
TR27219|c3_g2	TR27219|c3_g2_i3	TR27219|c3_g2_i3|m.4279	COG5146	COG	PaNtothenate Kinase
TR27219|c3_g2	TR27219|c3_g2_i4	TR27219|c3_g2_i4|m.4281	COG5146	COG	PaNtothenate Kinase
TR27220|c2_g1	TR27220|c2_g1_i1	NA	COG5076	COG	bromodomain
TR27220|c5_g2	TR27220|c5_g2_i1	TR27220|c5_g2_i1|m.4287	COG5076	COG	bromodomain
TR27220|c5_g2	TR27220|c5_g2_i3	TR27220|c5_g2_i3|m.4288	COG5076	COG	bromodomain
TR27220|c5_g2	TR27220|c5_g2_i4	TR27220|c5_g2_i4|m.4289	COG5076	COG	bromodomain
TR27220|c5_g2	TR27220|c5_g2_i5	TR27220|c5_g2_i5|m.4290	COG5076	COG	bromodomain
TR27220|c5_g2	TR27220|c5_g2_i6	TR27220|c5_g2_i6|m.4291	COG5076	COG	bromodomain
TR27220|c6_g3	TR27220|c6_g3_i1	TR27220|c6_g3_i1|m.4296	COG0024	COG	Removes the N-terminal methionine from nascent proteins (By similarity)
TR27220|c6_g3	TR27220|c6_g3_i3	TR27220|c6_g3_i3|m.4299	COG0024	COG	Removes the N-terminal methionine from nascent proteins (By similarity)
TR27221|c8_g1	TR27221|c8_g1_i1	NA	COG5048	COG	Zinc finger protein
TR27221|c12_g1	TR27221|c12_g1_i1	TR27221|c12_g1_i1|m.4310	NOG44337	NOG	Tumor protein
TR27221|c12_g1	TR27221|c12_g1_i2	TR27221|c12_g1_i2|m.4312	NOG44337	NOG	Tumor protein
TR27221|c12_g1	TR27221|c12_g1_i2	TR27221|c12_g1_i2|m.4314	NOG44337	NOG	Tumor protein
TR27221|c12_g1	TR27221|c12_g1_i3	TR27221|c12_g1_i3|m.4317	NOG44337	NOG	Tumor protein
TR27221|c12_g1	TR27221|c12_g1_i3	TR27221|c12_g1_i3|m.4316	NOG44337	NOG	Tumor protein
TR27221|c12_g1	TR27221|c12_g1_i4	TR27221|c12_g1_i4|m.4318	NOG44337	NOG	Tumor protein
TR27221|c12_g1	TR27221|c12_g1_i5	TR27221|c12_g1_i5|m.4319	NOG44337	NOG	Tumor protein
TR27221|c12_g1	TR27221|c12_g1_i5	TR27221|c12_g1_i5|m.4321	NOG44337	NOG	Tumor protein
TR27221|c12_g1	TR27221|c12_g1_i6	TR27221|c12_g1_i6|m.4322	NOG44337	NOG	Tumor protein
TR27221|c12_g1	TR27221|c12_g1_i7	TR27221|c12_g1_i7|m.4323	NOG44337	NOG	Tumor protein
TR27221|c12_g3	TR27221|c12_g3_i1	NA	COG5048	COG	Zinc finger protein
TR27221|c14_g1	TR27221|c14_g1_i1	NA	COG5048	COG	Zinc finger protein
TR27222|c0_g1	TR27222|c0_g1_i1	TR27222|c0_g1_i1|m.4324	NOG45077	NOG
TR27223|c3_g1	TR27223|c3_g1_i1	TR27223|c3_g1_i1|m.4326	COG0666	COG	Ankyrin Repeat
TR27224|c2_g1	TR27224|c2_g1_i1	TR27224|c2_g1_i1|m.4329	COG0308	COG	aminopeptidase
TR27224|c2_g1	TR27224|c2_g1_i2	TR27224|c2_g1_i2|m.4330	COG0308	COG	aminopeptidase
TR27224|c2_g1	TR27224|c2_g1_i3	TR27224|c2_g1_i3|m.4332	COG0308	COG	aminopeptidase
TR27224|c2_g1	TR27224|c2_g1_i4	TR27224|c2_g1_i4|m.4334	COG0308	COG	aminopeptidase
TR27224|c2_g1	TR27224|c2_g1_i5	TR27224|c2_g1_i5|m.4335	COG0308	COG	aminopeptidase
TR27225|c5_g1	TR27225|c5_g1_i1	TR27225|c5_g1_i1|m.4339	COG4886	COG	leucine Rich Repeat
TR27227|c0_g1	TR27227|c0_g1_i1	TR27227|c0_g1_i1|m.4387	COG0293	COG	Specifically methylates the uridine in position 2552 of 23S rRNA at the 2'-O position of the ribose in the fully assembled 50S ribosomal subunit (By similarity)
TR27227|c0_g1	TR27227|c0_g1_i2	NA	COG0293	COG	Specifically methylates the uridine in position 2552 of 23S rRNA at the 2'-O position of the ribose in the fully assembled 50S ribosomal subunit (By similarity)
TR27230|c0_g1	TR27230|c0_g1_i1	NA	COG1096	COG	Exosome complex
TR27230|c0_g1	TR27230|c0_g1_i2	TR27230|c0_g1_i2|m.4409	COG1096	COG	Exosome complex
TR27230|c0_g1	TR27230|c0_g1_i3	NA	COG1096	COG	Exosome complex
TR27230|c0_g1	TR27230|c0_g1_i4	NA	COG1096	COG	Exosome complex
TR27232|c3_g1	TR27232|c3_g1_i2	NA	COG2124	COG	Cytochrome p450
TR27232|c3_g9	TR27232|c3_g9_i2	NA	NOG131004	NOG	Domain of unknown function (DUF3444)
TR27232|c3_g9	TR27232|c3_g9_i4	NA	COG2124	COG	Cytochrome p450
TR27232|c3_g9	TR27232|c3_g9_i6	NA	COG2124	COG	Cytochrome p450
TR27235|c3_g1	TR27235|c3_g1_i1	TR27235|c3_g1_i1|m.4462	COG5369	COG	Armadillo repeat
TR27235|c3_g1	TR27235|c3_g1_i2	NA	COG5369	COG	Armadillo repeat
TR27235|c3_g1	TR27235|c3_g1_i3	TR27235|c3_g1_i3|m.4463	COG5369	COG	Armadillo repeat
TR27235|c3_g1	TR27235|c3_g1_i4	TR27235|c3_g1_i4|m.4464	COG5369	COG	Armadillo repeat
TR27235|c3_g1	TR27235|c3_g1_i5	TR27235|c3_g1_i5|m.4465	COG5369	COG	Armadillo repeat
TR27235|c3_g1	TR27235|c3_g1_i6	NA	COG5369	COG	Armadillo repeat
TR27235|c3_g1	TR27235|c3_g1_i7	TR27235|c3_g1_i7|m.4466	COG5369	COG	Armadillo repeat
TR27235|c3_g1	TR27235|c3_g1_i8	TR27235|c3_g1_i8|m.4467	COG5369	COG	Armadillo repeat
TR27235|c3_g1	TR27235|c3_g1_i9	TR27235|c3_g1_i9|m.4468	COG5369	COG	Armadillo repeat
TR27235|c3_g1	TR27235|c3_g1_i10	TR27235|c3_g1_i10|m.4469	COG5369	COG	Armadillo repeat
TR27235|c3_g1	TR27235|c3_g1_i11	TR27235|c3_g1_i11|m.4470	COG5369	COG	Armadillo repeat
TR27237|c6_g2	TR27237|c6_g2_i1	TR27237|c6_g2_i1|m.4478	COG5307	COG	and SEC7 domain
TR27237|c6_g2	TR27237|c6_g2_i2	TR27237|c6_g2_i2|m.4482	COG5307	COG	and SEC7 domain
TR27238|c0_g2	TR27238|c0_g2_i1	TR27238|c0_g2_i1|m.4496	NOG116969	NOG
TR27238|c0_g2	TR27238|c0_g2_i2	TR27238|c0_g2_i2|m.4498	NOG116969	NOG
TR27238|c0_g4	TR27238|c0_g4_i1	TR27238|c0_g4_i1|m.4499	NOG28757	NOG	leucine rich repeat and fibronectin type III domain containing 2
TR27238|c0_g4	TR27238|c0_g4_i2	TR27238|c0_g4_i2|m.4500	NOG28757	NOG	leucine rich repeat and fibronectin type III domain containing 2
TR27238|c0_g4	TR27238|c0_g4_i3	TR27238|c0_g4_i3|m.4501	NOG28757	NOG	leucine rich repeat and fibronectin type III domain containing 2
TR27238|c0_g4	TR27238|c0_g4_i4	TR27238|c0_g4_i4|m.4502	NOG28757	NOG	leucine rich repeat and fibronectin type III domain containing 2
TR27238|c0_g4	TR27238|c0_g4_i6	TR27238|c0_g4_i6|m.4503	NOG28757	NOG	leucine rich repeat and fibronectin type III domain containing 2
TR27238|c0_g4	TR27238|c0_g4_i7	TR27238|c0_g4_i7|m.4504	NOG28757	NOG	leucine rich repeat and fibronectin type III domain containing 2
TR27238|c0_g4	TR27238|c0_g4_i11	TR27238|c0_g4_i11|m.4506	NOG28757	NOG	leucine rich repeat and fibronectin type III domain containing 2
TR27238|c0_g4	TR27238|c0_g4_i14	NA	NOG28757	NOG	leucine rich repeat and fibronectin type III domain containing 2
TR27238|c0_g4	TR27238|c0_g4_i16	NA	NOG28757	NOG	leucine rich repeat and fibronectin type III domain containing 2
TR27238|c0_g4	TR27238|c0_g4_i18	NA	NOG72718	NOG
TR27238|c0_g4	TR27238|c0_g4_i19	NA	NOG28757	NOG	leucine rich repeat and fibronectin type III domain containing 2
TR27238|c0_g4	TR27238|c0_g4_i20	TR27238|c0_g4_i20|m.4509	NOG28757	NOG	leucine rich repeat and fibronectin type III domain containing 2
TR27239|c5_g2	TR27239|c5_g2_i1	TR27239|c5_g2_i1|m.4512	NOG150483	NOG
TR27243|c0_g1	TR27243|c0_g1_i1	NA	COG5048	COG	Zinc finger protein
TR27248|c1_g1	TR27248|c1_g1_i1	NA	NOG140204	NOG
TR27288|c0_g1	TR27288|c0_g1_i1	TR27288|c0_g1_i1|m.4568	COG0526	COG	Thioredoxin
TR27288|c0_g1	TR27288|c0_g1_i2	NA	COG0526	COG	Thioredoxin
TR27288|c0_g1	TR27288|c0_g1_i3	TR27288|c0_g1_i3|m.4571	COG0526	COG	Thioredoxin
TR27289|c0_g1	TR27289|c0_g1_i1	TR27289|c0_g1_i1|m.4573	COG1100	COG	GTP-binding Protein
TR27289|c0_g1	TR27289|c0_g1_i2	TR27289|c0_g1_i2|m.4575	COG1100	COG	GTP-binding Protein
TR27302|c0_g1	TR27302|c0_g1_i1	TR27302|c0_g1_i1|m.4579	NOG41015	NOG	(ABC) transporter
TR27302|c1_g1	TR27302|c1_g1_i1	TR27302|c1_g1_i1|m.4580	NOG41015	NOG	(ABC) transporter
TR27310|c0_g1	TR27310|c0_g1_i1	TR27310|c0_g1_i1|m.4584	NOG115071	NOG
TR27310|c1_g1	TR27310|c1_g1_i1	TR27310|c1_g1_i1|m.4585	NOG115071	NOG
TR27310|c2_g1	TR27310|c2_g1_i1	TR27310|c2_g1_i1|m.4586	NOG115071	NOG
TR27316|c1_g1	TR27316|c1_g1_i1	TR27316|c1_g1_i1|m.4589	COG3733	COG	amine oxidase
TR27316|c1_g2	TR27316|c1_g2_i1	TR27316|c1_g2_i1|m.4592	COG3733	COG	amine oxidase
TR27316|c1_g2	TR27316|c1_g2_i1	TR27316|c1_g2_i1|m.4590	COG3733	COG	amine oxidase
TR27316|c1_g2	TR27316|c1_g2_i2	TR27316|c1_g2_i2|m.4593	COG3733	COG	amine oxidase
TR27317|c1_g1	TR27317|c1_g1_i1	TR27317|c1_g1_i1|m.4595	NOG45277	NOG	Transcriptional regulator
TR27317|c1_g1	TR27317|c1_g1_i2	TR27317|c1_g1_i2|m.4596	NOG45277	NOG	Transcriptional regulator
TR27445|c0_g1	TR27445|c0_g1_i1	TR27445|c0_g1_i1|m.4606	NOG149232	NOG
TR27458|c0_g1	TR27458|c0_g1_i1	TR27458|c0_g1_i1|m.4608	COG0415	COG	deoxyribo-dipyrimidine photolyase
TR27478|c0_g1	TR27478|c0_g1_i1	NA	NOG137666	NOG
TR27550|c0_g1	TR27550|c0_g1_i1	TR27550|c0_g1_i1|m.4623	NOG145389	NOG	RHO protein GDP dissociation inhibitor
TR27642|c2_g3	TR27642|c2_g3_i1	TR27642|c2_g3_i1|m.4631	COG5599	COG	protein tyrosine phosphatase
TR27642|c2_g3	TR27642|c2_g3_i2	TR27642|c2_g3_i2|m.4638	COG5599	COG	protein tyrosine phosphatase
TR27642|c2_g3	TR27642|c2_g3_i3	TR27642|c2_g3_i3|m.4645	COG5599	COG	protein tyrosine phosphatase
TR27642|c2_g3	TR27642|c2_g3_i6	TR27642|c2_g3_i6|m.4647	COG5599	COG	protein tyrosine phosphatase
TR27642|c2_g3	TR27642|c2_g3_i8	TR27642|c2_g3_i8|m.4655	COG5599	COG	protein tyrosine phosphatase
TR27642|c2_g3	TR27642|c2_g3_i9	NA	COG5599	COG	protein tyrosine phosphatase
TR27642|c2_g3	TR27642|c2_g3_i11	TR27642|c2_g3_i11|m.4664	COG5599	COG	protein tyrosine phosphatase
TR27642|c2_g3	TR27642|c2_g3_i12	TR27642|c2_g3_i12|m.4672	COG5599	COG	protein tyrosine phosphatase
TR27642|c2_g3	TR27642|c2_g3_i12	TR27642|c2_g3_i12|m.4671	COG5599	COG	protein tyrosine phosphatase
TR27642|c2_g3	TR27642|c2_g3_i13	TR27642|c2_g3_i13|m.4677	COG5599	COG	protein tyrosine phosphatase
TR27642|c2_g3	TR27642|c2_g3_i15	TR27642|c2_g3_i15|m.4682	COG5599	COG	protein tyrosine phosphatase
TR27642|c2_g3	TR27642|c2_g3_i16	TR27642|c2_g3_i16|m.4689	COG5599	COG	protein tyrosine phosphatase
TR27642|c2_g3	TR27642|c2_g3_i17	TR27642|c2_g3_i17|m.4691	COG5599	COG	protein tyrosine phosphatase
TR27642|c2_g3	TR27642|c2_g3_i20	TR27642|c2_g3_i20|m.4695	COG5599	COG	protein tyrosine phosphatase
TR27642|c2_g3	TR27642|c2_g3_i21	TR27642|c2_g3_i21|m.4700	COG5599	COG	protein tyrosine phosphatase
TR27642|c2_g3	TR27642|c2_g3_i22	TR27642|c2_g3_i22|m.4708	COG5599	COG	protein tyrosine phosphatase
TR27642|c2_g3	TR27642|c2_g3_i23	TR27642|c2_g3_i23|m.4716	COG5599	COG	protein tyrosine phosphatase
TR27642|c2_g3	TR27642|c2_g3_i24	TR27642|c2_g3_i24|m.4722	COG5599	COG	protein tyrosine phosphatase
TR27642|c2_g3	TR27642|c2_g3_i25	NA	COG5599	COG	protein tyrosine phosphatase
TR27642|c2_g3	TR27642|c2_g3_i26	TR27642|c2_g3_i26|m.4726	COG5599	COG	protein tyrosine phosphatase
TR27642|c2_g3	TR27642|c2_g3_i28	TR27642|c2_g3_i28|m.4736	COG5599	COG	protein tyrosine phosphatase
TR27642|c2_g3	TR27642|c2_g3_i28	TR27642|c2_g3_i28|m.4735	COG5599	COG	protein tyrosine phosphatase
TR27642|c2_g3	TR27642|c2_g3_i29	TR27642|c2_g3_i29|m.4741	COG5599	COG	protein tyrosine phosphatase
TR27642|c2_g3	TR27642|c2_g3_i29	TR27642|c2_g3_i29|m.4742	COG5599	COG	protein tyrosine phosphatase
TR27643|c4_g3	TR27643|c4_g3_i1	TR27643|c4_g3_i1|m.4748	COG0553	COG	helicase
TR27643|c4_g3	TR27643|c4_g3_i2	TR27643|c4_g3_i2|m.4750	COG0553	COG	helicase
TR27644|c5_g1	TR27644|c5_g1_i1	TR27644|c5_g1_i1|m.4779	COG2319	COG	repeat-containing protein
TR27644|c5_g1	TR27644|c5_g1_i2	TR27644|c5_g1_i2|m.4781	COG2319	COG	repeat-containing protein
TR27644|c6_g1	TR27644|c6_g1_i2	NA	COG5096	COG	The coatomer is a cytosolic protein complex that binds to dilysine motifs and reversibly associates with Golgi non- clathrin-coated vesicles, which further mediate biosynthetic protein transport from the ER, via the Golgi up to the trans Golgi network. Coatomer complex is required for budding from Golgi membranes, and is essential for the retrograde Golgi-to-ER transport of dilysine-tagged protei…
TR27644|c6_g1	TR27644|c6_g1_i4	TR27644|c6_g1_i4|m.4783	COG5096	COG	The coatomer is a cytosolic protein complex that binds to dilysine motifs and reversibly associates with Golgi non- clathrin-coated vesicles, which further mediate biosynthetic protein transport from the ER, via the Golgi up to the trans Golgi network. Coatomer complex is required for budding from Golgi membranes, and is essential for the retrograde Golgi-to-ER transport of dilysine-tagged protei…
TR27644|c6_g1	TR27644|c6_g1_i5	TR27644|c6_g1_i5|m.4785	COG5096	COG	The coatomer is a cytosolic protein complex that binds to dilysine motifs and reversibly associates with Golgi non- clathrin-coated vesicles, which further mediate biosynthetic protein transport from the ER, via the Golgi up to the trans Golgi network. Coatomer complex is required for budding from Golgi membranes, and is essential for the retrograde Golgi-to-ER transport of dilysine-tagged protei…
TR27644|c6_g1	TR27644|c6_g1_i7	TR27644|c6_g1_i7|m.4786	COG5096	COG	The coatomer is a cytosolic protein complex that binds to dilysine motifs and reversibly associates with Golgi non- clathrin-coated vesicles, which further mediate biosynthetic protein transport from the ER, via the Golgi up to the trans Golgi network. Coatomer complex is required for budding from Golgi membranes, and is essential for the retrograde Golgi-to-ER transport of dilysine-tagged protei…
TR27644|c6_g1	TR27644|c6_g1_i8	TR27644|c6_g1_i8|m.4787	COG5096	COG	The coatomer is a cytosolic protein complex that binds to dilysine motifs and reversibly associates with Golgi non- clathrin-coated vesicles, which further mediate biosynthetic protein transport from the ER, via the Golgi up to the trans Golgi network. Coatomer complex is required for budding from Golgi membranes, and is essential for the retrograde Golgi-to-ER transport of dilysine-tagged protei…
TR27647|c0_g1	TR27647|c0_g1_i1	NA	COG5391	COG	sorting nexin
TR27647|c0_g1	TR27647|c0_g1_i2	TR27647|c0_g1_i2|m.4826	COG5391	COG	sorting nexin
TR27647|c0_g1	TR27647|c0_g1_i2	TR27647|c0_g1_i2|m.4825	NOG27597	NOG	potassium inwardly-rectifying channel, subfamily J, member 1
TR27647|c0_g1	TR27647|c0_g1_i3	TR27647|c0_g1_i3|m.4829	COG5391	COG	sorting nexin
TR27647|c0_g1	TR27647|c0_g1_i3	TR27647|c0_g1_i3|m.4828	NOG27597	NOG	potassium inwardly-rectifying channel, subfamily J, member 1
TR27647|c0_g1	TR27647|c0_g1_i5	TR27647|c0_g1_i5|m.4834	COG5391	COG	sorting nexin
TR27647|c0_g1	TR27647|c0_g1_i6	TR27647|c0_g1_i6|m.4837	COG5391	COG	sorting nexin
TR27647|c0_g1	TR27647|c0_g1_i6	TR27647|c0_g1_i6|m.4835	NOG27597	NOG	potassium inwardly-rectifying channel, subfamily J, member 1
TR27647|c0_g1	TR27647|c0_g1_i7	TR27647|c0_g1_i7|m.4841	COG5391	COG	sorting nexin
TR27647|c0_g1	TR27647|c0_g1_i7	TR27647|c0_g1_i7|m.4839	NOG27597	NOG	potassium inwardly-rectifying channel, subfamily J, member 1
TR27647|c0_g1	TR27647|c0_g1_i8	TR27647|c0_g1_i8|m.4843	COG5391	COG	sorting nexin
TR27647|c0_g1	TR27647|c0_g1_i9	TR27647|c0_g1_i9|m.4844	NOG27597	NOG	potassium inwardly-rectifying channel, subfamily J, member 1
TR27647|c0_g1	TR27647|c0_g1_i9	TR27647|c0_g1_i9|m.4846	COG5391	COG	sorting nexin
TR27647|c0_g1	TR27647|c0_g1_i10	TR27647|c0_g1_i10|m.4848	NOG27597	NOG	potassium inwardly-rectifying channel, subfamily J, member 1
TR27649|c2_g1	TR27649|c2_g1_i1	TR27649|c2_g1_i1|m.4875	NOG149898	NOG
TR27649|c2_g1	TR27649|c2_g1_i2	TR27649|c2_g1_i2|m.4877	NOG149898	NOG
TR27649|c2_g1	TR27649|c2_g1_i3	TR27649|c2_g1_i3|m.4879	NOG149898	NOG
TR27649|c2_g1	TR27649|c2_g1_i4	TR27649|c2_g1_i4|m.4881	NOG149898	NOG
TR27649|c4_g1	TR27649|c4_g1_i2	TR27649|c4_g1_i2|m.4884	NOG146025	NOG
TR27649|c4_g1	TR27649|c4_g1_i3	TR27649|c4_g1_i3|m.4886	NOG147919	NOG
TR27649|c5_g1	TR27649|c5_g1_i1	TR27649|c5_g1_i1|m.4889	NOG149898	NOG
TR27649|c5_g1	TR27649|c5_g1_i2	NA	NOG149898	NOG
TR27649|c5_g1	TR27649|c5_g1_i3	TR27649|c5_g1_i3|m.4891	NOG149898	NOG
TR27649|c5_g1	TR27649|c5_g1_i4	TR27649|c5_g1_i4|m.4893	NOG149898	NOG
TR27649|c5_g1	TR27649|c5_g1_i5	TR27649|c5_g1_i5|m.4895	NOG149898	NOG
TR27649|c5_g1	TR27649|c5_g1_i7	NA	NOG149898	NOG
TR27650|c0_g1	TR27650|c0_g1_i1	TR27650|c0_g1_i1|m.4899	COG0612	COG	peptidase'
TR27650|c0_g1	TR27650|c0_g1_i1	TR27650|c0_g1_i1|m.4901	COG0612	COG	peptidase'
TR27650|c0_g1	TR27650|c0_g1_i2	TR27650|c0_g1_i2|m.4902	COG0612	COG	peptidase'
TR27650|c0_g1	TR27650|c0_g1_i3	TR27650|c0_g1_i3|m.4903	COG0612	COG	peptidase'
TR27650|c0_g1	TR27650|c0_g1_i4	TR27650|c0_g1_i4|m.4905	COG0612	COG	peptidase'
TR27650|c0_g1	TR27650|c0_g1_i5	TR27650|c0_g1_i5|m.4908	COG0612	COG	peptidase'
TR27650|c0_g1	TR27650|c0_g1_i6	TR27650|c0_g1_i6|m.4910	COG0612	COG	peptidase'
TR27650|c0_g1	TR27650|c0_g1_i7	TR27650|c0_g1_i7|m.4912	COG0612	COG	peptidase'
TR27650|c0_g1	TR27650|c0_g1_i8	NA	COG0612	COG	peptidase'
TR27650|c0_g1	TR27650|c0_g1_i9	NA	COG0612	COG	peptidase'
TR27650|c0_g1	TR27650|c0_g1_i10	TR27650|c0_g1_i10|m.4914	COG0612	COG	peptidase'
TR27650|c0_g1	TR27650|c0_g1_i11	TR27650|c0_g1_i11|m.4917	COG0612	COG	peptidase'
TR27650|c0_g1	TR27650|c0_g1_i12	TR27650|c0_g1_i12|m.4919	COG0612	COG	peptidase'
TR27650|c0_g1	TR27650|c0_g1_i13	TR27650|c0_g1_i13|m.4922	COG0612	COG	peptidase'
TR27650|c1_g1	TR27650|c1_g1_i1	NA	COG4221	COG	dehydrogenase
TR27650|c1_g1	TR27650|c1_g1_i2	TR27650|c1_g1_i2|m.4925	COG4221	COG	dehydrogenase
TR27650|c1_g1	TR27650|c1_g1_i3	TR27650|c1_g1_i3|m.4927	COG4221	COG	dehydrogenase
TR27650|c1_g1	TR27650|c1_g1_i4	TR27650|c1_g1_i4|m.4929	COG4221	COG	dehydrogenase
TR27650|c1_g1	TR27650|c1_g1_i5	TR27650|c1_g1_i5|m.4931	COG4221	COG	dehydrogenase
TR27650|c1_g1	TR27650|c1_g1_i6	TR27650|c1_g1_i6|m.4933	COG4221	COG	dehydrogenase
TR27650|c1_g1	TR27650|c1_g1_i7	TR27650|c1_g1_i7|m.4935	COG4221	COG	dehydrogenase
TR27650|c1_g1	TR27650|c1_g1_i8	TR27650|c1_g1_i8|m.4938	COG4221	COG	dehydrogenase
TR27650|c1_g1	TR27650|c1_g1_i8	TR27650|c1_g1_i8|m.4937	COG4221	COG	dehydrogenase
TR27650|c1_g1	TR27650|c1_g1_i9	TR27650|c1_g1_i9|m.4940	COG4221	COG	dehydrogenase
TR27650|c1_g1	TR27650|c1_g1_i10	TR27650|c1_g1_i10|m.4942	COG4221	COG	dehydrogenase
TR27650|c1_g1	TR27650|c1_g1_i11	TR27650|c1_g1_i11|m.4944	COG4221	COG	dehydrogenase
TR27651|c1_g1	TR27651|c1_g1_i1	NA	COG0515	COG	Serine Threonine protein kinase
TR27651|c1_g3	TR27651|c1_g3_i1	NA	COG0515	COG	Serine Threonine protein kinase
TR27651|c1_g4	TR27651|c1_g4_i1	TR27651|c1_g4_i1|m.4947	COG0515	COG	Serine Threonine protein kinase
TR27651|c1_g4	TR27651|c1_g4_i2	NA	COG0515	COG	Serine Threonine protein kinase
TR27651|c1_g5	TR27651|c1_g5_i1	TR27651|c1_g5_i1|m.4950	COG0515	COG	Serine Threonine protein kinase
TR27651|c1_g5	TR27651|c1_g5_i2	TR27651|c1_g5_i2|m.4955	COG0515	COG	Serine Threonine protein kinase
TR27651|c1_g5	TR27651|c1_g5_i2	TR27651|c1_g5_i2|m.4956	COG0515	COG	Serine Threonine protein kinase
TR27651|c1_g5	TR27651|c1_g5_i3	TR27651|c1_g5_i3|m.4963	COG0515	COG	Serine Threonine protein kinase
TR27651|c1_g5	TR27651|c1_g5_i4	TR27651|c1_g5_i4|m.4965	COG0515	COG	Serine Threonine protein kinase
TR27651|c1_g5	TR27651|c1_g5_i5	TR27651|c1_g5_i5|m.4968	COG0515	COG	Serine Threonine protein kinase
TR27651|c1_g5	TR27651|c1_g5_i6	TR27651|c1_g5_i6|m.4970	COG0515	COG	Serine Threonine protein kinase
TR27651|c1_g5	TR27651|c1_g5_i7	TR27651|c1_g5_i7|m.4972	COG0515	COG	Serine Threonine protein kinase
TR27651|c1_g5	TR27651|c1_g5_i8	TR27651|c1_g5_i8|m.4975	COG0515	COG	Serine Threonine protein kinase
TR27651|c1_g5	TR27651|c1_g5_i9	TR27651|c1_g5_i9|m.4977	COG0515	COG	Serine Threonine protein kinase
TR27651|c1_g5	TR27651|c1_g5_i10	TR27651|c1_g5_i10|m.4978	COG0515	COG	Serine Threonine protein kinase
TR27651|c1_g5	TR27651|c1_g5_i11	TR27651|c1_g5_i11|m.4980	COG0515	COG	Serine Threonine protein kinase
TR27651|c1_g5	TR27651|c1_g5_i12	TR27651|c1_g5_i12|m.4982	COG0515	COG	Serine Threonine protein kinase
TR27651|c1_g5	TR27651|c1_g5_i12	TR27651|c1_g5_i12|m.4983	COG0515	COG	Serine Threonine protein kinase
TR27651|c1_g5	TR27651|c1_g5_i13	TR27651|c1_g5_i13|m.4988	COG0515	COG	Serine Threonine protein kinase
TR27651|c1_g5	TR27651|c1_g5_i14	TR27651|c1_g5_i14|m.4991	COG0515	COG	Serine Threonine protein kinase
TR27651|c1_g5	TR27651|c1_g5_i15	TR27651|c1_g5_i15|m.4996	COG0515	COG	Serine Threonine protein kinase
TR27651|c1_g5	TR27651|c1_g5_i16	TR27651|c1_g5_i16|m.4998	COG0515	COG	Serine Threonine protein kinase
TR27652|c1_g1	TR27652|c1_g1_i1	TR27652|c1_g1_i1|m.5001	COG0306	COG	phosphate transporter
TR27652|c1_g1	TR27652|c1_g1_i2	TR27652|c1_g1_i2|m.5003	COG0306	COG	phosphate transporter
TR27652|c3_g1	TR27652|c3_g1_i1	TR27652|c3_g1_i1|m.5005	COG3338	COG	Carbonic AnHydrase
TR27652|c3_g1	TR27652|c3_g1_i2	TR27652|c3_g1_i2|m.5006	COG3338	COG	Carbonic AnHydrase
TR27652|c3_g1	TR27652|c3_g1_i3	TR27652|c3_g1_i3|m.5007	COG3338	COG	Carbonic AnHydrase
TR27652|c3_g1	TR27652|c3_g1_i4	TR27652|c3_g1_i4|m.5008	COG3338	COG	Carbonic AnHydrase
TR27652|c4_g1	TR27652|c4_g1_i1	TR27652|c4_g1_i1|m.5014	NOG119056	NOG	Domain of unknown function (DUF397)
TR27652|c4_g1	TR27652|c4_g1_i2	TR27652|c4_g1_i2|m.5016	NOG119056	NOG	Domain of unknown function (DUF397)
TR27653|c3_g1	TR27653|c3_g1_i1	TR27653|c3_g1_i1|m.5019	COG0318	COG	Amp-dependent synthetase and ligase
TR27653|c3_g1	TR27653|c3_g1_i2	TR27653|c3_g1_i2|m.5021	COG0318	COG	Amp-dependent synthetase and ligase
TR27653|c3_g1	TR27653|c3_g1_i3	TR27653|c3_g1_i3|m.5023	COG0318	COG	Amp-dependent synthetase and ligase
TR27653|c3_g1	TR27653|c3_g1_i4	TR27653|c3_g1_i4|m.5025	COG0318	COG	Amp-dependent synthetase and ligase
TR27653|c3_g1	TR27653|c3_g1_i5	TR27653|c3_g1_i5|m.5026	COG0318	COG	Amp-dependent synthetase and ligase
TR27653|c3_g1	TR27653|c3_g1_i6	TR27653|c3_g1_i6|m.5027	COG0318	COG	Amp-dependent synthetase and ligase
TR27653|c4_g1	TR27653|c4_g1_i1	TR27653|c4_g1_i1|m.5029	COG5048	COG	Zinc finger protein
TR27653|c4_g1	TR27653|c4_g1_i2	TR27653|c4_g1_i2|m.5030	COG5048	COG	Zinc finger protein
TR27653|c4_g2	TR27653|c4_g2_i1	TR27653|c4_g2_i1|m.5034	COG5048	COG	Zinc finger protein
TR27653|c4_g3	TR27653|c4_g3_i1	TR27653|c4_g3_i1|m.5036	COG5048	COG	Zinc finger protein
TR27654|c0_g1	TR27654|c0_g1_i1	TR27654|c0_g1_i1|m.5038	COG0515	COG	Serine Threonine protein kinase
TR27654|c2_g1	TR27654|c2_g1_i1	TR27654|c2_g1_i1|m.5039	COG0515	COG	Serine Threonine protein kinase
TR27654|c2_g1	TR27654|c2_g1_i2	TR27654|c2_g1_i2|m.5041	COG0515	COG	Serine Threonine protein kinase
TR27654|c2_g1	TR27654|c2_g1_i3	TR27654|c2_g1_i3|m.5042	COG0515	COG	Serine Threonine protein kinase
TR27654|c2_g1	TR27654|c2_g1_i4	TR27654|c2_g1_i4|m.5043	COG0515	COG	Serine Threonine protein kinase
TR27654|c2_g1	TR27654|c2_g1_i5	TR27654|c2_g1_i5|m.5045	COG0515	COG	Serine Threonine protein kinase
TR27654|c2_g1	TR27654|c2_g1_i6	TR27654|c2_g1_i6|m.5046	COG0515	COG	Serine Threonine protein kinase
TR27654|c2_g1	TR27654|c2_g1_i7	TR27654|c2_g1_i7|m.5049	COG0515	COG	Serine Threonine protein kinase
TR27654|c2_g1	TR27654|c2_g1_i7	TR27654|c2_g1_i7|m.5048	COG0515	COG	Serine Threonine protein kinase
TR27654|c2_g1	TR27654|c2_g1_i8	TR27654|c2_g1_i8|m.5051	COG0515	COG	Serine Threonine protein kinase
TR27654|c2_g1	TR27654|c2_g1_i9	TR27654|c2_g1_i9|m.5052	COG0515	COG	Serine Threonine protein kinase
TR27654|c2_g1	TR27654|c2_g1_i10	TR27654|c2_g1_i10|m.5054	COG0515	COG	Serine Threonine protein kinase
TR27654|c2_g1	TR27654|c2_g1_i10	TR27654|c2_g1_i10|m.5055	COG0515	COG	Serine Threonine protein kinase
TR27654|c2_g1	TR27654|c2_g1_i11	TR27654|c2_g1_i11|m.5057	COG0515	COG	Serine Threonine protein kinase
TR27654|c2_g1	TR27654|c2_g1_i11	TR27654|c2_g1_i11|m.5058	COG0515	COG	Serine Threonine protein kinase
TR27655|c0_g1	TR27655|c0_g1_i1	TR27655|c0_g1_i1|m.5060	NOG123689	NOG	KR domain
TR27655|c0_g1	TR27655|c0_g1_i2	TR27655|c0_g1_i2|m.5063	NOG123689	NOG	KR domain
TR27655|c0_g1	TR27655|c0_g1_i3	TR27655|c0_g1_i3|m.5066	NOG123689	NOG	KR domain
TR27656|c3_g1	TR27656|c3_g1_i2	TR27656|c3_g1_i2|m.5076	COG5197	COG	yip1 interacting factor homolog
TR27656|c3_g1	TR27656|c3_g1_i3	TR27656|c3_g1_i3|m.5077	COG5197	COG	yip1 interacting factor homolog
TR27656|c3_g1	TR27656|c3_g1_i4	TR27656|c3_g1_i4|m.5079	COG5197	COG	yip1 interacting factor homolog
TR27656|c4_g1	TR27656|c4_g1_i3	TR27656|c4_g1_i3|m.5081	COG0706	COG	Required for the insertion and or proper folding and or complex formation of integral membrane proteins into the membrane. Involved in integration of membrane proteins that insert both dependently and independently of the Sec translocase complex, as well as at least some lipoproteins
TR27656|c4_g1	TR27656|c4_g1_i4	TR27656|c4_g1_i4|m.5086	COG0706	COG	Required for the insertion and or proper folding and or complex formation of integral membrane proteins into the membrane. Involved in integration of membrane proteins that insert both dependently and independently of the Sec translocase complex, as well as at least some lipoproteins
TR27656|c4_g1	TR27656|c4_g1_i5	TR27656|c4_g1_i5|m.5091	COG0706	COG	Required for the insertion and or proper folding and or complex formation of integral membrane proteins into the membrane. Involved in integration of membrane proteins that insert both dependently and independently of the Sec translocase complex, as well as at least some lipoproteins
TR27656|c4_g1	TR27656|c4_g1_i6	TR27656|c4_g1_i6|m.5093	COG0706	COG	Required for the insertion and or proper folding and or complex formation of integral membrane proteins into the membrane. Involved in integration of membrane proteins that insert both dependently and independently of the Sec translocase complex, as well as at least some lipoproteins
TR27656|c4_g1	TR27656|c4_g1_i8	TR27656|c4_g1_i8|m.5098	COG0706	COG	Required for the insertion and or proper folding and or complex formation of integral membrane proteins into the membrane. Involved in integration of membrane proteins that insert both dependently and independently of the Sec translocase complex, as well as at least some lipoproteins
TR27656|c4_g1	TR27656|c4_g1_i9	TR27656|c4_g1_i9|m.5099	COG0706	COG	Required for the insertion and or proper folding and or complex formation of integral membrane proteins into the membrane. Involved in integration of membrane proteins that insert both dependently and independently of the Sec translocase complex, as well as at least some lipoproteins
TR27656|c4_g1	TR27656|c4_g1_i11	TR27656|c4_g1_i11|m.5104	COG0706	COG	Required for the insertion and or proper folding and or complex formation of integral membrane proteins into the membrane. Involved in integration of membrane proteins that insert both dependently and independently of the Sec translocase complex, as well as at least some lipoproteins
TR27656|c4_g1	TR27656|c4_g1_i12	TR27656|c4_g1_i12|m.5109	COG0706	COG	Required for the insertion and or proper folding and or complex formation of integral membrane proteins into the membrane. Involved in integration of membrane proteins that insert both dependently and independently of the Sec translocase complex, as well as at least some lipoproteins
TR27656|c4_g1	TR27656|c4_g1_i13	TR27656|c4_g1_i13|m.5112	COG0706	COG	Required for the insertion and or proper folding and or complex formation of integral membrane proteins into the membrane. Involved in integration of membrane proteins that insert both dependently and independently of the Sec translocase complex, as well as at least some lipoproteins
TR27658|c1_g1	TR27658|c1_g1_i1	TR27658|c1_g1_i1|m.5145	COG1643	COG	helicase
TR27658|c1_g1	TR27658|c1_g1_i1	TR27658|c1_g1_i1|m.5144	COG1643	COG	helicase
TR27658|c1_g1	TR27658|c1_g1_i2	TR27658|c1_g1_i2|m.5147	COG1643	COG	helicase
TR27659|c1_g1	TR27659|c1_g1_i1	TR27659|c1_g1_i1|m.5149	COG5077	COG	ubiquitin carboxyl-terminal hydrolase
TR27659|c1_g1	TR27659|c1_g1_i2	TR27659|c1_g1_i2|m.5155	COG5077	COG	ubiquitin carboxyl-terminal hydrolase
TR27659|c1_g1	TR27659|c1_g1_i2	TR27659|c1_g1_i2|m.5153	COG5077	COG	ubiquitin carboxyl-terminal hydrolase
TR27659|c1_g1	TR27659|c1_g1_i3	TR27659|c1_g1_i3|m.5158	COG5077	COG	ubiquitin carboxyl-terminal hydrolase
TR27659|c1_g1	TR27659|c1_g1_i4	TR27659|c1_g1_i4|m.5163	COG5077	COG	ubiquitin carboxyl-terminal hydrolase
TR27659|c1_g1	TR27659|c1_g1_i4	TR27659|c1_g1_i4|m.5161	COG5077	COG	ubiquitin carboxyl-terminal hydrolase
TR27659|c1_g1	TR27659|c1_g1_i5	TR27659|c1_g1_i5|m.5168	COG5077	COG	ubiquitin carboxyl-terminal hydrolase
TR27659|c1_g1	TR27659|c1_g1_i5	TR27659|c1_g1_i5|m.5165	COG5077	COG	ubiquitin carboxyl-terminal hydrolase
TR27659|c1_g1	TR27659|c1_g1_i6	TR27659|c1_g1_i6|m.5170	COG5077	COG	ubiquitin carboxyl-terminal hydrolase
TR27659|c1_g1	TR27659|c1_g1_i7	TR27659|c1_g1_i7|m.5174	COG5077	COG	ubiquitin carboxyl-terminal hydrolase
TR27659|c1_g1	TR27659|c1_g1_i7	TR27659|c1_g1_i7|m.5175	COG5077	COG	ubiquitin carboxyl-terminal hydrolase
TR27659|c1_g1	TR27659|c1_g1_i8	TR27659|c1_g1_i8|m.5179	COG5077	COG	ubiquitin carboxyl-terminal hydrolase
TR27659|c1_g1	TR27659|c1_g1_i8	TR27659|c1_g1_i8|m.5181	COG5077	COG	ubiquitin carboxyl-terminal hydrolase
TR27659|c1_g1	TR27659|c1_g1_i9	TR27659|c1_g1_i9|m.5183	COG5077	COG	ubiquitin carboxyl-terminal hydrolase
TR27659|c1_g1	TR27659|c1_g1_i10	TR27659|c1_g1_i10|m.5189	COG5077	COG	ubiquitin carboxyl-terminal hydrolase
TR27659|c1_g1	TR27659|c1_g1_i10	TR27659|c1_g1_i10|m.5187	COG5077	COG	ubiquitin carboxyl-terminal hydrolase
TR27660|c4_g2	TR27660|c4_g2_i1	TR27660|c4_g2_i1|m.5200	COG3440	COG	ubiquitin-like with PHD and ring finger domains 2, E3 ubiquitin protein ligase
TR27660|c4_g2	TR27660|c4_g2_i2	TR27660|c4_g2_i2|m.5201	COG3440	COG	ubiquitin-like with PHD and ring finger domains 2, E3 ubiquitin protein ligase
TR27660|c4_g2	TR27660|c4_g2_i2	TR27660|c4_g2_i2|m.5202	COG3440	COG	ubiquitin-like with PHD and ring finger domains 2, E3 ubiquitin protein ligase
TR27660|c4_g2	TR27660|c4_g2_i3	NA	COG3440	COG	ubiquitin-like with PHD and ring finger domains 2, E3 ubiquitin protein ligase
TR27660|c4_g2	TR27660|c4_g2_i4	TR27660|c4_g2_i4|m.5206	COG3440	COG	ubiquitin-like with PHD and ring finger domains 2, E3 ubiquitin protein ligase
TR27660|c4_g2	TR27660|c4_g2_i4	TR27660|c4_g2_i4|m.5205	COG3440	COG	ubiquitin-like with PHD and ring finger domains 2, E3 ubiquitin protein ligase
TR27660|c4_g2	TR27660|c4_g2_i5	TR27660|c4_g2_i5|m.5210	COG3440	COG	ubiquitin-like with PHD and ring finger domains 2, E3 ubiquitin protein ligase
TR27660|c4_g2	TR27660|c4_g2_i5	TR27660|c4_g2_i5|m.5211	COG3440	COG	ubiquitin-like with PHD and ring finger domains 2, E3 ubiquitin protein ligase
TR27660|c4_g2	TR27660|c4_g2_i6	TR27660|c4_g2_i6|m.5213	COG3440	COG	ubiquitin-like with PHD and ring finger domains 2, E3 ubiquitin protein ligase
TR27660|c4_g2	TR27660|c4_g2_i7	TR27660|c4_g2_i7|m.5219	COG3440	COG	ubiquitin-like with PHD and ring finger domains 2, E3 ubiquitin protein ligase
TR27660|c4_g2	TR27660|c4_g2_i7	TR27660|c4_g2_i7|m.5217	COG3440	COG	ubiquitin-like with PHD and ring finger domains 2, E3 ubiquitin protein ligase
TR27660|c4_g2	TR27660|c4_g2_i8	TR27660|c4_g2_i8|m.5221	COG3440	COG	ubiquitin-like with PHD and ring finger domains 2, E3 ubiquitin protein ligase
TR27660|c4_g2	TR27660|c4_g2_i8	TR27660|c4_g2_i8|m.5223	COG3440	COG	ubiquitin-like with PHD and ring finger domains 2, E3 ubiquitin protein ligase
TR27660|c4_g2	TR27660|c4_g2_i9	TR27660|c4_g2_i9|m.5226	COG3440	COG	ubiquitin-like with PHD and ring finger domains 2, E3 ubiquitin protein ligase
TR27660|c4_g2	TR27660|c4_g2_i9	TR27660|c4_g2_i9|m.5225	COG3440	COG	ubiquitin-like with PHD and ring finger domains 2, E3 ubiquitin protein ligase
TR27660|c4_g2	TR27660|c4_g2_i9	TR27660|c4_g2_i9|m.5227	COG3440	COG	ubiquitin-like with PHD and ring finger domains 2, E3 ubiquitin protein ligase
TR27662|c1_g1	TR27662|c1_g1_i1	TR27662|c1_g1_i1|m.5269	COG0457	COG	repeat-containing protein
TR27663|c2_g1	TR27663|c2_g1_i1	TR27663|c2_g1_i1|m.5270	COG0415	COG	deoxyribo-dipyrimidine photolyase
TR27663|c2_g1	TR27663|c2_g1_i3	TR27663|c2_g1_i3|m.5275	COG0415	COG	deoxyribo-dipyrimidine photolyase
TR27663|c2_g1	TR27663|c2_g1_i3	TR27663|c2_g1_i3|m.5273	COG0415	COG	deoxyribo-dipyrimidine photolyase
TR27663|c2_g1	TR27663|c2_g1_i4	TR27663|c2_g1_i4|m.5277	COG0415	COG	deoxyribo-dipyrimidine photolyase
TR27663|c2_g1	TR27663|c2_g1_i5	TR27663|c2_g1_i5|m.5280	COG0415	COG	deoxyribo-dipyrimidine photolyase
TR27663|c2_g1	TR27663|c2_g1_i6	TR27663|c2_g1_i6|m.5283	COG0415	COG	deoxyribo-dipyrimidine photolyase
TR27663|c2_g1	TR27663|c2_g1_i7	TR27663|c2_g1_i7|m.5285	COG0415	COG	deoxyribo-dipyrimidine photolyase
TR27663|c2_g1	TR27663|c2_g1_i9	TR27663|c2_g1_i9|m.5287	COG0415	COG	deoxyribo-dipyrimidine photolyase
TR27663|c2_g1	TR27663|c2_g1_i11	NA	COG0415	COG	deoxyribo-dipyrimidine photolyase
TR27663|c2_g1	TR27663|c2_g1_i12	TR27663|c2_g1_i12|m.5291	COG0415	COG	deoxyribo-dipyrimidine photolyase
TR27663|c2_g1	TR27663|c2_g1_i13	TR27663|c2_g1_i13|m.5293	COG0415	COG	deoxyribo-dipyrimidine photolyase
TR27663|c2_g1	TR27663|c2_g1_i14	NA	COG0415	COG	deoxyribo-dipyrimidine photolyase
TR27663|c2_g1	TR27663|c2_g1_i15	TR27663|c2_g1_i15|m.5295	COG0415	COG	deoxyribo-dipyrimidine photolyase
TR27663|c2_g1	TR27663|c2_g1_i16	TR27663|c2_g1_i16|m.5298	COG0415	COG	deoxyribo-dipyrimidine photolyase
TR27663|c2_g1	TR27663|c2_g1_i17	TR27663|c2_g1_i17|m.5299	COG0415	COG	deoxyribo-dipyrimidine photolyase
TR27663|c2_g1	TR27663|c2_g1_i18	TR27663|c2_g1_i18|m.5301	COG0415	COG	deoxyribo-dipyrimidine photolyase
TR27663|c2_g1	TR27663|c2_g1_i19	TR27663|c2_g1_i19|m.5304	COG0415	COG	deoxyribo-dipyrimidine photolyase
TR27663|c2_g1	TR27663|c2_g1_i20	TR27663|c2_g1_i20|m.5309	COG0415	COG	deoxyribo-dipyrimidine photolyase
TR27663|c2_g1	TR27663|c2_g1_i20	TR27663|c2_g1_i20|m.5307	COG0415	COG	deoxyribo-dipyrimidine photolyase
TR27663|c2_g1	TR27663|c2_g1_i21	TR27663|c2_g1_i21|m.5311	COG0415	COG	deoxyribo-dipyrimidine photolyase
TR27663|c2_g1	TR27663|c2_g1_i23	TR27663|c2_g1_i23|m.5314	COG0415	COG	deoxyribo-dipyrimidine photolyase
TR27663|c2_g1	TR27663|c2_g1_i24	TR27663|c2_g1_i24|m.5315	COG0415	COG	deoxyribo-dipyrimidine photolyase
TR27663|c2_g1	TR27663|c2_g1_i25	TR27663|c2_g1_i25|m.5317	COG0415	COG	deoxyribo-dipyrimidine photolyase
TR27663|c2_g1	TR27663|c2_g1_i26	TR27663|c2_g1_i26|m.5320	COG0415	COG	deoxyribo-dipyrimidine photolyase
TR27664|c3_g1	TR27664|c3_g1_i1	TR27664|c3_g1_i1|m.5323	COG0596	COG	Alpha beta hydrolase
TR27664|c3_g1	TR27664|c3_g1_i3	TR27664|c3_g1_i3|m.5326	COG0596	COG	Alpha beta hydrolase
TR27664|c3_g1	TR27664|c3_g1_i4	TR27664|c3_g1_i4|m.5329	COG0596	COG	Alpha beta hydrolase
TR27664|c3_g1	TR27664|c3_g1_i5	TR27664|c3_g1_i5|m.5331	COG0596	COG	Alpha beta hydrolase
TR27664|c4_g3	TR27664|c4_g3_i1	NA	COG3869	COG	ATP guanido phosphotransferase
TR27664|c4_g3	TR27664|c4_g3_i2	TR27664|c4_g3_i2|m.5337	COG0515	COG	Serine Threonine protein kinase
TR27664|c4_g3	TR27664|c4_g3_i3	NA	COG3869	COG	ATP guanido phosphotransferase
TR27665|c3_g1	TR27665|c3_g1_i1	TR27665|c3_g1_i1|m.5343	COG0515	COG	Serine Threonine protein kinase
TR27665|c3_g1	TR27665|c3_g1_i2	TR27665|c3_g1_i2|m.5346	COG0515	COG	Serine Threonine protein kinase
TR27665|c3_g1	TR27665|c3_g1_i3	TR27665|c3_g1_i3|m.5348	COG0515	COG	Serine Threonine protein kinase
TR27665|c3_g1	TR27665|c3_g1_i3	TR27665|c3_g1_i3|m.5349	COG0515	COG	Serine Threonine protein kinase
TR27665|c3_g1	TR27665|c3_g1_i4	TR27665|c3_g1_i4|m.5353	COG0515	COG	Serine Threonine protein kinase
TR27665|c3_g1	TR27665|c3_g1_i4	TR27665|c3_g1_i4|m.5354	COG0515	COG	Serine Threonine protein kinase
TR27665|c3_g1	TR27665|c3_g1_i4	TR27665|c3_g1_i4|m.5352	COG0515	COG	Serine Threonine protein kinase
TR27665|c3_g1	TR27665|c3_g1_i5	TR27665|c3_g1_i5|m.5358	COG0515	COG	Serine Threonine protein kinase
TR27665|c3_g1	TR27665|c3_g1_i6	NA	COG0515	COG	Serine Threonine protein kinase
TR27666|c5_g1	TR27666|c5_g1_i1	NA	COG0517	COG	Catalyzes the conversion of inosine 5'-phosphate (IMP) to xanthosine 5'-phosphate (XMP), the first committed and rate- limiting step in the de novo synthesis of guanine nucleotides, and therefore plays an important role in the regulation of cell growth (By similarity)
TR27666|c5_g2	TR27666|c5_g2_i1	TR27666|c5_g2_i1|m.5371	COG0517	COG	Catalyzes the conversion of inosine 5'-phosphate (IMP) to xanthosine 5'-phosphate (XMP), the first committed and rate- limiting step in the de novo synthesis of guanine nucleotides, and therefore plays an important role in the regulation of cell growth (By similarity)
TR27666|c5_g2	TR27666|c5_g2_i2	TR27666|c5_g2_i2|m.5375	COG0517	COG	Catalyzes the conversion of inosine 5'-phosphate (IMP) to xanthosine 5'-phosphate (XMP), the first committed and rate- limiting step in the de novo synthesis of guanine nucleotides, and therefore plays an important role in the regulation of cell growth (By similarity)
TR27666|c5_g2	TR27666|c5_g2_i5	TR27666|c5_g2_i5|m.5378	COG0517	COG	Catalyzes the conversion of inosine 5'-phosphate (IMP) to xanthosine 5'-phosphate (XMP), the first committed and rate- limiting step in the de novo synthesis of guanine nucleotides, and therefore plays an important role in the regulation of cell growth (By similarity)
TR27666|c5_g2	TR27666|c5_g2_i6	TR27666|c5_g2_i6|m.5381	COG0517	COG	Catalyzes the conversion of inosine 5'-phosphate (IMP) to xanthosine 5'-phosphate (XMP), the first committed and rate- limiting step in the de novo synthesis of guanine nucleotides, and therefore plays an important role in the regulation of cell growth (By similarity)
TR27666|c5_g1	TR27666|c5_g1_i3	NA	COG0517	COG	Catalyzes the conversion of inosine 5'-phosphate (IMP) to xanthosine 5'-phosphate (XMP), the first committed and rate- limiting step in the de novo synthesis of guanine nucleotides, and therefore plays an important role in the regulation of cell growth (By similarity)
TR27666|c5_g2	TR27666|c5_g2_i7	TR27666|c5_g2_i7|m.5382	COG0517	COG	Catalyzes the conversion of inosine 5'-phosphate (IMP) to xanthosine 5'-phosphate (XMP), the first committed and rate- limiting step in the de novo synthesis of guanine nucleotides, and therefore plays an important role in the regulation of cell growth (By similarity)
TR27666|c6_g1	TR27666|c6_g1_i1	TR27666|c6_g1_i1|m.5384	COG0517	COG	Catalyzes the conversion of inosine 5'-phosphate (IMP) to xanthosine 5'-phosphate (XMP), the first committed and rate- limiting step in the de novo synthesis of guanine nucleotides, and therefore plays an important role in the regulation of cell growth (By similarity)
TR27666|c6_g1	TR27666|c6_g1_i2	TR27666|c6_g1_i2|m.5385	COG0517	COG	Catalyzes the conversion of inosine 5'-phosphate (IMP) to xanthosine 5'-phosphate (XMP), the first committed and rate- limiting step in the de novo synthesis of guanine nucleotides, and therefore plays an important role in the regulation of cell growth (By similarity)
TR27666|c6_g1	TR27666|c6_g1_i3	TR27666|c6_g1_i3|m.5386	COG0517	COG	Catalyzes the conversion of inosine 5'-phosphate (IMP) to xanthosine 5'-phosphate (XMP), the first committed and rate- limiting step in the de novo synthesis of guanine nucleotides, and therefore plays an important role in the regulation of cell growth (By similarity)
TR27666|c6_g1	TR27666|c6_g1_i4	TR27666|c6_g1_i4|m.5387	COG0517	COG	Catalyzes the conversion of inosine 5'-phosphate (IMP) to xanthosine 5'-phosphate (XMP), the first committed and rate- limiting step in the de novo synthesis of guanine nucleotides, and therefore plays an important role in the regulation of cell growth (By similarity)
TR27666|c6_g1	TR27666|c6_g1_i5	NA	COG0517	COG	Catalyzes the conversion of inosine 5'-phosphate (IMP) to xanthosine 5'-phosphate (XMP), the first committed and rate- limiting step in the de novo synthesis of guanine nucleotides, and therefore plays an important role in the regulation of cell growth (By similarity)
TR27666|c6_g1	TR27666|c6_g1_i6	TR27666|c6_g1_i6|m.5388	COG0517	COG	Catalyzes the conversion of inosine 5'-phosphate (IMP) to xanthosine 5'-phosphate (XMP), the first committed and rate- limiting step in the de novo synthesis of guanine nucleotides, and therefore plays an important role in the regulation of cell growth (By similarity)
TR27666|c6_g1	TR27666|c6_g1_i7	TR27666|c6_g1_i7|m.5389	COG0517	COG	Catalyzes the conversion of inosine 5'-phosphate (IMP) to xanthosine 5'-phosphate (XMP), the first committed and rate- limiting step in the de novo synthesis of guanine nucleotides, and therefore plays an important role in the regulation of cell growth (By similarity)
TR27666|c6_g1	TR27666|c6_g1_i8	TR27666|c6_g1_i8|m.5390	COG0517	COG	Catalyzes the conversion of inosine 5'-phosphate (IMP) to xanthosine 5'-phosphate (XMP), the first committed and rate- limiting step in the de novo synthesis of guanine nucleotides, and therefore plays an important role in the regulation of cell growth (By similarity)
TR27666|c6_g1	TR27666|c6_g1_i8	TR27666|c6_g1_i8|m.5391	COG0517	COG	Catalyzes the conversion of inosine 5'-phosphate (IMP) to xanthosine 5'-phosphate (XMP), the first committed and rate- limiting step in the de novo synthesis of guanine nucleotides, and therefore plays an important role in the regulation of cell growth (By similarity)
TR27667|c2_g3	TR27667|c2_g3_i1	TR27667|c2_g3_i1|m.5392	COG0515	COG	Serine Threonine protein kinase
TR27667|c2_g3	TR27667|c2_g3_i2	TR27667|c2_g3_i2|m.5393	COG0515	COG	Serine Threonine protein kinase
TR27667|c2_g3	TR27667|c2_g3_i3	TR27667|c2_g3_i3|m.5394	COG0515	COG	Serine Threonine protein kinase
TR27667|c2_g3	TR27667|c2_g3_i5	TR27667|c2_g3_i5|m.5397	COG0515	COG	Serine Threonine protein kinase
TR27667|c2_g3	TR27667|c2_g3_i6	TR27667|c2_g3_i6|m.5398	COG0515	COG	Serine Threonine protein kinase
TR27667|c2_g3	TR27667|c2_g3_i7	TR27667|c2_g3_i7|m.5399	COG0515	COG	Serine Threonine protein kinase
TR27670|c0_g1	TR27670|c0_g1_i1	TR27670|c0_g1_i1|m.5453	COG0044	COG	Dihydroorotase
TR27670|c0_g1	TR27670|c0_g1_i2	TR27670|c0_g1_i2|m.5455	COG0044	COG	Dihydroorotase
TR27670|c0_g1	TR27670|c0_g1_i3	TR27670|c0_g1_i3|m.5461	COG0044	COG	Dihydroorotase
TR27670|c0_g1	TR27670|c0_g1_i4	TR27670|c0_g1_i4|m.5464	COG0044	COG	Dihydroorotase
TR27670|c0_g1	TR27670|c0_g1_i5	TR27670|c0_g1_i5|m.5466	COG0044	COG	Dihydroorotase
TR27670|c0_g1	TR27670|c0_g1_i5	TR27670|c0_g1_i5|m.5469	COG0044	COG	Dihydroorotase
TR27670|c0_g1	TR27670|c0_g1_i6	TR27670|c0_g1_i6|m.5470	COG0044	COG	Dihydroorotase
TR27670|c0_g1	TR27670|c0_g1_i7	TR27670|c0_g1_i7|m.5476	COG0044	COG	Dihydroorotase
TR27670|c0_g2	TR27670|c0_g2_i1	TR27670|c0_g2_i1|m.5479	COG0044	COG	Dihydroorotase
TR27670|c0_g2	TR27670|c0_g2_i2	TR27670|c0_g2_i2|m.5480	COG0044	COG	Dihydroorotase
TR27670|c0_g2	TR27670|c0_g2_i3	TR27670|c0_g2_i3|m.5481	COG0044	COG	Dihydroorotase
TR27670|c0_g2	TR27670|c0_g2_i4	TR27670|c0_g2_i4|m.5482	COG0044	COG	Dihydroorotase
TR27670|c0_g2	TR27670|c0_g2_i5	TR27670|c0_g2_i5|m.5483	COG0044	COG	Dihydroorotase
TR27670|c0_g2	TR27670|c0_g2_i6	TR27670|c0_g2_i6|m.5484	COG0044	COG	Dihydroorotase
TR27672|c0_g1	TR27672|c0_g1_i1	TR27672|c0_g1_i1|m.5485	COG5101	COG	exportin 1, CRM1 homolog (yeast)
TR27672|c0_g1	TR27672|c0_g1_i2	TR27672|c0_g1_i2|m.5486	COG5101	COG	exportin 1, CRM1 homolog (yeast)
TR27672|c0_g1	TR27672|c0_g1_i3	TR27672|c0_g1_i3|m.5487	COG5101	COG	exportin 1, CRM1 homolog (yeast)
TR27672|c0_g1	TR27672|c0_g1_i4	TR27672|c0_g1_i4|m.5488	COG5101	COG	exportin 1, CRM1 homolog (yeast)
TR27672|c0_g1	TR27672|c0_g1_i5	TR27672|c0_g1_i5|m.5489	COG5101	COG	exportin 1, CRM1 homolog (yeast)
TR27673|c0_g1	TR27673|c0_g1_i1	TR27673|c0_g1_i1|m.5490	COG5186	COG	polyA polymerase
TR27673|c0_g1	TR27673|c0_g1_i4	TR27673|c0_g1_i4|m.5497	COG5186	COG	polyA polymerase
TR27673|c0_g1	TR27673|c0_g1_i5	TR27673|c0_g1_i5|m.5498	COG5186	COG	polyA polymerase
TR27673|c0_g1	TR27673|c0_g1_i6	TR27673|c0_g1_i6|m.5501	COG5186	COG	polyA polymerase
TR27673|c0_g1	TR27673|c0_g1_i8	TR27673|c0_g1_i8|m.5506	COG5186	COG	polyA polymerase
TR27676|c0_g1	TR27676|c0_g1_i1	TR27676|c0_g1_i1|m.5537	NOG86579	NOG	Activator of cell division through the inhibition of FtsZ GTPase activity, therefore promoting FtsZ assembly into bundles of protofilaments necessary for the formation of the division Z ring. It is recruited early at mid-cell but it is not essential for cell division (By similarity)
TR27676|c0_g1	TR27676|c0_g1_i2	TR27676|c0_g1_i2|m.5538	NOG86579	NOG	Activator of cell division through the inhibition of FtsZ GTPase activity, therefore promoting FtsZ assembly into bundles of protofilaments necessary for the formation of the division Z ring. It is recruited early at mid-cell but it is not essential for cell division (By similarity)
TR27676|c0_g1	TR27676|c0_g1_i3	TR27676|c0_g1_i3|m.5539	NOG86579	NOG	Activator of cell division through the inhibition of FtsZ GTPase activity, therefore promoting FtsZ assembly into bundles of protofilaments necessary for the formation of the division Z ring. It is recruited early at mid-cell but it is not essential for cell division (By similarity)
TR27678|c5_g1	TR27678|c5_g1_i1	TR27678|c5_g1_i1|m.5554	COG1183	COG	Cdp-diacylglycerol--serine o-phosphatidyltransferase
TR27678|c5_g1	TR27678|c5_g1_i2	TR27678|c5_g1_i2|m.5555	COG1183	COG	Cdp-diacylglycerol--serine o-phosphatidyltransferase
TR27679|c14_g1	TR27679|c14_g1_i1	TR27679|c14_g1_i1|m.5588	COG0661	COG	Required, probably indirectly, for the hydroxylation of 2-octaprenylphenol to 2-octaprenyl-6-hydroxy-phenol, the fourth step in ubiquinone biosynthesis (By similarity)
TR27679|c14_g1	TR27679|c14_g1_i2	TR27679|c14_g1_i2|m.5592	COG0661	COG	Required, probably indirectly, for the hydroxylation of 2-octaprenylphenol to 2-octaprenyl-6-hydroxy-phenol, the fourth step in ubiquinone biosynthesis (By similarity)
TR27679|c14_g1	TR27679|c14_g1_i3	TR27679|c14_g1_i3|m.5594	COG0661	COG	Required, probably indirectly, for the hydroxylation of 2-octaprenylphenol to 2-octaprenyl-6-hydroxy-phenol, the fourth step in ubiquinone biosynthesis (By similarity)
TR27679|c14_g1	TR27679|c14_g1_i3	TR27679|c14_g1_i3|m.5596	COG0661	COG	Required, probably indirectly, for the hydroxylation of 2-octaprenylphenol to 2-octaprenyl-6-hydroxy-phenol, the fourth step in ubiquinone biosynthesis (By similarity)
TR27679|c14_g1	TR27679|c14_g1_i4	TR27679|c14_g1_i4|m.5599	COG0661	COG	Required, probably indirectly, for the hydroxylation of 2-octaprenylphenol to 2-octaprenyl-6-hydroxy-phenol, the fourth step in ubiquinone biosynthesis (By similarity)
TR27679|c14_g1	TR27679|c14_g1_i4	TR27679|c14_g1_i4|m.5600	COG0661	COG	Required, probably indirectly, for the hydroxylation of 2-octaprenylphenol to 2-octaprenyl-6-hydroxy-phenol, the fourth step in ubiquinone biosynthesis (By similarity)
TR27679|c14_g1	TR27679|c14_g1_i5	TR27679|c14_g1_i5|m.5605	COG0661	COG	Required, probably indirectly, for the hydroxylation of 2-octaprenylphenol to 2-octaprenyl-6-hydroxy-phenol, the fourth step in ubiquinone biosynthesis (By similarity)
TR27679|c14_g1	TR27679|c14_g1_i6	TR27679|c14_g1_i6|m.5606	COG0661	COG	Required, probably indirectly, for the hydroxylation of 2-octaprenylphenol to 2-octaprenyl-6-hydroxy-phenol, the fourth step in ubiquinone biosynthesis (By similarity)
TR27679|c14_g1	TR27679|c14_g1_i6	TR27679|c14_g1_i6|m.5608	COG0661	COG	Required, probably indirectly, for the hydroxylation of 2-octaprenylphenol to 2-octaprenyl-6-hydroxy-phenol, the fourth step in ubiquinone biosynthesis (By similarity)
TR27680|c0_g1	TR27680|c0_g1_i1	NA	COG0515	COG	Serine Threonine protein kinase
TR27681|c3_g1	TR27681|c3_g1_i1	TR27681|c3_g1_i1|m.5613	COG0477	COG	major facilitator Superfamily
TR27681|c3_g1	TR27681|c3_g1_i2	TR27681|c3_g1_i2|m.5614	COG0477	COG	major facilitator Superfamily
TR27681|c3_g1	TR27681|c3_g1_i2	TR27681|c3_g1_i2|m.5615	COG0477	COG	major facilitator Superfamily
TR27681|c3_g1	TR27681|c3_g1_i3	TR27681|c3_g1_i3|m.5616	COG0477	COG	major facilitator Superfamily
TR27681|c3_g1	TR27681|c3_g1_i4	TR27681|c3_g1_i4|m.5618	COG0477	COG	major facilitator Superfamily
TR27681|c3_g1	TR27681|c3_g1_i4	TR27681|c3_g1_i4|m.5617	COG0477	COG	major facilitator Superfamily
TR27681|c3_g1	TR27681|c3_g1_i5	TR27681|c3_g1_i5|m.5619	COG0477	COG	major facilitator Superfamily
TR27681|c3_g1	TR27681|c3_g1_i6	TR27681|c3_g1_i6|m.5620	COG0477	COG	major facilitator Superfamily
TR27681|c3_g1	TR27681|c3_g1_i7	TR27681|c3_g1_i7|m.5622	COG0477	COG	major facilitator Superfamily
TR27681|c3_g1	TR27681|c3_g1_i7	TR27681|c3_g1_i7|m.5621	COG0477	COG	major facilitator Superfamily
TR27681|c3_g2	TR27681|c3_g2_i1	TR27681|c3_g2_i1|m.5623	COG0477	COG	major facilitator Superfamily
TR27681|c4_g3	TR27681|c4_g3_i1	TR27681|c4_g3_i1|m.5628	COG2801	COG	Retrotransposon protein
TR27682|c2_g1	TR27682|c2_g1_i1	NA	COG0699	COG	Dynamin family
TR27682|c2_g2	TR27682|c2_g2_i1	NA	COG0699	COG	Dynamin family
TR27682|c2_g3	TR27682|c2_g3_i1	TR27682|c2_g3_i1|m.5636	COG0699	COG	Dynamin family
TR27682|c2_g2	TR27682|c2_g2_i2	TR27682|c2_g2_i2|m.5637	COG0699	COG	Dynamin family
TR27682|c2_g2	TR27682|c2_g2_i3	TR27682|c2_g2_i3|m.5641	COG0699	COG	Dynamin family
TR27682|c2_g3	TR27682|c2_g3_i2	TR27682|c2_g3_i2|m.5645	COG0699	COG	Dynamin family
TR27682|c2_g3	TR27682|c2_g3_i3	TR27682|c2_g3_i3|m.5647	COG0699	COG	Dynamin family
TR27682|c2_g2	TR27682|c2_g2_i4	TR27682|c2_g2_i4|m.5649	COG0699	COG	Dynamin family
TR27682|c2_g2	TR27682|c2_g2_i5	TR27682|c2_g2_i5|m.5653	COG0699	COG	Dynamin family
TR27682|c2_g2	TR27682|c2_g2_i6	NA	COG0699	COG	Dynamin family
TR27682|c2_g2	TR27682|c2_g2_i8	TR27682|c2_g2_i8|m.5655	COG0699	COG	Dynamin family
TR27682|c2_g2	TR27682|c2_g2_i9	TR27682|c2_g2_i9|m.5656	COG0699	COG	Dynamin family
TR27682|c2_g3	TR27682|c2_g3_i4	TR27682|c2_g3_i4|m.5660	COG0699	COG	Dynamin family
TR27682|c2_g2	TR27682|c2_g2_i10	TR27682|c2_g2_i10|m.5663	COG0699	COG	Dynamin family
TR27682|c2_g2	TR27682|c2_g2_i11	TR27682|c2_g2_i11|m.5667	COG0699	COG	Dynamin family
TR27682|c2_g2	TR27682|c2_g2_i12	TR27682|c2_g2_i12|m.5671	COG0699	COG	Dynamin family
TR27682|c2_g2	TR27682|c2_g2_i13	TR27682|c2_g2_i13|m.5675	COG0699	COG	Dynamin family
TR27682|c2_g2	TR27682|c2_g2_i14	TR27682|c2_g2_i14|m.5676	COG0699	COG	Dynamin family
TR27682|c3_g1	TR27682|c3_g1_i1	NA	COG0699	COG	Dynamin family
TR27682|c3_g1	TR27682|c3_g1_i2	NA	COG0699	COG	Dynamin family
TR27682|c3_g1	TR27682|c3_g1_i3	NA	COG0699	COG	Dynamin family
TR27682|c3_g1	TR27682|c3_g1_i4	TR27682|c3_g1_i4|m.5681	COG0699	COG	Dynamin family
TR27682|c3_g1	TR27682|c3_g1_i5	TR27682|c3_g1_i5|m.5684	COG0699	COG	Dynamin family
TR27682|c3_g1	TR27682|c3_g1_i6	TR27682|c3_g1_i6|m.5687	COG0699	COG	Dynamin family
TR27682|c3_g1	TR27682|c3_g1_i7	TR27682|c3_g1_i7|m.5688	COG0699	COG	Dynamin family
TR27682|c3_g1	TR27682|c3_g1_i8	TR27682|c3_g1_i8|m.5689	COG0699	COG	Dynamin family
TR27682|c3_g1	TR27682|c3_g1_i9	TR27682|c3_g1_i9|m.5691	COG0699	COG	Dynamin family
TR27682|c3_g1	TR27682|c3_g1_i10	TR27682|c3_g1_i10|m.5693	COG0699	COG	Dynamin family
TR27682|c3_g2	TR27682|c3_g2_i1	TR27682|c3_g2_i1|m.5694	COG0699	COG	Dynamin family
TR27682|c3_g1	TR27682|c3_g1_i12	TR27682|c3_g1_i12|m.5695	COG0699	COG	Dynamin family
TR27682|c3_g1	TR27682|c3_g1_i13	TR27682|c3_g1_i13|m.5697	COG0699	COG	Dynamin family
TR27682|c3_g1	TR27682|c3_g1_i14	TR27682|c3_g1_i14|m.5700	COG0699	COG	Dynamin family
TR27682|c3_g1	TR27682|c3_g1_i15	TR27682|c3_g1_i15|m.5703	COG0699	COG	Dynamin family
TR27682|c3_g1	TR27682|c3_g1_i16	TR27682|c3_g1_i16|m.5705	COG0699	COG	Dynamin family
TR27682|c3_g1	TR27682|c3_g1_i17	TR27682|c3_g1_i17|m.5706	COG0699	COG	Dynamin family
TR27682|c3_g1	TR27682|c3_g1_i18	TR27682|c3_g1_i18|m.5708	COG0699	COG	Dynamin family
TR27682|c3_g1	TR27682|c3_g1_i19	NA	COG0699	COG	Dynamin family
TR27682|c3_g4	TR27682|c3_g4_i1	TR27682|c3_g4_i1|m.5709	COG0699	COG	Dynamin family
TR27688|c0_g1	TR27688|c0_g1_i1	TR27688|c0_g1_i1|m.5795	COG0477	COG	major facilitator Superfamily
TR27688|c0_g1	TR27688|c0_g1_i2	TR27688|c0_g1_i2|m.5798	COG0477	COG	major facilitator Superfamily
TR27689|c0_g1	TR27689|c0_g1_i1	TR27689|c0_g1_i1|m.5800	COG0474	COG	P-type atpase
TR27689|c0_g1	TR27689|c0_g1_i2	TR27689|c0_g1_i2|m.5802	COG0474	COG	P-type atpase
TR27689|c0_g1	TR27689|c0_g1_i4	TR27689|c0_g1_i4|m.5804	COG0474	COG	P-type atpase
TR27689|c0_g1	TR27689|c0_g1_i5	TR27689|c0_g1_i5|m.5806	COG0474	COG	P-type atpase
TR27690|c0_g1	TR27690|c0_g1_i1	TR27690|c0_g1_i1|m.5809	COG0515	COG	Serine Threonine protein kinase
TR27690|c0_g1	TR27690|c0_g1_i2	TR27690|c0_g1_i2|m.5811	COG0515	COG	Serine Threonine protein kinase
TR27690|c0_g1	TR27690|c0_g1_i3	NA	COG0515	COG	Serine Threonine protein kinase
TR27690|c0_g1	TR27690|c0_g1_i4	TR27690|c0_g1_i4|m.5812	COG0515	COG	Serine Threonine protein kinase
TR27691|c7_g4	TR27691|c7_g4_i1	TR27691|c7_g4_i1|m.5820	NOG125710	NOG
TR27693|c1_g1	TR27693|c1_g1_i4	TR27693|c1_g1_i4|m.5881	NOG150941	NOG
TR27694|c0_g1	TR27694|c0_g1_i1	TR27694|c0_g1_i1|m.5886	NOG87981	NOG	Type VI secretion
TR27694|c4_g1	TR27694|c4_g1_i1	NA	COG2801	COG	Retrotransposon protein
TR27695|c4_g1	TR27695|c4_g1_i1	TR27695|c4_g1_i1|m.5894	COG2272	COG	Carboxylesterase
TR27695|c4_g1	TR27695|c4_g1_i2	TR27695|c4_g1_i2|m.5897	COG2272	COG	Carboxylesterase
TR27695|c5_g1	TR27695|c5_g1_i1	TR27695|c5_g1_i1|m.5898	COG2272	COG	Carboxylesterase
TR27695|c5_g1	TR27695|c5_g1_i2	TR27695|c5_g1_i2|m.5899	COG2272	COG	Carboxylesterase
TR27695|c8_g1	TR27695|c8_g1_i1	TR27695|c8_g1_i1|m.5900	COG2272	COG	Carboxylesterase
TR27695|c10_g1	TR27695|c10_g1_i3	TR27695|c10_g1_i3|m.5905	COG1231	COG	AMine oXidase
TR27695|c10_g1	TR27695|c10_g1_i4	TR27695|c10_g1_i4|m.5908	COG1231	COG	AMine oXidase
TR27695|c10_g1	TR27695|c10_g1_i5	TR27695|c10_g1_i5|m.5911	COG1231	COG	AMine oXidase
TR27695|c10_g2	TR27695|c10_g2_i1	TR27695|c10_g2_i1|m.5914	COG1231	COG	AMine oXidase
TR27695|c10_g2	TR27695|c10_g2_i2	TR27695|c10_g2_i2|m.5915	COG1231	COG	AMine oXidase
TR27695|c10_g2	TR27695|c10_g2_i3	TR27695|c10_g2_i3|m.5916	COG1231	COG	AMine oXidase
TR27695|c10_g2	TR27695|c10_g2_i4	TR27695|c10_g2_i4|m.5917	COG1231	COG	AMine oXidase
TR27695|c10_g2	TR27695|c10_g2_i5	TR27695|c10_g2_i5|m.5918	COG1231	COG	AMine oXidase
TR27695|c10_g2	TR27695|c10_g2_i6	TR27695|c10_g2_i6|m.5919	COG1231	COG	AMine oXidase
TR27695|c10_g2	TR27695|c10_g2_i7	TR27695|c10_g2_i7|m.5920	COG1231	COG	AMine oXidase
TR27695|c10_g2	TR27695|c10_g2_i8	TR27695|c10_g2_i8|m.5921	COG1231	COG	AMine oXidase
TR27696|c0_g2	TR27696|c0_g2_i2	TR27696|c0_g2_i2|m.5922	COG2340	COG	Scp-like extracellular
TR27696|c0_g2	TR27696|c0_g2_i6	TR27696|c0_g2_i6|m.5925	COG2340	COG	Scp-like extracellular
TR27696|c0_g2	TR27696|c0_g2_i7	TR27696|c0_g2_i7|m.5927	COG2340	COG	Scp-like extracellular
TR27696|c0_g2	TR27696|c0_g2_i8	TR27696|c0_g2_i8|m.5929	COG2340	COG	Scp-like extracellular
TR27697|c4_g1	TR27697|c4_g1_i1	TR27697|c4_g1_i1|m.5974	NOG42950	NOG	actin-depolymerizing factor
TR27697|c4_g1	TR27697|c4_g1_i2	TR27697|c4_g1_i2|m.5976	NOG42950	NOG	actin-depolymerizing factor
TR27697|c6_g2	TR27697|c6_g2_i6	TR27697|c6_g2_i6|m.5982	NOG123282	NOG	lipoma HMGIC fusion partner-like 3 protein-like
TR27698|c3_g2	TR27698|c3_g2_i1	NA	COG1383	COG	Ribosomal protein
TR27700|c1_g2	TR27700|c1_g2_i8	NA	COG0102	COG	This protein is one of the early assembly proteins of the 50S ribosomal subunit, although it is not seen to bind rRNA by itself. It is important during the early stages of 50S assembly (By similarity)
TR27701|c1_g1	TR27701|c1_g1_i1	TR27701|c1_g1_i1|m.6022	COG5076	COG	bromodomain
TR27701|c1_g1	TR27701|c1_g1_i2	TR27701|c1_g1_i2|m.6029	COG5076	COG	bromodomain
TR27701|c1_g2	TR27701|c1_g2_i1	NA	COG5076	COG	bromodomain
TR27701|c1_g1	TR27701|c1_g1_i3	TR27701|c1_g1_i3|m.6033	COG5076	COG	bromodomain
TR27701|c1_g1	TR27701|c1_g1_i4	TR27701|c1_g1_i4|m.6035	COG5076	COG	bromodomain
TR27701|c1_g1	TR27701|c1_g1_i4	TR27701|c1_g1_i4|m.6036	COG5076	COG	bromodomain
TR27701|c1_g4	TR27701|c1_g4_i1	TR27701|c1_g4_i1|m.6042	COG5076	COG	bromodomain
TR27701|c1_g4	TR27701|c1_g4_i2	TR27701|c1_g4_i2|m.6043	COG5076	COG	bromodomain
TR27702|c0_g1	TR27702|c0_g1_i2	TR27702|c0_g1_i2|m.6049	COG0466	COG	ATP-dependent serine protease that mediates the selective degradation of mutant and abnormal proteins as well as certain short-lived regulatory proteins. Required for cellular homeostasis and for survival from DNA damage and developmental changes induced by stress. Degrades polypeptides processively to yield small peptide fragments that are 5 to 10 amino acids long. Binds to DNA in a double-stran…
TR27702|c0_g1	TR27702|c0_g1_i2	TR27702|c0_g1_i2|m.6047	COG0466	COG	ATP-dependent serine protease that mediates the selective degradation of mutant and abnormal proteins as well as certain short-lived regulatory proteins. Required for cellular homeostasis and for survival from DNA damage and developmental changes induced by stress. Degrades polypeptides processively to yield small peptide fragments that are 5 to 10 amino acids long. Binds to DNA in a double-stran…
TR27702|c0_g1	TR27702|c0_g1_i3	TR27702|c0_g1_i3|m.6053	COG0466	COG	ATP-dependent serine protease that mediates the selective degradation of mutant and abnormal proteins as well as certain short-lived regulatory proteins. Required for cellular homeostasis and for survival from DNA damage and developmental changes induced by stress. Degrades polypeptides processively to yield small peptide fragments that are 5 to 10 amino acids long. Binds to DNA in a double-stran…
TR27702|c0_g1	TR27702|c0_g1_i3	TR27702|c0_g1_i3|m.6054	COG0466	COG	ATP-dependent serine protease that mediates the selective degradation of mutant and abnormal proteins as well as certain short-lived regulatory proteins. Required for cellular homeostasis and for survival from DNA damage and developmental changes induced by stress. Degrades polypeptides processively to yield small peptide fragments that are 5 to 10 amino acids long. Binds to DNA in a double-stran…
TR27702|c0_g1	TR27702|c0_g1_i4	TR27702|c0_g1_i4|m.6060	COG0466	COG	ATP-dependent serine protease that mediates the selective degradation of mutant and abnormal proteins as well as certain short-lived regulatory proteins. Required for cellular homeostasis and for survival from DNA damage and developmental changes induced by stress. Degrades polypeptides processively to yield small peptide fragments that are 5 to 10 amino acids long. Binds to DNA in a double-stran…
TR27702|c0_g1	TR27702|c0_g1_i4	TR27702|c0_g1_i4|m.6059	COG0466	COG	ATP-dependent serine protease that mediates the selective degradation of mutant and abnormal proteins as well as certain short-lived regulatory proteins. Required for cellular homeostasis and for survival from DNA damage and developmental changes induced by stress. Degrades polypeptides processively to yield small peptide fragments that are 5 to 10 amino acids long. Binds to DNA in a double-stran…
TR27703|c6_g1	TR27703|c6_g1_i1	TR27703|c6_g1_i1|m.6080	COG0642	COG	Histidine kinase
TR27703|c6_g1	TR27703|c6_g1_i2	TR27703|c6_g1_i2|m.6082	COG0642	COG	Histidine kinase
TR27703|c6_g1	TR27703|c6_g1_i2	TR27703|c6_g1_i2|m.6081	COG0642	COG	Histidine kinase
TR27703|c6_g1	TR27703|c6_g1_i3	TR27703|c6_g1_i3|m.6084	COG0642	COG	Histidine kinase
TR27703|c6_g1	TR27703|c6_g1_i4	TR27703|c6_g1_i4|m.6085	COG0642	COG	Histidine kinase
TR27704|c0_g1	TR27704|c0_g1_i1	TR27704|c0_g1_i1|m.6088	COG5210	COG	TBC1 domain family member
TR27704|c0_g1	TR27704|c0_g1_i1	TR27704|c0_g1_i1|m.6087	COG5210	COG	TBC1 domain family member
TR27704|c0_g1	TR27704|c0_g1_i2	TR27704|c0_g1_i2|m.6091	COG5210	COG	TBC1 domain family member
TR27704|c0_g1	TR27704|c0_g1_i3	TR27704|c0_g1_i3|m.6094	COG5210	COG	TBC1 domain family member
TR27704|c0_g1	TR27704|c0_g1_i3	TR27704|c0_g1_i3|m.6095	COG5210	COG	TBC1 domain family member
TR27704|c0_g1	TR27704|c0_g1_i4	TR27704|c0_g1_i4|m.6099	COG5210	COG	TBC1 domain family member
TR27704|c0_g1	TR27704|c0_g1_i4	TR27704|c0_g1_i4|m.6098	COG5210	COG	TBC1 domain family member
TR27704|c0_g1	TR27704|c0_g1_i5	TR27704|c0_g1_i5|m.6103	COG5210	COG	TBC1 domain family member
TR27704|c0_g1	TR27704|c0_g1_i5	TR27704|c0_g1_i5|m.6102	COG5210	COG	TBC1 domain family member
TR27704|c0_g1	TR27704|c0_g1_i6	TR27704|c0_g1_i6|m.6106	COG5210	COG	TBC1 domain family member
TR27704|c0_g1	TR27704|c0_g1_i7	TR27704|c0_g1_i7|m.6109	COG5210	COG	TBC1 domain family member
TR27704|c0_g1	TR27704|c0_g1_i7	TR27704|c0_g1_i7|m.6110	COG5210	COG	TBC1 domain family member
TR27704|c0_g1	TR27704|c0_g1_i8	TR27704|c0_g1_i8|m.6113	COG5210	COG	TBC1 domain family member
TR27704|c0_g1	TR27704|c0_g1_i9	TR27704|c0_g1_i9|m.6114	COG5210	COG	TBC1 domain family member
TR27704|c0_g1	TR27704|c0_g1_i10	TR27704|c0_g1_i10|m.6118	COG5210	COG	TBC1 domain family member
TR27704|c0_g1	TR27704|c0_g1_i10	TR27704|c0_g1_i10|m.6116	COG5210	COG	TBC1 domain family member
TR27704|c0_g1	TR27704|c0_g1_i11	TR27704|c0_g1_i11|m.6121	COG5210	COG	TBC1 domain family member
TR27704|c0_g1	TR27704|c0_g1_i11	TR27704|c0_g1_i11|m.6122	COG5210	COG	TBC1 domain family member
TR27704|c0_g1	TR27704|c0_g1_i12	TR27704|c0_g1_i12|m.6125	COG5210	COG	TBC1 domain family member
TR27704|c0_g1	TR27704|c0_g1_i13	TR27704|c0_g1_i13|m.6128	COG5210	COG	TBC1 domain family member
TR27704|c0_g1	TR27704|c0_g1_i13	TR27704|c0_g1_i13|m.6129	COG5210	COG	TBC1 domain family member
TR27704|c0_g1	TR27704|c0_g1_i14	TR27704|c0_g1_i14|m.6132	COG5210	COG	TBC1 domain family member
TR27704|c0_g1	TR27704|c0_g1_i15	TR27704|c0_g1_i15|m.6135	COG5210	COG	TBC1 domain family member
TR27704|c0_g1	TR27704|c0_g1_i16	TR27704|c0_g1_i16|m.6139	COG5210	COG	TBC1 domain family member
TR27704|c0_g2	TR27704|c0_g2_i1	TR27704|c0_g2_i1|m.6142	COG5210	COG	TBC1 domain family member
TR27704|c0_g2	TR27704|c0_g2_i2	TR27704|c0_g2_i2|m.6143	COG5210	COG	TBC1 domain family member
TR27704|c0_g2	TR27704|c0_g2_i3	TR27704|c0_g2_i3|m.6144	COG5210	COG	TBC1 domain family member
TR27704|c0_g2	TR27704|c0_g2_i4	TR27704|c0_g2_i4|m.6145	COG5210	COG	TBC1 domain family member
TR27704|c0_g2	TR27704|c0_g2_i5	TR27704|c0_g2_i5|m.6146	COG5210	COG	TBC1 domain family member
TR27704|c0_g2	TR27704|c0_g2_i5	TR27704|c0_g2_i5|m.6147	COG5210	COG	TBC1 domain family member
TR27704|c0_g2	TR27704|c0_g2_i6	TR27704|c0_g2_i6|m.6149	COG5210	COG	TBC1 domain family member
TR27704|c0_g2	TR27704|c0_g2_i6	TR27704|c0_g2_i6|m.6148	COG5210	COG	TBC1 domain family member
TR27704|c0_g2	TR27704|c0_g2_i7	NA	COG5210	COG	TBC1 domain family member
TR27705|c2_g1	TR27705|c2_g1_i1	TR27705|c2_g1_i1|m.6150	COG1100	COG	GTP-binding Protein
TR27705|c2_g1	TR27705|c2_g1_i3	NA	COG1100	COG	GTP-binding Protein
TR27705|c2_g1	TR27705|c2_g1_i4	NA	COG1100	COG	GTP-binding Protein
TR27705|c2_g1	TR27705|c2_g1_i7	TR27705|c2_g1_i7|m.6152	COG1100	COG	GTP-binding Protein
TR27705|c2_g1	TR27705|c2_g1_i8	TR27705|c2_g1_i8|m.6153	COG1100	COG	GTP-binding Protein
TR27705|c2_g1	TR27705|c2_g1_i9	TR27705|c2_g1_i9|m.6154	COG1100	COG	GTP-binding Protein
TR27705|c2_g2	TR27705|c2_g2_i1	NA	COG1100	COG	GTP-binding Protein
TR27705|c3_g1	TR27705|c3_g1_i1	TR27705|c3_g1_i1|m.6156	COG0033	COG	phosphoglucomutase
TR27705|c3_g1	TR27705|c3_g1_i2	TR27705|c3_g1_i2|m.6157	COG0033	COG	phosphoglucomutase
TR27705|c3_g1	TR27705|c3_g1_i3	TR27705|c3_g1_i3|m.6158	COG0033	COG	phosphoglucomutase
TR27705|c3_g1	TR27705|c3_g1_i4	TR27705|c3_g1_i4|m.6159	COG0033	COG	phosphoglucomutase
TR27705|c3_g1	TR27705|c3_g1_i5	TR27705|c3_g1_i5|m.6160	COG0033	COG	phosphoglucomutase
TR27705|c3_g2	TR27705|c3_g2_i1	NA	COG0033	COG	phosphoglucomutase
TR27708|c5_g1	TR27708|c5_g1_i1	TR27708|c5_g1_i1|m.6258	COG5038	COG	c2 domain protein
TR27708|c5_g1	TR27708|c5_g1_i2	TR27708|c5_g1_i2|m.6260	COG5038	COG	c2 domain protein
TR27708|c5_g1	TR27708|c5_g1_i3	NA	COG5038	COG	c2 domain protein
TR27708|c5_g1	TR27708|c5_g1_i4	TR27708|c5_g1_i4|m.6262	COG5038	COG	c2 domain protein
TR27708|c5_g1	TR27708|c5_g1_i5	TR27708|c5_g1_i5|m.6265	COG5038	COG	c2 domain protein
TR27708|c5_g1	TR27708|c5_g1_i6	TR27708|c5_g1_i6|m.6267	COG5038	COG	c2 domain protein
TR27709|c0_g1	TR27709|c0_g1_i2	TR27709|c0_g1_i2|m.6298	NOG69209	NOG
TR27709|c0_g1	TR27709|c0_g1_i3	TR27709|c0_g1_i3|m.6300	NOG69209	NOG
TR27709|c0_g1	TR27709|c0_g1_i4	TR27709|c0_g1_i4|m.6302	NOG69209	NOG
TR27709|c0_g1	TR27709|c0_g1_i8	TR27709|c0_g1_i8|m.6304	NOG69209	NOG
TR27709|c0_g1	TR27709|c0_g1_i9	TR27709|c0_g1_i9|m.6306	NOG69209	NOG
TR27712|c0_g1	TR27712|c0_g1_i1	TR27712|c0_g1_i1|m.6423	COG5141	COG	phd finger
TR27712|c0_g1	TR27712|c0_g1_i1	TR27712|c0_g1_i1|m.6422	COG5141	COG	phd finger
TR27712|c0_g1	TR27712|c0_g1_i2	TR27712|c0_g1_i2|m.6424	COG5141	COG	phd finger
TR27712|c0_g2	TR27712|c0_g2_i1	NA	COG5141	COG	phd finger
TR27714|c4_g1	TR27714|c4_g1_i1	TR27714|c4_g1_i1|m.6445	COG2355	COG	Dipeptidase
TR27714|c4_g1	TR27714|c4_g1_i2	TR27714|c4_g1_i2|m.6446	COG2355	COG	Dipeptidase
TR27714|c4_g1	TR27714|c4_g1_i2	TR27714|c4_g1_i2|m.6447	COG2355	COG	Dipeptidase
TR27714|c4_g1	TR27714|c4_g1_i3	TR27714|c4_g1_i3|m.6448	COG2355	COG	Dipeptidase
TR27714|c4_g1	TR27714|c4_g1_i4	TR27714|c4_g1_i4|m.6449	COG2355	COG	Dipeptidase
TR27714|c4_g1	TR27714|c4_g1_i5	TR27714|c4_g1_i5|m.6451	COG2355	COG	Dipeptidase
TR27714|c4_g1	TR27714|c4_g1_i5	TR27714|c4_g1_i5|m.6450	COG2355	COG	Dipeptidase
TR27714|c4_g1	TR27714|c4_g1_i6	TR27714|c4_g1_i6|m.6452	COG2355	COG	Dipeptidase
TR27714|c4_g1	TR27714|c4_g1_i7	TR27714|c4_g1_i7|m.6453	COG2355	COG	Dipeptidase
TR27714|c4_g1	TR27714|c4_g1_i8	TR27714|c4_g1_i8|m.6454	COG2355	COG	Dipeptidase
TR27714|c4_g1	TR27714|c4_g1_i9	NA	COG2355	COG	Dipeptidase
TR27714|c4_g1	TR27714|c4_g1_i10	TR27714|c4_g1_i10|m.6456	COG2355	COG	Dipeptidase
TR27718|c2_g2	TR27718|c2_g2_i1	TR27718|c2_g2_i1|m.6490	COG1482	COG	mannose-6-phosphate isomerase
TR27718|c3_g1	TR27718|c3_g1_i1	TR27718|c3_g1_i1|m.6492	NOG73523	NOG	Pentapeptide repeat protein
TR27718|c3_g1	TR27718|c3_g1_i2	TR27718|c3_g1_i2|m.6495	NOG73523	NOG	Pentapeptide repeat protein
TR27718|c3_g1	TR27718|c3_g1_i2	TR27718|c3_g1_i2|m.6496	NOG73523	NOG	Pentapeptide repeat protein
TR27718|c3_g1	TR27718|c3_g1_i3	TR27718|c3_g1_i3|m.6501	NOG73523	NOG	Pentapeptide repeat protein
TR27718|c3_g1	TR27718|c3_g1_i3	TR27718|c3_g1_i3|m.6502	NOG73523	NOG	Pentapeptide repeat protein
TR27718|c3_g1	TR27718|c3_g1_i4	TR27718|c3_g1_i4|m.6507	NOG73523	NOG	Pentapeptide repeat protein
TR27718|c3_g1	TR27718|c3_g1_i6	TR27718|c3_g1_i6|m.6513	NOG73523	NOG	Pentapeptide repeat protein
TR27718|c3_g1	TR27718|c3_g1_i7	TR27718|c3_g1_i7|m.6514	NOG73523	NOG	Pentapeptide repeat protein
TR27718|c3_g1	TR27718|c3_g1_i7	TR27718|c3_g1_i7|m.6515	NOG73523	NOG	Pentapeptide repeat protein
TR27718|c3_g1	TR27718|c3_g1_i9	TR27718|c3_g1_i9|m.6520	NOG73523	NOG	Pentapeptide repeat protein
TR27718|c3_g1	TR27718|c3_g1_i11	NA	NOG73523	NOG	Pentapeptide repeat protein
TR27721|c4_g1	TR27721|c4_g1_i1	TR27721|c4_g1_i1|m.6590	COG1889	COG	Involved in pre-rRNA and tRNA processing. Utilizes the methyl donor S-adenosyl-L-methionine to catalyze the site-specific 2'-hydroxyl methylation of ribose moieties in rRNA and tRNA. Site specificity is provided by a guide RNA that base pairs with the substrate. Methylation occurs at a characteristic distance from the sequence involved in base pairing with the guide RNA (By similarity)
TR27721|c6_g1	TR27721|c6_g1_i1	TR27721|c6_g1_i1|m.6611	NOG71146	NOG
TR27721|c6_g1	TR27721|c6_g1_i2	TR27721|c6_g1_i2|m.6614	NOG71146	NOG
TR27721|c6_g1	TR27721|c6_g1_i3	TR27721|c6_g1_i3|m.6617	NOG71146	NOG
TR27721|c6_g1	TR27721|c6_g1_i4	TR27721|c6_g1_i4|m.6619	NOG71146	NOG
TR27722|c1_g1	TR27722|c1_g1_i1	TR27722|c1_g1_i1|m.6620	COG0526	COG	Thioredoxin
TR27722|c1_g1	TR27722|c1_g1_i2	TR27722|c1_g1_i2|m.6625	COG0526	COG	Thioredoxin
TR27722|c1_g1	TR27722|c1_g1_i3	TR27722|c1_g1_i3|m.6630	COG0526	COG	Thioredoxin
TR27722|c1_g1	TR27722|c1_g1_i3	TR27722|c1_g1_i3|m.6631	COG0526	COG	Thioredoxin
TR27724|c6_g1	TR27724|c6_g1_i1	NA	COG0039	COG	Catalyzes the reversible oxidation of malate to oxaloacetate (By similarity)
TR27724|c6_g1	TR27724|c6_g1_i2	TR27724|c6_g1_i2|m.6679	COG0039	COG	Catalyzes the reversible oxidation of malate to oxaloacetate (By similarity)
TR27724|c6_g1	TR27724|c6_g1_i3	TR27724|c6_g1_i3|m.6680	COG0039	COG	Catalyzes the reversible oxidation of malate to oxaloacetate (By similarity)
TR27724|c9_g1	TR27724|c9_g1_i1	TR27724|c9_g1_i1|m.6689	COG0039	COG	Catalyzes the reversible oxidation of malate to oxaloacetate (By similarity)
TR27724|c9_g1	TR27724|c9_g1_i2	TR27724|c9_g1_i2|m.6690	COG0039	COG	Catalyzes the reversible oxidation of malate to oxaloacetate (By similarity)
TR27724|c9_g1	TR27724|c9_g1_i3	TR27724|c9_g1_i3|m.6691	COG0039	COG	Catalyzes the reversible oxidation of malate to oxaloacetate (By similarity)
TR27724|c9_g2	TR27724|c9_g2_i1	TR27724|c9_g2_i1|m.6692	COG5210	COG	TBC1 domain family member
TR27724|c9_g2	TR27724|c9_g2_i2	TR27724|c9_g2_i2|m.6694	COG5210	COG	TBC1 domain family member
TR27724|c9_g2	TR27724|c9_g2_i3	TR27724|c9_g2_i3|m.6697	COG5210	COG	TBC1 domain family member
TR27724|c10_g1	TR27724|c10_g1_i1	TR27724|c10_g1_i1|m.6700	COG5210	COG	TBC1 domain family member
TR27724|c10_g1	TR27724|c10_g1_i9	TR27724|c10_g1_i9|m.6721	COG5210	COG	TBC1 domain family member
TR27724|c10_g1	TR27724|c10_g1_i12	NA	COG5210	COG	TBC1 domain family member
TR27726|c1_g1	TR27726|c1_g1_i2	TR27726|c1_g1_i2|m.6741	COG5059	COG	Kinesin family member
TR27726|c1_g1	TR27726|c1_g1_i3	TR27726|c1_g1_i3|m.6742	COG5059	COG	Kinesin family member
TR27726|c1_g1	TR27726|c1_g1_i4	TR27726|c1_g1_i4|m.6743	COG5059	COG	Kinesin family member
TR27726|c1_g1	TR27726|c1_g1_i5	NA	COG5059	COG	Kinesin family member
TR27726|c1_g1	TR27726|c1_g1_i6	TR27726|c1_g1_i6|m.6748	COG5059	COG	Kinesin family member
TR27726|c1_g1	TR27726|c1_g1_i7	TR27726|c1_g1_i7|m.6749	COG5059	COG	Kinesin family member
TR27726|c1_g2	TR27726|c1_g2_i1	TR27726|c1_g2_i1|m.6754	COG5059	COG	Kinesin family member
TR27726|c1_g2	TR27726|c1_g2_i2	TR27726|c1_g2_i2|m.6759	COG5059	COG	Kinesin family member
TR27726|c1_g2	TR27726|c1_g2_i3	TR27726|c1_g2_i3|m.6762	COG5059	COG	Kinesin family member
TR27727|c1_g2	TR27727|c1_g2_i1	TR27727|c1_g2_i1|m.6764	COG1100	COG	GTP-binding Protein
TR27727|c1_g2	TR27727|c1_g2_i2	NA	COG1100	COG	GTP-binding Protein
TR27728|c0_g1	TR27728|c0_g1_i2	TR27728|c0_g1_i2|m.6775	COG1196	COG	Required for chromosome condensation and partitioning (By similarity)
TR27728|c0_g1	TR27728|c0_g1_i3	TR27728|c0_g1_i3|m.6778	COG1196	COG	Required for chromosome condensation and partitioning (By similarity)
TR27728|c0_g1	TR27728|c0_g1_i4	TR27728|c0_g1_i4|m.6779	COG1196	COG	Required for chromosome condensation and partitioning (By similarity)
TR27729|c7_g3	TR27729|c7_g3_i1	TR27729|c7_g3_i1|m.6787	COG2802	COG	Peptidase S16, lon domain protein
TR27729|c7_g3	TR27729|c7_g3_i2	TR27729|c7_g3_i2|m.6790	COG2802	COG	Peptidase S16, lon domain protein
TR27729|c7_g3	TR27729|c7_g3_i3	TR27729|c7_g3_i3|m.6793	COG2802	COG	Peptidase S16, lon domain protein
TR27729|c7_g3	TR27729|c7_g3_i4	TR27729|c7_g3_i4|m.6796	COG2802	COG	Peptidase S16, lon domain protein
TR27729|c7_g3	TR27729|c7_g3_i5	TR27729|c7_g3_i5|m.6799	COG2802	COG	Peptidase S16, lon domain protein
TR27729|c7_g3	TR27729|c7_g3_i6	TR27729|c7_g3_i6|m.6802	COG2802	COG	Peptidase S16, lon domain protein
TR27730|c5_g1	TR27730|c5_g1_i1	TR27730|c5_g1_i1|m.6807	NOG28381	NOG	Histidine kinase
TR27730|c5_g1	TR27730|c5_g1_i2	TR27730|c5_g1_i2|m.6808	NOG28381	NOG	Histidine kinase
TR27730|c5_g1	TR27730|c5_g1_i3	TR27730|c5_g1_i3|m.6809	NOG28381	NOG	Histidine kinase
TR27730|c5_g1	TR27730|c5_g1_i4	TR27730|c5_g1_i4|m.6810	NOG28381	NOG	Histidine kinase
TR27730|c5_g1	TR27730|c5_g1_i5	TR27730|c5_g1_i5|m.6811	NOG28381	NOG	Histidine kinase
TR27730|c5_g1	TR27730|c5_g1_i6	TR27730|c5_g1_i6|m.6812	NOG28381	NOG	Histidine kinase
TR27730|c5_g1	TR27730|c5_g1_i8	TR27730|c5_g1_i8|m.6814	NOG28381	NOG	Histidine kinase
TR27731|c4_g1	TR27731|c4_g1_i3	TR27731|c4_g1_i3|m.6848	COG0123	COG	Histone deacetylase
TR27732|c1_g1	TR27732|c1_g1_i1	TR27732|c1_g1_i1|m.6849	COG5077	COG	ubiquitin carboxyl-terminal hydrolase
TR27732|c1_g1	TR27732|c1_g1_i2	TR27732|c1_g1_i2|m.6853	COG5077	COG	ubiquitin carboxyl-terminal hydrolase
TR27732|c1_g1	TR27732|c1_g1_i3	TR27732|c1_g1_i3|m.6859	COG5077	COG	ubiquitin carboxyl-terminal hydrolase
TR27732|c1_g1	TR27732|c1_g1_i3	TR27732|c1_g1_i3|m.6858	COG5077	COG	ubiquitin carboxyl-terminal hydrolase
TR27732|c1_g1	TR27732|c1_g1_i4	TR27732|c1_g1_i4|m.6864	COG5077	COG	ubiquitin carboxyl-terminal hydrolase
TR27732|c1_g1	TR27732|c1_g1_i5	TR27732|c1_g1_i5|m.6868	COG5077	COG	ubiquitin carboxyl-terminal hydrolase
TR27732|c1_g1	TR27732|c1_g1_i6	TR27732|c1_g1_i6|m.6878	COG5077	COG	ubiquitin carboxyl-terminal hydrolase
TR27732|c1_g1	TR27732|c1_g1_i6	TR27732|c1_g1_i6|m.6873	COG5077	COG	ubiquitin carboxyl-terminal hydrolase
TR27732|c1_g1	TR27732|c1_g1_i7	TR27732|c1_g1_i7|m.6880	COG5077	COG	ubiquitin carboxyl-terminal hydrolase
TR27732|c1_g1	TR27732|c1_g1_i7	TR27732|c1_g1_i7|m.6879	COG5077	COG	ubiquitin carboxyl-terminal hydrolase
TR27732|c1_g1	TR27732|c1_g1_i8	TR27732|c1_g1_i8|m.6884	COG5077	COG	ubiquitin carboxyl-terminal hydrolase
TR27732|c1_g1	TR27732|c1_g1_i8	TR27732|c1_g1_i8|m.6885	COG5077	COG	ubiquitin carboxyl-terminal hydrolase
TR27732|c1_g1	TR27732|c1_g1_i9	TR27732|c1_g1_i9|m.6890	COG5077	COG	ubiquitin carboxyl-terminal hydrolase
TR27732|c1_g1	TR27732|c1_g1_i9	TR27732|c1_g1_i9|m.6891	COG5077	COG	ubiquitin carboxyl-terminal hydrolase
TR27732|c1_g1	TR27732|c1_g1_i10	TR27732|c1_g1_i10|m.6895	COG5077	COG	ubiquitin carboxyl-terminal hydrolase
TR27732|c1_g1	TR27732|c1_g1_i10	TR27732|c1_g1_i10|m.6900	COG5077	COG	ubiquitin carboxyl-terminal hydrolase
TR27732|c1_g1	TR27732|c1_g1_i11	TR27732|c1_g1_i11|m.6901	COG5077	COG	ubiquitin carboxyl-terminal hydrolase
TR27732|c1_g1	TR27732|c1_g1_i11	TR27732|c1_g1_i11|m.6906	COG5077	COG	ubiquitin carboxyl-terminal hydrolase
TR27732|c1_g1	TR27732|c1_g1_i12	TR27732|c1_g1_i12|m.6907	COG5077	COG	ubiquitin carboxyl-terminal hydrolase
TR27733|c0_g1	TR27733|c0_g1_i1	NA	COG5048	COG	Zinc finger protein
TR27733|c0_g2	TR27733|c0_g2_i1	NA	COG5048	COG	Zinc finger protein
TR27733|c1_g1	TR27733|c1_g1_i1	TR27733|c1_g1_i1|m.6911	NOG45135	NOG
TR27733|c1_g1	TR27733|c1_g1_i8	TR27733|c1_g1_i8|m.6920	NOG45135	NOG
TR27734|c1_g1	TR27734|c1_g1_i1	NA	COG0023	COG	translation initiation factor
TR27734|c1_g1	TR27734|c1_g1_i2	NA	COG0023	COG	translation initiation factor
TR27734|c2_g1	TR27734|c2_g1_i1	TR27734|c2_g1_i1|m.6935	COG0023	COG	translation initiation factor
TR27734|c3_g1	TR27734|c3_g1_i1	TR27734|c3_g1_i1|m.6936	COG1112	COG	Helicase
TR27734|c3_g1	TR27734|c3_g1_i2	TR27734|c3_g1_i2|m.6938	COG1112	COG	Helicase
TR27734|c3_g1	TR27734|c3_g1_i3	TR27734|c3_g1_i3|m.6941	COG1112	COG	Helicase
TR27734|c3_g1	TR27734|c3_g1_i4	TR27734|c3_g1_i4|m.6944	COG1112	COG	Helicase
TR27734|c4_g4	TR27734|c4_g4_i1	TR27734|c4_g4_i1|m.6947	COG1112	COG	Helicase
TR27734|c4_g4	TR27734|c4_g4_i1	TR27734|c4_g4_i1|m.6946	COG1112	COG	Helicase
TR27734|c4_g4	TR27734|c4_g4_i2	TR27734|c4_g4_i2|m.6952	COG1112	COG	Helicase
TR27734|c4_g4	TR27734|c4_g4_i3	TR27734|c4_g4_i3|m.6957	COG1112	COG	Helicase
TR27735|c2_g1	TR27735|c2_g1_i1	TR27735|c2_g1_i1|m.6963	NOG70733	NOG
TR27735|c2_g1	TR27735|c2_g1_i1	TR27735|c2_g1_i1|m.6962	NOG70733	NOG
TR27735|c2_g1	TR27735|c2_g1_i2	TR27735|c2_g1_i2|m.6965	NOG70733	NOG
TR27735|c2_g1	TR27735|c2_g1_i3	TR27735|c2_g1_i3|m.6967	NOG70733	NOG
TR27735|c2_g1	TR27735|c2_g1_i4	TR27735|c2_g1_i4|m.6968	NOG70733	NOG
TR27735|c2_g1	TR27735|c2_g1_i5	TR27735|c2_g1_i5|m.6971	NOG70733	NOG
TR27735|c2_g1	TR27735|c2_g1_i6	TR27735|c2_g1_i6|m.6974	NOG70733	NOG
TR27735|c2_g1	TR27735|c2_g1_i7	TR27735|c2_g1_i7|m.6975	NOG70733	NOG
TR27737|c2_g1	TR27737|c2_g1_i1	TR27737|c2_g1_i1|m.7009	NOG69209	NOG
TR27737|c2_g1	TR27737|c2_g1_i2	TR27737|c2_g1_i2|m.7010	NOG69209	NOG
TR27737|c2_g1	TR27737|c2_g1_i3	TR27737|c2_g1_i3|m.7011	NOG69209	NOG
TR27737|c2_g2	TR27737|c2_g2_i3	TR27737|c2_g2_i3|m.7012	NOG69209	NOG
TR27737|c2_g1	TR27737|c2_g1_i5	TR27737|c2_g1_i5|m.7013	NOG69209	NOG
TR27737|c2_g2	TR27737|c2_g2_i5	TR27737|c2_g2_i5|m.7014	NOG69209	NOG
TR27737|c2_g1	TR27737|c2_g1_i6	TR27737|c2_g1_i6|m.7016	NOG69209	NOG
TR27737|c2_g1	TR27737|c2_g1_i7	TR27737|c2_g1_i7|m.7017	NOG69209	NOG
TR27737|c2_g3	TR27737|c2_g3_i1	TR27737|c2_g3_i1|m.7018	NOG69209	NOG
TR27737|c2_g3	TR27737|c2_g3_i2	TR27737|c2_g3_i2|m.7019	NOG69209	NOG
TR27737|c2_g3	TR27737|c2_g3_i4	TR27737|c2_g3_i4|m.7020	NOG69209	NOG
TR27739|c0_g1	TR27739|c0_g1_i1	TR27739|c0_g1_i1|m.7047	COG0194	COG	Essential for recycling GMP and indirectly, cGMP (By similarity)
TR27739|c0_g1	TR27739|c0_g1_i2	TR27739|c0_g1_i2|m.7051	COG0194	COG	Essential for recycling GMP and indirectly, cGMP (By similarity)
TR27739|c0_g1	TR27739|c0_g1_i3	TR27739|c0_g1_i3|m.7054	COG0194	COG	Essential for recycling GMP and indirectly, cGMP (By similarity)
TR27740|c2_g1	TR27740|c2_g1_i1	TR27740|c2_g1_i1|m.7056	NOG124493	NOG
TR27741|c5_g1	TR27741|c5_g1_i1	TR27741|c5_g1_i1|m.7085	COG2453	COG	Dual specificity protein phosphatase
TR27741|c5_g2	TR27741|c5_g2_i1	TR27741|c5_g2_i1|m.7087	COG2453	COG	Dual specificity protein phosphatase
TR27741|c5_g2	TR27741|c5_g2_i2	TR27741|c5_g2_i2|m.7088	COG2453	COG	Dual specificity protein phosphatase
TR27741|c5_g2	TR27741|c5_g2_i3	TR27741|c5_g2_i3|m.7089	COG2453	COG	Dual specificity protein phosphatase
TR27741|c5_g2	TR27741|c5_g2_i4	TR27741|c5_g2_i4|m.7091	COG2453	COG	Dual specificity protein phosphatase
TR27772|c0_g1	TR27772|c0_g1_i1	NA	COG4362	COG	nitric oxide synthase
TR27804|c0_g1	TR27804|c0_g1_i1	NA	COG5044	COG	GDP dissociation inhibitor
TR27830|c1_g1	TR27830|c1_g1_i1	TR27830|c1_g1_i1|m.7104	COG0204	COG	Acyltransferase
TR27837|c0_g1	TR27837|c0_g1_i1	TR27837|c0_g1_i1|m.7116	NOG47258	NOG
TR27837|c0_g1	TR27837|c0_g1_i2	TR27837|c0_g1_i2|m.7117	NOG47258	NOG
TR27844|c1_g1	TR27844|c1_g1_i1	TR27844|c1_g1_i1|m.7122	COG0666	COG	Ankyrin Repeat
TR27854|c1_g1	TR27854|c1_g1_i1	TR27854|c1_g1_i1|m.7128	COG0156	COG	8-Amino-7-oxononanoate synthase
TR27865|c2_g1	TR27865|c2_g1_i1	NA	COG5048	COG	Zinc finger protein
TR27865|c2_g2	TR27865|c2_g2_i1	NA	COG5048	COG	Zinc finger protein
TR27865|c5_g1	TR27865|c5_g1_i1	NA	COG5048	COG	Zinc finger protein
TR27867|c0_g1	TR27867|c0_g1_i1	TR27867|c0_g1_i1|m.7145	COG0101	COG	Formation of pseudouridine at positions 38, 39 and 40 in the anticodon stem and loop of transfer RNAs (By similarity)
TR27867|c0_g1	TR27867|c0_g1_i1	TR27867|c0_g1_i1|m.7144	COG0101	COG	Formation of pseudouridine at positions 38, 39 and 40 in the anticodon stem and loop of transfer RNAs (By similarity)
TR27867|c0_g1	TR27867|c0_g1_i2	TR27867|c0_g1_i2|m.7146	COG0101	COG	Formation of pseudouridine at positions 38, 39 and 40 in the anticodon stem and loop of transfer RNAs (By similarity)
TR27867|c0_g1	TR27867|c0_g1_i3	TR27867|c0_g1_i3|m.7148	COG0101	COG	Formation of pseudouridine at positions 38, 39 and 40 in the anticodon stem and loop of transfer RNAs (By similarity)
TR27867|c0_g1	TR27867|c0_g1_i3	TR27867|c0_g1_i3|m.7147	COG0101	COG	Formation of pseudouridine at positions 38, 39 and 40 in the anticodon stem and loop of transfer RNAs (By similarity)
TR27867|c0_g1	TR27867|c0_g1_i4	TR27867|c0_g1_i4|m.7149	COG0101	COG	Formation of pseudouridine at positions 38, 39 and 40 in the anticodon stem and loop of transfer RNAs (By similarity)
TR27872|c0_g1	TR27872|c0_g1_i1	TR27872|c0_g1_i1|m.7166	NOG148090	NOG	OsmC-like protein
TR27874|c0_g1	TR27874|c0_g1_i1	TR27874|c0_g1_i1|m.7167	COG2319	COG	repeat-containing protein
TR27875|c0_g1	TR27875|c0_g1_i1	TR27875|c0_g1_i1|m.7170	COG1236	COG	cleavage and polyadenylation
TR27880|c0_g1	TR27880|c0_g1_i1	TR27880|c0_g1_i1|m.7174	COG0480	COG	Catalyzes the GTP-dependent ribosomal translocation step during translation elongation. During this step, the ribosome changes from the pre-translocational (PRE) to the post- translocational (POST) state as the newly formed A-site-bound peptidyl-tRNA and P-site-bound deacylated tRNA move to the P and E sites, respectively. Catalyzes the coordinated movement of the two tRNA molecules, the mRNA and…
TR27880|c0_g2	TR27880|c0_g2_i1	TR27880|c0_g2_i1|m.7176	COG0480	COG	Catalyzes the GTP-dependent ribosomal translocation step during translation elongation. During this step, the ribosome changes from the pre-translocational (PRE) to the post- translocational (POST) state as the newly formed A-site-bound peptidyl-tRNA and P-site-bound deacylated tRNA move to the P and E sites, respectively. Catalyzes the coordinated movement of the two tRNA molecules, the mRNA and…
TR27888|c0_g1	TR27888|c0_g1_i1	TR27888|c0_g1_i1|m.7180	COG0020	COG	Catalyzes the condensation of isopentenyl diphosphate (IPP) with allylic pyrophosphates generating different type of terpenoids (By similarity)
TR27888|c0_g1	TR27888|c0_g1_i2	TR27888|c0_g1_i2|m.7182	COG0020	COG	Catalyzes the condensation of isopentenyl diphosphate (IPP) with allylic pyrophosphates generating different type of terpenoids (By similarity)
TR27888|c0_g1	TR27888|c0_g1_i3	TR27888|c0_g1_i3|m.7185	COG0020	COG	Catalyzes the condensation of isopentenyl diphosphate (IPP) with allylic pyrophosphates generating different type of terpenoids (By similarity)
TR27888|c0_g1	TR27888|c0_g1_i3	TR27888|c0_g1_i3|m.7183	COG0020	COG	Catalyzes the condensation of isopentenyl diphosphate (IPP) with allylic pyrophosphates generating different type of terpenoids (By similarity)
TR27895|c0_g1	TR27895|c0_g1_i1	TR27895|c0_g1_i1|m.7197	NOG41669	NOG
TR27904|c0_g1	TR27904|c0_g1_i1	TR27904|c0_g1_i1|m.7199	COG2124	COG	Cytochrome p450
TR27904|c0_g1	TR27904|c0_g1_i1	TR27904|c0_g1_i1|m.7200	COG2124	COG	Cytochrome p450
TR27907|c0_g1	TR27907|c0_g1_i1	TR27907|c0_g1_i1|m.7202	NOG86640	NOG	transposase
TR27907|c0_g2	TR27907|c0_g2_i1	TR27907|c0_g2_i1|m.7203	NOG86640	NOG	transposase
TR27912|c0_g1	TR27912|c0_g1_i1	TR27912|c0_g1_i1|m.7206	NOG48141	NOG	response regulator
TR27912|c0_g2	TR27912|c0_g2_i1	TR27912|c0_g2_i1|m.7207	NOG48141	NOG	response regulator
TR27913|c0_g1	TR27913|c0_g1_i1	TR27913|c0_g1_i1|m.7209	COG1132	COG	(ABC) transporter
TR27913|c0_g1	TR27913|c0_g1_i2	TR27913|c0_g1_i2|m.7211	COG1132	COG	(ABC) transporter
TR27920|c0_g1	TR27920|c0_g1_i1	TR27920|c0_g1_i1|m.7215	COG0167	COG	Catalyzes the conversion of dihydroorotate to orotate
TR27920|c0_g1	TR27920|c0_g1_i2	TR27920|c0_g1_i2|m.7218	COG0167	COG	Catalyzes the conversion of dihydroorotate to orotate
TR27920|c0_g1	TR27920|c0_g1_i3	TR27920|c0_g1_i3|m.7219	COG0167	COG	Catalyzes the conversion of dihydroorotate to orotate
TR27920|c1_g1	TR27920|c1_g1_i1	TR27920|c1_g1_i1|m.7222	COG0167	COG	Catalyzes the conversion of dihydroorotate to orotate
TR27921|c0_g1	TR27921|c0_g1_i1	TR27921|c0_g1_i1|m.7223	NOG48016	NOG	matrix-remodelling associated 5
TR27921|c0_g1	TR27921|c0_g1_i2	TR27921|c0_g1_i2|m.7224	NOG48016	NOG	matrix-remodelling associated 5
TR27955|c0_g1	TR27955|c0_g1_i1	TR27955|c0_g1_i1|m.7227	NOG72928	NOG	G-D-S-l family lipolytic protein
TR28004|c0_g1	TR28004|c0_g1_i1	TR28004|c0_g1_i1|m.7230	COG5048	COG	Zinc finger protein
TR28004|c0_g1	TR28004|c0_g1_i2	TR28004|c0_g1_i2|m.7233	COG5048	COG	Zinc finger protein
TR28011|c0_g1	TR28011|c0_g1_i1	NA	COG2114	COG	Guanylate Cyclase
TR28011|c0_g2	TR28011|c0_g2_i1	TR28011|c0_g2_i1|m.7237	COG2114	COG	Guanylate Cyclase
TR28024|c0_g1	TR28024|c0_g1_i1	TR28024|c0_g1_i1|m.7238	COG1506	COG	peptidase s9 prolyl oligopeptidase active site domain protein
TR28024|c2_g1	TR28024|c2_g1_i1	NA	COG1506	COG	peptidase s9 prolyl oligopeptidase active site domain protein
TR28026|c0_g1	TR28026|c0_g1_i1	NA	NOG43563	NOG	positive regulation of antifungal peptide biosynthetic process
TR28026|c1_g1	TR28026|c1_g1_i1	TR28026|c1_g1_i1|m.7239	NOG43563	NOG	positive regulation of antifungal peptide biosynthetic process
TR28042|c0_g1	TR28042|c0_g1_i1	TR28042|c0_g1_i1|m.7255	NOG78967	NOG	FAD binding domain
TR28043|c0_g1	TR28043|c0_g1_i1	TR28043|c0_g1_i1|m.7257	COG1100	COG	GTP-binding Protein
TR28047|c0_g1	TR28047|c0_g1_i1	TR28047|c0_g1_i1|m.7259	COG5088	COG	Component of the Mediator complex, a coactivator involved in the regulated transcription of nearly all RNA polymerase II-dependent genes. Mediator functions as a bridge to convey information from gene-specific regulatory proteins to the basal RNA polymerase II transcription machinery. Mediator is recruited to promoters by direct interactions with regulatory proteins and serves as a scaffold for t…
TR28056|c0_g1	TR28056|c0_g1_i1	TR28056|c0_g1_i1|m.7261	COG2319	COG	repeat-containing protein
TR28071|c1_g1	TR28071|c1_g1_i1	NA	NOG45135	NOG
TR28071|c2_g1	TR28071|c2_g1_i1	TR28071|c2_g1_i1|m.7264	NOG45135	NOG
TR28082|c0_g1	TR28082|c0_g1_i1	TR28082|c0_g1_i1|m.7265	NOG46547	NOG
TR28101|c1_g1	TR28101|c1_g1_i1	TR28101|c1_g1_i1|m.7274	NOG68189	NOG	ABC transporter substrate binding protein
TR28102|c0_g3	TR28102|c0_g3_i1	TR28102|c0_g3_i1|m.7278	COG2124	COG	Cytochrome p450
TR28106|c0_g1	TR28106|c0_g1_i1	TR28106|c0_g1_i1|m.7281	NOG81818	NOG	Bacteriophage protein
TR28106|c0_g1	TR28106|c0_g1_i2	TR28106|c0_g1_i2|m.7282	NOG81818	NOG	Bacteriophage protein
TR28121|c0_g1	TR28121|c0_g1_i1	TR28121|c0_g1_i1|m.7297	NOG79313	NOG
TR28121|c0_g2	TR28121|c0_g2_i1	TR28121|c0_g2_i1|m.7298	NOG79313	NOG
TR28121|c1_g2	TR28121|c1_g2_i1	TR28121|c1_g2_i1|m.7300	NOG79313	NOG
TR28125|c0_g1	TR28125|c0_g1_i2	TR28125|c0_g1_i2|m.7305	COG5479	COG	peptidoglycan recognition protein
TR28132|c1_g1	TR28132|c1_g1_i1	NA	COG0457	COG	repeat-containing protein
TR28136|c0_g1	TR28136|c0_g1_i1	TR28136|c0_g1_i1|m.7310	COG2319	COG	repeat-containing protein
TR28136|c0_g1	TR28136|c0_g1_i2	NA	COG2319	COG	repeat-containing protein
TR28145|c1_g1	TR28145|c1_g1_i1	TR28145|c1_g1_i1|m.7322	COG5245	COG	heavy chain
TR28145|c2_g1	TR28145|c2_g1_i1	TR28145|c2_g1_i1|m.7323	COG5245	COG	heavy chain
TR28163|c0_g1	TR28163|c0_g1_i1	TR28163|c0_g1_i1|m.7344	COG0515	COG	Serine Threonine protein kinase
TR28163|c0_g2	TR28163|c0_g2_i1	TR28163|c0_g2_i1|m.7346	COG0515	COG	Serine Threonine protein kinase
TR28169|c0_g1	TR28169|c0_g1_i1	TR28169|c0_g1_i1|m.7347	COG5491	COG	Charged multivesicular body protein
TR28169|c0_g2	TR28169|c0_g2_i1	TR28169|c0_g2_i1|m.7350	COG5491	COG	Charged multivesicular body protein
TR28173|c0_g1	TR28173|c0_g1_i1	TR28173|c0_g1_i1|m.7354	COG5227	COG	smt3 suppressor of mif two 3 homolog
TR28173|c0_g1	TR28173|c0_g1_i2	NA	COG5227	COG	smt3 suppressor of mif two 3 homolog
TR28188|c0_g1	TR28188|c0_g1_i1	TR28188|c0_g1_i1|m.7380	COG0484	COG	ATP binding to DnaK triggers the release of the substrate protein, thus completing the reaction cycle. Several rounds of ATP-dependent interactions between DnaJ, DnaK and GrpE are required for fully efficient folding. Also involved, together with DnaK and GrpE, in the DNA replication of plasmids through activation of initiation proteins (By similarity)
TR28188|c0_g2	TR28188|c0_g2_i1	NA	COG0484	COG	ATP binding to DnaK triggers the release of the substrate protein, thus completing the reaction cycle. Several rounds of ATP-dependent interactions between DnaJ, DnaK and GrpE are required for fully efficient folding. Also involved, together with DnaK and GrpE, in the DNA replication of plasmids through activation of initiation proteins (By similarity)
TR28192|c0_g1	TR28192|c0_g1_i1	NA	NOG40777	NOG	GPR1/FUN34/yaaH family
TR28192|c0_g1	TR28192|c0_g1_i3	NA	NOG40777	NOG	GPR1/FUN34/yaaH family
TR28192|c0_g1	TR28192|c0_g1_i4	TR28192|c0_g1_i4|m.7387	NOG40777	NOG	GPR1/FUN34/yaaH family
TR28192|c0_g1	TR28192|c0_g1_i5	TR28192|c0_g1_i5|m.7388	NOG40777	NOG	GPR1/FUN34/yaaH family
TR28206|c0_g1	TR28206|c0_g1_i1	TR28206|c0_g1_i1|m.7409	COG5277	COG	actin-related protein
TR28214|c0_g1	TR28214|c0_g1_i1	NA	COG5272	COG	Ribosomal protein
TR28214|c0_g1	TR28214|c0_g1_i2	NA	COG5272	COG	Ribosomal protein
TR28219|c1_g1	TR28219|c1_g1_i1	TR28219|c1_g1_i1|m.7420	NOG138528	NOG	Cg8 protein
TR28219|c1_g2	TR28219|c1_g2_i1	TR28219|c1_g2_i1|m.7421	NOG138528	NOG	Cg8 protein
TR28219|c2_g1	TR28219|c2_g1_i1	TR28219|c2_g1_i1|m.7422	NOG138528	NOG	Cg8 protein
TR28223|c0_g1	TR28223|c0_g1_i1	TR28223|c0_g1_i1|m.7430	NOG28003	NOG	methyltransferase
TR28225|c0_g1	TR28225|c0_g1_i1	TR28225|c0_g1_i1|m.7433	NOG117461	NOG	Sporulation domain protein
TR28225|c0_g1	TR28225|c0_g1_i2	TR28225|c0_g1_i2|m.7434	NOG117461	NOG	Sporulation domain protein
TR28226|c1_g2	TR28226|c1_g2_i1	TR28226|c1_g2_i1|m.7435	NOG86075	NOG
TR28229|c0_g2	TR28229|c0_g2_i1	TR28229|c0_g2_i1|m.7438	COG0724	COG	Rna-binding protein
TR28233|c0_g1	TR28233|c0_g1_i1	TR28233|c0_g1_i1|m.7439	COG4826	COG	Serpin peptidase inhibitor, clade
TR28236|c0_g1	TR28236|c0_g1_i1	TR28236|c0_g1_i1|m.7443	COG3276	COG	Selenocysteine-specific translation elongation factor
TR28236|c0_g1	TR28236|c0_g1_i1	TR28236|c0_g1_i1|m.7441	COG3276	COG	Selenocysteine-specific translation elongation factor
TR28237|c0_g1	TR28237|c0_g1_i1	NA	COG0265	COG	serine protease
TR28242|c0_g1	TR28242|c0_g1_i1	TR28242|c0_g1_i1|m.7449	COG0638	COG	The proteasome is a multicatalytic proteinase complex which is characterized by its ability to cleave peptides with Arg, Phe, Tyr, Leu, and Glu adjacent to the leaving group at neutral or slightly basic pH. The proteasome has an ATP-dependent proteolytic activity (By similarity)
TR28242|c0_g1	TR28242|c0_g1_i2	NA	COG0638	COG	The proteasome is a multicatalytic proteinase complex which is characterized by its ability to cleave peptides with Arg, Phe, Tyr, Leu, and Glu adjacent to the leaving group at neutral or slightly basic pH. The proteasome has an ATP-dependent proteolytic activity (By similarity)
TR28242|c0_g1	TR28242|c0_g1_i3	TR28242|c0_g1_i3|m.7450	COG0638	COG	The proteasome is a multicatalytic proteinase complex which is characterized by its ability to cleave peptides with Arg, Phe, Tyr, Leu, and Glu adjacent to the leaving group at neutral or slightly basic pH. The proteasome has an ATP-dependent proteolytic activity (By similarity)
TR28242|c0_g1	TR28242|c0_g1_i4	TR28242|c0_g1_i4|m.7451	COG0638	COG	The proteasome is a multicatalytic proteinase complex which is characterized by its ability to cleave peptides with Arg, Phe, Tyr, Leu, and Glu adjacent to the leaving group at neutral or slightly basic pH. The proteasome has an ATP-dependent proteolytic activity (By similarity)
TR28246|c0_g1	TR28246|c0_g1_i1	TR28246|c0_g1_i1|m.7459	NOG42652	NOG	Integrase
TR28261|c0_g1	TR28261|c0_g1_i1	TR28261|c0_g1_i1|m.7461	COG1506	COG	peptidase s9 prolyl oligopeptidase active site domain protein
[truncated: 47,672 more rows]
