# Supplementary material for: A novel transcriptome-derived SNPs array for tench (Tinca tinca L.)
Source: PLoS One. 2019 Mar 19;14(3):e0213992. doi: 10.1371/journal.pone.0213992 (PMC6424483; doi:10.1371/journal.pone.0213992)
Supplement: S14 Table — (XLSX) [file pone.0213992.s026.xlsx]

## Sheet: ttin_trinotate_go_level1
S14 Table. Summary of Gene Ontology results (level 1).
Go_type	Counts	Percentage (%)
Biological Process	485763	48.3167424595075
Cellular Component	299285	29.7685831712043
Molecular Function	220324	21.9146743692882
