# Supplementary material for: A novel transcriptome-derived SNPs array for tench (Tinca tinca L.)
Source: PLoS One. 2019 Mar 19;14(3):e0213992. doi: 10.1371/journal.pone.0213992 (PMC6424483; doi:10.1371/journal.pone.0213992)
Supplement: S15 Table — (XLSX) [file pone.0213992.s027.xlsx]

## Sheet: ttin_trinotate_go
S15 Table Gene Ontology annotation of the transcriptome and proteome.
Gene_id	Transcript_id	Prot_id	Go_id	Go_type	Go_desc
TR5|c0_g1	TR5|c0_g1_i1	NA	GO:0003676	Molecular Function	nucleic acid binding
TR5|c0_g1	TR5|c0_g1_i1	NA	GO:0008270	Molecular Function	zinc ion binding
TR5|c0_g1	TR5|c0_g1_i1	NA	GO:0015074	Biological Process	DNA integration
TR8|c0_g1	TR8|c0_g1_i1	TR8|c0_g1_i1|m.1	GO:0046872	Molecular Function	metal ion binding
TR13|c0_g1	TR13|c0_g1_i1	NA	GO:0043005	Cellular Component	neuron projection
TR13|c0_g1	TR13|c0_g1_i1	NA	GO:0000790	Cellular Component	nuclear chromatin
TR13|c0_g1	TR13|c0_g1_i1	NA	GO:0001077	Molecular Function	RNA polymerase II core promoter proximal region sequence-specific DNA binding transcription factor activity involved in positive regulation of transcription
TR13|c0_g1	TR13|c0_g1_i1	NA	GO:0000980	Molecular Function	RNA polymerase II distal enhancer sequence-specific DNA binding
TR13|c0_g1	TR13|c0_g1_i1	NA	GO:0003705	Molecular Function	RNA polymerase II distal enhancer sequence-specific DNA binding transcription factor activity
TR13|c0_g1	TR13|c0_g1_i1	NA	GO:0001205	Molecular Function	RNA polymerase II distal enhancer sequence-specific DNA binding transcription factor activity involved in positive regulation of transcription
TR13|c0_g1	TR13|c0_g1_i1	NA	GO:0007409	Biological Process	axonogenesis
TR13|c0_g1	TR13|c0_g1_i1	NA	GO:0021535	Biological Process	cell migration in hindbrain
TR13|c0_g1	TR13|c0_g1_i1	NA	GO:0021953	Biological Process	central nervous system neuron differentiation
TR13|c0_g1	TR13|c0_g1_i1	NA	GO:0021986	Biological Process	habenula development
TR13|c0_g1	TR13|c0_g1_i1	NA	GO:0060384	Biological Process	innervation
TR13|c0_g1	TR13|c0_g1_i1	NA	GO:0007498	Biological Process	mesoderm development
TR13|c0_g1	TR13|c0_g1_i1	NA	GO:0043524	Biological Process	negative regulation of neuron apoptotic process
TR13|c0_g1	TR13|c0_g1_i1	NA	GO:0000122	Biological Process	negative regulation of transcription from RNA polymerase II promoter
TR13|c0_g1	TR13|c0_g1_i1	NA	GO:0048665	Biological Process	neuron fate specification
TR13|c0_g1	TR13|c0_g1_i1	NA	GO:0048935	Biological Process	peripheral nervous system neuron development
TR13|c0_g1	TR13|c0_g1_i1	NA	GO:0043065	Biological Process	positive regulation of apoptotic process
TR13|c0_g1	TR13|c0_g1_i1	NA	GO:0045944	Biological Process	positive regulation of transcription from RNA polymerase II promoter
TR13|c0_g1	TR13|c0_g1_i1	NA	GO:0051355	Biological Process	proprioception involved in equilibrioception
TR13|c0_g1	TR13|c0_g1_i1	NA	GO:0050767	Biological Process	regulation of neurogenesis
TR13|c0_g1	TR13|c0_g1_i1	NA	GO:0048880	Biological Process	sensory system development
TR13|c0_g1	TR13|c0_g1_i1	NA	GO:0001967	Biological Process	suckling behavior
TR13|c0_g1	TR13|c0_g1_i1	NA	GO:0007416	Biological Process	synapse assembly
TR13|c0_g1	TR13|c0_g1_i1	NA	GO:0006366	Biological Process	transcription from RNA polymerase II promoter
TR13|c0_g1	TR13|c0_g1_i1	NA	GO:0021559	Biological Process	trigeminal nerve development
TR13|c0_g1	TR13|c0_g1_i1	NA	GO:0003223	Biological Process	ventricular compact myocardium morphogenesis
TR20|c0_g1	TR20|c0_g1_i1	NA	GO:0016021	Cellular Component	integral component of membrane
TR20|c0_g1	TR20|c0_g1_i1	NA	GO:0005267	Molecular Function	potassium channel activity
TR20|c0_g1	TR20|c0_g1_i1	NA	GO:0005244	Molecular Function	voltage-gated ion channel activity
TR73|c0_g1	TR73|c0_g1_i1	NA	GO:0005615	Cellular Component	extracellular space
TR73|c0_g1	TR73|c0_g1_i1	NA	GO:0005509	Molecular Function	calcium ion binding
TR73|c0_g1	TR73|c0_g1_i1	NA	GO:0030246	Molecular Function	carbohydrate binding
TR73|c0_g1	TR73|c0_g1_i1	NA	GO:0042806	Molecular Function	fucose binding
TR73|c0_g1	TR73|c0_g1_i1	NA	GO:0007155	Biological Process	cell adhesion
TR73|c0_g1	TR73|c0_g1_i1	NA	GO:0010185	Biological Process	regulation of cellular defense response
TR73|c0_g1	TR73|c0_g1_i1	NA	GO:0001868	Biological Process	regulation of complement activation, lectin pathway
TR73|c0_g1	TR73|c0_g1_i1	NA	GO:0045088	Biological Process	regulation of innate immune response
TR82|c0_g1	TR82|c0_g1_i1	TR82|c0_g1_i1|m.6	GO:0005737	Cellular Component	cytoplasm
TR82|c0_g1	TR82|c0_g1_i1	TR82|c0_g1_i1|m.6	GO:0005634	Cellular Component	nucleus
TR82|c0_g1	TR82|c0_g1_i1	TR82|c0_g1_i1|m.6	GO:0003677	Molecular Function	DNA binding
TR82|c0_g1	TR82|c0_g1_i1	TR82|c0_g1_i1|m.6	GO:0055013	Biological Process	cardiac muscle cell development
TR82|c0_g1	TR82|c0_g1_i1	TR82|c0_g1_i1|m.6	GO:0021516	Biological Process	dorsal spinal cord development
TR82|c0_g1	TR82|c0_g1_i1	TR82|c0_g1_i1|m.6	GO:0007507	Biological Process	heart development
TR82|c0_g1	TR82|c0_g1_i1	TR82|c0_g1_i1|m.6	GO:0070365	Biological Process	hepatocyte differentiation
TR82|c0_g1	TR82|c0_g1_i1	TR82|c0_g1_i1|m.6	GO:0001822	Biological Process	kidney development
TR82|c0_g1	TR82|c0_g1_i1	TR82|c0_g1_i1|m.6	GO:0002088	Biological Process	lens development in camera-type eye
TR82|c0_g1	TR82|c0_g1_i1	TR82|c0_g1_i1|m.6	GO:0070309	Biological Process	lens fiber cell morphogenesis
TR82|c0_g1	TR82|c0_g1_i1	TR82|c0_g1_i1|m.6	GO:0001889	Biological Process	liver development
TR82|c0_g1	TR82|c0_g1_i1	TR82|c0_g1_i1|m.6	GO:0001945	Biological Process	lymph vessel development
TR82|c0_g1	TR82|c0_g1_i1	TR82|c0_g1_i1|m.6	GO:0001946	Biological Process	lymphangiogenesis
TR82|c0_g1	TR82|c0_g1_i1	TR82|c0_g1_i1|m.6	GO:0021915	Biological Process	neural tube development
TR82|c0_g1	TR82|c0_g1_i1	TR82|c0_g1_i1|m.6	GO:0030910	Biological Process	olfactory placode formation
TR82|c0_g1	TR82|c0_g1_i1	TR82|c0_g1_i1|m.6	GO:0043049	Biological Process	otic placode formation
TR82|c0_g1	TR82|c0_g1_i1	TR82|c0_g1_i1|m.6	GO:0031016	Biological Process	pancreas development
TR82|c0_g1	TR82|c0_g1_i1	TR82|c0_g1_i1|m.6	GO:0006355	Biological Process	regulation of transcription, DNA-templated
TR82|c0_g1	TR82|c0_g1_i1	TR82|c0_g1_i1|m.6	GO:0060042	Biological Process	retina morphogenesis in camera-type eye
TR82|c0_g1	TR82|c0_g1_i1	TR82|c0_g1_i1|m.6	GO:0048511	Biological Process	rhythmic process
TR82|c0_g1	TR82|c0_g1_i1	TR82|c0_g1_i1|m.6	GO:0006351	Biological Process	transcription, DNA-templated
TR120|c0_g1	TR120|c0_g1_i1	TR120|c0_g1_i1|m.8	GO:0009986	Cellular Component	cell surface
TR120|c0_g1	TR120|c0_g1_i1	TR120|c0_g1_i1|m.8	GO:0005783	Cellular Component	endoplasmic reticulum
TR120|c0_g1	TR120|c0_g1_i1	TR120|c0_g1_i1|m.8	GO:0005887	Cellular Component	integral component of plasma membrane
TR120|c0_g1	TR120|c0_g1_i1	TR120|c0_g1_i1|m.8	GO:0007155	Biological Process	cell adhesion
TR122|c0_g1	TR122|c0_g1_i1	TR122|c0_g1_i1|m.9	GO:0001669	Cellular Component	acrosomal vesicle
TR122|c0_g1	TR122|c0_g1_i1	TR122|c0_g1_i1|m.9	GO:0005737	Cellular Component	cytoplasm
TR122|c0_g1	TR122|c0_g1_i1	TR122|c0_g1_i1|m.9	GO:0005881	Cellular Component	cytoplasmic microtubule
TR122|c0_g1	TR122|c0_g1_i1	TR122|c0_g1_i1|m.9	GO:0048306	Molecular Function	calcium-dependent protein binding
TR122|c0_g2	TR122|c0_g2_i1	TR122|c0_g2_i1|m.10	GO:0001669	Cellular Component	acrosomal vesicle
TR122|c0_g2	TR122|c0_g2_i1	TR122|c0_g2_i1|m.10	GO:0005737	Cellular Component	cytoplasm
TR122|c0_g2	TR122|c0_g2_i1	TR122|c0_g2_i1|m.10	GO:0005881	Cellular Component	cytoplasmic microtubule
TR122|c0_g2	TR122|c0_g2_i1	TR122|c0_g2_i1|m.10	GO:0048306	Molecular Function	calcium-dependent protein binding
TR134|c0_g1	TR134|c0_g1_i1	TR134|c0_g1_i1|m.11	GO:0005615	Cellular Component	extracellular space
TR134|c0_g1	TR134|c0_g1_i1	TR134|c0_g1_i1|m.11	GO:0070062	Cellular Component	extracellular vesicular exosome
TR134|c0_g1	TR134|c0_g1_i1	TR134|c0_g1_i1|m.11	GO:0005102	Molecular Function	receptor binding
TR134|c0_g1	TR134|c0_g1_i1	TR134|c0_g1_i1|m.11	GO:0007169	Biological Process	transmembrane receptor protein tyrosine kinase signaling pathway
TR155|c0_g1	TR155|c0_g1_i1	NA	GO:0005840	Cellular Component	ribosome
TR155|c0_g1	TR155|c0_g1_i1	NA	GO:0042254	Biological Process	ribosome biogenesis
TR163|c0_g1	TR163|c0_g1_i1	NA	GO:0005814	Cellular Component	centriole
TR163|c0_g1	TR163|c0_g1_i1	NA	GO:0098536	Cellular Component	deuterosome
TR163|c0_g1	TR163|c0_g1_i1	NA	GO:0005730	Cellular Component	nucleolus
TR163|c0_g1	TR163|c0_g1_i1	NA	GO:0005524	Molecular Function	ATP binding
TR163|c0_g1	TR163|c0_g1_i1	NA	GO:0004674	Molecular Function	protein serine/threonine kinase activity
TR163|c0_g1	TR163|c0_g1_i1	NA	GO:0007099	Biological Process	centriole replication
TR163|c0_g1	TR163|c0_g1_i1	NA	GO:0098535	Biological Process	de novo centriole assembly
TR163|c0_g1	TR163|c0_g1_i1	NA	GO:0046601	Biological Process	positive regulation of centriole replication
TR166|c0_g1	TR166|c0_g1_i1	NA	GO:0003677	Molecular Function	DNA binding
TR166|c0_g1	TR166|c0_g1_i1	NA	GO:0003887	Molecular Function	DNA-directed DNA polymerase activity
TR166|c0_g1	TR166|c0_g1_i1	NA	GO:0004527	Molecular Function	exonuclease activity
TR166|c0_g1	TR166|c0_g1_i1	NA	GO:0006261	Biological Process	DNA-dependent DNA replication
TR166|c0_g1	TR166|c0_g1_i1	NA	GO:0016032	Biological Process	viral process
TR183|c0_g1	TR183|c0_g1_i1	TR183|c0_g1_i1|m.16	GO:0005524	Molecular Function	ATP binding
TR194|c0_g1	TR194|c0_g1_i1	NA	GO:0016021	Cellular Component	integral component of membrane
TR201|c0_g1	TR201|c0_g1_i1	NA	GO:0000940	Cellular Component	condensed chromosome outer kinetochore
TR201|c0_g1	TR201|c0_g1_i1	NA	GO:0005737	Cellular Component	cytoplasm
TR201|c0_g1	TR201|c0_g1_i1	NA	GO:0005876	Cellular Component	spindle microtubule
TR201|c0_g1	TR201|c0_g1_i1	NA	GO:0007059	Biological Process	chromosome segregation
TR201|c0_g1	TR201|c0_g1_i1	NA	GO:0007067	Biological Process	mitotic nuclear division
TR201|c0_g1	TR201|c0_g1_i1	NA	GO:0031110	Biological Process	regulation of microtubule polymerization or depolymerization
TR207|c0_g1	TR207|c0_g1_i1	NA	GO:0015629	Cellular Component	actin cytoskeleton
TR207|c0_g1	TR207|c0_g1_i1	NA	GO:0005737	Cellular Component	cytoplasm
TR207|c0_g1	TR207|c0_g1_i1	NA	GO:0005829	Cellular Component	cytosol
TR207|c0_g1	TR207|c0_g1_i1	NA	GO:0005925	Cellular Component	focal adhesion
TR207|c0_g1	TR207|c0_g1_i1	NA	GO:0030027	Cellular Component	lamellipodium
TR207|c0_g1	TR207|c0_g1_i1	NA	GO:0005634	Cellular Component	nucleus
TR207|c0_g1	TR207|c0_g1_i1	NA	GO:0005886	Cellular Component	plasma membrane
TR207|c0_g1	TR207|c0_g1_i1	NA	GO:0030018	Cellular Component	Z disc
TR207|c0_g1	TR207|c0_g1_i1	NA	GO:0031532	Biological Process	actin cytoskeleton reorganization
TR207|c0_g1	TR207|c0_g1_i1	NA	GO:0070252	Biological Process	actin-mediated cell contraction
TR207|c0_g1	TR207|c0_g1_i1	NA	GO:0034329	Biological Process	cell junction assembly
TR207|c0_g1	TR207|c0_g1_i1	NA	GO:0060271	Biological Process	cilium morphogenesis
TR207|c0_g1	TR207|c0_g1_i1	NA	GO:0007163	Biological Process	establishment or maintenance of cell polarity
TR207|c0_g1	TR207|c0_g1_i1	NA	GO:0034113	Biological Process	heterotypic cell-cell adhesion
TR207|c0_g1	TR207|c0_g1_i1	NA	GO:0003148	Biological Process	outflow tract septum morphogenesis
TR207|c0_g1	TR207|c0_g1_i1	NA	GO:0008360	Biological Process	regulation of cell shape
TR207|c0_g1	TR207|c0_g1_i1	NA	GO:0071670	Biological Process	smooth muscle cell chemotaxis
TR207|c0_g1	TR207|c0_g1_i1	NA	GO:0002040	Biological Process	sprouting angiogenesis
TR207|c0_g1	TR207|c0_g1_i1	NA	GO:0034446	Biological Process	substrate adhesion-dependent cell spreading
TR234|c0_g1	TR234|c0_g1_i1	NA	GO:0005634	Cellular Component	nucleus
TR234|c0_g1	TR234|c0_g1_i1	NA	GO:0003677	Molecular Function	DNA binding
TR234|c0_g1	TR234|c0_g1_i1	NA	GO:0046872	Molecular Function	metal ion binding
TR234|c0_g1	TR234|c0_g1_i1	NA	GO:0006355	Biological Process	regulation of transcription, DNA-templated
TR234|c0_g1	TR234|c0_g1_i1	NA	GO:0006351	Biological Process	transcription, DNA-templated
TR235|c0_g1	TR235|c0_g1_i1	NA	GO:0016021	Cellular Component	integral component of membrane
TR235|c0_g1	TR235|c0_g1_i1	NA	GO:0005886	Cellular Component	plasma membrane
TR235|c0_g1	TR235|c0_g1_i1	NA	GO:0004995	Molecular Function	tachykinin receptor activity
TR240|c0_g1	TR240|c0_g1_i1	TR240|c0_g1_i1|m.17	GO:0005576	Cellular Component	extracellular region
TR240|c0_g1	TR240|c0_g1_i1	TR240|c0_g1_i1|m.17	GO:0007218	Biological Process	neuropeptide signaling pathway
TR268|c0_g1	TR268|c0_g1_i1	TR268|c0_g1_i1|m.21	GO:0005829	Cellular Component	cytosol
TR268|c0_g1	TR268|c0_g1_i1	TR268|c0_g1_i1|m.21	GO:0047555	Molecular Function	3',5'-cyclic-GMP phosphodiesterase activity
TR268|c0_g1	TR268|c0_g1_i1	TR268|c0_g1_i1|m.21	GO:0046872	Molecular Function	metal ion binding
TR268|c0_g1	TR268|c0_g1_i1	TR268|c0_g1_i1|m.21	GO:0007165	Biological Process	signal transduction
TR269|c0_g1	TR269|c0_g1_i1	NA	GO:0005634	Cellular Component	nucleus
TR269|c0_g1	TR269|c0_g1_i1	NA	GO:0003677	Molecular Function	DNA binding
TR269|c0_g1	TR269|c0_g1_i1	NA	GO:0043565	Molecular Function	sequence-specific DNA binding
TR269|c0_g1	TR269|c0_g1_i1	NA	GO:0000981	Molecular Function	sequence-specific DNA binding RNA polymerase II transcription factor activity
TR269|c0_g1	TR269|c0_g1_i1	NA	GO:0009953	Biological Process	dorsal/ventral pattern formation
TR269|c0_g1	TR269|c0_g1_i1	NA	GO:0000122	Biological Process	negative regulation of transcription from RNA polymerase II promoter
TR269|c0_g1	TR269|c0_g1_i1	NA	GO:0045892	Biological Process	negative regulation of transcription, DNA-templated
TR269|c0_g1	TR269|c0_g1_i1	NA	GO:0006366	Biological Process	transcription from RNA polymerase II promoter
TR278|c0_g1	TR278|c0_g1_i1	NA	GO:0005856	Cellular Component	cytoskeleton
TR278|c0_g1	TR278|c0_g1_i1	NA	GO:0005925	Cellular Component	focal adhesion
TR278|c0_g1	TR278|c0_g1_i1	NA	GO:0005886	Cellular Component	plasma membrane
TR278|c0_g1	TR278|c0_g1_i1	NA	GO:0043234	Cellular Component	protein complex
TR278|c0_g1	TR278|c0_g1_i1	NA	GO:0030018	Cellular Component	Z disc
TR278|c0_g1	TR278|c0_g1_i1	NA	GO:0019904	Molecular Function	protein domain specific binding
TR278|c0_g1	TR278|c0_g1_i1	NA	GO:0030036	Biological Process	actin cytoskeleton organization
TR278|c0_g1	TR278|c0_g1_i1	NA	GO:0031532	Biological Process	actin cytoskeleton reorganization
TR278|c0_g1	TR278|c0_g1_i1	NA	GO:0070252	Biological Process	actin-mediated cell contraction
TR278|c0_g1	TR278|c0_g1_i1	NA	GO:0060271	Biological Process	cilium morphogenesis
TR278|c0_g1	TR278|c0_g1_i1	NA	GO:0007163	Biological Process	establishment or maintenance of cell polarity
TR278|c0_g1	TR278|c0_g1_i1	NA	GO:0034113	Biological Process	heterotypic cell-cell adhesion
TR278|c0_g1	TR278|c0_g1_i1	NA	GO:0003148	Biological Process	outflow tract septum morphogenesis
TR278|c0_g1	TR278|c0_g1_i1	NA	GO:0051291	Biological Process	protein heterooligomerization
TR278|c0_g1	TR278|c0_g1_i1	NA	GO:0008360	Biological Process	regulation of cell shape
TR278|c0_g1	TR278|c0_g1_i1	NA	GO:0071670	Biological Process	smooth muscle cell chemotaxis
TR278|c0_g1	TR278|c0_g1_i1	NA	GO:0002040	Biological Process	sprouting angiogenesis
TR278|c0_g1	TR278|c0_g1_i1	NA	GO:0034446	Biological Process	substrate adhesion-dependent cell spreading
TR294|c0_g1	TR294|c0_g1_i1	NA	GO:0070062	Cellular Component	extracellular vesicular exosome
TR294|c0_g1	TR294|c0_g1_i1	NA	GO:0016021	Cellular Component	integral component of membrane
TR294|c0_g1	TR294|c0_g1_i1	NA	GO:0005887	Cellular Component	integral component of plasma membrane
TR294|c0_g1	TR294|c0_g1_i1	NA	GO:0016328	Cellular Component	lateral plasma membrane
TR294|c0_g1	TR294|c0_g1_i1	NA	GO:0005923	Cellular Component	tight junction
TR294|c0_g1	TR294|c0_g1_i1	NA	GO:0005198	Molecular Function	structural molecule activity
TR294|c0_g1	TR294|c0_g1_i1	NA	GO:0004888	Molecular Function	transmembrane signaling receptor activity
TR294|c0_g1	TR294|c0_g1_i1	NA	GO:0016338	Biological Process	calcium-independent cell-cell adhesion via plasma membrane cell-adhesion molecules
TR294|c0_g1	TR294|c0_g1_i1	NA	GO:0001666	Biological Process	response to hypoxia
TR294|c0_g1	TR294|c0_g1_i1	NA	GO:0007165	Biological Process	signal transduction
TR304|c0_g1	TR304|c0_g1_i1	TR304|c0_g1_i1|m.23	GO:0005881	Cellular Component	cytoplasmic microtubule
TR322|c0_g1	TR322|c0_g1_i1	TR322|c0_g1_i1|m.29	GO:0016021	Cellular Component	integral component of membrane
TR322|c0_g1	TR322|c0_g1_i1	TR322|c0_g1_i1|m.29	GO:0005887	Cellular Component	integral component of plasma membrane
TR322|c0_g1	TR322|c0_g1_i1	TR322|c0_g1_i1|m.29	GO:0005509	Molecular Function	calcium ion binding
TR322|c0_g1	TR322|c0_g1_i1	TR322|c0_g1_i1|m.29	GO:0016339	Biological Process	calcium-dependent cell-cell adhesion via plasma membrane cell adhesion molecules
TR322|c0_g1	TR322|c0_g1_i1	TR322|c0_g1_i1|m.29	GO:0007155	Biological Process	cell adhesion
TR322|c0_g1	TR322|c0_g1_i1	TR322|c0_g1_i1|m.29	GO:0007156	Biological Process	homophilic cell adhesion via plasma membrane adhesion molecules
TR322|c0_g1	TR322|c0_g1_i1	TR322|c0_g1_i1|m.29	GO:0007399	Biological Process	nervous system development
TR322|c0_g1	TR322|c0_g1_i1	TR322|c0_g1_i1|m.29	GO:0007416	Biological Process	synapse assembly
TR322|c0_g1	TR322|c0_g1_i1	TR322|c0_g1_i1|m.29	GO:0007268	Biological Process	synaptic transmission
TR324|c0_g1	TR324|c0_g1_i1	NA	GO:0010369	Cellular Component	chromocenter
TR324|c0_g1	TR324|c0_g1_i1	NA	GO:0005737	Cellular Component	cytoplasm
TR324|c0_g1	TR324|c0_g1_i1	NA	GO:0000792	Cellular Component	heterochromatin
TR324|c0_g1	TR324|c0_g1_i1	NA	GO:0005634	Cellular Component	nucleus
TR324|c0_g1	TR324|c0_g1_i1	NA	GO:0016581	Cellular Component	NuRD complex
TR324|c0_g1	TR324|c0_g1_i1	NA	GO:0008013	Molecular Function	beta-catenin binding
TR324|c0_g1	TR324|c0_g1_i1	NA	GO:0003682	Molecular Function	chromatin binding
TR324|c0_g1	TR324|c0_g1_i1	NA	GO:0003677	Molecular Function	DNA binding
TR324|c0_g1	TR324|c0_g1_i1	NA	GO:0046872	Molecular Function	metal ion binding
TR324|c0_g1	TR324|c0_g1_i1	NA	GO:0003700	Molecular Function	sequence-specific DNA binding transcription factor activity
TR324|c0_g1	TR324|c0_g1_i1	NA	GO:0030325	Biological Process	adrenal gland development
TR324|c0_g1	TR324|c0_g1_i1	NA	GO:0001658	Biological Process	branching involved in ureteric bud morphogenesis
TR324|c0_g1	TR324|c0_g1_i1	NA	GO:0048566	Biological Process	embryonic digestive tract development
TR324|c0_g1	TR324|c0_g1_i1	NA	GO:0042733	Biological Process	embryonic digit morphogenesis
TR324|c0_g1	TR324|c0_g1_i1	NA	GO:0035136	Biological Process	forelimb morphogenesis
TR324|c0_g1	TR324|c0_g1_i1	NA	GO:0008406	Biological Process	gonad development
TR324|c0_g1	TR324|c0_g1_i1	NA	GO:0007507	Biological Process	heart development
TR324|c0_g1	TR324|c0_g1_i1	NA	GO:0035137	Biological Process	hindlimb morphogenesis
TR324|c0_g1	TR324|c0_g1_i1	NA	GO:0016575	Biological Process	histone deacetylation
TR324|c0_g1	TR324|c0_g1_i1	NA	GO:0031129	Biological Process	inductive cell-cell signaling
TR324|c0_g1	TR324|c0_g1_i1	NA	GO:0001822	Biological Process	kidney development
TR324|c0_g1	TR324|c0_g1_i1	NA	GO:0072073	Biological Process	kidney epithelium development
TR324|c0_g1	TR324|c0_g1_i1	NA	GO:0060173	Biological Process	limb development
TR324|c0_g1	TR324|c0_g1_i1	NA	GO:0003337	Biological Process	mesenchymal to epithelial transition involved in metanephros morphogenesis
TR324|c0_g1	TR324|c0_g1_i1	NA	GO:0045879	Biological Process	negative regulation of smoothened signaling pathway
TR324|c0_g1	TR324|c0_g1_i1	NA	GO:0000122	Biological Process	negative regulation of transcription from RNA polymerase II promoter
TR324|c0_g1	TR324|c0_g1_i1	NA	GO:0045892	Biological Process	negative regulation of transcription, DNA-templated
TR324|c0_g1	TR324|c0_g1_i1	NA	GO:0001843	Biological Process	neural tube closure
TR324|c0_g1	TR324|c0_g1_i1	NA	GO:0021889	Biological Process	olfactory bulb interneuron differentiation
TR324|c0_g1	TR324|c0_g1_i1	NA	GO:0061034	Biological Process	olfactory bulb mitral cell layer development
TR324|c0_g1	TR324|c0_g1_i1	NA	GO:0021553	Biological Process	olfactory nerve development
TR324|c0_g1	TR324|c0_g1_i1	NA	GO:0042473	Biological Process	outer ear morphogenesis
TR324|c0_g1	TR324|c0_g1_i1	NA	GO:0021983	Biological Process	pituitary gland development
TR324|c0_g1	TR324|c0_g1_i1	NA	GO:0045666	Biological Process	positive regulation of neuron differentiation
TR324|c0_g1	TR324|c0_g1_i1	NA	GO:0045944	Biological Process	positive regulation of transcription from RNA polymerase II promoter
TR324|c0_g1	TR324|c0_g1_i1	NA	GO:0045893	Biological Process	positive regulation of transcription, DNA-templated
TR324|c0_g1	TR324|c0_g1_i1	NA	GO:0030177	Biological Process	positive regulation of Wnt signaling pathway
TR324|c0_g1	TR324|c0_g1_i1	NA	GO:2000177	Biological Process	regulation of neural precursor cell proliferation
TR324|c0_g1	TR324|c0_g1_i1	NA	GO:0006351	Biological Process	transcription, DNA-templated
TR324|c0_g1	TR324|c0_g1_i1	NA	GO:0001657	Biological Process	ureteric bud development
TR324|c0_g1	TR324|c0_g1_i1	NA	GO:0072092	Biological Process	ureteric bud invasion
TR324|c0_g1	TR324|c0_g1_i1	NA	GO:0003281	Biological Process	ventricular septum development
TR332|c0_g1	TR332|c0_g1_i1	NA	GO:0004190	Molecular Function	aspartic-type endopeptidase activity
TR332|c0_g1	TR332|c0_g1_i1	NA	GO:0004519	Molecular Function	endonuclease activity
TR332|c0_g1	TR332|c0_g1_i1	NA	GO:0003676	Molecular Function	nucleic acid binding
TR332|c0_g1	TR332|c0_g1_i1	NA	GO:0003964	Molecular Function	RNA-directed DNA polymerase activity
TR332|c0_g1	TR332|c0_g1_i1	NA	GO:0015074	Biological Process	DNA integration
TR345|c0_g1	TR345|c0_g1_i1	NA	GO:0005858	Cellular Component	axonemal dynein complex
TR345|c0_g1	TR345|c0_g1_i1	NA	GO:0005874	Cellular Component	microtubule
TR345|c0_g1	TR345|c0_g1_i1	NA	GO:0005524	Molecular Function	ATP binding
TR345|c0_g1	TR345|c0_g1_i1	NA	GO:0016887	Molecular Function	ATPase activity
TR345|c0_g1	TR345|c0_g1_i1	NA	GO:0003777	Molecular Function	microtubule motor activity
TR345|c0_g1	TR345|c0_g1_i1	NA	GO:0001539	Biological Process	cilium or flagellum-dependent cell motility
TR345|c0_g1	TR345|c0_g1_i1	NA	GO:0008152	Biological Process	metabolic process
TR345|c0_g1	TR345|c0_g1_i1	NA	GO:0007018	Biological Process	microtubule-based movement
TR349|c0_g1	TR349|c0_g1_i1	TR349|c0_g1_i1|m.30	GO:0005634	Cellular Component	nucleus
TR349|c0_g1	TR349|c0_g1_i1	TR349|c0_g1_i1|m.30	GO:0003677	Molecular Function	DNA binding
TR349|c0_g1	TR349|c0_g1_i1	TR349|c0_g1_i1|m.30	GO:0046872	Molecular Function	metal ion binding
TR349|c0_g1	TR349|c0_g1_i1	TR349|c0_g1_i1|m.30	GO:0006355	Biological Process	regulation of transcription, DNA-templated
TR349|c0_g1	TR349|c0_g1_i1	TR349|c0_g1_i1|m.30	GO:0006351	Biological Process	transcription, DNA-templated
TR358|c0_g1	TR358|c0_g1_i1	NA	GO:0005887	Cellular Component	integral component of plasma membrane
TR358|c0_g1	TR358|c0_g1_i1	NA	GO:0004930	Molecular Function	G-protein coupled receptor activity
TR358|c0_g1	TR358|c0_g1_i1	NA	GO:0009881	Molecular Function	photoreceptor activity
TR358|c0_g1	TR358|c0_g1_i1	NA	GO:0007186	Biological Process	G-protein coupled receptor signaling pathway
TR358|c0_g1	TR358|c0_g1_i1	NA	GO:0007602	Biological Process	phototransduction
TR358|c0_g1	TR358|c0_g1_i1	NA	GO:0018298	Biological Process	protein-chromophore linkage
TR358|c0_g1	TR358|c0_g1_i1	NA	GO:0007601	Biological Process	visual perception
TR368|c0_g1	TR368|c0_g1_i1	NA	GO:0005737	Cellular Component	cytoplasm
TR368|c0_g1	TR368|c0_g1_i1	NA	GO:0005874	Cellular Component	microtubule
TR368|c0_g1	TR368|c0_g1_i1	NA	GO:0005525	Molecular Function	GTP binding
TR368|c0_g1	TR368|c0_g1_i1	NA	GO:0003924	Molecular Function	GTPase activity
TR368|c0_g1	TR368|c0_g1_i1	NA	GO:0005200	Molecular Function	structural constituent of cytoskeleton
TR368|c0_g1	TR368|c0_g1_i1	NA	GO:0007017	Biological Process	microtubule-based process
TR368|c0_g1	TR368|c0_g1_i1	NA	GO:0051258	Biological Process	protein polymerization
TR381|c0_g1	TR381|c0_g1_i1	NA	GO:0046872	Molecular Function	metal ion binding
TR402|c0_g1	TR402|c0_g1_i1	NA	GO:0005829	Cellular Component	cytosol
TR402|c0_g1	TR402|c0_g1_i1	NA	GO:0005634	Cellular Component	nucleus
TR402|c0_g1	TR402|c0_g1_i1	NA	GO:0019005	Cellular Component	SCF ubiquitin ligase complex
TR402|c0_g1	TR402|c0_g1_i1	NA	GO:0000151	Cellular Component	ubiquitin ligase complex
TR402|c0_g1	TR402|c0_g1_i1	NA	GO:0004842	Molecular Function	ubiquitin-protein transferase activity
TR402|c0_g1	TR402|c0_g1_i1	NA	GO:0043153	Biological Process	entrainment of circadian clock by photoperiod
TR402|c0_g1	TR402|c0_g1_i1	NA	GO:0031648	Biological Process	protein destabilization
TR402|c0_g1	TR402|c0_g1_i1	NA	GO:0016567	Biological Process	protein ubiquitination
TR402|c0_g1	TR402|c0_g1_i1	NA	GO:0042752	Biological Process	regulation of circadian rhythm
TR402|c0_g1	TR402|c0_g1_i1	NA	GO:0048511	Biological Process	rhythmic process
TR402|c0_g1	TR402|c0_g1_i1	NA	GO:0031146	Biological Process	SCF-dependent proteasomal ubiquitin-dependent protein catabolic process
TR406|c0_g1	TR406|c0_g1_i1	TR406|c0_g1_i1|m.36	GO:0016021	Cellular Component	integral component of membrane
TR406|c0_g1	TR406|c0_g1_i1	TR406|c0_g1_i1|m.36	GO:0005886	Cellular Component	plasma membrane
TR406|c0_g1	TR406|c0_g1_i1	TR406|c0_g1_i1|m.36	GO:0005509	Molecular Function	calcium ion binding
TR406|c0_g1	TR406|c0_g1_i1	TR406|c0_g1_i1|m.36	GO:0007156	Biological Process	homophilic cell adhesion via plasma membrane adhesion molecules
TR406|c0_g1	TR406|c0_g1_i1	TR406|c0_g1_i1|m.36	GO:0007275	Biological Process	multicellular organismal development
TR437|c0_g1	TR437|c0_g1_i1	NA	GO:0004190	Molecular Function	aspartic-type endopeptidase activity
TR437|c0_g1	TR437|c0_g1_i1	NA	GO:0004519	Molecular Function	endonuclease activity
TR437|c0_g1	TR437|c0_g1_i1	NA	GO:0003676	Molecular Function	nucleic acid binding
TR437|c0_g1	TR437|c0_g1_i1	NA	GO:0003964	Molecular Function	RNA-directed DNA polymerase activity
TR437|c0_g1	TR437|c0_g1_i1	NA	GO:0015074	Biological Process	DNA integration
TR454|c0_g1	TR454|c0_g1_i1	TR454|c0_g1_i1|m.42	GO:0005887	Cellular Component	integral component of plasma membrane
TR454|c0_g1	TR454|c0_g1_i1	TR454|c0_g1_i1|m.42	GO:0017147	Molecular Function	Wnt-protein binding
TR454|c0_g1	TR454|c0_g1_i1	TR454|c0_g1_i1|m.42	GO:0043615	Biological Process	astrocyte cell migration
TR454|c0_g1	TR454|c0_g1_i1	TR454|c0_g1_i1|m.42	GO:0030178	Biological Process	negative regulation of Wnt signaling pathway
TR454|c0_g1	TR454|c0_g1_i1	TR454|c0_g1_i1|m.42	GO:0016055	Biological Process	Wnt signaling pathway
TR457|c0_g1	TR457|c0_g1_i1	TR457|c0_g1_i1|m.44	GO:0016020	Cellular Component	membrane
TR457|c0_g1	TR457|c0_g1_i1	TR457|c0_g1_i1|m.44	GO:0032420	Cellular Component	stereocilium
TR457|c0_g1	TR457|c0_g1_i1	TR457|c0_g1_i1|m.44	GO:0005262	Molecular Function	calcium channel activity
TR457|c0_g1	TR457|c0_g1_i1	TR457|c0_g1_i1|m.44	GO:0070588	Biological Process	calcium ion transmembrane transport
TR457|c0_g1	TR457|c0_g1_i1	TR457|c0_g1_i1|m.44	GO:0050982	Biological Process	detection of mechanical stimulus
TR457|c0_g1	TR457|c0_g1_i1	TR457|c0_g1_i1|m.44	GO:0007605	Biological Process	sensory perception of sound
TR469|c0_g1	TR469|c0_g1_i1	NA	GO:0005623	Cellular Component	cell
TR469|c0_g1	TR469|c0_g1_i1	NA	GO:0070062	Cellular Component	extracellular vesicular exosome
TR469|c0_g1	TR469|c0_g1_i1	NA	GO:0005794	Cellular Component	Golgi apparatus
TR469|c0_g1	TR469|c0_g1_i1	NA	GO:0055074	Biological Process	calcium ion homeostasis
TR469|c0_g1	TR469|c0_g1_i1	NA	GO:0070166	Biological Process	enamel mineralization
TR469|c0_g1	TR469|c0_g1_i1	NA	GO:0044691	Biological Process	tooth eruption
TR472|c0_g1	TR472|c0_g1_i1	TR472|c0_g1_i1|m.45	GO:0005929	Cellular Component	cilium
TR472|c0_g1	TR472|c0_g1_i1	TR472|c0_g1_i1|m.45	GO:0005737	Cellular Component	cytoplasm
TR472|c0_g1	TR472|c0_g1_i1	TR472|c0_g1_i1|m.45	GO:0005874	Cellular Component	microtubule
TR472|c0_g1	TR472|c0_g1_i1	TR472|c0_g1_i1|m.45	GO:0005634	Cellular Component	nucleus
TR473|c0_g1	TR473|c0_g1_i1	TR473|c0_g1_i1|m.46	GO:0016323	Cellular Component	basolateral plasma membrane
TR473|c0_g1	TR473|c0_g1_i1	TR473|c0_g1_i1|m.46	GO:0034704	Cellular Component	calcium channel complex
TR473|c0_g1	TR473|c0_g1_i1	TR473|c0_g1_i1|m.46	GO:0005901	Cellular Component	caveola
TR473|c0_g1	TR473|c0_g1_i1	TR473|c0_g1_i1|m.46	GO:0009986	Cellular Component	cell surface
TR473|c0_g1	TR473|c0_g1_i1	TR473|c0_g1_i1|m.46	GO:0030863	Cellular Component	cortical cytoskeleton
TR473|c0_g1	TR473|c0_g1_i1	TR473|c0_g1_i1|m.46	GO:0005886	Cellular Component	plasma membrane
TR473|c0_g1	TR473|c0_g1_i1	TR473|c0_g1_i1|m.46	GO:0008013	Molecular Function	beta-catenin binding
TR473|c0_g1	TR473|c0_g1_i1	TR473|c0_g1_i1|m.46	GO:0045296	Molecular Function	cadherin binding
TR473|c0_g1	TR473|c0_g1_i1	TR473|c0_g1_i1|m.46	GO:0070679	Molecular Function	inositol 1,4,5 trisphosphate binding
TR473|c0_g1	TR473|c0_g1_i1	TR473|c0_g1_i1|m.46	GO:0015279	Molecular Function	store-operated calcium channel activity
TR473|c0_g1	TR473|c0_g1_i1	TR473|c0_g1_i1|m.46	GO:0007411	Biological Process	axon guidance
TR473|c0_g1	TR473|c0_g1_i1	TR473|c0_g1_i1|m.46	GO:0070509	Biological Process	calcium ion import
TR473|c0_g1	TR473|c0_g1_i1	TR473|c0_g1_i1|m.46	GO:0070588	Biological Process	calcium ion transmembrane transport
TR473|c0_g1	TR473|c0_g1_i1	TR473|c0_g1_i1|m.46	GO:0006816	Biological Process	calcium ion transport
TR473|c0_g1	TR473|c0_g1_i1	TR473|c0_g1_i1|m.46	GO:0014051	Biological Process	gamma-aminobutyric acid secretion
TR473|c0_g1	TR473|c0_g1_i1	TR473|c0_g1_i1|m.46	GO:0034220	Biological Process	ion transmembrane transport
TR473|c0_g1	TR473|c0_g1_i1	TR473|c0_g1_i1|m.46	GO:0048709	Biological Process	oligodendrocyte differentiation
TR473|c0_g1	TR473|c0_g1_i1	TR473|c0_g1_i1|m.46	GO:0055085	Biological Process	transmembrane transport
TR493|c0_g1	TR493|c0_g1_i1	NA	GO:0005737	Cellular Component	cytoplasm
TR493|c0_g1	TR493|c0_g1_i1	NA	GO:0005634	Cellular Component	nucleus
TR493|c0_g1	TR493|c0_g1_i1	NA	GO:0000943	Cellular Component	retrotransposon nucleocapsid
TR493|c0_g1	TR493|c0_g1_i1	NA	GO:0004190	Molecular Function	aspartic-type endopeptidase activity
TR493|c0_g1	TR493|c0_g1_i1	NA	GO:0005524	Molecular Function	ATP binding
TR493|c0_g1	TR493|c0_g1_i1	NA	GO:0003677	Molecular Function	DNA binding
TR493|c0_g1	TR493|c0_g1_i1	NA	GO:0003887	Molecular Function	DNA-directed DNA polymerase activity
TR493|c0_g1	TR493|c0_g1_i1	NA	GO:0008233	Molecular Function	peptidase activity
TR493|c0_g1	TR493|c0_g1_i1	NA	GO:0004540	Molecular Function	ribonuclease activity
TR493|c0_g1	TR493|c0_g1_i1	NA	GO:0003723	Molecular Function	RNA binding
TR493|c0_g1	TR493|c0_g1_i1	NA	GO:0003964	Molecular Function	RNA-directed DNA polymerase activity
TR493|c0_g1	TR493|c0_g1_i1	NA	GO:0004523	Molecular Function	RNA-DNA hybrid ribonuclease activity
TR493|c0_g1	TR493|c0_g1_i1	NA	GO:0008270	Molecular Function	zinc ion binding
TR493|c0_g1	TR493|c0_g1_i1	NA	GO:0071897	Biological Process	DNA biosynthetic process
TR493|c0_g1	TR493|c0_g1_i1	NA	GO:0015074	Biological Process	DNA integration
TR493|c0_g1	TR493|c0_g1_i1	NA	GO:0006310	Biological Process	DNA recombination
TR493|c0_g1	TR493|c0_g1_i1	NA	GO:0090501	Biological Process	RNA phosphodiester bond hydrolysis
TR493|c0_g1	TR493|c0_g1_i1	NA	GO:0006278	Biological Process	RNA-dependent DNA replication
TR493|c0_g1	TR493|c0_g1_i1	NA	GO:0032197	Biological Process	transposition, RNA-mediated
TR493|c0_g1	TR493|c0_g1_i1	NA	GO:0019076	Biological Process	viral release from host cell
TR546|c0_g1	TR546|c0_g1_i1	TR546|c0_g1_i1|m.48	GO:0005930	Cellular Component	axoneme
TR546|c0_g1	TR546|c0_g1_i1	TR546|c0_g1_i1|m.48	GO:0005856	Cellular Component	cytoskeleton
TR546|c0_g1	TR546|c0_g1_i1	TR546|c0_g1_i1|m.48	GO:0030286	Cellular Component	dynein complex
TR546|c0_g1	TR546|c0_g1_i1	TR546|c0_g1_i1|m.48	GO:0005874	Cellular Component	microtubule
TR546|c0_g1	TR546|c0_g1_i1	TR546|c0_g1_i1|m.48	GO:0005524	Molecular Function	ATP binding
TR546|c0_g1	TR546|c0_g1_i1	TR546|c0_g1_i1|m.48	GO:0016887	Molecular Function	ATPase activity
TR546|c0_g1	TR546|c0_g1_i1	TR546|c0_g1_i1|m.48	GO:0003777	Molecular Function	microtubule motor activity
TR546|c0_g1	TR546|c0_g1_i1	TR546|c0_g1_i1|m.48	GO:0003774	Molecular Function	motor activity
TR546|c0_g1	TR546|c0_g1_i1	TR546|c0_g1_i1|m.48	GO:0030030	Biological Process	cell projection organization
TR546|c0_g1	TR546|c0_g1_i1	TR546|c0_g1_i1|m.48	GO:0006928	Biological Process	movement of cell or subcellular component
TR546|c0_g1	TR546|c0_g1_i1	TR546|c0_g1_i1|m.48	GO:0008152	Biological Process	metabolic process
TR546|c0_g1	TR546|c0_g1_i1	TR546|c0_g1_i1|m.48	GO:0007018	Biological Process	microtubule-based movement
TR546|c0_g1	TR546|c0_g1_i1	TR546|c0_g1_i1|m.48	GO:0007283	Biological Process	spermatogenesis
TR561|c0_g1	TR561|c0_g1_i1	NA	GO:0005886	Cellular Component	plasma membrane
TR561|c0_g1	TR561|c0_g1_i1	NA	GO:0007420	Biological Process	brain development
TR561|c0_g1	TR561|c0_g1_i1	NA	GO:0042471	Biological Process	ear morphogenesis
TR563|c0_g1	TR563|c0_g1_i1	TR563|c0_g1_i1|m.49	GO:0016021	Cellular Component	integral component of membrane
TR563|c0_g1	TR563|c0_g1_i1	TR563|c0_g1_i1|m.49	GO:0016020	Cellular Component	membrane
TR563|c0_g1	TR563|c0_g1_i1	TR563|c0_g1_i1|m.49	GO:0005886	Cellular Component	plasma membrane
TR563|c0_g1	TR563|c0_g1_i1	TR563|c0_g1_i1|m.49	GO:0001631	Molecular Function	cysteinyl leukotriene receptor activity
TR563|c0_g1	TR563|c0_g1_i1	TR563|c0_g1_i1|m.49	GO:0045766	Biological Process	positive regulation of angiogenesis
TR563|c0_g1	TR563|c0_g1_i1	TR563|c0_g1_i1|m.49	GO:0010942	Biological Process	positive regulation of cell death
TR563|c0_g1	TR563|c0_g1_i1	TR563|c0_g1_i1|m.49	GO:0070374	Biological Process	positive regulation of ERK1 and ERK2 cascade
TR572|c0_g1	TR572|c0_g1_i1	TR572|c0_g1_i1|m.50	GO:0005737	Cellular Component	cytoplasm
TR572|c0_g1	TR572|c0_g1_i1	TR572|c0_g1_i1|m.50	GO:0005634	Cellular Component	nucleus
TR572|c0_g1	TR572|c0_g1_i1	TR572|c0_g1_i1|m.50	GO:0005524	Molecular Function	ATP binding
TR572|c0_g1	TR572|c0_g1_i1	TR572|c0_g1_i1|m.50	GO:0016301	Molecular Function	kinase activity
TR578|c0_g1	TR578|c0_g1_i1	TR578|c0_g1_i1|m.52	GO:0005737	Cellular Component	cytoplasm
TR578|c0_g1	TR578|c0_g1_i1	TR578|c0_g1_i1|m.52	GO:0005882	Cellular Component	intermediate filament
TR578|c0_g1	TR578|c0_g1_i1	TR578|c0_g1_i1|m.52	GO:0016020	Cellular Component	membrane
TR578|c0_g1	TR578|c0_g1_i1	TR578|c0_g1_i1|m.52	GO:0005212	Molecular Function	structural constituent of eye lens
TR593|c0_g1	TR593|c0_g1_i1	TR593|c0_g1_i1|m.53	GO:0005634	Cellular Component	nucleus
TR593|c0_g1	TR593|c0_g1_i1	TR593|c0_g1_i1|m.53	GO:0003677	Molecular Function	DNA binding
TR593|c0_g1	TR593|c0_g1_i1	TR593|c0_g1_i1|m.53	GO:0043565	Molecular Function	sequence-specific DNA binding
TR593|c0_g1	TR593|c0_g1_i1	TR593|c0_g1_i1|m.53	GO:0003700	Molecular Function	sequence-specific DNA binding transcription factor activity
TR593|c0_g1	TR593|c0_g1_i1	TR593|c0_g1_i1|m.53	GO:0044212	Molecular Function	transcription regulatory region DNA binding
TR593|c0_g1	TR593|c0_g1_i1	TR593|c0_g1_i1|m.53	GO:0006978	Biological Process	DNA damage response, signal transduction by p53 class mediator resulting in transcription of p21 class mediator
TR593|c0_g1	TR593|c0_g1_i1	TR593|c0_g1_i1|m.53	GO:0006281	Biological Process	DNA repair
TR593|c0_g1	TR593|c0_g1_i1	TR593|c0_g1_i1|m.53	GO:0000086	Biological Process	G2/M transition of mitotic cell cycle
TR593|c0_g1	TR593|c0_g1_i1	TR593|c0_g1_i1|m.53	GO:0001889	Biological Process	liver development
TR593|c0_g1	TR593|c0_g1_i1	TR593|c0_g1_i1|m.53	GO:0008284	Biological Process	positive regulation of cell proliferation
TR593|c0_g1	TR593|c0_g1_i1	TR593|c0_g1_i1|m.53	GO:2000781	Biological Process	positive regulation of double-strand break repair
TR593|c0_g1	TR593|c0_g1_i1	TR593|c0_g1_i1|m.53	GO:0045944	Biological Process	positive regulation of transcription from RNA polymerase II promoter
TR593|c0_g1	TR593|c0_g1_i1	TR593|c0_g1_i1|m.53	GO:0045893	Biological Process	positive regulation of transcription, DNA-templated
TR593|c0_g1	TR593|c0_g1_i1	TR593|c0_g1_i1|m.53	GO:0042127	Biological Process	regulation of cell proliferation
TR593|c0_g1	TR593|c0_g1_i1	TR593|c0_g1_i1|m.53	GO:0006351	Biological Process	transcription, DNA-templated
TR593|c0_g1	TR593|c0_g1_i1	TR593|c0_g1_i1|m.53	GO:0001570	Biological Process	vasculogenesis
TR610|c0_g1	TR610|c0_g1_i1	TR610|c0_g1_i1|m.57	GO:0043025	Cellular Component	neuronal cell body
TR610|c0_g1	TR610|c0_g1_i1	TR610|c0_g1_i1|m.57	GO:0004115	Molecular Function	3',5'-cyclic-AMP phosphodiesterase activity
TR610|c0_g1	TR610|c0_g1_i1	TR610|c0_g1_i1|m.57	GO:0048101	Molecular Function	calcium- and calmodulin-regulated 3',5'-cyclic-GMP phosphodiesterase activity
TR610|c0_g1	TR610|c0_g1_i1	TR610|c0_g1_i1|m.57	GO:0004117	Molecular Function	calmodulin-dependent cyclic-nucleotide phosphodiesterase activity
TR610|c0_g1	TR610|c0_g1_i1	TR610|c0_g1_i1|m.57	GO:0030552	Molecular Function	cAMP binding
TR610|c0_g1	TR610|c0_g1_i1	TR610|c0_g1_i1|m.57	GO:0046872	Molecular Function	metal ion binding
TR610|c0_g1	TR610|c0_g1_i1	TR610|c0_g1_i1|m.57	GO:0006198	Biological Process	cAMP catabolic process
TR610|c0_g1	TR610|c0_g1_i1	TR610|c0_g1_i1|m.57	GO:0046069	Biological Process	cGMP catabolic process
TR610|c0_g1	TR610|c0_g1_i1	TR610|c0_g1_i1|m.57	GO:0046676	Biological Process	negative regulation of insulin secretion
TR610|c0_g1	TR610|c0_g1_i1	TR610|c0_g1_i1|m.57	GO:0051592	Biological Process	response to calcium ion
TR610|c0_g1	TR610|c0_g1_i1	TR610|c0_g1_i1|m.57	GO:0007608	Biological Process	sensory perception of smell
TR610|c0_g1	TR610|c0_g1_i1	TR610|c0_g1_i1|m.57	GO:0007165	Biological Process	signal transduction
TR611|c0_g1	TR611|c0_g1_i1	TR611|c0_g1_i1|m.58	GO:0005737	Cellular Component	cytoplasm
TR611|c0_g1	TR611|c0_g1_i1	TR611|c0_g1_i1|m.58	GO:0005856	Cellular Component	cytoskeleton
TR611|c0_g1	TR611|c0_g1_i1	TR611|c0_g1_i1|m.58	GO:0042384	Biological Process	cilium assembly
TR611|c0_g1	TR611|c0_g1_i1	TR611|c0_g1_i1|m.58	GO:0010172	Biological Process	embryonic body morphogenesis
TR611|c0_g1	TR611|c0_g1_i1	TR611|c0_g1_i1|m.58	GO:0048704	Biological Process	embryonic skeletal system morphogenesis
TR611|c0_g1	TR611|c0_g1_i1	TR611|c0_g1_i1|m.58	GO:0001736	Biological Process	establishment of planar polarity
TR611|c0_g1	TR611|c0_g1_i1	TR611|c0_g1_i1|m.58	GO:0001843	Biological Process	neural tube closure
TR611|c0_g1	TR611|c0_g1_i1	TR611|c0_g1_i1|m.58	GO:0015031	Biological Process	protein transport
TR611|c0_g1	TR611|c0_g1_i1	TR611|c0_g1_i1|m.58	GO:0008589	Biological Process	regulation of smoothened signaling pathway
TR614|c0_g1	TR614|c0_g1_i1	TR614|c0_g1_i1|m.59	GO:0000777	Cellular Component	condensed chromosome kinetochore
TR614|c0_g1	TR614|c0_g1_i1	TR614|c0_g1_i1|m.59	GO:0005737	Cellular Component	cytoplasm
TR614|c0_g1	TR614|c0_g1_i1	TR614|c0_g1_i1|m.59	GO:0000776	Cellular Component	kinetochore
TR614|c0_g1	TR614|c0_g1_i1	TR614|c0_g1_i1|m.59	GO:0005634	Cellular Component	nucleus
TR614|c0_g1	TR614|c0_g1_i1	TR614|c0_g1_i1|m.59	GO:0051233	Cellular Component	spindle midzone
TR614|c0_g1	TR614|c0_g1_i1	TR614|c0_g1_i1|m.59	GO:0016846	Molecular Function	carbon-sulfur lyase activity
TR614|c0_g1	TR614|c0_g1_i1	TR614|c0_g1_i1|m.59	GO:0001667	Biological Process	ameboidal-type cell migration
TR614|c0_g1	TR614|c0_g1_i1	TR614|c0_g1_i1|m.59	GO:0034508	Biological Process	centromere complex assembly
TR614|c0_g1	TR614|c0_g1_i1	TR614|c0_g1_i1|m.59	GO:0007067	Biological Process	mitotic nuclear division
TR614|c0_g1	TR614|c0_g1_i1	TR614|c0_g1_i1|m.59	GO:0031508	Biological Process	pericentric heterochromatin assembly
TR614|c0_g1	TR614|c0_g1_i1	TR614|c0_g1_i1|m.59	GO:0032467	Biological Process	positive regulation of cytokinesis
TR614|c0_g1	TR614|c0_g1_i1	TR614|c0_g1_i1|m.59	GO:0033044	Biological Process	regulation of chromosome organization
TR616|c0_g1	TR616|c0_g1_i1	NA	GO:0005615	Cellular Component	extracellular space
TR616|c0_g1	TR616|c0_g1_i1	NA	GO:0070062	Cellular Component	extracellular vesicular exosome
TR616|c0_g1	TR616|c0_g1_i1	NA	GO:0008009	Molecular Function	chemokine activity
TR616|c0_g1	TR616|c0_g1_i1	NA	GO:0060326	Biological Process	cell chemotaxis
TR616|c0_g1	TR616|c0_g1_i1	NA	GO:0006955	Biological Process	immune response
TR616|c0_g1	TR616|c0_g1_i1	NA	GO:0007204	Biological Process	positive regulation of cytosolic calcium ion concentration
TR616|c0_g1	TR616|c0_g1_i1	NA	GO:0007584	Biological Process	response to nutrient
TR620|c0_g1	TR620|c0_g1_i1	NA	GO:0005576	Cellular Component	extracellular region
TR620|c0_g1	TR620|c0_g1_i1	NA	GO:0005509	Molecular Function	calcium ion binding
TR620|c0_g1	TR620|c0_g1_i1	NA	GO:0005543	Molecular Function	phospholipid binding
TR620|c0_g1	TR620|c0_g1_i1	NA	GO:0004252	Molecular Function	serine-type endopeptidase activity
TR620|c0_g1	TR620|c0_g1_i1	NA	GO:0007596	Biological Process	blood coagulation
TR620|c0_g1	TR620|c0_g1_i1	NA	GO:0051897	Biological Process	positive regulation of protein kinase B signaling
TR633|c0_g1	TR633|c0_g1_i1	TR633|c0_g1_i1|m.61	GO:0016021	Cellular Component	integral component of membrane
TR633|c0_g1	TR633|c0_g1_i1	TR633|c0_g1_i1|m.61	GO:0015385	Molecular Function	sodium:proton antiporter activity
TR633|c0_g1	TR633|c0_g1_i1	TR633|c0_g1_i1|m.61	GO:0006885	Biological Process	regulation of pH
TR644|c0_g1	TR644|c0_g1_i1	NA	GO:0005737	Cellular Component	cytoplasm
TR644|c0_g1	TR644|c0_g1_i1	NA	GO:0005524	Molecular Function	ATP binding
TR644|c0_g1	TR644|c0_g1_i1	NA	GO:0004674	Molecular Function	protein serine/threonine kinase activity
TR644|c0_g1	TR644|c0_g1_i1	NA	GO:0006915	Biological Process	apoptotic process
TR644|c0_g1	TR644|c0_g1_i1	NA	GO:0007049	Biological Process	cell cycle
TR644|c0_g1	TR644|c0_g1_i1	NA	GO:0016572	Biological Process	histone phosphorylation
TR644|c0_g1	TR644|c0_g1_i1	NA	GO:0043066	Biological Process	negative regulation of apoptotic process
TR644|c0_g1	TR644|c0_g1_i1	NA	GO:0061179	Biological Process	negative regulation of insulin secretion involved in cellular response to glucose stimulus
TR644|c0_g1	TR644|c0_g1_i1	NA	GO:0046777	Biological Process	protein autophosphorylation
TR644|c0_g1	TR644|c0_g1_i1	NA	GO:0006468	Biological Process	protein phosphorylation
TR644|c0_g1	TR644|c0_g1_i1	NA	GO:0007346	Biological Process	regulation of mitotic cell cycle
TR693|c0_g1	TR693|c0_g1_i1	TR693|c0_g1_i1|m.68	GO:0005783	Cellular Component	endoplasmic reticulum
TR693|c0_g1	TR693|c0_g1_i1	TR693|c0_g1_i1|m.68	GO:0005576	Cellular Component	extracellular region
TR693|c0_g1	TR693|c0_g1_i1	TR693|c0_g1_i1|m.68	GO:0005615	Cellular Component	extracellular space
TR693|c0_g1	TR693|c0_g1_i1	TR693|c0_g1_i1|m.68	GO:0005794	Cellular Component	Golgi apparatus
TR693|c0_g1	TR693|c0_g1_i1	TR693|c0_g1_i1|m.68	GO:0016020	Cellular Component	membrane
TR693|c0_g1	TR693|c0_g1_i1	TR693|c0_g1_i1|m.68	GO:0005886	Cellular Component	plasma membrane
TR693|c0_g1	TR693|c0_g1_i1	TR693|c0_g1_i1|m.68	GO:0031093	Cellular Component	platelet alpha granule lumen
TR693|c0_g1	TR693|c0_g1_i1	TR693|c0_g1_i1|m.68	GO:0031982	Cellular Component	vesicle
TR693|c0_g1	TR693|c0_g1_i1	TR693|c0_g1_i1|m.68	GO:0005507	Molecular Function	copper ion binding
TR693|c0_g1	TR693|c0_g1_i1	TR693|c0_g1_i1|m.68	GO:0004252	Molecular Function	serine-type endopeptidase activity
TR693|c0_g1	TR693|c0_g1_i1	TR693|c0_g1_i1|m.68	GO:0008015	Biological Process	blood circulation
TR693|c0_g1	TR693|c0_g1_i1	TR693|c0_g1_i1|m.68	GO:0007596	Biological Process	blood coagulation
TR693|c0_g1	TR693|c0_g1_i1	TR693|c0_g1_i1|m.68	GO:0007155	Biological Process	cell adhesion
TR693|c0_g1	TR693|c0_g1_i1	TR693|c0_g1_i1|m.68	GO:0030168	Biological Process	platelet activation
TR693|c0_g1	TR693|c0_g1_i1	TR693|c0_g1_i1|m.68	GO:0002576	Biological Process	platelet degranulation
TR700|c0_g1	TR700|c0_g1_i1	NA	GO:0016021	Cellular Component	integral component of membrane
TR700|c0_g1	TR700|c0_g1_i1	NA	GO:0097225	Cellular Component	sperm midpiece
TR700|c0_g1	TR700|c0_g1_i1	NA	GO:0008158	Molecular Function	hedgehog receptor activity
TR716|c0_g1	TR716|c0_g1_i1	NA	GO:0016021	Cellular Component	integral component of membrane
TR716|c0_g1	TR716|c0_g1_i1	NA	GO:0005764	Cellular Component	lysosome
TR716|c0_g1	TR716|c0_g1_i1	NA	GO:0005741	Cellular Component	mitochondrial outer membrane
TR716|c0_g1	TR716|c0_g1_i1	NA	GO:0005525	Molecular Function	GTP binding
TR739|c0_g1	TR739|c0_g1_i1	NA	GO:0046872	Molecular Function	metal ion binding
TR739|c0_g1	TR739|c0_g1_i1	NA	GO:0003964	Molecular Function	RNA-directed DNA polymerase activity
TR739|c0_g1	TR739|c0_g1_i1	NA	GO:0009036	Molecular Function	Type II site-specific deoxyribonuclease activity
TR739|c0_g1	TR739|c0_g1_i1	NA	GO:0000737	Biological Process	DNA catabolic process, endonucleolytic
TR739|c0_g1	TR739|c0_g1_i1	NA	GO:0006310	Biological Process	DNA recombination
TR739|c0_g1	TR739|c0_g1_i1	NA	GO:0090305	Biological Process	nucleic acid phosphodiester bond hydrolysis
TR739|c0_g1	TR739|c0_g1_i1	NA	GO:0032199	Biological Process	reverse transcription involved in RNA-mediated transposition
TR739|c0_g1	TR739|c0_g1_i1	NA	GO:0032197	Biological Process	transposition, RNA-mediated
TR742|c0_g1	TR742|c0_g1_i1	TR742|c0_g1_i1|m.72	GO:0005581	Cellular Component	collagen trimer
TR742|c0_g1	TR742|c0_g1_i1	TR742|c0_g1_i1|m.72	GO:0005578	Cellular Component	proteinaceous extracellular matrix
TR742|c0_g1	TR742|c0_g1_i1	TR742|c0_g1_i1|m.72	GO:0007155	Biological Process	cell adhesion
TR767|c0_g1	TR767|c0_g1_i1	TR767|c0_g1_i1|m.74	GO:0015629	Cellular Component	actin cytoskeleton
TR767|c0_g1	TR767|c0_g1_i1	TR767|c0_g1_i1|m.74	GO:0044291	Cellular Component	cell-cell contact zone
TR767|c0_g1	TR767|c0_g1_i1	TR767|c0_g1_i1|m.74	GO:0043034	Cellular Component	costamere
TR767|c0_g1	TR767|c0_g1_i1	TR767|c0_g1_i1|m.74	GO:0005737	Cellular Component	cytoplasm
TR767|c0_g1	TR767|c0_g1_i1	TR767|c0_g1_i1|m.74	GO:0005829	Cellular Component	cytosol
TR767|c0_g1	TR767|c0_g1_i1	TR767|c0_g1_i1|m.74	GO:0070062	Cellular Component	extracellular vesicular exosome
TR767|c0_g1	TR767|c0_g1_i1	TR767|c0_g1_i1|m.74	GO:0005925	Cellular Component	focal adhesion
TR767|c0_g1	TR767|c0_g1_i1	TR767|c0_g1_i1|m.74	GO:0005765	Cellular Component	lysosomal membrane
TR767|c0_g1	TR767|c0_g1_i1	TR767|c0_g1_i1|m.74	GO:0016020	Cellular Component	membrane
TR767|c0_g1	TR767|c0_g1_i1	TR767|c0_g1_i1|m.74	GO:0005634	Cellular Component	nucleus
TR767|c0_g1	TR767|c0_g1_i1	TR767|c0_g1_i1|m.74	GO:0005886	Cellular Component	plasma membrane
TR767|c0_g1	TR767|c0_g1_i1	TR767|c0_g1_i1|m.74	GO:0042383	Cellular Component	sarcolemma
TR767|c0_g1	TR767|c0_g1_i1	TR767|c0_g1_i1|m.74	GO:0030315	Cellular Component	T-tubule
TR767|c0_g1	TR767|c0_g1_i1	TR767|c0_g1_i1|m.74	GO:0031982	Cellular Component	vesicle
TR767|c0_g1	TR767|c0_g1_i1	TR767|c0_g1_i1|m.74	GO:0044822	Molecular Function	poly(A) RNA binding
TR767|c0_g1	TR767|c0_g1_i1	TR767|c0_g1_i1|m.74	GO:0044548	Molecular Function	S100 protein binding
TR767|c0_g1	TR767|c0_g1_i1	TR767|c0_g1_i1|m.74	GO:0097493	Molecular Function	structural molecule activity conferring elasticity
TR767|c0_g1	TR767|c0_g1_i1	TR767|c0_g1_i1|m.74	GO:0051259	Biological Process	protein oligomerization
TR767|c0_g1	TR767|c0_g1_i1	TR767|c0_g1_i1|m.74	GO:0043484	Biological Process	regulation of RNA splicing
TR767|c0_g1	TR767|c0_g1_i1	TR767|c0_g1_i1|m.74	GO:1901385	Biological Process	regulation of voltage-gated calcium channel activity
TR801|c0_g1	TR801|c0_g1_i1	TR801|c0_g1_i1|m.78	GO:0003676	Molecular Function	nucleic acid binding
TR801|c0_g1	TR801|c0_g1_i1	TR801|c0_g1_i1|m.78	GO:0008270	Molecular Function	zinc ion binding
TR851|c0_g1	TR851|c0_g1_i1	NA	GO:0016605	Cellular Component	PML body
TR851|c0_g1	TR851|c0_g1_i1	NA	GO:0008270	Molecular Function	zinc ion binding
TR851|c0_g1	TR851|c0_g1_i1	NA	GO:0007569	Biological Process	cell aging
TR851|c0_g1	TR851|c0_g1_i1	NA	GO:0051457	Biological Process	maintenance of protein location in nucleus
TR851|c0_g1	TR851|c0_g1_i1	NA	GO:0048147	Biological Process	negative regulation of fibroblast proliferation
TR851|c0_g1	TR851|c0_g1_i1	NA	GO:0018105	Biological Process	peptidyl-serine phosphorylation
TR851|c0_g1	TR851|c0_g1_i1	NA	GO:0009791	Biological Process	post-embryonic development
TR851|c0_g1	TR851|c0_g1_i1	NA	GO:0006468	Biological Process	protein phosphorylation
TR851|c0_g1	TR851|c0_g1_i1	NA	GO:0050821	Biological Process	protein stabilization
TR855|c0_g1	TR855|c0_g1_i1	NA	GO:0016021	Cellular Component	integral component of membrane
TR855|c0_g1	TR855|c0_g1_i1	NA	GO:0016020	Cellular Component	membrane
TR855|c0_g1	TR855|c0_g1_i1	NA	GO:0005886	Cellular Component	plasma membrane
TR855|c0_g1	TR855|c0_g1_i1	NA	GO:0032420	Cellular Component	stereocilium
TR855|c0_g1	TR855|c0_g1_i1	NA	GO:0005509	Molecular Function	calcium ion binding
TR855|c0_g1	TR855|c0_g1_i1	NA	GO:0006816	Biological Process	calcium ion transport
TR855|c0_g1	TR855|c0_g1_i1	NA	GO:0016339	Biological Process	calcium-dependent cell-cell adhesion via plasma membrane cell adhesion molecules
TR855|c0_g1	TR855|c0_g1_i1	NA	GO:0051480	Biological Process	cytosolic calcium ion homeostasis
TR855|c0_g1	TR855|c0_g1_i1	NA	GO:0050957	Biological Process	equilibrioception
TR855|c0_g1	TR855|c0_g1_i1	NA	GO:0007156	Biological Process	homophilic cell adhesion via plasma membrane adhesion molecules
TR855|c0_g1	TR855|c0_g1_i1	NA	GO:0045494	Biological Process	photoreceptor cell maintenance
TR855|c0_g1	TR855|c0_g1_i1	NA	GO:0050896	Biological Process	response to stimulus
TR855|c0_g1	TR855|c0_g1_i1	NA	GO:0050953	Biological Process	sensory perception of light stimulus
TR855|c0_g1	TR855|c0_g1_i1	NA	GO:0007605	Biological Process	sensory perception of sound
TR855|c0_g1	TR855|c0_g1_i1	NA	GO:0007601	Biological Process	visual perception
TR884|c0_g1	TR884|c0_g1_i1	NA	GO:0005634	Cellular Component	nucleus
TR884|c0_g1	TR884|c0_g1_i1	NA	GO:0043565	Molecular Function	sequence-specific DNA binding
TR884|c0_g1	TR884|c0_g1_i1	NA	GO:0005499	Molecular Function	vitamin D binding
TR884|c0_g1	TR884|c0_g1_i1	NA	GO:0048701	Biological Process	embryonic cranial skeleton morphogenesis
TR884|c0_g1	TR884|c0_g1_i1	NA	GO:0008406	Biological Process	gonad development
TR884|c0_g1	TR884|c0_g1_i1	NA	GO:0042551	Biological Process	neuron maturation
TR884|c0_g1	TR884|c0_g1_i1	NA	GO:0002027	Biological Process	regulation of heart rate
TR884|c0_g1	TR884|c0_g1_i1	NA	GO:0006355	Biological Process	regulation of transcription, DNA-templated
TR884|c0_g1	TR884|c0_g1_i1	NA	GO:0050896	Biological Process	response to stimulus
TR884|c0_g1	TR884|c0_g1_i1	NA	GO:0060040	Biological Process	retinal bipolar neuron differentiation
TR884|c0_g1	TR884|c0_g1_i1	NA	GO:0006351	Biological Process	transcription, DNA-templated
TR884|c0_g1	TR884|c0_g1_i1	NA	GO:0007601	Biological Process	visual perception
TR891|c0_g1	TR891|c0_g1_i1	NA	GO:0005737	Cellular Component	cytoplasm
TR891|c0_g1	TR891|c0_g1_i1	NA	GO:0005856	Cellular Component	cytoskeleton
TR891|c0_g1	TR891|c0_g1_i1	NA	GO:0005634	Cellular Component	nucleus
TR891|c0_g1	TR891|c0_g1_i1	NA	GO:0048471	Cellular Component	perinuclear region of cytoplasm
TR891|c0_g1	TR891|c0_g1_i1	NA	GO:0005886	Cellular Component	plasma membrane
TR891|c0_g1	TR891|c0_g1_i1	NA	GO:0005923	Cellular Component	tight junction
TR891|c0_g1	TR891|c0_g1_i1	NA	GO:0019901	Molecular Function	protein kinase binding
TR891|c0_g1	TR891|c0_g1_i1	NA	GO:0004842	Molecular Function	ubiquitin-protein transferase activity
TR891|c0_g1	TR891|c0_g1_i1	NA	GO:0008270	Molecular Function	zinc ion binding
TR891|c0_g1	TR891|c0_g1_i1	NA	GO:0007250	Biological Process	activation of NF-kappaB-inducing kinase activity
TR891|c0_g1	TR891|c0_g1_i1	NA	GO:0006915	Biological Process	apoptotic process
TR891|c0_g1	TR891|c0_g1_i1	NA	GO:0046330	Biological Process	positive regulation of JNK cascade
TR891|c0_g1	TR891|c0_g1_i1	NA	GO:0090073	Biological Process	positive regulation of protein homodimerization activity
TR891|c0_g1	TR891|c0_g1_i1	NA	GO:0045860	Biological Process	positive regulation of protein kinase activity
TR891|c0_g1	TR891|c0_g1_i1	NA	GO:0042981	Biological Process	regulation of apoptotic process
TR891|c0_g1	TR891|c0_g1_i1	NA	GO:0007585	Biological Process	respiratory gaseous exchange
TR891|c0_g1	TR891|c0_g1_i1	NA	GO:0030323	Biological Process	respiratory tube development
TR909|c0_g1	TR909|c0_g1_i1	NA	GO:0030430	Cellular Component	host cell cytoplasm
TR909|c0_g1	TR909|c0_g1_i1	NA	GO:0042025	Cellular Component	host cell nucleus
TR909|c0_g1	TR909|c0_g1_i1	NA	GO:0019012	Cellular Component	virion
TR909|c0_g1	TR909|c0_g1_i1	NA	GO:0004190	Molecular Function	aspartic-type endopeptidase activity
TR909|c0_g1	TR909|c0_g1_i1	NA	GO:0003887	Molecular Function	DNA-directed DNA polymerase activity
TR909|c0_g1	TR909|c0_g1_i1	NA	GO:0046872	Molecular Function	metal ion binding
TR909|c0_g1	TR909|c0_g1_i1	NA	GO:0003723	Molecular Function	RNA binding
TR909|c0_g1	TR909|c0_g1_i1	NA	GO:0003964	Molecular Function	RNA-directed DNA polymerase activity
TR909|c0_g1	TR909|c0_g1_i1	NA	GO:0004523	Molecular Function	RNA-DNA hybrid ribonuclease activity
TR909|c0_g1	TR909|c0_g1_i1	NA	GO:0015074	Biological Process	DNA integration
TR909|c0_g1	TR909|c0_g1_i1	NA	GO:0006310	Biological Process	DNA recombination
TR909|c0_g1	TR909|c0_g1_i1	NA	GO:0075713	Biological Process	establishment of integrated proviral latency
TR909|c0_g1	TR909|c0_g1_i1	NA	GO:0046718	Biological Process	viral entry into host cell
TR910|c0_g1	TR910|c0_g1_i1	NA	GO:0000795	Cellular Component	synaptonemal complex
TR910|c0_g1	TR910|c0_g1_i1	NA	GO:0016874	Molecular Function	ligase activity
TR910|c0_g1	TR910|c0_g1_i1	NA	GO:0008270	Molecular Function	zinc ion binding
TR910|c0_g1	TR910|c0_g1_i1	NA	GO:0001825	Biological Process	blastocyst formation
TR910|c0_g1	TR910|c0_g1_i1	NA	GO:0051026	Biological Process	chiasma assembly
TR910|c0_g1	TR910|c0_g1_i1	NA	GO:0016567	Biological Process	protein ubiquitination
TR910|c0_g1	TR910|c0_g1_i1	NA	GO:0007131	Biological Process	reciprocal meiotic recombination
TR910|c0_g1	TR910|c0_g1_i1	NA	GO:0007286	Biological Process	spermatid development
TR967|c0_g1	TR967|c0_g1_i1	TR967|c0_g1_i1|m.87	GO:0016020	Cellular Component	membrane
TR967|c0_g1	TR967|c0_g1_i1	TR967|c0_g1_i1|m.87	GO:0032420	Cellular Component	stereocilium
TR967|c0_g1	TR967|c0_g1_i1	TR967|c0_g1_i1|m.87	GO:0005262	Molecular Function	calcium channel activity
TR967|c0_g1	TR967|c0_g1_i1	TR967|c0_g1_i1|m.87	GO:0070588	Biological Process	calcium ion transmembrane transport
TR967|c0_g1	TR967|c0_g1_i1	TR967|c0_g1_i1|m.87	GO:0050982	Biological Process	detection of mechanical stimulus
TR967|c0_g1	TR967|c0_g1_i1	TR967|c0_g1_i1|m.87	GO:0007605	Biological Process	sensory perception of sound
TR975|c0_g1	TR975|c0_g1_i1	TR975|c0_g1_i1|m.89	GO:0005634	Cellular Component	nucleus
TR975|c0_g1	TR975|c0_g1_i1	TR975|c0_g1_i1|m.89	GO:0003676	Molecular Function	nucleic acid binding
TR975|c0_g1	TR975|c0_g1_i1	TR975|c0_g1_i1|m.89	GO:0008270	Molecular Function	zinc ion binding
TR976|c0_g1	TR976|c0_g1_i1	NA	GO:0005737	Cellular Component	cytoplasm
TR976|c0_g1	TR976|c0_g1_i1	NA	GO:0008199	Molecular Function	ferric iron binding
TR976|c0_g1	TR976|c0_g1_i1	NA	GO:0050113	Molecular Function	inositol oxygenase activity
TR976|c0_g1	TR976|c0_g1_i1	NA	GO:0019310	Biological Process	inositol catabolic process
TR991|c0_g1	TR991|c0_g1_i1	TR991|c0_g1_i1|m.90	GO:0005737	Cellular Component	cytoplasm
TR991|c0_g1	TR991|c0_g1_i1	TR991|c0_g1_i1|m.90	GO:0004190	Molecular Function	aspartic-type endopeptidase activity
TR991|c0_g1	TR991|c0_g1_i1	TR991|c0_g1_i1|m.90	GO:0003677	Molecular Function	DNA binding
TR991|c0_g1	TR991|c0_g1_i1	TR991|c0_g1_i1|m.90	GO:0003887	Molecular Function	DNA-directed DNA polymerase activity
TR991|c0_g1	TR991|c0_g1_i1	TR991|c0_g1_i1|m.90	GO:0004519	Molecular Function	endonuclease activity
TR991|c0_g1	TR991|c0_g1_i1	TR991|c0_g1_i1|m.90	GO:0046872	Molecular Function	metal ion binding
TR991|c0_g1	TR991|c0_g1_i1	TR991|c0_g1_i1|m.90	GO:0003723	Molecular Function	RNA binding
TR991|c0_g1	TR991|c0_g1_i1	TR991|c0_g1_i1|m.90	GO:0003964	Molecular Function	RNA-directed DNA polymerase activity
TR991|c0_g1	TR991|c0_g1_i1	TR991|c0_g1_i1|m.90	GO:0015074	Biological Process	DNA integration
TR991|c0_g1	TR991|c0_g1_i1	TR991|c0_g1_i1|m.90	GO:0006310	Biological Process	DNA recombination
TR994|c0_g1	TR994|c0_g1_i1	NA	GO:0005576	Cellular Component	extracellular region
TR1023|c0_g1	TR1023|c0_g1_i1	NA	GO:0005634	Cellular Component	nucleus
TR1023|c0_g1	TR1023|c0_g1_i1	NA	GO:0043565	Molecular Function	sequence-specific DNA binding
TR1023|c0_g1	TR1023|c0_g1_i1	NA	GO:0003700	Molecular Function	sequence-specific DNA binding transcription factor activity
TR1023|c0_g1	TR1023|c0_g1_i1	NA	GO:0007275	Biological Process	multicellular organismal development
TR1023|c0_g1	TR1023|c0_g1_i1	NA	GO:0006351	Biological Process	transcription, DNA-templated
TR1025|c0_g1	TR1025|c0_g1_i1	NA	GO:0043025	Cellular Component	neuronal cell body
TR1025|c0_g1	TR1025|c0_g1_i1	NA	GO:0007605	Biological Process	sensory perception of sound
TR1033|c0_g1	TR1033|c0_g1_i1	TR1033|c0_g1_i1|m.97	GO:0005737	Cellular Component	cytoplasm
TR1033|c0_g1	TR1033|c0_g1_i1	TR1033|c0_g1_i1|m.97	GO:0043197	Cellular Component	dendritic spine
TR1033|c0_g1	TR1033|c0_g1_i1	TR1033|c0_g1_i1|m.97	GO:0016020	Cellular Component	membrane
TR1033|c0_g1	TR1033|c0_g1_i1	TR1033|c0_g1_i1|m.97	GO:0008360	Biological Process	regulation of cell shape
TR1042|c0_g1	TR1042|c0_g1_i1	NA	GO:0016021	Cellular Component	integral component of membrane
TR1042|c0_g1	TR1042|c0_g1_i1	NA	GO:0017112	Molecular Function	Rab guanyl-nucleotide exchange factor activity
TR1042|c0_g1	TR1042|c0_g1_i1	NA	GO:0032851	Biological Process	positive regulation of Rab GTPase activity
TR1066|c0_g1	TR1066|c0_g1_i1	NA	GO:0005789	Cellular Component	endoplasmic reticulum membrane
TR1066|c0_g1	TR1066|c0_g1_i1	NA	GO:0070330	Molecular Function	aromatase activity
TR1066|c0_g1	TR1066|c0_g1_i1	NA	GO:0020037	Molecular Function	heme binding
TR1066|c0_g1	TR1066|c0_g1_i1	NA	GO:0005506	Molecular Function	iron ion binding
TR1066|c0_g1	TR1066|c0_g1_i1	NA	GO:0001998	Biological Process	angiotensin mediated vasoconstriction involved in regulation of systemic arterial blood pressure
TR1066|c0_g1	TR1066|c0_g1_i1	NA	GO:2000863	Biological Process	positive regulation of estrogen secretion
TR1066|c0_g1	TR1066|c0_g1_i1	NA	GO:0001990	Biological Process	regulation of systemic arterial blood pressure by hormone
TR1066|c0_g1	TR1066|c0_g1_i1	NA	GO:0097254	Biological Process	renal tubular secretion
TR1066|c0_g2	TR1066|c0_g2_i1	NA	GO:0005789	Cellular Component	endoplasmic reticulum membrane
TR1066|c0_g2	TR1066|c0_g2_i1	NA	GO:0070330	Molecular Function	aromatase activity
TR1066|c0_g2	TR1066|c0_g2_i1	NA	GO:0020037	Molecular Function	heme binding
TR1066|c0_g2	TR1066|c0_g2_i1	NA	GO:0005506	Molecular Function	iron ion binding
TR1066|c0_g2	TR1066|c0_g2_i1	NA	GO:0001998	Biological Process	angiotensin mediated vasoconstriction involved in regulation of systemic arterial blood pressure
TR1066|c0_g2	TR1066|c0_g2_i1	NA	GO:2000863	Biological Process	positive regulation of estrogen secretion
TR1066|c0_g2	TR1066|c0_g2_i1	NA	GO:0001990	Biological Process	regulation of systemic arterial blood pressure by hormone
TR1066|c0_g2	TR1066|c0_g2_i1	NA	GO:0097254	Biological Process	renal tubular secretion
TR1072|c0_g1	TR1072|c0_g1_i1	NA	GO:0031901	Cellular Component	early endosome membrane
TR1072|c0_g1	TR1072|c0_g1_i1	NA	GO:0005768	Cellular Component	endosome
TR1072|c0_g1	TR1072|c0_g1_i1	NA	GO:0030904	Cellular Component	retromer complex
TR1072|c0_g1	TR1072|c0_g1_i1	NA	GO:0035091	Molecular Function	phosphatidylinositol binding
TR1072|c0_g1	TR1072|c0_g1_i1	NA	GO:0034498	Biological Process	early endosome to Golgi transport
TR1072|c0_g1	TR1072|c0_g1_i1	NA	GO:0006886	Biological Process	intracellular protein transport
TR1089|c0_g1	TR1089|c0_g1_i1	TR1089|c0_g1_i1|m.103	GO:0034707	Cellular Component	chloride channel complex
TR1089|c0_g1	TR1089|c0_g1_i1	TR1089|c0_g1_i1|m.103	GO:0005886	Cellular Component	plasma membrane
TR1089|c0_g1	TR1089|c0_g1_i1	TR1089|c0_g1_i1|m.103	GO:0005254	Molecular Function	chloride channel activity
TR1102|c0_g1	TR1102|c0_g1_i1	TR1102|c0_g1_i1|m.105	GO:0005737	Cellular Component	cytoplasm
TR1102|c0_g1	TR1102|c0_g1_i1	TR1102|c0_g1_i1|m.105	GO:0004190	Molecular Function	aspartic-type endopeptidase activity
TR1102|c0_g1	TR1102|c0_g1_i1	TR1102|c0_g1_i1|m.105	GO:0003677	Molecular Function	DNA binding
TR1102|c0_g1	TR1102|c0_g1_i1	TR1102|c0_g1_i1|m.105	GO:0003887	Molecular Function	DNA-directed DNA polymerase activity
TR1102|c0_g1	TR1102|c0_g1_i1	TR1102|c0_g1_i1|m.105	GO:0004519	Molecular Function	endonuclease activity
TR1102|c0_g1	TR1102|c0_g1_i1	TR1102|c0_g1_i1|m.105	GO:0046872	Molecular Function	metal ion binding
TR1102|c0_g1	TR1102|c0_g1_i1	TR1102|c0_g1_i1|m.105	GO:0003723	Molecular Function	RNA binding
TR1102|c0_g1	TR1102|c0_g1_i1	TR1102|c0_g1_i1|m.105	GO:0003964	Molecular Function	RNA-directed DNA polymerase activity
TR1102|c0_g1	TR1102|c0_g1_i1	TR1102|c0_g1_i1|m.105	GO:0015074	Biological Process	DNA integration
TR1102|c0_g1	TR1102|c0_g1_i1	TR1102|c0_g1_i1|m.105	GO:0006310	Biological Process	DNA recombination
TR1128|c0_g1	TR1128|c0_g1_i1	NA	GO:0005930	Cellular Component	axoneme
TR1128|c0_g1	TR1128|c0_g1_i1	NA	GO:0005737	Cellular Component	cytoplasm
TR1128|c0_g1	TR1128|c0_g1_i1	NA	GO:0015630	Cellular Component	microtubule cytoskeleton
TR1128|c0_g1	TR1128|c0_g1_i1	NA	GO:0031514	Cellular Component	motile cilium
TR1128|c0_g1	TR1128|c0_g1_i1	NA	GO:0005634	Cellular Component	nucleus
TR1128|c0_g1	TR1128|c0_g1_i1	NA	GO:0019901	Molecular Function	protein kinase binding
TR1128|c0_g1	TR1128|c0_g1_i1	NA	GO:0042384	Biological Process	cilium assembly
TR1128|c0_g1	TR1128|c0_g1_i1	NA	GO:0007283	Biological Process	spermatogenesis
TR1135|c0_g1	TR1135|c0_g1_i1	NA	GO:0005929	Cellular Component	cilium
TR1135|c0_g1	TR1135|c0_g1_i1	NA	GO:0005737	Cellular Component	cytoplasm
TR1135|c0_g1	TR1135|c0_g1_i1	NA	GO:0030286	Cellular Component	dynein complex
TR1135|c0_g1	TR1135|c0_g1_i1	NA	GO:0005874	Cellular Component	microtubule
TR1135|c0_g1	TR1135|c0_g1_i1	NA	GO:0005524	Molecular Function	ATP binding
TR1135|c0_g1	TR1135|c0_g1_i1	NA	GO:0016887	Molecular Function	ATPase activity
TR1135|c0_g1	TR1135|c0_g1_i1	NA	GO:0003777	Molecular Function	microtubule motor activity
TR1135|c0_g1	TR1135|c0_g1_i1	NA	GO:0007018	Biological Process	microtubule-based movement
TR1202|c0_g1	TR1202|c0_g1_i1	NA	GO:0045177	Cellular Component	apical part of cell
TR1202|c0_g1	TR1202|c0_g1_i1	NA	GO:0070062	Cellular Component	extracellular vesicular exosome
TR1202|c0_g1	TR1202|c0_g1_i1	NA	GO:0016021	Cellular Component	integral component of membrane
TR1202|c0_g1	TR1202|c0_g1_i1	NA	GO:0005887	Cellular Component	integral component of plasma membrane
TR1202|c0_g1	TR1202|c0_g1_i1	NA	GO:0046581	Cellular Component	intercellular canaliculus
TR1202|c0_g1	TR1202|c0_g1_i1	NA	GO:0016020	Cellular Component	membrane
TR1202|c0_g1	TR1202|c0_g1_i1	NA	GO:0005886	Cellular Component	plasma membrane
TR1202|c0_g1	TR1202|c0_g1_i1	NA	GO:0005524	Molecular Function	ATP binding
TR1202|c0_g1	TR1202|c0_g1_i1	NA	GO:0042626	Molecular Function	ATPase activity, coupled to transmembrane movement of substances
TR1202|c0_g1	TR1202|c0_g1_i1	NA	GO:0015432	Molecular Function	bile acid-exporting ATPase activity
TR1202|c0_g1	TR1202|c0_g1_i1	NA	GO:0015126	Molecular Function	canalicular bile acid transmembrane transporter activity
TR1202|c0_g1	TR1202|c0_g1_i1	NA	GO:0008554	Molecular Function	sodium-exporting ATPase activity, phosphorylative mechanism
TR1202|c0_g1	TR1202|c0_g1_i1	NA	GO:0005215	Molecular Function	transporter activity
TR1202|c0_g1	TR1202|c0_g1_i1	NA	GO:0015721	Biological Process	bile acid and bile salt transport
TR1202|c0_g1	TR1202|c0_g1_i1	NA	GO:0006699	Biological Process	bile acid biosynthetic process
TR1202|c0_g1	TR1202|c0_g1_i1	NA	GO:0008206	Biological Process	bile acid metabolic process
TR1202|c0_g1	TR1202|c0_g1_i1	NA	GO:0015722	Biological Process	canalicular bile acid transport
TR1202|c0_g1	TR1202|c0_g1_i1	NA	GO:0044281	Biological Process	small molecule metabolic process
TR1202|c0_g1	TR1202|c0_g1_i1	NA	GO:0035725	Biological Process	sodium ion transmembrane transport
TR1202|c0_g1	TR1202|c0_g1_i1	NA	GO:0055085	Biological Process	transmembrane transport
TR1202|c0_g1	TR1202|c0_g1_i1	NA	GO:0006810	Biological Process	transport
TR1220|c0_g1	TR1220|c0_g1_i1	TR1220|c0_g1_i1|m.109	GO:0005576	Cellular Component	extracellular region
TR1222|c0_g1	TR1222|c0_g1_i1	TR1222|c0_g1_i1|m.111	GO:0016323	Cellular Component	basolateral plasma membrane
TR1222|c0_g1	TR1222|c0_g1_i1	TR1222|c0_g1_i1|m.111	GO:0005887	Cellular Component	integral component of plasma membrane
TR1222|c0_g1	TR1222|c0_g1_i1	TR1222|c0_g1_i1|m.111	GO:0015106	Molecular Function	bicarbonate transmembrane transporter activity
TR1222|c0_g1	TR1222|c0_g1_i1	TR1222|c0_g1_i1|m.111	GO:0005452	Molecular Function	inorganic anion exchanger activity
TR1222|c0_g1	TR1222|c0_g1_i1	TR1222|c0_g1_i1|m.111	GO:0015701	Biological Process	bicarbonate transport
TR1241|c0_g1	TR1241|c0_g1_i1	TR1241|c0_g1_i1|m.113	GO:0003676	Molecular Function	nucleic acid binding
TR1241|c0_g1	TR1241|c0_g1_i1	TR1241|c0_g1_i1|m.113	GO:0008270	Molecular Function	zinc ion binding
TR1241|c0_g1	TR1241|c0_g1_i1	TR1241|c0_g1_i1|m.113	GO:0015074	Biological Process	DNA integration
TR1258|c0_g1	TR1258|c0_g1_i1	NA	GO:0016324	Cellular Component	apical plasma membrane
TR1258|c0_g1	TR1258|c0_g1_i1	NA	GO:0031526	Cellular Component	brush border membrane
TR1258|c0_g1	TR1258|c0_g1_i1	NA	GO:0016021	Cellular Component	integral component of membrane
TR1258|c0_g1	TR1258|c0_g1_i1	NA	GO:0016020	Cellular Component	membrane
TR1258|c0_g1	TR1258|c0_g1_i1	NA	GO:0005886	Cellular Component	plasma membrane
TR1258|c0_g1	TR1258|c0_g1_i1	NA	GO:0097225	Cellular Component	sperm midpiece
TR1258|c0_g1	TR1258|c0_g1_i1	NA	GO:0015301	Molecular Function	anion:anion antiporter activity
TR1258|c0_g1	TR1258|c0_g1_i1	NA	GO:0015106	Molecular Function	bicarbonate transmembrane transporter activity
TR1258|c0_g1	TR1258|c0_g1_i1	NA	GO:0015108	Molecular Function	chloride transmembrane transporter activity
TR1258|c0_g1	TR1258|c0_g1_i1	NA	GO:0008271	Molecular Function	secondary active sulfate transmembrane transporter activity
TR1258|c0_g1	TR1258|c0_g1_i1	NA	GO:0003700	Molecular Function	sequence-specific DNA binding transcription factor activity
TR1258|c0_g1	TR1258|c0_g1_i1	NA	GO:0003712	Molecular Function	transcription cofactor activity
TR1258|c0_g1	TR1258|c0_g1_i1	NA	GO:0005215	Molecular Function	transporter activity
TR1258|c0_g1	TR1258|c0_g1_i1	NA	GO:0006820	Biological Process	anion transport
TR1258|c0_g1	TR1258|c0_g1_i1	NA	GO:0071320	Biological Process	cellular response to cAMP
TR1258|c0_g1	TR1258|c0_g1_i1	NA	GO:0007588	Biological Process	excretion
TR1258|c0_g1	TR1258|c0_g1_i1	NA	GO:0051454	Biological Process	intracellular pH elevation
TR1258|c0_g1	TR1258|c0_g1_i1	NA	GO:0006811	Biological Process	ion transport
TR1258|c0_g1	TR1258|c0_g1_i1	NA	GO:0060081	Biological Process	membrane hyperpolarization
TR1258|c0_g1	TR1258|c0_g1_i1	NA	GO:1903506	Biological Process	regulation of nucleic acid-templated transcription
TR1258|c0_g1	TR1258|c0_g1_i1	NA	GO:0006355	Biological Process	regulation of transcription, DNA-templated
TR1258|c0_g1	TR1258|c0_g1_i1	NA	GO:0048240	Biological Process	sperm capacitation
TR1258|c0_g1	TR1258|c0_g1_i1	NA	GO:0055085	Biological Process	transmembrane transport
TR1264|c0_g1	TR1264|c0_g1_i1	TR1264|c0_g1_i1|m.119	GO:0005089	Molecular Function	Rho guanyl-nucleotide exchange factor activity
TR1266|c0_g1	TR1266|c0_g1_i1	TR1266|c0_g1_i1|m.120	GO:0070062	Cellular Component	extracellular vesicular exosome
TR1266|c0_g1	TR1266|c0_g1_i1	TR1266|c0_g1_i1|m.120	GO:0005796	Cellular Component	Golgi lumen
TR1266|c0_g1	TR1266|c0_g1_i1	TR1266|c0_g1_i1|m.120	GO:0044267	Biological Process	cellular protein metabolic process
TR1266|c0_g1	TR1266|c0_g1_i1	TR1266|c0_g1_i1|m.120	GO:0016266	Biological Process	O-glycan processing
TR1266|c0_g1	TR1266|c0_g1_i1	TR1266|c0_g1_i1|m.120	GO:0043687	Biological Process	post-translational protein modification
TR1267|c0_g1	TR1267|c0_g1_i1	NA	GO:0005509	Molecular Function	calcium ion binding
TR1274|c0_g1	TR1274|c0_g1_i1	TR1274|c0_g1_i1|m.122	GO:0005634	Cellular Component	nucleus
TR1274|c0_g1	TR1274|c0_g1_i1	TR1274|c0_g1_i1|m.122	GO:0007067	Biological Process	mitotic nuclear division
TR1274|c0_g1	TR1274|c0_g1_i1	TR1274|c0_g1_i1|m.122	GO:0000079	Biological Process	regulation of cyclin-dependent protein serine/threonine kinase activity
TR1274|c0_g1	TR1274|c0_g1_i1	TR1274|c0_g1_i1|m.122	GO:0010389	Biological Process	regulation of G2/M transition of mitotic cell cycle
TR1282|c0_g1	TR1282|c0_g1_i1	TR1282|c0_g1_i1|m.124	GO:0016324	Cellular Component	apical plasma membrane
TR1282|c0_g1	TR1282|c0_g1_i1	TR1282|c0_g1_i1|m.124	GO:0070062	Cellular Component	extracellular vesicular exosome
TR1282|c0_g1	TR1282|c0_g1_i1	TR1282|c0_g1_i1|m.124	GO:0016021	Cellular Component	integral component of membrane
TR1282|c0_g1	TR1282|c0_g1_i1	TR1282|c0_g1_i1|m.124	GO:0045121	Cellular Component	membrane raft
TR1295|c0_g1	TR1295|c0_g1_i1	TR1295|c0_g1_i1|m.128	GO:0005922	Cellular Component	connexon complex
TR1295|c0_g1	TR1295|c0_g1_i1	TR1295|c0_g1_i1|m.128	GO:0005789	Cellular Component	endoplasmic reticulum membrane
TR1295|c0_g1	TR1295|c0_g1_i1	TR1295|c0_g1_i1|m.128	GO:0005921	Cellular Component	gap junction
TR1295|c0_g1	TR1295|c0_g1_i1	TR1295|c0_g1_i1|m.128	GO:0016021	Cellular Component	integral component of membrane
TR1295|c0_g1	TR1295|c0_g1_i1	TR1295|c0_g1_i1|m.128	GO:0014704	Cellular Component	intercalated disc
TR1295|c0_g1	TR1295|c0_g1_i1	TR1295|c0_g1_i1|m.128	GO:0005886	Cellular Component	plasma membrane
TR1295|c0_g1	TR1295|c0_g1_i1	TR1295|c0_g1_i1|m.128	GO:0005243	Molecular Function	gap junction channel activity
TR1295|c0_g1	TR1295|c0_g1_i1	TR1295|c0_g1_i1|m.128	GO:0005216	Molecular Function	ion channel activity
TR1295|c0_g1	TR1295|c0_g1_i1	TR1295|c0_g1_i1|m.128	GO:0086014	Biological Process	atrial cardiac muscle cell action potential
TR1295|c0_g1	TR1295|c0_g1_i1	TR1295|c0_g1_i1|m.128	GO:0048738	Biological Process	cardiac muscle tissue development
TR1295|c0_g1	TR1295|c0_g1_i1	TR1295|c0_g1_i1|m.128	GO:0048468	Biological Process	cell development
TR1295|c0_g1	TR1295|c0_g1_i1	TR1295|c0_g1_i1|m.128	GO:0007043	Biological Process	cell-cell junction assembly
TR1295|c0_g1	TR1295|c0_g1_i1	TR1295|c0_g1_i1|m.128	GO:0016264	Biological Process	gap junction assembly
TR1295|c0_g1	TR1295|c0_g1_i1	TR1295|c0_g1_i1|m.128	GO:0061024	Biological Process	membrane organization
TR1295|c0_g1	TR1295|c0_g1_i1	TR1295|c0_g1_i1|m.128	GO:0006936	Biological Process	muscle contraction
TR1295|c0_g1	TR1295|c0_g1_i1	TR1295|c0_g1_i1|m.128	GO:0007268	Biological Process	synaptic transmission
TR1295|c0_g1	TR1295|c0_g1_i1	TR1295|c0_g1_i1|m.128	GO:0006810	Biological Process	transport
TR1295|c0_g1	TR1295|c0_g1_i1	TR1295|c0_g1_i1|m.128	GO:0001570	Biological Process	vasculogenesis
TR1295|c0_g1	TR1295|c0_g1_i1	TR1295|c0_g1_i1|m.128	GO:0007601	Biological Process	visual perception
TR1300|c0_g1	TR1300|c0_g1_i1	NA	GO:0005737	Cellular Component	cytoplasm
TR1300|c0_g1	TR1300|c0_g1_i1	NA	GO:0005524	Molecular Function	ATP binding
TR1300|c0_g1	TR1300|c0_g1_i1	NA	GO:0004693	Molecular Function	cyclin-dependent protein serine/threonine kinase activity
TR1324|c0_g1	TR1324|c0_g1_i1	TR1324|c0_g1_i1|m.129	GO:0031012	Cellular Component	extracellular matrix
TR1324|c0_g1	TR1324|c0_g1_i1	TR1324|c0_g1_i1|m.129	GO:0005615	Cellular Component	extracellular space
TR1324|c0_g1	TR1324|c0_g1_i1	TR1324|c0_g1_i1|m.129	GO:0005634	Cellular Component	nucleus
TR1324|c0_g1	TR1324|c0_g1_i1	TR1324|c0_g1_i1|m.129	GO:0005886	Cellular Component	plasma membrane
TR1324|c0_g1	TR1324|c0_g1_i1	TR1324|c0_g1_i1|m.129	GO:0042056	Molecular Function	chemoattractant activity
TR1324|c0_g1	TR1324|c0_g1_i1	TR1324|c0_g1_i1|m.129	GO:0008201	Molecular Function	heparin binding
TR1324|c0_g1	TR1324|c0_g1_i1	TR1324|c0_g1_i1|m.129	GO:0031532	Biological Process	actin cytoskeleton reorganization
TR1324|c0_g1	TR1324|c0_g1_i1	TR1324|c0_g1_i1|m.129	GO:0000187	Biological Process	activation of MAPK activity
TR1324|c0_g1	TR1324|c0_g1_i1	TR1324|c0_g1_i1|m.129	GO:0001525	Biological Process	angiogenesis
TR1324|c0_g1	TR1324|c0_g1_i1	TR1324|c0_g1_i1|m.129	GO:0048514	Biological Process	blood vessel morphogenesis
TR1324|c0_g1	TR1324|c0_g1_i1	TR1324|c0_g1_i1|m.129	GO:0001974	Biological Process	blood vessel remodeling
TR1324|c0_g1	TR1324|c0_g1_i1	TR1324|c0_g1_i1|m.129	GO:0060667	Biological Process	branch elongation involved in salivary gland morphogenesis
TR1324|c0_g1	TR1324|c0_g1_i1	TR1324|c0_g1_i1|m.129	GO:0060445	Biological Process	branching involved in salivary gland morphogenesis
TR1324|c0_g1	TR1324|c0_g1_i1	TR1324|c0_g1_i1|m.129	GO:0060436	Biological Process	bronchiole morphogenesis
TR1324|c0_g1	TR1324|c0_g1_i1	TR1324|c0_g1_i1|m.129	GO:0060449	Biological Process	bud elongation involved in lung branching
TR1324|c0_g1	TR1324|c0_g1_i1	TR1324|c0_g1_i1|m.129	GO:0060447	Biological Process	bud outgrowth involved in lung branching
TR1324|c0_g1	TR1324|c0_g1_i1	TR1324|c0_g1_i1|m.129	GO:0007267	Biological Process	cell-cell signaling
TR1324|c0_g1	TR1324|c0_g1_i1	TR1324|c0_g1_i1|m.129	GO:0006935	Biological Process	chemotaxis
TR1324|c0_g1	TR1324|c0_g1_i1	TR1324|c0_g1_i1|m.129	GO:0007368	Biological Process	determination of left/right symmetry
TR1324|c0_g1	TR1324|c0_g1_i1	TR1324|c0_g1_i1|m.129	GO:0048565	Biological Process	digestive tract development
TR1324|c0_g1	TR1324|c0_g1_i1	TR1324|c0_g1_i1|m.129	GO:0031076	Biological Process	embryonic camera-type eye development
TR1324|c0_g1	TR1324|c0_g1_i1	TR1324|c0_g1_i1|m.129	GO:0048566	Biological Process	embryonic digestive tract development
TR1324|c0_g1	TR1324|c0_g1_i1	TR1324|c0_g1_i1|m.129	GO:0048557	Biological Process	embryonic digestive tract morphogenesis
TR1324|c0_g1	TR1324|c0_g1_i1	TR1324|c0_g1_i1|m.129	GO:0030538	Biological Process	embryonic genitalia morphogenesis
TR1324|c0_g1	TR1324|c0_g1_i1	TR1324|c0_g1_i1|m.129	GO:0009880	Biological Process	embryonic pattern specification
TR1324|c0_g1	TR1324|c0_g1_i1	TR1324|c0_g1_i1|m.129	GO:0008544	Biological Process	epidermis development
TR1324|c0_g1	TR1324|c0_g1_i1	TR1324|c0_g1_i1|m.129	GO:0048730	Biological Process	epidermis morphogenesis
TR1324|c0_g1	TR1324|c0_g1_i1	TR1324|c0_g1_i1|m.129	GO:0030855	Biological Process	epithelial cell differentiation
TR1324|c0_g1	TR1324|c0_g1_i1	TR1324|c0_g1_i1|m.129	GO:0010631	Biological Process	epithelial cell migration
TR1324|c0_g1	TR1324|c0_g1_i1	TR1324|c0_g1_i1|m.129	GO:0050673	Biological Process	epithelial cell proliferation
TR1324|c0_g1	TR1324|c0_g1_i1	TR1324|c0_g1_i1|m.129	GO:0060664	Biological Process	epithelial cell proliferation involved in salivary gland morphogenesis
TR1324|c0_g1	TR1324|c0_g1_i1	TR1324|c0_g1_i1|m.129	GO:0060441	Biological Process	epithelial tube branching involved in lung morphogenesis
TR1324|c0_g1	TR1324|c0_g1_i1	TR1324|c0_g1_i1|m.129	GO:0070371	Biological Process	ERK1 and ERK2 cascade
TR1324|c0_g1	TR1324|c0_g1_i1	TR1324|c0_g1_i1|m.129	GO:0000132	Biological Process	establishment of mitotic spindle orientation
TR1324|c0_g1	TR1324|c0_g1_i1	TR1324|c0_g1_i1|m.129	GO:0048807	Biological Process	female genitalia morphogenesis
TR1324|c0_g1	TR1324|c0_g1_i1	TR1324|c0_g1_i1|m.129	GO:0060595	Biological Process	fibroblast growth factor receptor signaling pathway involved in mammary gland specification
TR1324|c0_g1	TR1324|c0_g1_i1	TR1324|c0_g1_i1|m.129	GO:0031069	Biological Process	hair follicle morphogenesis
TR1324|c0_g1	TR1324|c0_g1_i1	TR1324|c0_g1_i1|m.129	GO:0070384	Biological Process	Harderian gland development
TR1324|c0_g1	TR1324|c0_g1_i1	TR1324|c0_g1_i1|m.129	GO:0050930	Biological Process	induction of positive chemotaxis
TR1324|c0_g1	TR1324|c0_g1_i1	TR1324|c0_g1_i1|m.129	GO:0042472	Biological Process	inner ear morphogenesis
TR1324|c0_g1	TR1324|c0_g1_i1	TR1324|c0_g1_i1|m.129	GO:0043616	Biological Process	keratinocyte proliferation
TR1324|c0_g1	TR1324|c0_g1_i1	TR1324|c0_g1_i1|m.129	GO:0032808	Biological Process	lacrimal gland development
TR1324|c0_g1	TR1324|c0_g1_i1	TR1324|c0_g1_i1|m.129	GO:0060174	Biological Process	limb bud formation
TR1324|c0_g1	TR1324|c0_g1_i1	TR1324|c0_g1_i1|m.129	GO:0060173	Biological Process	limb development
TR1324|c0_g1	TR1324|c0_g1_i1	TR1324|c0_g1_i1|m.129	GO:0035108	Biological Process	limb morphogenesis
TR1324|c0_g1	TR1324|c0_g1_i1	TR1324|c0_g1_i1|m.129	GO:0048286	Biological Process	lung alveolus development
TR1324|c0_g1	TR1324|c0_g1_i1	TR1324|c0_g1_i1|m.129	GO:0030324	Biological Process	lung development
TR1324|c0_g1	TR1324|c0_g1_i1	TR1324|c0_g1_i1|m.129	GO:0060425	Biological Process	lung morphogenesis
TR1324|c0_g1	TR1324|c0_g1_i1	TR1324|c0_g1_i1|m.129	GO:0061115	Biological Process	lung proximal/distal axis specification
TR1324|c0_g1	TR1324|c0_g1_i1	TR1324|c0_g1_i1|m.129	GO:0060430	Biological Process	lung saccule development
TR1324|c0_g1	TR1324|c0_g1_i1	TR1324|c0_g1_i1|m.129	GO:0048808	Biological Process	male genitalia morphogenesis
TR1324|c0_g1	TR1324|c0_g1_i1	TR1324|c0_g1_i1|m.129	GO:0060615	Biological Process	mammary gland bud formation
TR1324|c0_g1	TR1324|c0_g1_i1	TR1324|c0_g1_i1|m.129	GO:0060594	Biological Process	mammary gland specification
TR1324|c0_g1	TR1324|c0_g1_i1	TR1324|c0_g1_i1|m.129	GO:0060915	Biological Process	mesenchymal cell differentiation involved in lung development
TR1324|c0_g1	TR1324|c0_g1_i1	TR1324|c0_g1_i1|m.129	GO:0060496	Biological Process	mesenchymal-epithelial cell signaling involved in lung development
TR1324|c0_g1	TR1324|c0_g1_i1	TR1324|c0_g1_i1|m.129	GO:0001823	Biological Process	mesonephros development
TR1324|c0_g1	TR1324|c0_g1_i1	TR1324|c0_g1_i1|m.129	GO:0003338	Biological Process	metanephros morphogenesis
TR1324|c0_g1	TR1324|c0_g1_i1	TR1324|c0_g1_i1|m.129	GO:0042693	Biological Process	muscle cell fate commitment
TR1324|c0_g1	TR1324|c0_g1_i1	TR1324|c0_g1_i1|m.129	GO:0071157	Biological Process	negative regulation of cell cycle arrest
TR1324|c0_g1	TR1324|c0_g1_i1	TR1324|c0_g1_i1|m.129	GO:0045596	Biological Process	negative regulation of cell differentiation
TR1324|c0_g1	TR1324|c0_g1_i1	TR1324|c0_g1_i1|m.129	GO:0008285	Biological Process	negative regulation of cell proliferation
TR1324|c0_g1	TR1324|c0_g1_i1	TR1324|c0_g1_i1|m.129	GO:2001240	Biological Process	negative regulation of extrinsic apoptotic signaling pathway in absence of ligand
TR1324|c0_g1	TR1324|c0_g1_i1	TR1324|c0_g1_i1|m.129	GO:0042475	Biological Process	odontogenesis of dentin-containing tooth
TR1324|c0_g1	TR1324|c0_g1_i1	TR1324|c0_g1_i1|m.129	GO:0048645	Biological Process	organ formation
TR1324|c0_g1	TR1324|c0_g1_i1	TR1324|c0_g1_i1|m.129	GO:0035265	Biological Process	organ growth
TR1324|c0_g1	TR1324|c0_g1_i1	TR1324|c0_g1_i1|m.129	GO:0001759	Biological Process	organ induction
TR1324|c0_g1	TR1324|c0_g1_i1	TR1324|c0_g1_i1|m.129	GO:0009887	Biological Process	organ morphogenesis
TR1324|c0_g1	TR1324|c0_g1_i1	TR1324|c0_g1_i1|m.129	GO:0030916	Biological Process	otic vesicle formation
TR1324|c0_g1	TR1324|c0_g1_i1	TR1324|c0_g1_i1|m.129	GO:0031016	Biological Process	pancreas development
TR1324|c0_g1	TR1324|c0_g1_i1	TR1324|c0_g1_i1|m.129	GO:0021983	Biological Process	pituitary gland development
TR1324|c0_g1	TR1324|c0_g1_i1	TR1324|c0_g1_i1|m.129	GO:0050918	Biological Process	positive chemotaxis
TR1324|c0_g1	TR1324|c0_g1_i1	TR1324|c0_g1_i1|m.129	GO:0032781	Biological Process	positive regulation of ATPase activity
TR1324|c0_g1	TR1324|c0_g1_i1	TR1324|c0_g1_i1|m.129	GO:0090263	Biological Process	positive regulation of canonical Wnt signaling pathway
TR1324|c0_g1	TR1324|c0_g1_i1	TR1324|c0_g1_i1|m.129	GO:0008284	Biological Process	positive regulation of cell proliferation
TR1324|c0_g1	TR1324|c0_g1_i1	TR1324|c0_g1_i1|m.129	GO:0031659	Biological Process	positive regulation of cyclin-dependent protein serine/threonine kinase activity involved in G1/S transition of mitotic cell cycle
TR1324|c0_g1	TR1324|c0_g1_i1	TR1324|c0_g1_i1|m.129	GO:0045739	Biological Process	positive regulation of DNA repair
TR1324|c0_g1	TR1324|c0_g1_i1	TR1324|c0_g1_i1|m.129	GO:0045740	Biological Process	positive regulation of DNA replication
TR1324|c0_g1	TR1324|c0_g1_i1	TR1324|c0_g1_i1|m.129	GO:0010634	Biological Process	positive regulation of epithelial cell migration
TR1324|c0_g1	TR1324|c0_g1_i1	TR1324|c0_g1_i1|m.129	GO:0050679	Biological Process	positive regulation of epithelial cell proliferation
TR1324|c0_g1	TR1324|c0_g1_i1	TR1324|c0_g1_i1|m.129	GO:0070374	Biological Process	positive regulation of ERK1 and ERK2 cascade
TR1324|c0_g1	TR1324|c0_g1_i1	TR1324|c0_g1_i1|m.129	GO:0048146	Biological Process	positive regulation of fibroblast proliferation
TR1324|c0_g1	TR1324|c0_g1_i1	TR1324|c0_g1_i1|m.129	GO:0071338	Biological Process	positive regulation of hair follicle cell proliferation
TR1324|c0_g1	TR1324|c0_g1_i1	TR1324|c0_g1_i1|m.129	GO:0051549	Biological Process	positive regulation of keratinocyte migration
TR1324|c0_g1	TR1324|c0_g1_i1	TR1324|c0_g1_i1|m.129	GO:0010838	Biological Process	positive regulation of keratinocyte proliferation
TR1324|c0_g1	TR1324|c0_g1_i1	TR1324|c0_g1_i1|m.129	GO:0050671	Biological Process	positive regulation of lymphocyte proliferation
TR1324|c0_g1	TR1324|c0_g1_i1	TR1324|c0_g1_i1|m.129	GO:0045931	Biological Process	positive regulation of mitotic cell cycle
TR1324|c0_g1	TR1324|c0_g1_i1	TR1324|c0_g1_i1|m.129	GO:0045747	Biological Process	positive regulation of Notch signaling pathway
TR1324|c0_g1	TR1324|c0_g1_i1	TR1324|c0_g1_i1|m.129	GO:0050731	Biological Process	positive regulation of peptidyl-tyrosine phosphorylation
TR1324|c0_g1	TR1324|c0_g1_i1	TR1324|c0_g1_i1|m.129	GO:0046579	Biological Process	positive regulation of Ras protein signal transduction
TR1324|c0_g1	TR1324|c0_g1_i1	TR1324|c0_g1_i1|m.129	GO:0045944	Biological Process	positive regulation of transcription from RNA polymerase II promoter
TR1324|c0_g1	TR1324|c0_g1_i1	TR1324|c0_g1_i1|m.129	GO:0050677	Biological Process	positive regulation of urothelial cell proliferation
TR1324|c0_g1	TR1324|c0_g1_i1	TR1324|c0_g1_i1|m.129	GO:0030949	Biological Process	positive regulation of vascular endothelial growth factor receptor signaling pathway
TR1324|c0_g1	TR1324|c0_g1_i1	TR1324|c0_g1_i1|m.129	GO:0070352	Biological Process	positive regulation of white fat cell proliferation
TR1324|c0_g1	TR1324|c0_g1_i1	TR1324|c0_g1_i1|m.129	GO:0030177	Biological Process	positive regulation of Wnt signaling pathway
TR1324|c0_g1	TR1324|c0_g1_i1	TR1324|c0_g1_i1|m.129	GO:0060513	Biological Process	prostatic bud formation
TR1324|c0_g1	TR1324|c0_g1_i1	TR1324|c0_g1_i1|m.129	GO:0034394	Biological Process	protein localization to cell surface
TR1324|c0_g1	TR1324|c0_g1_i1	TR1324|c0_g1_i1|m.129	GO:0060019	Biological Process	radial glial cell differentiation
TR1324|c0_g1	TR1324|c0_g1_i1	TR1324|c0_g1_i1|m.129	GO:0032925	Biological Process	regulation of activin receptor signaling pathway
TR1324|c0_g1	TR1324|c0_g1_i1	TR1324|c0_g1_i1|m.129	GO:0060665	Biological Process	regulation of branching involved in salivary gland morphogenesis by mesenchymal-epithelial signaling
TR1324|c0_g1	TR1324|c0_g1_i1	TR1324|c0_g1_i1|m.129	GO:0050678	Biological Process	regulation of epithelial cell proliferation
TR1324|c0_g1	TR1324|c0_g1_i1	TR1324|c0_g1_i1|m.129	GO:0010468	Biological Process	regulation of gene expression
TR1324|c0_g1	TR1324|c0_g1_i1	TR1324|c0_g1_i1|m.129	GO:0046877	Biological Process	regulation of saliva secretion
TR1324|c0_g1	TR1324|c0_g1_i1	TR1324|c0_g1_i1|m.129	GO:0008589	Biological Process	regulation of smoothened signaling pathway
TR1324|c0_g1	TR1324|c0_g1_i1	TR1324|c0_g1_i1|m.129	GO:0060541	Biological Process	respiratory system development
TR1324|c0_g1	TR1324|c0_g1_i1	TR1324|c0_g1_i1|m.129	GO:0032355	Biological Process	response to estradiol
TR1324|c0_g1	TR1324|c0_g1_i1	TR1324|c0_g1_i1|m.129	GO:0032496	Biological Process	response to lipopolysaccharide
TR1324|c0_g1	TR1324|c0_g1_i1	TR1324|c0_g1_i1|m.129	GO:0007435	Biological Process	salivary gland morphogenesis
TR1324|c0_g1	TR1324|c0_g1_i1	TR1324|c0_g1_i1|m.129	GO:0061033	Biological Process	secretion by lung epithelial cell involved in lung growth
TR1324|c0_g1	TR1324|c0_g1_i1	TR1324|c0_g1_i1|m.129	GO:0060879	Biological Process	semicircular canal fusion
TR1324|c0_g1	TR1324|c0_g1_i1	TR1324|c0_g1_i1|m.129	GO:0048752	Biological Process	semicircular canal morphogenesis
TR1324|c0_g1	TR1324|c0_g1_i1	TR1324|c0_g1_i1|m.129	GO:0051145	Biological Process	smooth muscle cell differentiation
TR1324|c0_g1	TR1324|c0_g1_i1	TR1324|c0_g1_i1|m.129	GO:0035019	Biological Process	somatic stem cell maintenance
TR1324|c0_g1	TR1324|c0_g1_i1	TR1324|c0_g1_i1|m.129	GO:0048536	Biological Process	spleen development
TR1324|c0_g1	TR1324|c0_g1_i1	TR1324|c0_g1_i1|m.129	GO:0060661	Biological Process	submandibular salivary gland formation
TR1324|c0_g1	TR1324|c0_g1_i1	TR1324|c0_g1_i1|m.129	GO:0070075	Biological Process	tear secretion
TR1324|c0_g1	TR1324|c0_g1_i1	TR1324|c0_g1_i1|m.129	GO:0048538	Biological Process	thymus development
TR1324|c0_g1	TR1324|c0_g1_i1	TR1324|c0_g1_i1|m.129	GO:0030878	Biological Process	thyroid gland development
TR1324|c0_g1	TR1324|c0_g1_i1	TR1324|c0_g1_i1|m.129	GO:0042246	Biological Process	tissue regeneration
TR1324|c0_g1	TR1324|c0_g1_i1	TR1324|c0_g1_i1|m.129	GO:0060510	Biological Process	Type II pneumocyte differentiation
TR1324|c0_g1	TR1324|c0_g1_i1	TR1324|c0_g1_i1|m.129	GO:0050674	Biological Process	urothelial cell proliferation
TR1324|c0_g1	TR1324|c0_g1_i1	TR1324|c0_g1_i1|m.129	GO:0050872	Biological Process	white fat cell differentiation
TR1326|c0_g1	TR1326|c0_g1_i1	TR1326|c0_g1_i1|m.130	GO:0016021	Cellular Component	integral component of membrane
TR1326|c0_g1	TR1326|c0_g1_i1	TR1326|c0_g1_i1|m.130	GO:0046872	Molecular Function	metal ion binding
TR1326|c0_g1	TR1326|c0_g1_i1	TR1326|c0_g1_i1|m.130	GO:0007155	Biological Process	cell adhesion
TR1336|c0_g1	TR1336|c0_g1_i1	TR1336|c0_g1_i1|m.132	GO:0045177	Cellular Component	apical part of cell
TR1336|c0_g1	TR1336|c0_g1_i1	TR1336|c0_g1_i1|m.132	GO:0070062	Cellular Component	extracellular vesicular exosome
TR1336|c0_g1	TR1336|c0_g1_i1	TR1336|c0_g1_i1|m.132	GO:0016021	Cellular Component	integral component of membrane
TR1336|c0_g1	TR1336|c0_g1_i1	TR1336|c0_g1_i1|m.132	GO:0005886	Cellular Component	plasma membrane
TR1336|c0_g1	TR1336|c0_g1_i1	TR1336|c0_g1_i1|m.132	GO:0005509	Molecular Function	calcium ion binding
TR1336|c0_g1	TR1336|c0_g1_i1	TR1336|c0_g1_i1|m.132	GO:0001658	Biological Process	branching involved in ureteric bud morphogenesis
TR1336|c0_g1	TR1336|c0_g1_i1	TR1336|c0_g1_i1|m.132	GO:0021987	Biological Process	cerebral cortex development
TR1336|c0_g1	TR1336|c0_g1_i1	TR1336|c0_g1_i1|m.132	GO:0048565	Biological Process	digestive tract development
TR1336|c0_g1	TR1336|c0_g1_i1	TR1336|c0_g1_i1|m.132	GO:0003007	Biological Process	heart morphogenesis
TR1336|c0_g1	TR1336|c0_g1_i1	TR1336|c0_g1_i1|m.132	GO:0007157	Biological Process	heterophilic cell-cell adhesion via plasma membrane cell adhesion molecules
TR1336|c0_g1	TR1336|c0_g1_i1	TR1336|c0_g1_i1|m.132	GO:0035329	Biological Process	hippo signaling
TR1336|c0_g1	TR1336|c0_g1_i1	TR1336|c0_g1_i1|m.132	GO:0007156	Biological Process	homophilic cell adhesion via plasma membrane adhesion molecules
TR1336|c0_g1	TR1336|c0_g1_i1	TR1336|c0_g1_i1|m.132	GO:0060122	Biological Process	inner ear receptor stereocilium organization
TR1336|c0_g1	TR1336|c0_g1_i1	TR1336|c0_g1_i1|m.132	GO:0022008	Biological Process	neurogenesis
TR1336|c0_g1	TR1336|c0_g1_i1	TR1336|c0_g1_i1|m.132	GO:0043931	Biological Process	ossification involved in bone maturation
TR1336|c0_g1	TR1336|c0_g1_i1	TR1336|c0_g1_i1|m.132	GO:0007009	Biological Process	plasma membrane organization
TR1336|c0_g1	TR1336|c0_g1_i1	TR1336|c0_g1_i1|m.132	GO:0072307	Biological Process	regulation of metanephric nephron tubule epithelial cell differentiation
TR1347|c0_g1	TR1347|c0_g1_i1	TR1347|c0_g1_i1|m.134	GO:0016021	Cellular Component	integral component of membrane
TR1347|c0_g1	TR1347|c0_g1_i1	TR1347|c0_g1_i1|m.134	GO:0005886	Cellular Component	plasma membrane
TR1347|c0_g1	TR1347|c0_g1_i1	TR1347|c0_g1_i1|m.134	GO:0004930	Molecular Function	G-protein coupled receptor activity
TR1347|c0_g1	TR1347|c0_g1_i1	TR1347|c0_g1_i1|m.134	GO:0019236	Biological Process	response to pheromone
TR1350|c0_g1	TR1350|c0_g1_i1	TR1350|c0_g1_i1|m.135	GO:0005813	Cellular Component	centrosome
TR1350|c0_g1	TR1350|c0_g1_i1	TR1350|c0_g1_i1|m.135	GO:0005737	Cellular Component	cytoplasm
TR1350|c0_g1	TR1350|c0_g1_i1	TR1350|c0_g1_i1|m.135	GO:0005634	Cellular Component	nucleus
TR1350|c0_g1	TR1350|c0_g1_i1	TR1350|c0_g1_i1|m.135	GO:0000242	Cellular Component	pericentriolar material
TR1350|c0_g1	TR1350|c0_g1_i1	TR1350|c0_g1_i1|m.135	GO:0005524	Molecular Function	ATP binding
TR1350|c0_g1	TR1350|c0_g1_i1	TR1350|c0_g1_i1|m.135	GO:0046872	Molecular Function	metal ion binding
TR1350|c0_g1	TR1350|c0_g1_i1	TR1350|c0_g1_i1|m.135	GO:0004672	Molecular Function	protein kinase activity
TR1350|c0_g1	TR1350|c0_g1_i1	TR1350|c0_g1_i1|m.135	GO:0004674	Molecular Function	protein serine/threonine kinase activity
TR1350|c0_g1	TR1350|c0_g1_i1	TR1350|c0_g1_i1|m.135	GO:0004713	Molecular Function	protein tyrosine kinase activity
TR1350|c0_g1	TR1350|c0_g1_i1	TR1350|c0_g1_i1|m.135	GO:0006974	Biological Process	cellular response to DNA damage stimulus
TR1350|c0_g1	TR1350|c0_g1_i1	TR1350|c0_g1_i1|m.135	GO:0042384	Biological Process	cilium assembly
TR1350|c0_g1	TR1350|c0_g1_i1	TR1350|c0_g1_i1|m.135	GO:0007067	Biological Process	mitotic nuclear division
TR1350|c0_g1	TR1350|c0_g1_i1	TR1350|c0_g1_i1|m.135	GO:0010212	Biological Process	response to ionizing radiation
TR1357|c0_g1	TR1357|c0_g1_i1	NA	GO:0016021	Cellular Component	integral component of membrane
TR1357|c0_g1	TR1357|c0_g1_i1	NA	GO:0005886	Cellular Component	plasma membrane
TR1357|c0_g1	TR1357|c0_g1_i1	NA	GO:0016500	Molecular Function	protein-hormone receptor activity
TR1371|c0_g1	TR1371|c0_g1_i1	NA	GO:0005737	Cellular Component	cytoplasm
TR1371|c0_g1	TR1371|c0_g1_i1	NA	GO:0005829	Cellular Component	cytosol
TR1371|c0_g1	TR1371|c0_g1_i1	NA	GO:0016020	Cellular Component	membrane
TR1371|c0_g1	TR1371|c0_g1_i1	NA	GO:0005634	Cellular Component	nucleus
TR1371|c0_g1	TR1371|c0_g1_i1	NA	GO:0003950	Molecular Function	NAD+ ADP-ribosyltransferase activity
TR1371|c0_g1	TR1371|c0_g1_i1	NA	GO:0016477	Biological Process	cell migration
TR1371|c0_g1	TR1371|c0_g1_i1	NA	GO:0006302	Biological Process	double-strand break repair
TR1371|c0_g1	TR1371|c0_g1_i1	NA	GO:0060330	Biological Process	regulation of response to interferon-gamma
TR1372|c0_g1	TR1372|c0_g1_i1	NA	GO:0000781	Cellular Component	chromosome, telomeric region
TR1372|c0_g1	TR1372|c0_g1_i1	NA	GO:0005654	Cellular Component	nucleoplasm
TR1372|c0_g1	TR1372|c0_g1_i1	NA	GO:0005524	Molecular Function	ATP binding
TR1372|c0_g1	TR1372|c0_g1_i1	NA	GO:0003677	Molecular Function	DNA binding
TR1372|c0_g1	TR1372|c0_g1_i1	NA	GO:0016787	Molecular Function	hydrolase activity
TR1372|c0_g1	TR1372|c0_g1_i1	NA	GO:0000737	Biological Process	DNA catabolic process, endonucleolytic
TR1372|c0_g1	TR1372|c0_g1_i1	NA	GO:0007141	Biological Process	male meiosis I
TR1372|c0_g1	TR1372|c0_g1_i1	NA	GO:0001541	Biological Process	ovarian follicle development
TR1372|c0_g1	TR1372|c0_g1_i1	NA	GO:0034502	Biological Process	protein localization to chromosome
TR1372|c0_g1	TR1372|c0_g1_i1	NA	GO:0007131	Biological Process	reciprocal meiotic recombination
TR1372|c0_g1	TR1372|c0_g1_i1	NA	GO:0007286	Biological Process	spermatid development
TR1372|c0_g1	TR1372|c0_g1_i1	NA	GO:0007129	Biological Process	synapsis
TR1432|c0_g1	TR1432|c0_g1_i1	NA	GO:0005576	Cellular Component	extracellular region
TR1451|c0_g1	TR1451|c0_g1_i1	NA	GO:0005589	Cellular Component	collagen type VI trimer
TR1451|c0_g1	TR1451|c0_g1_i1	NA	GO:0005788	Cellular Component	endoplasmic reticulum lumen
TR1451|c0_g1	TR1451|c0_g1_i1	NA	GO:0031012	Cellular Component	extracellular matrix
TR1451|c0_g1	TR1451|c0_g1_i1	NA	GO:0005576	Cellular Component	extracellular region
TR1451|c0_g1	TR1451|c0_g1_i1	NA	GO:0005615	Cellular Component	extracellular space
TR1451|c0_g1	TR1451|c0_g1_i1	NA	GO:0070062	Cellular Component	extracellular vesicular exosome
TR1451|c0_g1	TR1451|c0_g1_i1	NA	GO:0005578	Cellular Component	proteinaceous extracellular matrix
TR1451|c0_g1	TR1451|c0_g1_i1	NA	GO:0042383	Cellular Component	sarcolemma
TR1451|c0_g1	TR1451|c0_g1_i1	NA	GO:0031982	Cellular Component	vesicle
TR1451|c0_g1	TR1451|c0_g1_i1	NA	GO:0004867	Molecular Function	serine-type endopeptidase inhibitor activity
TR1451|c0_g1	TR1451|c0_g1_i1	NA	GO:0007411	Biological Process	axon guidance
TR1451|c0_g1	TR1451|c0_g1_i1	NA	GO:0007155	Biological Process	cell adhesion
TR1451|c0_g1	TR1451|c0_g1_i1	NA	GO:0030574	Biological Process	collagen catabolic process
TR1451|c0_g1	TR1451|c0_g1_i1	NA	GO:0022617	Biological Process	extracellular matrix disassembly
TR1451|c0_g1	TR1451|c0_g1_i1	NA	GO:0030198	Biological Process	extracellular matrix organization
TR1451|c0_g1	TR1451|c0_g1_i1	NA	GO:0007517	Biological Process	muscle organ development
TR1451|c0_g1	TR1451|c0_g1_i1	NA	GO:0009749	Biological Process	response to glucose
TR1460|c0_g1	TR1460|c0_g1_i1	NA	GO:0005737	Cellular Component	cytoplasm
TR1460|c0_g1	TR1460|c0_g1_i1	NA	GO:0005634	Cellular Component	nucleus
TR1460|c0_g1	TR1460|c0_g1_i1	NA	GO:0000943	Cellular Component	retrotransposon nucleocapsid
TR1460|c0_g1	TR1460|c0_g1_i1	NA	GO:0004190	Molecular Function	aspartic-type endopeptidase activity
TR1460|c0_g1	TR1460|c0_g1_i1	NA	GO:0005524	Molecular Function	ATP binding
TR1460|c0_g1	TR1460|c0_g1_i1	NA	GO:0003677	Molecular Function	DNA binding
TR1460|c0_g1	TR1460|c0_g1_i1	NA	GO:0003887	Molecular Function	DNA-directed DNA polymerase activity
TR1460|c0_g1	TR1460|c0_g1_i1	NA	GO:0008233	Molecular Function	peptidase activity
TR1460|c0_g1	TR1460|c0_g1_i1	NA	GO:0004540	Molecular Function	ribonuclease activity
TR1460|c0_g1	TR1460|c0_g1_i1	NA	GO:0003723	Molecular Function	RNA binding
TR1460|c0_g1	TR1460|c0_g1_i1	NA	GO:0003964	Molecular Function	RNA-directed DNA polymerase activity
TR1460|c0_g1	TR1460|c0_g1_i1	NA	GO:0004523	Molecular Function	RNA-DNA hybrid ribonuclease activity
TR1460|c0_g1	TR1460|c0_g1_i1	NA	GO:0008270	Molecular Function	zinc ion binding
TR1460|c0_g1	TR1460|c0_g1_i1	NA	GO:0071897	Biological Process	DNA biosynthetic process
TR1460|c0_g1	TR1460|c0_g1_i1	NA	GO:0015074	Biological Process	DNA integration
TR1460|c0_g1	TR1460|c0_g1_i1	NA	GO:0006310	Biological Process	DNA recombination
TR1460|c0_g1	TR1460|c0_g1_i1	NA	GO:0090501	Biological Process	RNA phosphodiester bond hydrolysis
TR1460|c0_g1	TR1460|c0_g1_i1	NA	GO:0006278	Biological Process	RNA-dependent DNA replication
TR1460|c0_g1	TR1460|c0_g1_i1	NA	GO:0032197	Biological Process	transposition, RNA-mediated
TR1460|c0_g1	TR1460|c0_g1_i1	NA	GO:0019076	Biological Process	viral release from host cell
TR1463|c0_g1	TR1463|c0_g1_i1	NA	GO:0005887	Cellular Component	integral component of plasma membrane
TR1463|c0_g1	TR1463|c0_g1_i1	NA	GO:0001750	Cellular Component	photoreceptor outer segment
TR1463|c0_g1	TR1463|c0_g1_i1	NA	GO:0042622	Cellular Component	photoreceptor outer segment membrane
TR1463|c0_g1	TR1463|c0_g1_i1	NA	GO:1902495	Cellular Component	transmembrane transporter complex
TR1463|c0_g1	TR1463|c0_g1_i1	NA	GO:0030553	Molecular Function	cGMP binding
TR1463|c0_g1	TR1463|c0_g1_i1	NA	GO:0005222	Molecular Function	intracellular cAMP activated cation channel activity
TR1463|c0_g1	TR1463|c0_g1_i1	NA	GO:0005223	Molecular Function	intracellular cGMP activated cation channel activity
TR1463|c0_g1	TR1463|c0_g1_i1	NA	GO:0005249	Molecular Function	voltage-gated potassium channel activity
TR1463|c0_g1	TR1463|c0_g1_i1	NA	GO:0006812	Biological Process	cation transport
TR1463|c0_g1	TR1463|c0_g1_i1	NA	GO:0007603	Biological Process	phototransduction, visible light
TR1463|c0_g1	TR1463|c0_g1_i1	NA	GO:0071805	Biological Process	potassium ion transmembrane transport
TR1463|c0_g1	TR1463|c0_g1_i1	NA	GO:0042391	Biological Process	regulation of membrane potential
TR1463|c0_g1	TR1463|c0_g1_i1	NA	GO:0007601	Biological Process	visual perception
TR1481|c0_g1	TR1481|c0_g1_i1	NA	GO:0019012	Cellular Component	virion
TR1481|c0_g1	TR1481|c0_g1_i1	NA	GO:0046718	Biological Process	viral entry into host cell
TR1491|c0_g1	TR1491|c0_g1_i1	NA	GO:0005887	Cellular Component	integral component of plasma membrane
TR1491|c0_g1	TR1491|c0_g1_i1	NA	GO:0005886	Cellular Component	plasma membrane
TR1491|c0_g1	TR1491|c0_g1_i1	NA	GO:0030246	Molecular Function	carbohydrate binding
TR1491|c0_g1	TR1491|c0_g1_i1	NA	GO:0005102	Molecular Function	receptor binding
TR1491|c0_g1	TR1491|c0_g1_i1	NA	GO:0004888	Molecular Function	transmembrane signaling receptor activity
TR1491|c0_g1	TR1491|c0_g1_i1	NA	GO:0007411	Biological Process	axon guidance
TR1491|c0_g1	TR1491|c0_g1_i1	NA	GO:0007155	Biological Process	cell adhesion
TR1491|c0_g1	TR1491|c0_g1_i1	NA	GO:0007165	Biological Process	signal transduction
TR1492|c0_g1	TR1492|c0_g1_i1	NA	GO:0003964	Molecular Function	RNA-directed DNA polymerase activity
TR1502|c0_g1	TR1502|c0_g1_i1	NA	GO:0003676	Molecular Function	nucleic acid binding
TR1502|c0_g1	TR1502|c0_g1_i1	NA	GO:0008270	Molecular Function	zinc ion binding
TR1525|c0_g1	TR1525|c0_g1_i1	NA	GO:0008076	Cellular Component	voltage-gated potassium channel complex
TR1525|c0_g1	TR1525|c0_g1_i1	NA	GO:0005251	Molecular Function	delayed rectifier potassium channel activity
TR1525|c0_g1	TR1525|c0_g1_i1	NA	GO:0051260	Biological Process	protein homooligomerization
TR1539|c0_g1	TR1539|c0_g1_i1	TR1539|c0_g1_i1|m.147	GO:0005634	Cellular Component	nucleus
TR1539|c0_g1	TR1539|c0_g1_i1	TR1539|c0_g1_i1|m.147	GO:0043565	Molecular Function	sequence-specific DNA binding
TR1539|c0_g1	TR1539|c0_g1_i1	TR1539|c0_g1_i1|m.147	GO:0021798	Biological Process	forebrain dorsal/ventral pattern formation
TR1539|c0_g1	TR1539|c0_g1_i1	TR1539|c0_g1_i1|m.147	GO:0048853	Biological Process	forebrain morphogenesis
TR1539|c0_g1	TR1539|c0_g1_i1	TR1539|c0_g1_i1|m.147	GO:0021575	Biological Process	hindbrain morphogenesis
TR1539|c0_g1	TR1539|c0_g1_i1	TR1539|c0_g1_i1|m.147	GO:0048665	Biological Process	neuron fate specification
TR1539|c0_g1	TR1539|c0_g1_i1	TR1539|c0_g1_i1|m.147	GO:0021889	Biological Process	olfactory bulb interneuron differentiation
TR1539|c0_g1	TR1539|c0_g1_i1	TR1539|c0_g1_i1|m.147	GO:0045747	Biological Process	positive regulation of Notch signaling pathway
TR1539|c0_g1	TR1539|c0_g1_i1	TR1539|c0_g1_i1|m.147	GO:0048714	Biological Process	positive regulation of oligodendrocyte differentiation
TR1539|c0_g1	TR1539|c0_g1_i1	TR1539|c0_g1_i1|m.147	GO:0030334	Biological Process	regulation of cell migration
TR1539|c0_g1	TR1539|c0_g1_i1	TR1539|c0_g1_i1|m.147	GO:0002087	Biological Process	regulation of respiratory gaseous exchange by neurological system process
TR1539|c0_g1	TR1539|c0_g1_i1	TR1539|c0_g1_i1|m.147	GO:0006355	Biological Process	regulation of transcription, DNA-templated
TR1539|c0_g1	TR1539|c0_g1_i1	TR1539|c0_g1_i1|m.147	GO:0021527	Biological Process	spinal cord association neuron differentiation
TR1539|c0_g1	TR1539|c0_g1_i1	TR1539|c0_g1_i1|m.147	GO:0060163	Biological Process	subpallium neuron fate commitment
TR1539|c0_g1	TR1539|c0_g1_i1	TR1539|c0_g1_i1|m.147	GO:0021978	Biological Process	telencephalon regionalization
TR1539|c0_g1	TR1539|c0_g1_i1	TR1539|c0_g1_i1|m.147	GO:0006351	Biological Process	transcription, DNA-templated
TR1553|c0_g1	TR1553|c0_g1_i1	NA	GO:0015629	Cellular Component	actin cytoskeleton
TR1553|c0_g1	TR1553|c0_g1_i1	NA	GO:0000777	Cellular Component	condensed chromosome kinetochore
TR1553|c0_g1	TR1553|c0_g1_i1	NA	GO:0005737	Cellular Component	cytoplasm
TR1553|c0_g1	TR1553|c0_g1_i1	NA	GO:0005829	Cellular Component	cytosol
TR1553|c0_g1	TR1553|c0_g1_i1	NA	GO:0005828	Cellular Component	kinetochore microtubule
TR1553|c0_g1	TR1553|c0_g1_i1	NA	GO:0005634	Cellular Component	nucleus
TR1553|c0_g1	TR1553|c0_g1_i1	NA	GO:0005886	Cellular Component	plasma membrane
TR1553|c0_g1	TR1553|c0_g1_i1	NA	GO:0000922	Cellular Component	spindle pole
TR1553|c0_g1	TR1553|c0_g1_i1	NA	GO:0000278	Biological Process	mitotic cell cycle
TR1553|c0_g1	TR1553|c0_g1_i1	NA	GO:0007093	Biological Process	mitotic cell cycle checkpoint
TR1553|c0_g1	TR1553|c0_g1_i1	NA	GO:0007067	Biological Process	mitotic nuclear division
TR1553|c0_g1	TR1553|c0_g1_i1	NA	GO:0006461	Biological Process	protein complex assembly
TR1553|c0_g1	TR1553|c0_g1_i1	NA	GO:0007096	Biological Process	regulation of exit from mitosis
TR1605|c0_g1	TR1605|c0_g1_i1	TR1605|c0_g1_i1|m.151	GO:0070062	Cellular Component	extracellular vesicular exosome
TR1605|c0_g1	TR1605|c0_g1_i1	TR1605|c0_g1_i1|m.151	GO:0005794	Cellular Component	Golgi apparatus
TR1605|c0_g1	TR1605|c0_g1_i1	TR1605|c0_g1_i1|m.151	GO:0005887	Cellular Component	integral component of plasma membrane
TR1605|c0_g1	TR1605|c0_g1_i1	TR1605|c0_g1_i1|m.151	GO:0031902	Cellular Component	late endosome membrane
TR1605|c0_g1	TR1605|c0_g1_i1	TR1605|c0_g1_i1|m.151	GO:0005765	Cellular Component	lysosomal membrane
TR1605|c0_g1	TR1605|c0_g1_i1	TR1605|c0_g1_i1|m.151	GO:0044822	Molecular Function	poly(A) RNA binding
TR1605|c0_g1	TR1605|c0_g1_i1	TR1605|c0_g1_i1|m.151	GO:0009267	Biological Process	cellular response to starvation
TR1605|c0_g1	TR1605|c0_g1_i1	TR1605|c0_g1_i1|m.151	GO:0016236	Biological Process	macroautophagy
TR1605|c0_g1	TR1605|c0_g1_i1	TR1605|c0_g1_i1|m.151	GO:2001240	Biological Process	negative regulation of extrinsic apoptotic signaling pathway in absence of ligand
TR1605|c0_g1	TR1605|c0_g1_i1	TR1605|c0_g1_i1|m.151	GO:2000786	Biological Process	positive regulation of autophagic vacuole assembly
TR1605|c0_g1	TR1605|c0_g1_i1	TR1605|c0_g1_i1|m.151	GO:0044090	Biological Process	positive regulation of vacuole organization
TR1665|c0_g1	TR1665|c0_g1_i1	NA	GO:0005887	Cellular Component	integral component of plasma membrane
TR1665|c0_g1	TR1665|c0_g1_i1	NA	GO:0005524	Molecular Function	ATP binding
TR1665|c0_g1	TR1665|c0_g1_i1	NA	GO:0042626	Molecular Function	ATPase activity, coupled to transmembrane movement of substances
TR1665|c0_g1	TR1665|c0_g1_i1	NA	GO:0005548	Molecular Function	phospholipid transporter activity
TR1665|c0_g1	TR1665|c0_g1_i1	NA	GO:0004012	Molecular Function	phospholipid-translocating ATPase activity
TR1665|c0_g1	TR1665|c0_g1_i1	NA	GO:0006649	Biological Process	phospholipid transfer to membrane
TR1665|c0_g1	TR1665|c0_g1_i1	NA	GO:0045332	Biological Process	phospholipid translocation
TR1665|c0_g1	TR1665|c0_g1_i1	NA	GO:0045494	Biological Process	photoreceptor cell maintenance
TR1665|c0_g1	TR1665|c0_g1_i1	NA	GO:0050896	Biological Process	response to stimulus
TR1665|c0_g1	TR1665|c0_g1_i1	NA	GO:0055085	Biological Process	transmembrane transport
TR1665|c0_g1	TR1665|c0_g1_i1	NA	GO:0007601	Biological Process	visual perception
TR1671|c0_g1	TR1671|c0_g1_i1	NA	GO:0005737	Cellular Component	cytoplasm
TR1671|c0_g1	TR1671|c0_g1_i1	NA	GO:0008285	Biological Process	negative regulation of cell proliferation
TR1685|c0_g1	TR1685|c0_g1_i1	NA	GO:0009986	Cellular Component	cell surface
TR1685|c0_g1	TR1685|c0_g1_i1	NA	GO:0005615	Cellular Component	extracellular space
TR1685|c0_g1	TR1685|c0_g1_i1	NA	GO:0005578	Cellular Component	proteinaceous extracellular matrix
TR1685|c0_g1	TR1685|c0_g1_i1	NA	GO:0005509	Molecular Function	calcium ion binding
TR1685|c0_g1	TR1685|c0_g1_i1	NA	GO:0005178	Molecular Function	integrin binding
TR1685|c0_g1	TR1685|c0_g1_i1	NA	GO:0004222	Molecular Function	metalloendopeptidase activity
TR1685|c0_g1	TR1685|c0_g1_i1	NA	GO:0008237	Molecular Function	metallopeptidase activity
TR1685|c0_g1	TR1685|c0_g1_i1	NA	GO:0008270	Molecular Function	zinc ion binding
TR1685|c0_g1	TR1685|c0_g1_i1	NA	GO:0007160	Biological Process	cell-matrix adhesion
TR1685|c0_g1	TR1685|c0_g1_i1	NA	GO:0009100	Biological Process	glycoprotein metabolic process
TR1685|c0_g1	TR1685|c0_g1_i1	NA	GO:0007229	Biological Process	integrin-mediated signaling pathway
TR1685|c0_g1	TR1685|c0_g1_i1	NA	GO:0043171	Biological Process	peptide catabolic process
TR1685|c0_g1	TR1685|c0_g1_i1	NA	GO:0030168	Biological Process	platelet activation
TR1685|c0_g1	TR1685|c0_g1_i1	NA	GO:0016485	Biological Process	protein processing
TR1685|c0_g1	TR1685|c0_g1_i1	NA	GO:0006508	Biological Process	proteolysis
TR1685|c0_g1	TR1685|c0_g1_i1	NA	GO:0034341	Biological Process	response to interferon-gamma
TR1685|c0_g1	TR1685|c0_g1_i1	NA	GO:0070670	Biological Process	response to interleukin-4
TR1685|c0_g1	TR1685|c0_g1_i1	NA	GO:0009636	Biological Process	response to toxic substance
TR1685|c0_g1	TR1685|c0_g1_i1	NA	GO:0034612	Biological Process	response to tumor necrosis factor
TR1694|c0_g1	TR1694|c0_g1_i1	NA	GO:0016021	Cellular Component	integral component of membrane
TR1694|c0_g1	TR1694|c0_g1_i1	NA	GO:0007275	Biological Process	multicellular organismal development
TR1720|c0_g1	TR1720|c0_g1_i1	NA	GO:0016324	Cellular Component	apical plasma membrane
TR1720|c0_g1	TR1720|c0_g1_i1	NA	GO:0031526	Cellular Component	brush border membrane
TR1720|c0_g1	TR1720|c0_g1_i1	NA	GO:0070062	Cellular Component	extracellular vesicular exosome
TR1720|c0_g1	TR1720|c0_g1_i1	NA	GO:0016021	Cellular Component	integral component of membrane
TR1720|c0_g1	TR1720|c0_g1_i1	NA	GO:0005886	Cellular Component	plasma membrane
TR1720|c0_g1	TR1720|c0_g1_i1	NA	GO:0030165	Molecular Function	PDZ domain binding
TR1720|c0_g1	TR1720|c0_g1_i1	NA	GO:0015143	Molecular Function	urate transmembrane transporter activity
TR1720|c0_g1	TR1720|c0_g1_i1	NA	GO:0042493	Biological Process	response to drug
TR1720|c0_g1	TR1720|c0_g1_i1	NA	GO:0046415	Biological Process	urate metabolic process
TR1720|c0_g1	TR1720|c0_g1_i1	NA	GO:0015747	Biological Process	urate transport
TR1730|c0_g1	TR1730|c0_g1_i1	TR1730|c0_g1_i1|m.159	GO:0016021	Cellular Component	integral component of membrane
TR1730|c0_g1	TR1730|c0_g1_i1	TR1730|c0_g1_i1|m.159	GO:0005886	Cellular Component	plasma membrane
TR1730|c0_g1	TR1730|c0_g1_i1	TR1730|c0_g1_i1|m.159	GO:0022891	Molecular Function	substrate-specific transmembrane transporter activity
TR1730|c0_g1	TR1730|c0_g1_i1	TR1730|c0_g1_i1|m.159	GO:0008643	Biological Process	carbohydrate transport
TR1730|c0_g1	TR1730|c0_g1_i1	TR1730|c0_g1_i1|m.159	GO:0055085	Biological Process	transmembrane transport
TR1751|c0_g1	TR1751|c0_g1_i1	TR1751|c0_g1_i1|m.160	GO:0005737	Cellular Component	cytoplasm
TR1751|c0_g1	TR1751|c0_g1_i1	TR1751|c0_g1_i1|m.160	GO:0030286	Cellular Component	dynein complex
TR1751|c0_g1	TR1751|c0_g1_i1	TR1751|c0_g1_i1|m.160	GO:0005874	Cellular Component	microtubule
TR1751|c0_g1	TR1751|c0_g1_i1	TR1751|c0_g1_i1|m.160	GO:0031514	Cellular Component	motile cilium
TR1751|c0_g1	TR1751|c0_g1_i1	TR1751|c0_g1_i1|m.160	GO:0005524	Molecular Function	ATP binding
TR1751|c0_g1	TR1751|c0_g1_i1	TR1751|c0_g1_i1|m.160	GO:0016887	Molecular Function	ATPase activity
TR1751|c0_g1	TR1751|c0_g1_i1	TR1751|c0_g1_i1|m.160	GO:0003777	Molecular Function	microtubule motor activity
TR1751|c0_g1	TR1751|c0_g1_i1	TR1751|c0_g1_i1|m.160	GO:0030030	Biological Process	cell projection organization
TR1751|c0_g1	TR1751|c0_g1_i1	TR1751|c0_g1_i1|m.160	GO:0007018	Biological Process	microtubule-based movement
TR1771|c0_g1	TR1771|c0_g1_i1	TR1771|c0_g1_i1|m.165	GO:0005737	Cellular Component	cytoplasm
TR1771|c0_g1	TR1771|c0_g1_i1	TR1771|c0_g1_i1|m.165	GO:0005634	Cellular Component	nucleus
TR1771|c0_g1	TR1771|c0_g1_i1	TR1771|c0_g1_i1|m.165	GO:0000943	Cellular Component	retrotransposon nucleocapsid
TR1771|c0_g1	TR1771|c0_g1_i1	TR1771|c0_g1_i1|m.165	GO:0004190	Molecular Function	aspartic-type endopeptidase activity
TR1771|c0_g1	TR1771|c0_g1_i1	TR1771|c0_g1_i1|m.165	GO:0005524	Molecular Function	ATP binding
TR1771|c0_g1	TR1771|c0_g1_i1	TR1771|c0_g1_i1|m.165	GO:0003677	Molecular Function	DNA binding
TR1771|c0_g1	TR1771|c0_g1_i1	TR1771|c0_g1_i1|m.165	GO:0003887	Molecular Function	DNA-directed DNA polymerase activity
TR1771|c0_g1	TR1771|c0_g1_i1	TR1771|c0_g1_i1|m.165	GO:0008233	Molecular Function	peptidase activity
TR1771|c0_g1	TR1771|c0_g1_i1	TR1771|c0_g1_i1|m.165	GO:0004540	Molecular Function	ribonuclease activity
TR1771|c0_g1	TR1771|c0_g1_i1	TR1771|c0_g1_i1|m.165	GO:0003723	Molecular Function	RNA binding
TR1771|c0_g1	TR1771|c0_g1_i1	TR1771|c0_g1_i1|m.165	GO:0003964	Molecular Function	RNA-directed DNA polymerase activity
TR1771|c0_g1	TR1771|c0_g1_i1	TR1771|c0_g1_i1|m.165	GO:0004523	Molecular Function	RNA-DNA hybrid ribonuclease activity
TR1771|c0_g1	TR1771|c0_g1_i1	TR1771|c0_g1_i1|m.165	GO:0008270	Molecular Function	zinc ion binding
TR1771|c0_g1	TR1771|c0_g1_i1	TR1771|c0_g1_i1|m.165	GO:0071897	Biological Process	DNA biosynthetic process
TR1771|c0_g1	TR1771|c0_g1_i1	TR1771|c0_g1_i1|m.165	GO:0015074	Biological Process	DNA integration
TR1771|c0_g1	TR1771|c0_g1_i1	TR1771|c0_g1_i1|m.165	GO:0006310	Biological Process	DNA recombination
TR1771|c0_g1	TR1771|c0_g1_i1	TR1771|c0_g1_i1|m.165	GO:0090501	Biological Process	RNA phosphodiester bond hydrolysis
TR1771|c0_g1	TR1771|c0_g1_i1	TR1771|c0_g1_i1|m.165	GO:0006278	Biological Process	RNA-dependent DNA replication
TR1771|c0_g1	TR1771|c0_g1_i1	TR1771|c0_g1_i1|m.165	GO:0032197	Biological Process	transposition, RNA-mediated
TR1771|c0_g1	TR1771|c0_g1_i1	TR1771|c0_g1_i1|m.165	GO:0019076	Biological Process	viral release from host cell
TR1776|c0_g1	TR1776|c0_g1_i1	TR1776|c0_g1_i1|m.166	GO:0005576	Cellular Component	extracellular region
TR1776|c0_g1	TR1776|c0_g1_i1	TR1776|c0_g1_i1|m.166	GO:0005615	Cellular Component	extracellular space
TR1776|c0_g1	TR1776|c0_g1_i1	TR1776|c0_g1_i1|m.166	GO:0007275	Biological Process	multicellular organismal development
TR1776|c0_g1	TR1776|c0_g1_i1	TR1776|c0_g1_i1|m.166	GO:0090090	Biological Process	negative regulation of canonical Wnt signaling pathway
TR1776|c0_g1	TR1776|c0_g1_i1	TR1776|c0_g1_i1|m.166	GO:0090263	Biological Process	positive regulation of canonical Wnt signaling pathway
TR1776|c0_g1	TR1776|c0_g1_i1	TR1776|c0_g1_i1|m.166	GO:0016055	Biological Process	Wnt signaling pathway
TR1788|c0_g1	TR1788|c0_g1_i1	TR1788|c0_g1_i1|m.170	GO:0003676	Molecular Function	nucleic acid binding
TR1788|c0_g1	TR1788|c0_g1_i1	TR1788|c0_g1_i1|m.170	GO:0008270	Molecular Function	zinc ion binding
TR1813|c0_g1	TR1813|c0_g1_i1	TR1813|c0_g1_i1|m.173	GO:0005794	Cellular Component	Golgi apparatus
TR1813|c0_g1	TR1813|c0_g1_i1	TR1813|c0_g1_i1|m.173	GO:0000139	Cellular Component	Golgi membrane
TR1813|c0_g1	TR1813|c0_g1_i1	TR1813|c0_g1_i1|m.173	GO:0016021	Cellular Component	integral component of membrane
TR1813|c0_g1	TR1813|c0_g1_i1	TR1813|c0_g1_i1|m.173	GO:0048471	Cellular Component	perinuclear region of cytoplasm
TR1813|c0_g1	TR1813|c0_g1_i1	TR1813|c0_g1_i1|m.173	GO:0030246	Molecular Function	carbohydrate binding
TR1813|c0_g1	TR1813|c0_g1_i1	TR1813|c0_g1_i1|m.173	GO:0046872	Molecular Function	metal ion binding
TR1813|c0_g1	TR1813|c0_g1_i1	TR1813|c0_g1_i1|m.173	GO:0004653	Molecular Function	polypeptide N-acetylgalactosaminyltransferase activity
TR1813|c0_g1	TR1813|c0_g1_i1	TR1813|c0_g1_i1|m.173	GO:0044267	Biological Process	cellular protein metabolic process
TR1813|c0_g1	TR1813|c0_g1_i1	TR1813|c0_g1_i1|m.173	GO:0016266	Biological Process	O-glycan processing
TR1813|c0_g1	TR1813|c0_g1_i1	TR1813|c0_g1_i1|m.173	GO:0043687	Biological Process	post-translational protein modification
TR1813|c0_g1	TR1813|c0_g1_i1	TR1813|c0_g1_i1|m.173	GO:0006493	Biological Process	protein O-linked glycosylation
TR1813|c1_g1	TR1813|c1_g1_i1	TR1813|c1_g1_i1|m.174	GO:0005794	Cellular Component	Golgi apparatus
TR1813|c1_g1	TR1813|c1_g1_i1	TR1813|c1_g1_i1|m.174	GO:0000139	Cellular Component	Golgi membrane
TR1813|c1_g1	TR1813|c1_g1_i1	TR1813|c1_g1_i1|m.174	GO:0016021	Cellular Component	integral component of membrane
TR1813|c1_g1	TR1813|c1_g1_i1	TR1813|c1_g1_i1|m.174	GO:0048471	Cellular Component	perinuclear region of cytoplasm
TR1813|c1_g1	TR1813|c1_g1_i1	TR1813|c1_g1_i1|m.174	GO:0030246	Molecular Function	carbohydrate binding
TR1813|c1_g1	TR1813|c1_g1_i1	TR1813|c1_g1_i1|m.174	GO:0046872	Molecular Function	metal ion binding
TR1813|c1_g1	TR1813|c1_g1_i1	TR1813|c1_g1_i1|m.174	GO:0004653	Molecular Function	polypeptide N-acetylgalactosaminyltransferase activity
TR1813|c1_g1	TR1813|c1_g1_i1	TR1813|c1_g1_i1|m.174	GO:0044267	Biological Process	cellular protein metabolic process
TR1813|c1_g1	TR1813|c1_g1_i1	TR1813|c1_g1_i1|m.174	GO:0016266	Biological Process	O-glycan processing
TR1813|c1_g1	TR1813|c1_g1_i1	TR1813|c1_g1_i1|m.174	GO:0043687	Biological Process	post-translational protein modification
TR1813|c1_g1	TR1813|c1_g1_i1	TR1813|c1_g1_i1|m.174	GO:0006493	Biological Process	protein O-linked glycosylation
TR1829|c0_g1	TR1829|c0_g1_i1	NA	GO:0030430	Cellular Component	host cell cytoplasm
TR1829|c0_g1	TR1829|c0_g1_i1	NA	GO:0019012	Cellular Component	virion
TR1829|c0_g1	TR1829|c0_g1_i1	NA	GO:0046718	Biological Process	viral entry into host cell
TR1829|c0_g1	TR1829|c0_g1_i1	NA	GO:0019076	Biological Process	viral release from host cell
TR1836|c0_g1	TR1836|c0_g1_i1	TR1836|c0_g1_i1|m.177	GO:0032059	Cellular Component	bleb
TR1836|c0_g1	TR1836|c0_g1_i1	TR1836|c0_g1_i1|m.177	GO:0005737	Cellular Component	cytoplasm
TR1836|c0_g1	TR1836|c0_g1_i1	TR1836|c0_g1_i1|m.177	GO:0005639	Cellular Component	integral component of nuclear inner membrane
TR1836|c0_g1	TR1836|c0_g1_i1	TR1836|c0_g1_i1|m.177	GO:0005887	Cellular Component	integral component of plasma membrane
TR1836|c0_g1	TR1836|c0_g1_i1	TR1836|c0_g1_i1|m.177	GO:0016020	Cellular Component	membrane
TR1836|c0_g1	TR1836|c0_g1_i1	TR1836|c0_g1_i1|m.177	GO:0005886	Cellular Component	plasma membrane
TR1836|c0_g1	TR1836|c0_g1_i1	TR1836|c0_g1_i1|m.177	GO:0005524	Molecular Function	ATP binding
TR1836|c0_g1	TR1836|c0_g1_i1	TR1836|c0_g1_i1|m.177	GO:0004931	Molecular Function	extracellular ATP-gated cation channel activity
TR1836|c0_g1	TR1836|c0_g1_i1	TR1836|c0_g1_i1|m.177	GO:0001530	Molecular Function	lipopolysaccharide binding
TR1836|c0_g1	TR1836|c0_g1_i1	TR1836|c0_g1_i1|m.177	GO:0042803	Molecular Function	protein homodimerization activity
TR1836|c0_g1	TR1836|c0_g1_i1	TR1836|c0_g1_i1|m.177	GO:0001614	Molecular Function	purinergic nucleotide receptor activity
TR1836|c0_g1	TR1836|c0_g1_i1	TR1836|c0_g1_i1|m.177	GO:0005102	Molecular Function	receptor binding
TR1836|c0_g1	TR1836|c0_g1_i1	TR1836|c0_g1_i1|m.177	GO:0097190	Biological Process	apoptotic signaling pathway
TR1836|c0_g1	TR1836|c0_g1_i1	TR1836|c0_g1_i1|m.177	GO:0032060	Biological Process	bleb assembly
TR1836|c0_g1	TR1836|c0_g1_i1	TR1836|c0_g1_i1|m.177	GO:0098655	Biological Process	cation transmembrane transport
TR1836|c0_g1	TR1836|c0_g1_i1	TR1836|c0_g1_i1|m.177	GO:0006812	Biological Process	cation transport
TR1836|c0_g1	TR1836|c0_g1_i1	TR1836|c0_g1_i1|m.177	GO:0007166	Biological Process	cell surface receptor signaling pathway
TR1836|c0_g1	TR1836|c0_g1_i1	TR1836|c0_g1_i1|m.177	GO:0045087	Biological Process	innate immune response
TR1836|c0_g1	TR1836|c0_g1_i1	TR1836|c0_g1_i1|m.177	GO:0051899	Biological Process	membrane depolarization
TR1836|c0_g1	TR1836|c0_g1_i1	TR1836|c0_g1_i1|m.177	GO:0045779	Biological Process	negative regulation of bone resorption
TR1836|c0_g1	TR1836|c0_g1_i1	TR1836|c0_g1_i1|m.177	GO:0043409	Biological Process	negative regulation of MAPK cascade
TR1836|c0_g1	TR1836|c0_g1_i1	TR1836|c0_g1_i1|m.177	GO:0035872	Biological Process	nucleotide-binding domain, leucine rich repeat containing receptor signaling pathway
TR1836|c0_g1	TR1836|c0_g1_i1	TR1836|c0_g1_i1|m.177	GO:0046931	Biological Process	pore complex assembly
TR1836|c0_g1	TR1836|c0_g1_i1	TR1836|c0_g1_i1|m.177	GO:0030501	Biological Process	positive regulation of bone mineralization
TR1836|c0_g1	TR1836|c0_g1_i1	TR1836|c0_g1_i1|m.177	GO:0010524	Biological Process	positive regulation of calcium ion transport into cytosol
TR1836|c0_g1	TR1836|c0_g1_i1	TR1836|c0_g1_i1|m.177	GO:0045919	Biological Process	positive regulation of cytolysis
TR1836|c0_g1	TR1836|c0_g1_i1	TR1836|c0_g1_i1|m.177	GO:0051495	Biological Process	positive regulation of cytoskeleton organization
TR1836|c0_g1	TR1836|c0_g1_i1	TR1836|c0_g1_i1|m.177	GO:0050718	Biological Process	positive regulation of interleukin-1 beta secretion
TR1836|c0_g1	TR1836|c0_g1_i1	TR1836|c0_g1_i1|m.177	GO:0035590	Biological Process	purinergic nucleotide receptor signaling pathway
TR1836|c0_g1	TR1836|c0_g1_i1	TR1836|c0_g1_i1|m.177	GO:0051709	Biological Process	regulation of killing of cells of other organism
TR1836|c0_g1	TR1836|c0_g1_i1	TR1836|c0_g1_i1|m.177	GO:0002028	Biological Process	regulation of sodium ion transport
TR1836|c0_g1	TR1836|c0_g1_i1	TR1836|c0_g1_i1|m.177	GO:0033198	Biological Process	response to ATP
TR1836|c0_g1	TR1836|c0_g1_i1	TR1836|c0_g1_i1|m.177	GO:0019233	Biological Process	sensory perception of pain
TR1844|c0_g1	TR1844|c0_g1_i1	TR1844|c0_g1_i1|m.178	GO:0016021	Cellular Component	integral component of membrane
TR1844|c0_g1	TR1844|c0_g1_i1	TR1844|c0_g1_i1|m.178	GO:0005537	Molecular Function	mannose binding
TR1844|c0_g1	TR1844|c0_g1_i1	TR1844|c0_g1_i1|m.178	GO:0046872	Molecular Function	metal ion binding
TR1844|c0_g1	TR1844|c0_g1_i1	TR1844|c0_g1_i1|m.178	GO:0006897	Biological Process	endocytosis
TR1844|c0_g1	TR1844|c0_g1_i1	TR1844|c0_g1_i1|m.178	GO:0045087	Biological Process	innate immune response
TR1854|c0_g1	TR1854|c0_g1_i1	TR1854|c0_g1_i1|m.179	GO:0005737	Cellular Component	cytoplasm
TR1854|c0_g1	TR1854|c0_g1_i1	TR1854|c0_g1_i1|m.179	GO:0005634	Cellular Component	nucleus
TR1854|c0_g1	TR1854|c0_g1_i1	TR1854|c0_g1_i1|m.179	GO:0000978	Molecular Function	RNA polymerase II core promoter proximal region sequence-specific DNA binding
TR1854|c0_g1	TR1854|c0_g1_i1	TR1854|c0_g1_i1|m.179	GO:0001077	Molecular Function	RNA polymerase II core promoter proximal region sequence-specific DNA binding transcription factor activity involved in positive regulation of transcription
TR1854|c0_g1	TR1854|c0_g1_i1	TR1854|c0_g1_i1|m.179	GO:0048477	Biological Process	oogenesis
TR1854|c0_g1	TR1854|c0_g1_i1	TR1854|c0_g1_i1|m.179	GO:0001541	Biological Process	ovarian follicle development
TR1858|c0_g1	TR1858|c0_g1_i1	TR1858|c0_g1_i1|m.181	GO:0045177	Cellular Component	apical part of cell
TR1858|c0_g1	TR1858|c0_g1_i1	TR1858|c0_g1_i1|m.181	GO:0070062	Cellular Component	extracellular vesicular exosome
TR1858|c0_g1	TR1858|c0_g1_i1	TR1858|c0_g1_i1|m.181	GO:0016021	Cellular Component	integral component of membrane
TR1858|c0_g1	TR1858|c0_g1_i1	TR1858|c0_g1_i1|m.181	GO:0005886	Cellular Component	plasma membrane
TR1858|c0_g1	TR1858|c0_g1_i1	TR1858|c0_g1_i1|m.181	GO:0005509	Molecular Function	calcium ion binding
TR1858|c0_g1	TR1858|c0_g1_i1	TR1858|c0_g1_i1|m.181	GO:0001658	Biological Process	branching involved in ureteric bud morphogenesis
TR1858|c0_g1	TR1858|c0_g1_i1	TR1858|c0_g1_i1|m.181	GO:0021987	Biological Process	cerebral cortex development
TR1858|c0_g1	TR1858|c0_g1_i1	TR1858|c0_g1_i1|m.181	GO:0048565	Biological Process	digestive tract development
TR1858|c0_g1	TR1858|c0_g1_i1	TR1858|c0_g1_i1|m.181	GO:0001736	Biological Process	establishment of planar polarity
TR1858|c0_g1	TR1858|c0_g1_i1	TR1858|c0_g1_i1|m.181	GO:0003007	Biological Process	heart morphogenesis
TR1858|c0_g1	TR1858|c0_g1_i1	TR1858|c0_g1_i1|m.181	GO:0007157	Biological Process	heterophilic cell-cell adhesion via plasma membrane cell adhesion molecules
TR1858|c0_g1	TR1858|c0_g1_i1	TR1858|c0_g1_i1|m.181	GO:0035329	Biological Process	hippo signaling
TR1858|c0_g1	TR1858|c0_g1_i1	TR1858|c0_g1_i1|m.181	GO:0007156	Biological Process	homophilic cell adhesion via plasma membrane adhesion molecules
TR1858|c0_g1	TR1858|c0_g1_i1	TR1858|c0_g1_i1|m.181	GO:0060122	Biological Process	inner ear receptor stereocilium organization
TR1858|c0_g1	TR1858|c0_g1_i1	TR1858|c0_g1_i1|m.181	GO:0001822	Biological Process	kidney development
TR1858|c0_g1	TR1858|c0_g1_i1	TR1858|c0_g1_i1|m.181	GO:0022008	Biological Process	neurogenesis
TR1858|c0_g1	TR1858|c0_g1_i1	TR1858|c0_g1_i1|m.181	GO:0043931	Biological Process	ossification involved in bone maturation
TR1858|c0_g1	TR1858|c0_g1_i1	TR1858|c0_g1_i1|m.181	GO:0007009	Biological Process	plasma membrane organization
TR1858|c0_g1	TR1858|c0_g1_i1	TR1858|c0_g1_i1|m.181	GO:0072307	Biological Process	regulation of metanephric nephron tubule epithelial cell differentiation
TR1861|c0_g1	TR1861|c0_g1_i1	TR1861|c0_g1_i1|m.182	GO:0016021	Cellular Component	integral component of membrane
TR1865|c0_g1	TR1865|c0_g1_i1	TR1865|c0_g1_i1|m.184	GO:0031012	Cellular Component	extracellular matrix
TR1865|c0_g1	TR1865|c0_g1_i1	TR1865|c0_g1_i1|m.184	GO:0005576	Cellular Component	extracellular region
TR1865|c0_g1	TR1865|c0_g1_i1	TR1865|c0_g1_i1|m.184	GO:0001527	Cellular Component	microfibril
TR1865|c0_g1	TR1865|c0_g1_i1	TR1865|c0_g1_i1|m.184	GO:0005509	Molecular Function	calcium ion binding
TR1865|c0_g1	TR1865|c0_g1_i1	TR1865|c0_g1_i1|m.184	GO:0005201	Molecular Function	extracellular matrix structural constituent
TR1865|c0_g1	TR1865|c0_g1_i1	TR1865|c0_g1_i1|m.184	GO:0060346	Biological Process	bone trabecula formation
TR1865|c0_g1	TR1865|c0_g1_i1	TR1865|c0_g1_i1|m.184	GO:0030326	Biological Process	embryonic limb morphogenesis
TR1865|c0_g1	TR1865|c0_g1_i1	TR1865|c0_g1_i1|m.184	GO:0035108	Biological Process	limb morphogenesis
TR1865|c0_g1	TR1865|c0_g1_i1	TR1865|c0_g1_i1|m.184	GO:0030501	Biological Process	positive regulation of bone mineralization
TR1865|c0_g1	TR1865|c0_g1_i1	TR1865|c0_g1_i1|m.184	GO:0045669	Biological Process	positive regulation of osteoblast differentiation
TR1865|c0_g1	TR1865|c0_g1_i1	TR1865|c0_g1_i1|m.184	GO:0035583	Biological Process	sequestering of TGFbeta in extracellular matrix
TR1866|c0_g1	TR1866|c0_g1_i1	NA	GO:0016021	Cellular Component	integral component of membrane
TR1866|c0_g1	TR1866|c0_g1_i1	NA	GO:0005886	Cellular Component	plasma membrane
TR1866|c0_g1	TR1866|c0_g1_i1	NA	GO:0016499	Molecular Function	orexin receptor activity
TR1866|c0_g1	TR1866|c0_g1_i1	NA	GO:0022410	Biological Process	circadian sleep/wake cycle process
TR1866|c0_g1	TR1866|c0_g1_i1	NA	GO:0007631	Biological Process	feeding behavior
TR1866|c0_g1	TR1866|c0_g1_i1	NA	GO:0007200	Biological Process	phospholipase C-activating G-protein coupled receptor signaling pathway
TR1868|c0_g1	TR1868|c0_g1_i1	NA	GO:0016021	Cellular Component	integral component of membrane
TR1868|c0_g1	TR1868|c0_g1_i1	NA	GO:0005886	Cellular Component	plasma membrane
TR1868|c0_g1	TR1868|c0_g1_i1	NA	GO:0005923	Cellular Component	tight junction
TR1868|c0_g1	TR1868|c0_g1_i1	NA	GO:0005198	Molecular Function	structural molecule activity
TR1872|c0_g1	TR1872|c0_g1_i1	NA	GO:0016323	Cellular Component	basolateral plasma membrane
TR1872|c0_g1	TR1872|c0_g1_i1	NA	GO:0031526	Cellular Component	brush border membrane
TR1872|c0_g1	TR1872|c0_g1_i1	NA	GO:0005829	Cellular Component	cytosol
TR1872|c0_g1	TR1872|c0_g1_i1	NA	GO:0005783	Cellular Component	endoplasmic reticulum
TR1872|c0_g1	TR1872|c0_g1_i1	NA	GO:0005794	Cellular Component	Golgi apparatus
TR1872|c0_g1	TR1872|c0_g1_i1	NA	GO:0016021	Cellular Component	integral component of membrane
TR1872|c0_g1	TR1872|c0_g1_i1	NA	GO:0005770	Cellular Component	late endosome
TR1872|c0_g1	TR1872|c0_g1_i1	NA	GO:0016020	Cellular Component	membrane
TR1872|c0_g1	TR1872|c0_g1_i1	NA	GO:0043005	Cellular Component	neuron projection
TR1872|c0_g1	TR1872|c0_g1_i1	NA	GO:0043025	Cellular Component	neuronal cell body
TR1872|c0_g1	TR1872|c0_g1_i1	NA	GO:0048471	Cellular Component	perinuclear region of cytoplasm
TR1872|c0_g1	TR1872|c0_g1_i1	NA	GO:0005886	Cellular Component	plasma membrane
TR1872|c0_g1	TR1872|c0_g1_i1	NA	GO:0030141	Cellular Component	secretory granule
TR1872|c0_g1	TR1872|c0_g1_i1	NA	GO:0005802	Cellular Component	trans-Golgi network
TR1872|c0_g1	TR1872|c0_g1_i1	NA	GO:0030140	Cellular Component	trans-Golgi network transport vesicle
TR1872|c0_g1	TR1872|c0_g1_i1	NA	GO:0005524	Molecular Function	ATP binding
TR1872|c0_g1	TR1872|c0_g1_i1	NA	GO:0005507	Molecular Function	copper ion binding
TR1872|c0_g1	TR1872|c0_g1_i1	NA	GO:0005375	Molecular Function	copper ion transmembrane transporter activity
TR1872|c0_g1	TR1872|c0_g1_i1	NA	GO:0032767	Molecular Function	copper-dependent protein binding
TR1872|c0_g1	TR1872|c0_g1_i1	NA	GO:0004008	Molecular Function	copper-exporting ATPase activity
TR1872|c0_g1	TR1872|c0_g1_i1	NA	GO:0016532	Molecular Function	superoxide dismutase copper chaperone activity
TR1872|c0_g1	TR1872|c0_g1_i1	NA	GO:0001568	Biological Process	blood vessel development
TR1872|c0_g1	TR1872|c0_g1_i1	NA	GO:0001974	Biological Process	blood vessel remodeling
TR1872|c0_g1	TR1872|c0_g1_i1	NA	GO:0051216	Biological Process	cartilage development
TR1872|c0_g1	TR1872|c0_g1_i1	NA	GO:0006584	Biological Process	catecholamine metabolic process
TR1872|c0_g1	TR1872|c0_g1_i1	NA	GO:0006878	Biological Process	cellular copper ion homeostasis
TR1872|c0_g1	TR1872|c0_g1_i1	NA	GO:0021954	Biological Process	central nervous system neuron development
TR1872|c0_g1	TR1872|c0_g1_i1	NA	GO:0021702	Biological Process	cerebellar Purkinje cell differentiation
TR1872|c0_g1	TR1872|c0_g1_i1	NA	GO:0030199	Biological Process	collagen fibril organization
TR1872|c0_g1	TR1872|c0_g1_i1	NA	GO:0060003	Biological Process	copper ion export
TR1872|c0_g1	TR1872|c0_g1_i1	NA	GO:0015677	Biological Process	copper ion import
TR1872|c0_g1	TR1872|c0_g1_i1	NA	GO:0006825	Biological Process	copper ion transport
TR1872|c0_g1	TR1872|c0_g1_i1	NA	GO:0048813	Biological Process	dendrite morphogenesis
TR1872|c0_g1	TR1872|c0_g1_i1	NA	GO:0010273	Biological Process	detoxification of copper ion
TR1872|c0_g1	TR1872|c0_g1_i1	NA	GO:0042417	Biological Process	dopamine metabolic process
TR1872|c0_g1	TR1872|c0_g1_i1	NA	GO:0048251	Biological Process	elastic fiber assembly
TR1872|c0_g1	TR1872|c0_g1_i1	NA	GO:0051542	Biological Process	elastin biosynthetic process
TR1872|c0_g1	TR1872|c0_g1_i1	NA	GO:0042414	Biological Process	epinephrine metabolic process
TR1872|c0_g1	TR1872|c0_g1_i1	NA	GO:0030198	Biological Process	extracellular matrix organization
TR1872|c0_g1	TR1872|c0_g1_i1	NA	GO:0031069	Biological Process	hair follicle morphogenesis
TR1872|c0_g1	TR1872|c0_g1_i1	NA	GO:0001701	Biological Process	in utero embryonic development
TR1872|c0_g1	TR1872|c0_g1_i1	NA	GO:0034220	Biological Process	ion transmembrane transport
TR1872|c0_g1	TR1872|c0_g1_i1	NA	GO:0007595	Biological Process	lactation
TR1872|c0_g1	TR1872|c0_g1_i1	NA	GO:0007626	Biological Process	locomotory behavior
TR1872|c0_g1	TR1872|c0_g1_i1	NA	GO:0048286	Biological Process	lung alveolus development
TR1872|c0_g1	TR1872|c0_g1_i1	NA	GO:0007005	Biological Process	mitochondrion organization
TR1872|c0_g1	TR1872|c0_g1_i1	NA	GO:0048553	Biological Process	negative regulation of metalloenzyme activity
TR1872|c0_g1	TR1872|c0_g1_i1	NA	GO:0043524	Biological Process	negative regulation of neuron apoptotic process
TR1872|c0_g1	TR1872|c0_g1_i1	NA	GO:0048812	Biological Process	neuron projection morphogenesis
TR1872|c0_g1	TR1872|c0_g1_i1	NA	GO:0042421	Biological Process	norepinephrine biosynthetic process
TR1872|c0_g1	TR1872|c0_g1_i1	NA	GO:0042415	Biological Process	norepinephrine metabolic process
TR1872|c0_g1	TR1872|c0_g1_i1	NA	GO:0018205	Biological Process	peptidyl-lysine modification
TR1872|c0_g1	TR1872|c0_g1_i1	NA	GO:0043473	Biological Process	pigmentation
TR1872|c0_g1	TR1872|c0_g1_i1	NA	GO:0015679	Biological Process	plasma membrane copper ion transport
TR1872|c0_g1	TR1872|c0_g1_i1	NA	GO:0043085	Biological Process	positive regulation of catalytic activity
TR1872|c0_g1	TR1872|c0_g1_i1	NA	GO:0048554	Biological Process	positive regulation of metalloenzyme activity
TR1872|c0_g1	TR1872|c0_g1_i1	NA	GO:0051353	Biological Process	positive regulation of oxidoreductase activity
TR1872|c0_g1	TR1872|c0_g1_i1	NA	GO:0021860	Biological Process	pyramidal neuron development
TR1872|c0_g1	TR1872|c0_g1_i1	NA	GO:0010468	Biological Process	regulation of gene expression
TR1872|c0_g1	TR1872|c0_g1_i1	NA	GO:0002082	Biological Process	regulation of oxidative phosphorylation
TR1872|c0_g1	TR1872|c0_g1_i1	NA	GO:0001836	Biological Process	release of cytochrome c from mitochondria
TR1872|c0_g1	TR1872|c0_g1_i1	NA	GO:0019430	Biological Process	removal of superoxide radicals
TR1872|c0_g1	TR1872|c0_g1_i1	NA	GO:0010041	Biological Process	response to iron(III) ion
TR1872|c0_g1	TR1872|c0_g1_i1	NA	GO:0010043	Biological Process	response to zinc ion
TR1872|c0_g1	TR1872|c0_g1_i1	NA	GO:0042428	Biological Process	serotonin metabolic process
TR1872|c0_g1	TR1872|c0_g1_i1	NA	GO:0043588	Biological Process	skin development
TR1872|c0_g1	TR1872|c0_g1_i1	NA	GO:0042093	Biological Process	T-helper cell differentiation
TR1872|c0_g1	TR1872|c0_g1_i1	NA	GO:0055085	Biological Process	transmembrane transport
TR1872|c0_g1	TR1872|c0_g1_i1	NA	GO:0006568	Biological Process	tryptophan metabolic process
TR1872|c0_g1	TR1872|c0_g1_i1	NA	GO:0006570	Biological Process	tyrosine metabolic process
TR1892|c0_g1	TR1892|c0_g1_i1	NA	GO:0005634	Cellular Component	nucleus
TR1892|c0_g1	TR1892|c0_g1_i1	NA	GO:0003677	Molecular Function	DNA binding
TR1892|c0_g1	TR1892|c0_g1_i1	NA	GO:0043565	Molecular Function	sequence-specific DNA binding
TR1892|c0_g1	TR1892|c0_g1_i1	NA	GO:0003700	Molecular Function	sequence-specific DNA binding transcription factor activity
TR1892|c0_g1	TR1892|c0_g1_i1	NA	GO:0030509	Biological Process	BMP signaling pathway
TR1892|c0_g1	TR1892|c0_g1_i1	NA	GO:0030154	Biological Process	cell differentiation
TR1892|c0_g1	TR1892|c0_g1_i1	NA	GO:0008283	Biological Process	cell proliferation
TR1892|c0_g1	TR1892|c0_g1_i1	NA	GO:0048566	Biological Process	embryonic digestive tract development
TR1892|c0_g1	TR1892|c0_g1_i1	NA	GO:0045893	Biological Process	positive regulation of transcription, DNA-templated
TR1892|c0_g1	TR1892|c0_g1_i1	NA	GO:0006355	Biological Process	regulation of transcription, DNA-templated
TR1892|c0_g1	TR1892|c0_g1_i1	NA	GO:0048745	Biological Process	smooth muscle tissue development
TR1892|c0_g1	TR1892|c0_g1_i1	NA	GO:0006351	Biological Process	transcription, DNA-templated
TR1923|c0_g1	TR1923|c0_g1_i1	TR1923|c0_g1_i1|m.188	GO:0030659	Cellular Component	cytoplasmic vesicle membrane
TR1923|c0_g1	TR1923|c0_g1_i1	TR1923|c0_g1_i1|m.188	GO:0008076	Cellular Component	voltage-gated potassium channel complex
TR1923|c0_g1	TR1923|c0_g1_i1	TR1923|c0_g1_i1|m.188	GO:0005249	Molecular Function	voltage-gated potassium channel activity
TR1943|c0_g1	TR1943|c0_g1_i1	TR1943|c0_g1_i1|m.190	GO:0004356	Molecular Function	glutamate-ammonia ligase activity
TR1943|c0_g1	TR1943|c0_g1_i1	TR1943|c0_g1_i1|m.190	GO:0006542	Biological Process	glutamine biosynthetic process
TR1966|c0_g1	TR1966|c0_g1_i1	NA	GO:0030430	Cellular Component	host cell cytoplasm
TR1966|c0_g1	TR1966|c0_g1_i1	NA	GO:0042025	Cellular Component	host cell nucleus
TR1966|c0_g1	TR1966|c0_g1_i1	NA	GO:0019012	Cellular Component	virion
TR1966|c0_g1	TR1966|c0_g1_i1	NA	GO:0004190	Molecular Function	aspartic-type endopeptidase activity
TR1966|c0_g1	TR1966|c0_g1_i1	NA	GO:0003887	Molecular Function	DNA-directed DNA polymerase activity
TR1966|c0_g1	TR1966|c0_g1_i1	NA	GO:0046872	Molecular Function	metal ion binding
TR1966|c0_g1	TR1966|c0_g1_i1	NA	GO:0003723	Molecular Function	RNA binding
TR1966|c0_g1	TR1966|c0_g1_i1	NA	GO:0003964	Molecular Function	RNA-directed DNA polymerase activity
TR1966|c0_g1	TR1966|c0_g1_i1	NA	GO:0004523	Molecular Function	RNA-DNA hybrid ribonuclease activity
TR1966|c0_g1	TR1966|c0_g1_i1	NA	GO:0015074	Biological Process	DNA integration
TR1966|c0_g1	TR1966|c0_g1_i1	NA	GO:0006310	Biological Process	DNA recombination
TR1966|c0_g1	TR1966|c0_g1_i1	NA	GO:0075713	Biological Process	establishment of integrated proviral latency
TR1966|c0_g1	TR1966|c0_g1_i1	NA	GO:0046718	Biological Process	viral entry into host cell
TR1966|c0_g1	TR1966|c0_g1_i1	NA	GO:0075732	Biological Process	viral penetration into host nucleus
TR1981|c0_g1	TR1981|c0_g1_i1	NA	GO:0005737	Cellular Component	cytoplasm
TR1981|c0_g1	TR1981|c0_g1_i1	NA	GO:0003992	Molecular Function	N2-acetyl-L-ornithine:2-oxoglutarate 5-aminotransferase activity
TR1981|c0_g1	TR1981|c0_g1_i1	NA	GO:0030170	Molecular Function	pyridoxal phosphate binding
TR1981|c0_g1	TR1981|c0_g1_i1	NA	GO:0006526	Biological Process	arginine biosynthetic process
TR1985|c0_g1	TR1985|c0_g1_i1	NA	GO:0005788	Cellular Component	endoplasmic reticulum lumen
TR1985|c0_g1	TR1985|c0_g1_i1	NA	GO:0005506	Molecular Function	iron ion binding
TR1985|c0_g1	TR1985|c0_g1_i1	NA	GO:0031418	Molecular Function	L-ascorbic acid binding
TR1985|c0_g1	TR1985|c0_g1_i1	NA	GO:0016702	Molecular Function	oxidoreductase activity, acting on single donors with incorporation of molecular oxygen, incorporation of two atoms of oxygen
TR1985|c0_g1	TR1985|c0_g1_i1	NA	GO:0004656	Molecular Function	procollagen-proline 4-dioxygenase activity
TR2034|c0_g1	TR2034|c0_g1_i1	NA	GO:0016021	Cellular Component	integral component of membrane
TR2034|c0_g1	TR2034|c0_g1_i1	NA	GO:0030552	Molecular Function	cAMP binding
TR2034|c0_g1	TR2034|c0_g1_i1	NA	GO:0005216	Molecular Function	ion channel activity
TR2034|c0_g1	TR2034|c0_g1_i1	NA	GO:0034220	Biological Process	ion transmembrane transport
TR2034|c0_g1	TR2034|c0_g1_i1	NA	GO:0050896	Biological Process	response to stimulus
TR2034|c0_g1	TR2034|c0_g1_i1	NA	GO:0007608	Biological Process	sensory perception of smell
TR2053|c0_g1	TR2053|c0_g1_i1	NA	GO:0006260	Biological Process	DNA replication
TR2066|c0_g1	TR2066|c0_g1_i1	NA	GO:0046872	Molecular Function	metal ion binding
TR2066|c0_g1	TR2066|c0_g1_i1	NA	GO:0003964	Molecular Function	RNA-directed DNA polymerase activity
TR2082|c0_g1	TR2082|c0_g1_i1	NA	GO:0016021	Cellular Component	integral component of membrane
TR2089|c0_g1	TR2089|c0_g1_i1	NA	GO:0070062	Cellular Component	extracellular vesicular exosome
TR2089|c0_g1	TR2089|c0_g1_i1	NA	GO:0016021	Cellular Component	integral component of membrane
TR2089|c0_g1	TR2089|c0_g1_i1	NA	GO:0007155	Biological Process	cell adhesion
TR2165|c0_g1	TR2165|c0_g1_i1	NA	GO:0005634	Cellular Component	nucleus
TR2165|c0_g1	TR2165|c0_g1_i1	NA	GO:0003677	Molecular Function	DNA binding
TR2165|c0_g1	TR2165|c0_g1_i1	NA	GO:0046872	Molecular Function	metal ion binding
TR2165|c0_g1	TR2165|c0_g1_i1	NA	GO:0003700	Molecular Function	sequence-specific DNA binding transcription factor activity
TR2165|c0_g1	TR2165|c0_g1_i1	NA	GO:0006355	Biological Process	regulation of transcription, DNA-templated
TR2165|c0_g1	TR2165|c0_g1_i1	NA	GO:0006351	Biological Process	transcription, DNA-templated
TR2209|c0_g1	TR2209|c0_g1_i1	NA	GO:0005622	Cellular Component	intracellular
TR2209|c0_g1	TR2209|c0_g1_i1	NA	GO:0005739	Cellular Component	mitochondrion
TR2209|c0_g1	TR2209|c0_g1_i1	NA	GO:0046872	Molecular Function	metal ion binding
TR2209|c0_g1	TR2209|c0_g1_i1	NA	GO:0016702	Molecular Function	oxidoreductase activity, acting on single donors with incorporation of molecular oxygen, incorporation of two atoms of oxygen
TR2209|c0_g1	TR2209|c0_g1_i1	NA	GO:0016121	Biological Process	carotene catabolic process
TR2209|c0_g1	TR2209|c0_g1_i1	NA	GO:0016119	Biological Process	carotene metabolic process
TR2209|c0_g1	TR2209|c0_g1_i1	NA	GO:0016116	Biological Process	carotenoid metabolic process
TR2209|c0_g1	TR2209|c0_g1_i1	NA	GO:0055114	Biological Process	oxidation-reduction process
TR2209|c0_g1	TR2209|c0_g1_i1	NA	GO:0051881	Biological Process	regulation of mitochondrial membrane potential
TR2209|c0_g1	TR2209|c0_g1_i1	NA	GO:2000377	Biological Process	regulation of reactive oxygen species metabolic process
TR2209|c0_g1	TR2209|c0_g1_i1	NA	GO:0042574	Biological Process	retinal metabolic process
TR2209|c0_g1	TR2209|c0_g1_i1	NA	GO:0042573	Biological Process	retinoic acid metabolic process
TR2252|c0_g1	TR2252|c0_g1_i1	TR2252|c0_g1_i1|m.201	GO:0004519	Molecular Function	endonuclease activity
TR2252|c0_g1	TR2252|c0_g1_i1	TR2252|c0_g1_i1|m.201	GO:0046872	Molecular Function	metal ion binding
TR2252|c0_g1	TR2252|c0_g1_i1	TR2252|c0_g1_i1|m.201	GO:0003964	Molecular Function	RNA-directed DNA polymerase activity
TR2252|c0_g1	TR2252|c0_g1_i1	TR2252|c0_g1_i1|m.201	GO:0006310	Biological Process	DNA recombination
TR2275|c0_g1	TR2275|c0_g1_i1	NA	GO:0005737	Cellular Component	cytoplasm
TR2275|c0_g1	TR2275|c0_g1_i1	NA	GO:0005829	Cellular Component	cytosol
TR2275|c0_g1	TR2275|c0_g1_i1	NA	GO:0070062	Cellular Component	extracellular vesicular exosome
TR2275|c0_g1	TR2275|c0_g1_i1	NA	GO:0050462	Molecular Function	N-acetylneuraminate synthase activity
TR2275|c0_g1	TR2275|c0_g1_i1	NA	GO:0008781	Molecular Function	N-acylneuraminate cytidylyltransferase activity
TR2275|c0_g1	TR2275|c0_g1_i1	NA	GO:0047444	Molecular Function	N-acylneuraminate-9-phosphate synthase activity
TR2275|c0_g1	TR2275|c0_g1_i1	NA	GO:0009103	Biological Process	lipopolysaccharide biosynthetic process
TR2294|c0_g1	TR2294|c0_g1_i1	NA	GO:0005634	Cellular Component	nucleus
TR2294|c0_g1	TR2294|c0_g1_i1	NA	GO:0046872	Molecular Function	metal ion binding
TR2294|c0_g1	TR2294|c0_g1_i1	NA	GO:0042803	Molecular Function	protein homodimerization activity
TR2294|c0_g1	TR2294|c0_g1_i1	NA	GO:0043565	Molecular Function	sequence-specific DNA binding
TR2294|c0_g1	TR2294|c0_g1_i1	NA	GO:0003700	Molecular Function	sequence-specific DNA binding transcription factor activity
TR2294|c0_g1	TR2294|c0_g1_i1	NA	GO:0048706	Biological Process	embryonic skeletal system development
TR2294|c0_g1	TR2294|c0_g1_i1	NA	GO:2000287	Biological Process	positive regulation of myotome development
TR2294|c0_g1	TR2294|c0_g1_i1	NA	GO:0014807	Biological Process	regulation of somitogenesis
TR2294|c0_g1	TR2294|c0_g1_i1	NA	GO:0006351	Biological Process	transcription, DNA-templated
TR2307|c0_g1	TR2307|c0_g1_i1	TR2307|c0_g1_i1|m.203	GO:0016021	Cellular Component	integral component of membrane
TR2307|c0_g1	TR2307|c0_g1_i1	TR2307|c0_g1_i1|m.203	GO:0005886	Cellular Component	plasma membrane
TR2307|c0_g1	TR2307|c0_g1_i1	TR2307|c0_g1_i1|m.203	GO:0047631	Molecular Function	ADP-ribose diphosphatase activity
TR2307|c0_g1	TR2307|c0_g1_i1	TR2307|c0_g1_i1|m.203	GO:0005262	Molecular Function	calcium channel activity
TR2307|c0_g1	TR2307|c0_g1_i1	TR2307|c0_g1_i1|m.203	GO:0005384	Molecular Function	manganese ion transmembrane transporter activity
TR2307|c0_g1	TR2307|c0_g1_i1	TR2307|c0_g1_i1|m.203	GO:0005272	Molecular Function	sodium channel activity
TR2307|c0_g1	TR2307|c0_g1_i1	TR2307|c0_g1_i1|m.203	GO:0071421	Biological Process	manganese ion transmembrane transport
TR2307|c0_g1	TR2307|c0_g1_i1	TR2307|c0_g1_i1|m.203	GO:0006828	Biological Process	manganese ion transport
TR2307|c0_g1	TR2307|c0_g1_i1	TR2307|c0_g1_i1|m.203	GO:0033194	Biological Process	response to hydroperoxide
TR2334|c0_g1	TR2334|c0_g1_i1	TR2334|c0_g1_i1|m.205	GO:0016021	Cellular Component	integral component of membrane
TR2334|c0_g1	TR2334|c0_g1_i1	TR2334|c0_g1_i1|m.205	GO:0005886	Cellular Component	plasma membrane
TR2334|c0_g1	TR2334|c0_g1_i1	TR2334|c0_g1_i1|m.205	GO:0001609	Molecular Function	G-protein coupled adenosine receptor activity
TR2334|c0_g1	TR2334|c0_g1_i1	TR2334|c0_g1_i1|m.205	GO:0007189	Biological Process	adenylate cyclase-activating G-protein coupled receptor signaling pathway
TR2334|c0_g1	TR2334|c0_g1_i1	TR2334|c0_g1_i1|m.205	GO:0031668	Biological Process	cellular response to extracellular stimulus
TR2334|c0_g1	TR2334|c0_g1_i1	TR2334|c0_g1_i1|m.205	GO:0030819	Biological Process	positive regulation of cAMP biosynthetic process
TR2334|c0_g1	TR2334|c0_g1_i1	TR2334|c0_g1_i1|m.205	GO:0032722	Biological Process	positive regulation of chemokine production
TR2334|c0_g1	TR2334|c0_g1_i1	TR2334|c0_g1_i1|m.205	GO:0002882	Biological Process	positive regulation of chronic inflammatory response to non-antigenic stimulus
TR2334|c0_g1	TR2334|c0_g1_i1	TR2334|c0_g1_i1|m.205	GO:0031284	Biological Process	positive regulation of guanylate cyclase activity
TR2334|c0_g1	TR2334|c0_g1_i1	TR2334|c0_g1_i1|m.205	GO:0032755	Biological Process	positive regulation of interleukin-6 production
TR2334|c0_g1	TR2334|c0_g1_i1	TR2334|c0_g1_i1|m.205	GO:0043306	Biological Process	positive regulation of mast cell degranulation
TR2334|c0_g1	TR2334|c0_g1_i1	TR2334|c0_g1_i1|m.205	GO:0010575	Biological Process	positive regulation vascular endothelial growth factor production
TR2334|c0_g1	TR2334|c0_g1_i1	TR2334|c0_g1_i1|m.205	GO:0060087	Biological Process	relaxation of vascular smooth muscle
TR2337|c0_g1	TR2337|c0_g1_i1	NA	GO:0005634	Cellular Component	nucleus
TR2337|c0_g1	TR2337|c0_g1_i1	NA	GO:0004519	Molecular Function	endonuclease activity
TR2337|c0_g1	TR2337|c0_g1_i1	NA	GO:0003676	Molecular Function	nucleic acid binding
TR2337|c0_g1	TR2337|c0_g1_i1	NA	GO:0008233	Molecular Function	peptidase activity
TR2337|c0_g1	TR2337|c0_g1_i1	NA	GO:0003964	Molecular Function	RNA-directed DNA polymerase activity
TR2337|c0_g1	TR2337|c0_g1_i1	NA	GO:0015074	Biological Process	DNA integration
TR2337|c0_g1	TR2337|c0_g1_i1	NA	GO:0006278	Biological Process	RNA-dependent DNA replication
TR2337|c0_g1	TR2337|c0_g1_i1	NA	GO:0006313	Biological Process	transposition, DNA-mediated
TR2359|c0_g1	TR2359|c0_g1_i1	TR2359|c0_g1_i1|m.206	GO:0005858	Cellular Component	axonemal dynein complex
TR2359|c0_g1	TR2359|c0_g1_i1	TR2359|c0_g1_i1|m.206	GO:0005874	Cellular Component	microtubule
TR2359|c0_g1	TR2359|c0_g1_i1	TR2359|c0_g1_i1|m.206	GO:0005524	Molecular Function	ATP binding
TR2359|c0_g1	TR2359|c0_g1_i1	TR2359|c0_g1_i1|m.206	GO:0016887	Molecular Function	ATPase activity
TR2359|c0_g1	TR2359|c0_g1_i1	TR2359|c0_g1_i1|m.206	GO:0003777	Molecular Function	microtubule motor activity
TR2359|c0_g1	TR2359|c0_g1_i1	TR2359|c0_g1_i1|m.206	GO:0001539	Biological Process	cilium or flagellum-dependent cell motility
TR2359|c0_g1	TR2359|c0_g1_i1	TR2359|c0_g1_i1|m.206	GO:0008152	Biological Process	metabolic process
TR2359|c0_g1	TR2359|c0_g1_i1	TR2359|c0_g1_i1|m.206	GO:0007018	Biological Process	microtubule-based movement
TR2384|c0_g1	TR2384|c0_g1_i1	TR2384|c0_g1_i1|m.208	GO:0003676	Molecular Function	nucleic acid binding
TR2384|c0_g1	TR2384|c0_g1_i1	TR2384|c0_g1_i1|m.208	GO:0008270	Molecular Function	zinc ion binding
TR2384|c0_g1	TR2384|c0_g1_i1	TR2384|c0_g1_i1|m.208	GO:0015074	Biological Process	DNA integration
TR2436|c0_g1	TR2436|c0_g1_i1	NA	GO:0005737	Cellular Component	cytoplasm
TR2436|c0_g1	TR2436|c0_g1_i1	NA	GO:0005509	Molecular Function	calcium ion binding
TR2477|c0_g1	TR2477|c0_g1_i1	NA	GO:0005737	Cellular Component	cytoplasm
TR2477|c0_g1	TR2477|c0_g1_i1	NA	GO:0004190	Molecular Function	aspartic-type endopeptidase activity
TR2477|c0_g1	TR2477|c0_g1_i1	NA	GO:0003677	Molecular Function	DNA binding
TR2477|c0_g1	TR2477|c0_g1_i1	NA	GO:0003887	Molecular Function	DNA-directed DNA polymerase activity
TR2477|c0_g1	TR2477|c0_g1_i1	NA	GO:0004519	Molecular Function	endonuclease activity
TR2477|c0_g1	TR2477|c0_g1_i1	NA	GO:0046872	Molecular Function	metal ion binding
TR2477|c0_g1	TR2477|c0_g1_i1	NA	GO:0003723	Molecular Function	RNA binding
TR2477|c0_g1	TR2477|c0_g1_i1	NA	GO:0003964	Molecular Function	RNA-directed DNA polymerase activity
TR2477|c0_g1	TR2477|c0_g1_i1	NA	GO:0015074	Biological Process	DNA integration
TR2477|c0_g1	TR2477|c0_g1_i1	NA	GO:0006310	Biological Process	DNA recombination
TR2493|c0_g1	TR2493|c0_g1_i1	TR2493|c0_g1_i1|m.213	GO:0005737	Cellular Component	cytoplasm
TR2493|c0_g1	TR2493|c0_g1_i1	TR2493|c0_g1_i1|m.213	GO:0005730	Cellular Component	nucleolus
TR2493|c0_g1	TR2493|c0_g1_i1	TR2493|c0_g1_i1|m.213	GO:0000166	Molecular Function	nucleotide binding
TR2496|c0_g1	TR2496|c0_g1_i1	NA	GO:0005737	Cellular Component	cytoplasm
TR2496|c0_g1	TR2496|c0_g1_i1	NA	GO:0070062	Cellular Component	extracellular vesicular exosome
TR2496|c0_g1	TR2496|c0_g1_i1	NA	GO:0031234	Cellular Component	extrinsic component of cytoplasmic side of plasma membrane
TR2496|c0_g1	TR2496|c0_g1_i1	NA	GO:0005509	Molecular Function	calcium ion binding
TR2496|c0_g1	TR2496|c0_g1_i1	NA	GO:0003824	Molecular Function	catalytic activity
TR2496|c0_g1	TR2496|c0_g1_i1	NA	GO:0003810	Molecular Function	protein-glutamine gamma-glutamyltransferase activity
TR2496|c0_g1	TR2496|c0_g1_i1	NA	GO:0016746	Molecular Function	transferase activity, transferring acyl groups
TR2496|c0_g1	TR2496|c0_g1_i1	NA	GO:0043163	Biological Process	cell envelope organization
TR2496|c0_g1	TR2496|c0_g1_i1	NA	GO:0006464	Biological Process	cellular protein modification process
TR2496|c0_g1	TR2496|c0_g1_i1	NA	GO:0031069	Biological Process	hair follicle morphogenesis
TR2496|c0_g1	TR2496|c0_g1_i1	NA	GO:0031424	Biological Process	keratinization
TR2496|c0_g1	TR2496|c0_g1_i1	NA	GO:0030216	Biological Process	keratinocyte differentiation
TR2496|c0_g1	TR2496|c0_g1_i1	NA	GO:0018149	Biological Process	peptide cross-linking
TR2496|c0_g1	TR2496|c0_g1_i1	NA	GO:0051262	Biological Process	protein tetramerization
TR2508|c0_g1	TR2508|c0_g1_i1	TR2508|c0_g1_i1|m.214	GO:0005737	Cellular Component	cytoplasm
TR2508|c0_g1	TR2508|c0_g1_i1	TR2508|c0_g1_i1|m.214	GO:0019897	Cellular Component	extrinsic component of plasma membrane
TR2508|c0_g1	TR2508|c0_g1_i1	TR2508|c0_g1_i1|m.214	GO:0005524	Molecular Function	ATP binding
TR2508|c0_g1	TR2508|c0_g1_i1	TR2508|c0_g1_i1|m.214	GO:0050832	Biological Process	defense response to fungus
TR2508|c0_g1	TR2508|c0_g1_i1	TR2508|c0_g1_i1|m.214	GO:0050829	Biological Process	defense response to Gram-negative bacterium
TR2508|c0_g1	TR2508|c0_g1_i1	TR2508|c0_g1_i1|m.214	GO:0036336	Biological Process	dendritic cell migration
TR2508|c0_g1	TR2508|c0_g1_i1	TR2508|c0_g1_i1|m.214	GO:0035397	Biological Process	helper T cell enhancement of adaptive immune response
TR2508|c0_g1	TR2508|c0_g1_i1	TR2508|c0_g1_i1|m.214	GO:0045087	Biological Process	innate immune response
TR2508|c0_g1	TR2508|c0_g1_i1	TR2508|c0_g1_i1|m.214	GO:2000778	Biological Process	positive regulation of interleukin-6 secretion
TR2508|c0_g1	TR2508|c0_g1_i1	TR2508|c0_g1_i1|m.214	GO:2000484	Biological Process	positive regulation of interleukin-8 secretion
TR2508|c0_g1	TR2508|c0_g1_i1	TR2508|c0_g1_i1|m.214	GO:0002827	Biological Process	positive regulation of T-helper 1 type immune response
TR2508|c0_g1	TR2508|c0_g1_i1	TR2508|c0_g1_i1|m.214	GO:2000318	Biological Process	positive regulation of T-helper 17 type immune response
TR2509|c0_g1	TR2509|c0_g1_i1	NA	GO:0004519	Molecular Function	endonuclease activity
TR2509|c0_g1	TR2509|c0_g1_i1	NA	GO:0046872	Molecular Function	metal ion binding
TR2509|c0_g1	TR2509|c0_g1_i1	NA	GO:0003964	Molecular Function	RNA-directed DNA polymerase activity
TR2509|c0_g1	TR2509|c0_g1_i1	NA	GO:0006310	Biological Process	DNA recombination
TR2569|c0_g1	TR2569|c0_g1_i1	NA	GO:0045177	Cellular Component	apical part of cell
TR2569|c0_g1	TR2569|c0_g1_i1	NA	GO:0005887	Cellular Component	integral component of plasma membrane
TR2569|c0_g1	TR2569|c0_g1_i1	NA	GO:0046691	Cellular Component	intracellular canaliculus
TR2569|c0_g1	TR2569|c0_g1_i1	NA	GO:0043231	Cellular Component	intracellular membrane-bounded organelle
TR2569|c0_g1	TR2569|c0_g1_i1	NA	GO:0005886	Cellular Component	plasma membrane
TR2569|c0_g1	TR2569|c0_g1_i1	NA	GO:0015250	Molecular Function	water channel activity
TR2569|c0_g1	TR2569|c0_g1_i1	NA	GO:0015722	Biological Process	canalicular bile acid transport
TR2569|c0_g1	TR2569|c0_g1_i1	NA	GO:0071320	Biological Process	cellular response to cAMP
TR2569|c0_g1	TR2569|c0_g1_i1	NA	GO:0055085	Biological Process	transmembrane transport
TR2569|c0_g1	TR2569|c0_g1_i1	NA	GO:0006810	Biological Process	transport
TR2569|c0_g1	TR2569|c0_g1_i1	NA	GO:0006833	Biological Process	water transport
TR2578|c0_g1	TR2578|c0_g1_i1	NA	GO:0046872	Molecular Function	metal ion binding
TR2578|c0_g1	TR2578|c0_g1_i1	NA	GO:0004517	Molecular Function	nitric-oxide synthase activity
TR2578|c0_g1	TR2578|c0_g1_i1	NA	GO:0018119	Biological Process	peptidyl-cysteine S-nitrosylation
TR2584|c0_g1	TR2584|c0_g1_i1	TR2584|c0_g1_i1|m.221	GO:0005634	Cellular Component	nucleus
TR2584|c0_g1	TR2584|c0_g1_i1	TR2584|c0_g1_i1|m.221	GO:0043565	Molecular Function	sequence-specific DNA binding
TR2584|c0_g1	TR2584|c0_g1_i1	TR2584|c0_g1_i1|m.221	GO:0008543	Biological Process	fibroblast growth factor receptor signaling pathway
TR2584|c0_g1	TR2584|c0_g1_i1	TR2584|c0_g1_i1|m.221	GO:0048785	Biological Process	hatching gland development
TR2584|c0_g1	TR2584|c0_g1_i1	TR2584|c0_g1_i1|m.221	GO:0007399	Biological Process	nervous system development
TR2584|c0_g1	TR2584|c0_g1_i1	TR2584|c0_g1_i1|m.221	GO:0014034	Biological Process	neural crest cell fate commitment
TR2584|c0_g1	TR2584|c0_g1_i1	TR2584|c0_g1_i1|m.221	GO:0014029	Biological Process	neural crest formation
TR2584|c0_g1	TR2584|c0_g1_i1	TR2584|c0_g1_i1|m.221	GO:0045893	Biological Process	positive regulation of transcription, DNA-templated
TR2584|c0_g1	TR2584|c0_g1_i1	TR2584|c0_g1_i1|m.221	GO:0006351	Biological Process	transcription, DNA-templated
TR2584|c0_g1	TR2584|c0_g1_i1	TR2584|c0_g1_i1|m.221	GO:0016055	Biological Process	Wnt signaling pathway
TR2584|c0_g2	TR2584|c0_g2_i1	TR2584|c0_g2_i1|m.223	GO:0005634	Cellular Component	nucleus
TR2584|c0_g2	TR2584|c0_g2_i1	TR2584|c0_g2_i1|m.223	GO:0043565	Molecular Function	sequence-specific DNA binding
TR2584|c0_g2	TR2584|c0_g2_i1	TR2584|c0_g2_i1|m.223	GO:0008543	Biological Process	fibroblast growth factor receptor signaling pathway
TR2584|c0_g2	TR2584|c0_g2_i1	TR2584|c0_g2_i1|m.223	GO:0048785	Biological Process	hatching gland development
TR2584|c0_g2	TR2584|c0_g2_i1	TR2584|c0_g2_i1|m.223	GO:0007399	Biological Process	nervous system development
TR2584|c0_g2	TR2584|c0_g2_i1	TR2584|c0_g2_i1|m.223	GO:0014034	Biological Process	neural crest cell fate commitment
TR2584|c0_g2	TR2584|c0_g2_i1	TR2584|c0_g2_i1|m.223	GO:0014029	Biological Process	neural crest formation
TR2584|c0_g2	TR2584|c0_g2_i1	TR2584|c0_g2_i1|m.223	GO:0045893	Biological Process	positive regulation of transcription, DNA-templated
TR2584|c0_g2	TR2584|c0_g2_i1	TR2584|c0_g2_i1|m.223	GO:0006351	Biological Process	transcription, DNA-templated
TR2584|c0_g2	TR2584|c0_g2_i1	TR2584|c0_g2_i1|m.223	GO:0016055	Biological Process	Wnt signaling pathway
TR2587|c0_g1	TR2587|c0_g1_i1	NA	GO:0005737	Cellular Component	cytoplasm
TR2587|c0_g1	TR2587|c0_g1_i1	NA	GO:0005788	Cellular Component	endoplasmic reticulum lumen
TR2587|c0_g1	TR2587|c0_g1_i1	NA	GO:0005793	Cellular Component	endoplasmic reticulum-Golgi intermediate compartment
TR2587|c0_g1	TR2587|c0_g1_i1	NA	GO:0005615	Cellular Component	extracellular space
TR2587|c0_g1	TR2587|c0_g1_i1	NA	GO:0070062	Cellular Component	extracellular vesicular exosome
TR2587|c0_g1	TR2587|c0_g1_i1	NA	GO:0044822	Molecular Function	poly(A) RNA binding
TR2587|c0_g1	TR2587|c0_g1_i1	NA	GO:0004867	Molecular Function	serine-type endopeptidase inhibitor activity
TR2587|c0_g1	TR2587|c0_g1_i1	NA	GO:0003433	Biological Process	chondrocyte development involved in endochondral bone morphogenesis
TR2587|c0_g1	TR2587|c0_g1_i1	NA	GO:0032964	Biological Process	collagen biosynthetic process
TR2587|c0_g1	TR2587|c0_g1_i1	NA	GO:0030199	Biological Process	collagen fibril organization
TR2587|c0_g1	TR2587|c0_g1_i1	NA	GO:0010951	Biological Process	negative regulation of endopeptidase activity
TR2587|c0_g1	TR2587|c0_g1_i1	NA	GO:0051604	Biological Process	protein maturation
TR2587|c0_g1	TR2587|c0_g1_i1	NA	GO:0030162	Biological Process	regulation of proteolysis
TR2596|c0_g1	TR2596|c0_g1_i1	NA	GO:0005737	Cellular Component	cytoplasm
TR2596|c0_g1	TR2596|c0_g1_i1	NA	GO:0005634	Cellular Component	nucleus
TR2596|c0_g1	TR2596|c0_g1_i1	NA	GO:0003677	Molecular Function	DNA binding
TR2596|c0_g1	TR2596|c0_g1_i1	NA	GO:0008270	Molecular Function	zinc ion binding
TR2596|c0_g1	TR2596|c0_g1_i1	NA	GO:0006915	Biological Process	apoptotic process
TR2596|c0_g1	TR2596|c0_g1_i1	NA	GO:0030154	Biological Process	cell differentiation
TR2596|c0_g1	TR2596|c0_g1_i1	NA	GO:0001890	Biological Process	placenta development
TR2606|c0_g1	TR2606|c0_g1_i1	TR2606|c0_g1_i1|m.227	GO:0005840	Cellular Component	ribosome
TR2606|c0_g1	TR2606|c0_g1_i1	TR2606|c0_g1_i1|m.227	GO:0019843	Molecular Function	rRNA binding
TR2606|c0_g1	TR2606|c0_g1_i1	TR2606|c0_g1_i1|m.227	GO:0003735	Molecular Function	structural constituent of ribosome
TR2606|c0_g1	TR2606|c0_g1_i1	TR2606|c0_g1_i1|m.227	GO:0006412	Biological Process	translation
TR2611|c0_g1	TR2611|c0_g1_i1	TR2611|c0_g1_i1|m.229	GO:0005737	Cellular Component	cytoplasm
TR2611|c0_g1	TR2611|c0_g1_i1	TR2611|c0_g1_i1|m.229	GO:0005829	Cellular Component	cytosol
TR2611|c0_g1	TR2611|c0_g1_i1	TR2611|c0_g1_i1|m.229	GO:0005524	Molecular Function	ATP binding
TR2611|c0_g1	TR2611|c0_g1_i1	TR2611|c0_g1_i1|m.229	GO:0005246	Molecular Function	calcium channel regulator activity
TR2611|c0_g1	TR2611|c0_g1_i1	TR2611|c0_g1_i1|m.229	GO:0030553	Molecular Function	cGMP binding
TR2611|c0_g1	TR2611|c0_g1_i1	TR2611|c0_g1_i1|m.229	GO:0004692	Molecular Function	cGMP-dependent protein kinase activity
TR2611|c0_g1	TR2611|c0_g1_i1	TR2611|c0_g1_i1|m.229	GO:0090331	Biological Process	negative regulation of platelet aggregation
TR2611|c0_g1	TR2611|c0_g1_i1	TR2611|c0_g1_i1|m.229	GO:0043087	Biological Process	regulation of GTPase activity
TR2617|c0_g1	TR2617|c0_g1_i1	TR2617|c0_g1_i1|m.231	GO:0005892	Cellular Component	acetylcholine-gated channel complex
TR2617|c0_g1	TR2617|c0_g1_i1	TR2617|c0_g1_i1|m.231	GO:0030054	Cellular Component	cell junction
TR2617|c0_g1	TR2617|c0_g1_i1	TR2617|c0_g1_i1|m.231	GO:0045211	Cellular Component	postsynaptic membrane
TR2617|c0_g1	TR2617|c0_g1_i1	TR2617|c0_g1_i1|m.231	GO:0042166	Molecular Function	acetylcholine binding
TR2617|c0_g1	TR2617|c0_g1_i1	TR2617|c0_g1_i1|m.231	GO:0015464	Molecular Function	acetylcholine receptor activity
TR2617|c0_g1	TR2617|c0_g1_i1	TR2617|c0_g1_i1|m.231	GO:0004889	Molecular Function	acetylcholine-activated cation-selective channel activity
TR2617|c0_g1	TR2617|c0_g1_i1	TR2617|c0_g1_i1|m.231	GO:0035095	Biological Process	behavioral response to nicotine
TR2617|c0_g1	TR2617|c0_g1_i1	TR2617|c0_g1_i1|m.231	GO:0098655	Biological Process	cation transmembrane transport
TR2617|c0_g1	TR2617|c0_g1_i1	TR2617|c0_g1_i1|m.231	GO:0006812	Biological Process	cation transport
TR2617|c0_g1	TR2617|c0_g1_i1	TR2617|c0_g1_i1|m.231	GO:0050890	Biological Process	cognition
TR2617|c0_g1	TR2617|c0_g1_i1	TR2617|c0_g1_i1|m.231	GO:0007613	Biological Process	memory
TR2617|c0_g1	TR2617|c0_g1_i1	TR2617|c0_g1_i1|m.231	GO:0050877	Biological Process	neurological system process
TR2617|c0_g1	TR2617|c0_g1_i1	TR2617|c0_g1_i1|m.231	GO:0001666	Biological Process	response to hypoxia
TR2617|c0_g1	TR2617|c0_g1_i1	TR2617|c0_g1_i1|m.231	GO:0007165	Biological Process	signal transduction
TR2617|c0_g1	TR2617|c0_g1_i1	TR2617|c0_g1_i1|m.231	GO:0007268	Biological Process	synaptic transmission
TR2617|c0_g1	TR2617|c0_g1_i1	TR2617|c0_g1_i1|m.231	GO:0008542	Biological Process	visual learning
TR2618|c0_g1	TR2618|c0_g1_i1	TR2618|c0_g1_i1|m.232	GO:0005634	Cellular Component	nucleus
TR2625|c0_g1	TR2625|c0_g1_i1	TR2625|c0_g1_i1|m.234	GO:0005634	Cellular Component	nucleus
TR2625|c0_g1	TR2625|c0_g1_i1	TR2625|c0_g1_i1|m.234	GO:0003676	Molecular Function	nucleic acid binding
TR2625|c0_g1	TR2625|c0_g1_i1	TR2625|c0_g1_i1|m.234	GO:0003700	Molecular Function	sequence-specific DNA binding transcription factor activity
TR2625|c0_g1	TR2625|c0_g1_i1	TR2625|c0_g1_i1|m.234	GO:0015074	Biological Process	DNA integration
TR2628|c0_g1	TR2628|c0_g1_i1	TR2628|c0_g1_i1|m.235	GO:0005737	Cellular Component	cytoplasm
TR2628|c0_g1	TR2628|c0_g1_i1	TR2628|c0_g1_i1|m.235	GO:0005634	Cellular Component	nucleus
TR2628|c0_g1	TR2628|c0_g1_i1	TR2628|c0_g1_i1|m.235	GO:0005667	Cellular Component	transcription factor complex
TR2628|c0_g1	TR2628|c0_g1_i1	TR2628|c0_g1_i1|m.235	GO:0003682	Molecular Function	chromatin binding
TR2628|c0_g1	TR2628|c0_g1_i1	TR2628|c0_g1_i1|m.235	GO:0003690	Molecular Function	double-stranded DNA binding
TR2628|c0_g1	TR2628|c0_g1_i1	TR2628|c0_g1_i1|m.235	GO:0070888	Molecular Function	E-box binding
TR2628|c0_g1	TR2628|c0_g1_i1	TR2628|c0_g1_i1|m.235	GO:0046872	Molecular Function	metal ion binding
TR2628|c0_g1	TR2628|c0_g1_i1	TR2628|c0_g1_i1|m.235	GO:0003700	Molecular Function	sequence-specific DNA binding transcription factor activity
TR2628|c0_g1	TR2628|c0_g1_i1	TR2628|c0_g1_i1|m.235	GO:0008134	Molecular Function	transcription factor binding
TR2628|c0_g1	TR2628|c0_g1_i1	TR2628|c0_g1_i1|m.235	GO:0051216	Biological Process	cartilage development
TR2628|c0_g1	TR2628|c0_g1_i1	TR2628|c0_g1_i1|m.235	GO:0071230	Biological Process	cellular response to amino acid stimulus
TR2628|c0_g1	TR2628|c0_g1_i1	TR2628|c0_g1_i1|m.235	GO:0071560	Biological Process	cellular response to transforming growth factor beta stimulus
TR2628|c0_g1	TR2628|c0_g1_i1	TR2628|c0_g1_i1|m.235	GO:0007417	Biological Process	central nervous system development
TR2628|c0_g1	TR2628|c0_g1_i1	TR2628|c0_g1_i1|m.235	GO:0090103	Biological Process	cochlea morphogenesis
TR2628|c0_g1	TR2628|c0_g1_i1	TR2628|c0_g1_i1|m.235	GO:0048596	Biological Process	embryonic camera-type eye morphogenesis
TR2628|c0_g1	TR2628|c0_g1_i1	TR2628|c0_g1_i1|m.235	GO:0048598	Biological Process	embryonic morphogenesis
TR2628|c0_g1	TR2628|c0_g1_i1	TR2628|c0_g1_i1|m.235	GO:0048704	Biological Process	embryonic skeletal system morphogenesis
TR2628|c0_g1	TR2628|c0_g1_i1	TR2628|c0_g1_i1|m.235	GO:0030900	Biological Process	forebrain development
TR2628|c0_g1	TR2628|c0_g1_i1	TR2628|c0_g1_i1|m.235	GO:0008285	Biological Process	negative regulation of cell proliferation
TR2628|c0_g1	TR2628|c0_g1_i1	TR2628|c0_g1_i1|m.235	GO:0030857	Biological Process	negative regulation of epithelial cell differentiation
TR2628|c0_g1	TR2628|c0_g1_i1	TR2628|c0_g1_i1|m.235	GO:0000122	Biological Process	negative regulation of transcription from RNA polymerase II promoter
TR2628|c0_g1	TR2628|c0_g1_i1	TR2628|c0_g1_i1|m.235	GO:0045892	Biological Process	negative regulation of transcription, DNA-templated
TR2628|c0_g1	TR2628|c0_g1_i1	TR2628|c0_g1_i1|m.235	GO:0048513	Biological Process	organ development
TR2628|c0_g1	TR2628|c0_g1_i1	TR2628|c0_g1_i1|m.235	GO:0007389	Biological Process	pattern specification process
TR2628|c0_g1	TR2628|c0_g1_i1	TR2628|c0_g1_i1|m.235	GO:0045666	Biological Process	positive regulation of neuron differentiation
TR2628|c0_g1	TR2628|c0_g1_i1	TR2628|c0_g1_i1|m.235	GO:0045944	Biological Process	positive regulation of transcription from RNA polymerase II promoter
TR2628|c0_g1	TR2628|c0_g1_i1	TR2628|c0_g1_i1|m.235	GO:0010464	Biological Process	regulation of mesenchymal cell proliferation
TR2628|c0_g1	TR2628|c0_g1_i1	TR2628|c0_g1_i1|m.235	GO:0051150	Biological Process	regulation of smooth muscle cell differentiation
TR2628|c0_g1	TR2628|c0_g1_i1	TR2628|c0_g1_i1|m.235	GO:0033081	Biological Process	regulation of T cell differentiation in thymus
TR2628|c0_g1	TR2628|c0_g1_i1	TR2628|c0_g1_i1|m.235	GO:0017015	Biological Process	regulation of transforming growth factor beta receptor signaling pathway
TR2628|c0_g1	TR2628|c0_g1_i1	TR2628|c0_g1_i1|m.235	GO:0014823	Biological Process	response to activity
TR2628|c0_g1	TR2628|c0_g1_i1	TR2628|c0_g1_i1|m.235	GO:0031667	Biological Process	response to nutrient levels
TR2628|c0_g1	TR2628|c0_g1_i1	TR2628|c0_g1_i1|m.235	GO:0048752	Biological Process	semicircular canal morphogenesis
TR2628|c0_g1	TR2628|c0_g1_i1	TR2628|c0_g1_i1|m.235	GO:0006351	Biological Process	transcription, DNA-templated
TR2637|c0_g1	TR2637|c0_g1_i1	TR2637|c0_g1_i1|m.238	GO:0000785	Cellular Component	chromatin
TR2637|c0_g1	TR2637|c0_g1_i1	TR2637|c0_g1_i1|m.238	GO:0042555	Cellular Component	MCM complex
TR2637|c0_g1	TR2637|c0_g1_i1	TR2637|c0_g1_i1|m.238	GO:0005634	Cellular Component	nucleus
TR2637|c0_g1	TR2637|c0_g1_i1	TR2637|c0_g1_i1|m.238	GO:0005524	Molecular Function	ATP binding
TR2637|c0_g1	TR2637|c0_g1_i1	TR2637|c0_g1_i1|m.238	GO:0003677	Molecular Function	DNA binding
TR2637|c0_g1	TR2637|c0_g1_i1	TR2637|c0_g1_i1|m.238	GO:0003678	Molecular Function	DNA helicase activity
TR2637|c0_g1	TR2637|c0_g1_i1	TR2637|c0_g1_i1|m.238	GO:0006200	Biological Process	ATP catabolic process
TR2637|c0_g1	TR2637|c0_g1_i1	TR2637|c0_g1_i1|m.238	GO:0007049	Biological Process	cell cycle
TR2637|c0_g1	TR2637|c0_g1_i1	TR2637|c0_g1_i1|m.238	GO:0006270	Biological Process	DNA replication initiation
TR2637|c0_g1	TR2637|c0_g1_i1	TR2637|c0_g1_i1|m.238	GO:0006268	Biological Process	DNA unwinding involved in DNA replication
TR2637|c0_g1	TR2637|c0_g1_i1	TR2637|c0_g1_i1|m.238	GO:0030174	Biological Process	regulation of DNA-dependent DNA replication initiation
TR2658|c0_g1	TR2658|c0_g1_i1	NA	GO:0005829	Cellular Component	cytosol
TR2658|c0_g1	TR2658|c0_g1_i1	NA	GO:0005576	Cellular Component	extracellular region
TR2658|c0_g1	TR2658|c0_g1_i1	NA	GO:0004126	Molecular Function	cytidine deaminase activity
TR2658|c0_g1	TR2658|c0_g1_i1	NA	GO:0001882	Molecular Function	nucleoside binding
TR2658|c0_g1	TR2658|c0_g1_i1	NA	GO:0042803	Molecular Function	protein homodimerization activity
TR2658|c0_g1	TR2658|c0_g1_i1	NA	GO:0008270	Molecular Function	zinc ion binding
TR2658|c0_g1	TR2658|c0_g1_i1	NA	GO:0007166	Biological Process	cell surface receptor signaling pathway
TR2658|c0_g1	TR2658|c0_g1_i1	NA	GO:0009972	Biological Process	cytidine deamination
TR2658|c0_g1	TR2658|c0_g1_i1	NA	GO:0019858	Biological Process	cytosine metabolic process
TR2658|c0_g1	TR2658|c0_g1_i1	NA	GO:0030308	Biological Process	negative regulation of cell growth
TR2658|c0_g1	TR2658|c0_g1_i1	NA	GO:0045980	Biological Process	negative regulation of nucleotide metabolic process
TR2658|c0_g1	TR2658|c0_g1_i1	NA	GO:0055086	Biological Process	nucleobase-containing small molecule metabolic process
TR2658|c0_g1	TR2658|c0_g1_i1	NA	GO:0051289	Biological Process	protein homotetramerization
TR2658|c0_g1	TR2658|c0_g1_i1	NA	GO:0006206	Biological Process	pyrimidine nucleobase metabolic process
TR2658|c0_g1	TR2658|c0_g1_i1	NA	GO:0043097	Biological Process	pyrimidine nucleoside salvage
TR2658|c0_g1	TR2658|c0_g1_i1	NA	GO:0008655	Biological Process	pyrimidine-containing compound salvage
TR2658|c0_g1	TR2658|c0_g1_i1	NA	GO:0044281	Biological Process	small molecule metabolic process
TR2706|c0_g1	TR2706|c0_g1_i1	NA	GO:0003964	Molecular Function	RNA-directed DNA polymerase activity
TR2706|c0_g1	TR2706|c0_g1_i1	NA	GO:0006278	Biological Process	RNA-dependent DNA replication
TR2706|c0_g1	TR2706|c0_g1_i1	NA	GO:0006313	Biological Process	transposition, DNA-mediated
TR2723|c0_g1	TR2723|c0_g1_i1	NA	GO:0016021	Cellular Component	integral component of membrane
TR2723|c0_g1	TR2723|c0_g1_i1	NA	GO:0006865	Biological Process	amino acid transport
TR2723|c0_g1	TR2723|c0_g1_i1	NA	GO:0006814	Biological Process	sodium ion transport
TR2732|c0_g1	TR2732|c0_g1_i1	TR2732|c0_g1_i1|m.242	GO:0016021	Cellular Component	integral component of membrane
TR2732|c0_g1	TR2732|c0_g1_i1	TR2732|c0_g1_i1|m.242	GO:0015238	Molecular Function	drug transmembrane transporter activity
TR2732|c0_g1	TR2732|c0_g1_i1	TR2732|c0_g1_i1|m.242	GO:0006836	Biological Process	neurotransmitter transport
TR2764|c0_g1	TR2764|c0_g1_i1	TR2764|c0_g1_i1|m.246	GO:0005634	Cellular Component	nucleus
TR2764|c0_g1	TR2764|c0_g1_i1	TR2764|c0_g1_i1|m.246	GO:0000978	Molecular Function	RNA polymerase II core promoter proximal region sequence-specific DNA binding
TR2764|c0_g1	TR2764|c0_g1_i1	TR2764|c0_g1_i1|m.246	GO:0001078	Molecular Function	RNA polymerase II core promoter proximal region sequence-specific DNA binding transcription factor activity involved in negative regulation of transcription
TR2764|c0_g1	TR2764|c0_g1_i1	TR2764|c0_g1_i1|m.246	GO:0001077	Molecular Function	RNA polymerase II core promoter proximal region sequence-specific DNA binding transcription factor activity involved in positive regulation of transcription
TR2764|c0_g1	TR2764|c0_g1_i1	TR2764|c0_g1_i1|m.246	GO:0030199	Biological Process	collagen fibril organization
TR2764|c0_g1	TR2764|c0_g1_i1	TR2764|c0_g1_i1|m.246	GO:0007517	Biological Process	muscle organ development
TR2764|c0_g1	TR2764|c0_g1_i1	TR2764|c0_g1_i1|m.246	GO:0045662	Biological Process	negative regulation of myoblast differentiation
TR2764|c0_g1	TR2764|c0_g1_i1	TR2764|c0_g1_i1|m.246	GO:0032967	Biological Process	positive regulation of collagen biosynthetic process
TR2764|c0_g1	TR2764|c0_g1_i1	TR2764|c0_g1_i1|m.246	GO:0035990	Biological Process	tendon cell differentiation
TR2764|c0_g1	TR2764|c0_g1_i1	TR2764|c0_g1_i1|m.246	GO:0002932	Biological Process	tendon sheath development
TR2767|c0_g1	TR2767|c0_g1_i1	TR2767|c0_g1_i1|m.247	GO:0005737	Cellular Component	cytoplasm
TR2767|c0_g1	TR2767|c0_g1_i1	TR2767|c0_g1_i1|m.247	GO:0005874	Cellular Component	microtubule
TR2767|c0_g1	TR2767|c0_g1_i1	TR2767|c0_g1_i1|m.247	GO:0005815	Cellular Component	microtubule organizing center
TR2767|c0_g1	TR2767|c0_g1_i1	TR2767|c0_g1_i1|m.247	GO:0016363	Cellular Component	nuclear matrix
TR2767|c0_g1	TR2767|c0_g1_i1	TR2767|c0_g1_i1|m.247	GO:0005524	Molecular Function	ATP binding
TR2767|c0_g1	TR2767|c0_g1_i1	TR2767|c0_g1_i1|m.247	GO:0007067	Biological Process	mitotic nuclear division
TR2773|c0_g1	TR2773|c0_g1_i1	TR2773|c0_g1_i1|m.249	GO:0005634	Cellular Component	nucleus
TR2773|c0_g1	TR2773|c0_g1_i1	TR2773|c0_g1_i1|m.249	GO:0016605	Cellular Component	PML body
TR2773|c0_g1	TR2773|c0_g1_i1	TR2773|c0_g1_i1|m.249	GO:0017053	Cellular Component	transcriptional repressor complex
TR2773|c0_g1	TR2773|c0_g1_i1	TR2773|c0_g1_i1|m.249	GO:0003682	Molecular Function	chromatin binding
TR2773|c0_g1	TR2773|c0_g1_i1	TR2773|c0_g1_i1|m.249	GO:0000987	Molecular Function	core promoter proximal region sequence-specific DNA binding
TR2773|c0_g1	TR2773|c0_g1_i1	TR2773|c0_g1_i1|m.249	GO:0003677	Molecular Function	DNA binding
TR2773|c0_g1	TR2773|c0_g1_i1	TR2773|c0_g1_i1|m.249	GO:0003690	Molecular Function	double-stranded DNA binding
TR2773|c0_g1	TR2773|c0_g1_i1	TR2773|c0_g1_i1|m.249	GO:0046872	Molecular Function	metal ion binding
TR2773|c0_g1	TR2773|c0_g1_i1	TR2773|c0_g1_i1|m.249	GO:0001078	Molecular Function	RNA polymerase II core promoter proximal region sequence-specific DNA binding transcription factor activity involved in negative regulation of transcription
TR2773|c0_g1	TR2773|c0_g1_i1	TR2773|c0_g1_i1|m.249	GO:0000979	Molecular Function	RNA polymerase II core promoter sequence-specific DNA binding
TR2773|c0_g1	TR2773|c0_g1_i1	TR2773|c0_g1_i1|m.249	GO:0003700	Molecular Function	sequence-specific DNA binding transcription factor activity
TR2773|c0_g1	TR2773|c0_g1_i1	TR2773|c0_g1_i1|m.249	GO:0030183	Biological Process	B cell differentiation
TR2773|c0_g1	TR2773|c0_g1_i1	TR2773|c0_g1_i1|m.249	GO:0060216	Biological Process	definitive hemopoiesis
TR2773|c0_g1	TR2773|c0_g1_i1	TR2773|c0_g1_i1|m.249	GO:0048596	Biological Process	embryonic camera-type eye morphogenesis
TR2773|c0_g1	TR2773|c0_g1_i1	TR2773|c0_g1_i1|m.249	GO:0001892	Biological Process	embryonic placenta development
TR2773|c0_g1	TR2773|c0_g1_i1	TR2773|c0_g1_i1|m.249	GO:0060136	Biological Process	embryonic process involved in female pregnancy
TR2773|c0_g1	TR2773|c0_g1_i1	TR2773|c0_g1_i1|m.249	GO:0048706	Biological Process	embryonic skeletal system development
TR2773|c0_g1	TR2773|c0_g1_i1	TR2773|c0_g1_i1|m.249	GO:0043353	Biological Process	enucleate erythrocyte differentiation
TR2773|c0_g1	TR2773|c0_g1_i1	TR2773|c0_g1_i1|m.249	GO:0030218	Biological Process	erythrocyte differentiation
TR2773|c0_g1	TR2773|c0_g1_i1	TR2773|c0_g1_i1|m.249	GO:0030851	Biological Process	granulocyte differentiation
TR2773|c0_g1	TR2773|c0_g1_i1	TR2773|c0_g1_i1|m.249	GO:0001701	Biological Process	in utero embryonic development
TR2773|c0_g1	TR2773|c0_g1_i1	TR2773|c0_g1_i1|m.249	GO:0001889	Biological Process	liver development
TR2773|c0_g1	TR2773|c0_g1_i1	TR2773|c0_g1_i1|m.249	GO:0030324	Biological Process	lung development
TR2773|c0_g1	TR2773|c0_g1_i1	TR2773|c0_g1_i1|m.249	GO:0030219	Biological Process	megakaryocyte differentiation
TR2773|c0_g1	TR2773|c0_g1_i1	TR2773|c0_g1_i1|m.249	GO:0030224	Biological Process	monocyte differentiation
TR2773|c0_g1	TR2773|c0_g1_i1	TR2773|c0_g1_i1|m.249	GO:0001779	Biological Process	natural killer cell differentiation
TR2773|c0_g1	TR2773|c0_g1_i1	TR2773|c0_g1_i1|m.249	GO:0045892	Biological Process	negative regulation of transcription, DNA-templated
TR2773|c0_g1	TR2773|c0_g1_i1	TR2773|c0_g1_i1|m.249	GO:0001503	Biological Process	ossification
TR2773|c0_g1	TR2773|c0_g1_i1	TR2773|c0_g1_i1|m.249	GO:0045893	Biological Process	positive regulation of transcription, DNA-templated
TR2773|c0_g1	TR2773|c0_g1_i1	TR2773|c0_g1_i1|m.249	GO:0006355	Biological Process	regulation of transcription, DNA-templated
TR2773|c0_g1	TR2773|c0_g1_i1	TR2773|c0_g1_i1|m.249	GO:0030217	Biological Process	T cell differentiation
TR2773|c0_g1	TR2773|c0_g1_i1	TR2773|c0_g1_i1|m.249	GO:0001829	Biological Process	trophectodermal cell differentiation
TR2774|c0_g1	TR2774|c0_g1_i1	NA	GO:0005634	Cellular Component	nucleus
TR2774|c0_g1	TR2774|c0_g1_i1	NA	GO:0043565	Molecular Function	sequence-specific DNA binding
TR2774|c0_g1	TR2774|c0_g1_i1	NA	GO:0003700	Molecular Function	sequence-specific DNA binding transcription factor activity
TR2774|c0_g1	TR2774|c0_g1_i1	NA	GO:0007275	Biological Process	multicellular organismal development
TR2788|c0_g1	TR2788|c0_g1_i1	NA	GO:0030054	Cellular Component	cell junction
TR2788|c0_g1	TR2788|c0_g1_i1	NA	GO:0000139	Cellular Component	Golgi membrane
TR2788|c0_g1	TR2788|c0_g1_i1	NA	GO:0016021	Cellular Component	integral component of membrane
TR2788|c0_g1	TR2788|c0_g1_i1	NA	GO:0005886	Cellular Component	plasma membrane
TR2788|c0_g1	TR2788|c0_g1_i1	NA	GO:0055038	Cellular Component	recycling endosome membrane
TR2788|c0_g1	TR2788|c0_g1_i1	NA	GO:0030672	Cellular Component	synaptic vesicle membrane
TR2788|c0_g1	TR2788|c0_g1_i1	NA	GO:0006887	Biological Process	exocytosis
TR2788|c0_g1	TR2788|c0_g1_i1	NA	GO:0045956	Biological Process	positive regulation of calcium ion-dependent exocytosis
TR2788|c0_g1	TR2788|c0_g1_i1	NA	GO:0050715	Biological Process	positive regulation of cytokine secretion
TR2788|c0_g1	TR2788|c0_g1_i1	NA	GO:0015031	Biological Process	protein transport
TR2795|c0_g1	TR2795|c0_g1_i1	NA	GO:0005576	Cellular Component	extracellular region
TR2795|c0_g1	TR2795|c0_g1_i1	NA	GO:0005615	Cellular Component	extracellular space
TR2795|c0_g1	TR2795|c0_g1_i1	NA	GO:0042446	Biological Process	hormone biosynthetic process
TR2795|c0_g1	TR2795|c0_g1_i1	NA	GO:0015705	Biological Process	iodide transport
TR2795|c0_g1	TR2795|c0_g1_i1	NA	GO:0031641	Biological Process	regulation of myelination
TR2795|c0_g1	TR2795|c0_g1_i1	NA	GO:0007165	Biological Process	signal transduction
TR2795|c0_g1	TR2795|c0_g1_i1	NA	GO:0030878	Biological Process	thyroid gland development
TR2795|c0_g1	TR2795|c0_g1_i1	NA	GO:0006590	Biological Process	thyroid hormone generation
TR2816|c0_g1	TR2816|c0_g1_i1	NA	GO:0005887	Cellular Component	integral component of plasma membrane
TR2816|c0_g1	TR2816|c0_g1_i1	NA	GO:0004930	Molecular Function	G-protein coupled receptor activity
TR2816|c0_g1	TR2816|c0_g1_i1	NA	GO:0000082	Biological Process	G1/S transition of mitotic cell cycle
TR2848|c0_g1	TR2848|c0_g1_i1	TR2848|c0_g1_i1|m.255	GO:0046872	Molecular Function	metal ion binding
TR2848|c0_g1	TR2848|c0_g1_i1	TR2848|c0_g1_i1|m.255	GO:0003964	Molecular Function	RNA-directed DNA polymerase activity
TR2896|c0_g1	TR2896|c0_g1_i1	NA	GO:0003677	Molecular Function	DNA binding
TR2896|c0_g1	TR2896|c0_g1_i1	NA	GO:0004803	Molecular Function	transposase activity
TR2896|c0_g1	TR2896|c0_g1_i1	NA	GO:0006313	Biological Process	transposition, DNA-mediated
TR2916|c0_g1	TR2916|c0_g1_i1	NA	GO:0030430	Cellular Component	host cell cytoplasm
TR2916|c0_g1	TR2916|c0_g1_i1	NA	GO:0019012	Cellular Component	virion
TR2919|c0_g1	TR2919|c0_g1_i1	TR2919|c0_g1_i1|m.259	GO:0016023	Cellular Component	cytoplasmic membrane-bounded vesicle
TR2919|c0_g1	TR2919|c0_g1_i1	TR2919|c0_g1_i1|m.259	GO:0005576	Cellular Component	extracellular region
TR2919|c0_g1	TR2919|c0_g1_i1	TR2919|c0_g1_i1|m.259	GO:0042056	Molecular Function	chemoattractant activity
TR2919|c0_g1	TR2919|c0_g1_i1	TR2919|c0_g1_i1|m.259	GO:0000187	Biological Process	activation of MAPK activity
TR2919|c0_g1	TR2919|c0_g1_i1	TR2919|c0_g1_i1|m.259	GO:0032148	Biological Process	activation of protein kinase B activity
TR2919|c0_g1	TR2919|c0_g1_i1	TR2919|c0_g1_i1|m.259	GO:0032856	Biological Process	activation of Ras GTPase activity
TR2919|c0_g1	TR2919|c0_g1_i1	TR2919|c0_g1_i1|m.259	GO:0007411	Biological Process	axon guidance
TR2919|c0_g1	TR2919|c0_g1_i1	TR2919|c0_g1_i1|m.259	GO:0007420	Biological Process	brain development
TR2919|c0_g1	TR2919|c0_g1_i1	TR2919|c0_g1_i1|m.259	GO:0048484	Biological Process	enteric nervous system development
TR2919|c0_g1	TR2919|c0_g1_i1	TR2919|c0_g1_i1|m.259	GO:0008544	Biological Process	epidermis development
TR2919|c0_g1	TR2919|c0_g1_i1	TR2919|c0_g1_i1|m.259	GO:0007403	Biological Process	glial cell fate determination
TR2919|c0_g1	TR2919|c0_g1_i1	TR2919|c0_g1_i1|m.259	GO:0050930	Biological Process	induction of positive chemotaxis
TR2919|c0_g1	TR2919|c0_g1_i1	TR2919|c0_g1_i1|m.259	GO:0042490	Biological Process	mechanoreceptor differentiation
TR2919|c0_g1	TR2919|c0_g1_i1	TR2919|c0_g1_i1|m.259	GO:0043524	Biological Process	negative regulation of neuron apoptotic process
TR2919|c0_g1	TR2919|c0_g1_i1	TR2919|c0_g1_i1|m.259	GO:0050732	Biological Process	negative regulation of peptidyl-tyrosine phosphorylation
TR2919|c0_g1	TR2919|c0_g1_i1	TR2919|c0_g1_i1|m.259	GO:0021675	Biological Process	nerve development
TR2919|c0_g1	TR2919|c0_g1_i1	TR2919|c0_g1_i1|m.259	GO:0007274	Biological Process	neuromuscular synaptic transmission
TR2919|c0_g1	TR2919|c0_g1_i1	TR2919|c0_g1_i1|m.259	GO:0007422	Biological Process	peripheral nervous system development
TR2919|c0_g1	TR2919|c0_g1_i1	TR2919|c0_g1_i1|m.259	GO:2000251	Biological Process	positive regulation of actin cytoskeleton reorganization
TR2919|c0_g1	TR2919|c0_g1_i1	TR2919|c0_g1_i1|m.259	GO:0030335	Biological Process	positive regulation of cell migration
TR2919|c0_g1	TR2919|c0_g1_i1	TR2919|c0_g1_i1|m.259	GO:0008284	Biological Process	positive regulation of cell proliferation
TR2919|c0_g1	TR2919|c0_g1_i1	TR2919|c0_g1_i1|m.259	GO:0033138	Biological Process	positive regulation of peptidyl-serine phosphorylation
TR2919|c0_g1	TR2919|c0_g1_i1	TR2919|c0_g1_i1|m.259	GO:0050731	Biological Process	positive regulation of peptidyl-tyrosine phosphorylation
TR2919|c0_g1	TR2919|c0_g1_i1	TR2919|c0_g1_i1|m.259	GO:0002092	Biological Process	positive regulation of receptor internalization
TR2919|c0_g1	TR2919|c0_g1_i1	TR2919|c0_g1_i1|m.259	GO:0045944	Biological Process	positive regulation of transcription from RNA polymerase II promoter
TR2919|c0_g1	TR2919|c0_g1_i1	TR2919|c0_g1_i1|m.259	GO:0051145	Biological Process	smooth muscle cell differentiation
TR2919|c0_g1	TR2919|c0_g1_i1	TR2919|c0_g1_i1|m.259	GO:0007169	Biological Process	transmembrane receptor protein tyrosine kinase signaling pathway
TR2944|c0_g1	TR2944|c0_g1_i1	NA	GO:0005737	Cellular Component	cytoplasm
TR2944|c0_g1	TR2944|c0_g1_i1	NA	GO:0005634	Cellular Component	nucleus
TR2944|c0_g1	TR2944|c0_g1_i1	NA	GO:0003677	Molecular Function	DNA binding
TR2944|c0_g1	TR2944|c0_g1_i1	NA	GO:0004871	Molecular Function	signal transducer activity
TR2944|c0_g1	TR2944|c0_g1_i1	NA	GO:0000122	Biological Process	negative regulation of transcription from RNA polymerase II promoter
TR2944|c0_g1	TR2944|c0_g1_i1	NA	GO:0033235	Biological Process	positive regulation of protein sumoylation
TR2944|c0_g1	TR2944|c0_g1_i1	NA	GO:0006351	Biological Process	transcription, DNA-templated
TR2976|c0_g1	TR2976|c0_g1_i1	TR2976|c0_g1_i1|m.261	GO:0035631	Cellular Component	CD40 receptor complex
TR2976|c0_g1	TR2976|c0_g1_i1	TR2976|c0_g1_i1|m.261	GO:0009898	Cellular Component	cytoplasmic side of plasma membrane
TR2976|c0_g1	TR2976|c0_g1_i1	TR2976|c0_g1_i1|m.261	GO:0005829	Cellular Component	cytosol
TR2976|c0_g1	TR2976|c0_g1_i1	TR2976|c0_g1_i1|m.261	GO:0004871	Molecular Function	signal transducer activity
TR2976|c0_g1	TR2976|c0_g1_i1	TR2976|c0_g1_i1|m.261	GO:0004842	Molecular Function	ubiquitin-protein transferase activity
TR2976|c0_g1	TR2976|c0_g1_i1	TR2976|c0_g1_i1|m.261	GO:0008270	Molecular Function	zinc ion binding
TR2976|c0_g1	TR2976|c0_g1_i1	TR2976|c0_g1_i1|m.261	GO:0006915	Biological Process	apoptotic process
TR2976|c0_g1	TR2976|c0_g1_i1	TR2976|c0_g1_i1|m.261	GO:0008284	Biological Process	positive regulation of cell proliferation
TR2976|c0_g1	TR2976|c0_g1_i1	TR2976|c0_g1_i1|m.261	GO:0043123	Biological Process	positive regulation of I-kappaB kinase/NF-kappaB signaling
TR2976|c0_g1	TR2976|c0_g1_i1	TR2976|c0_g1_i1|m.261	GO:0051092	Biological Process	positive regulation of NF-kappaB transcription factor activity
TR2976|c0_g1	TR2976|c0_g1_i1	TR2976|c0_g1_i1|m.261	GO:0042981	Biological Process	regulation of apoptotic process
TR2976|c0_g1	TR2976|c0_g1_i1	TR2976|c0_g1_i1|m.261	GO:0007165	Biological Process	signal transduction
TR2994|c0_g1	TR2994|c0_g1_i1	TR2994|c0_g1_i1|m.265	GO:0005783	Cellular Component	endoplasmic reticulum
TR2994|c0_g1	TR2994|c0_g1_i1	TR2994|c0_g1_i1|m.265	GO:0031012	Cellular Component	extracellular matrix
TR2994|c0_g1	TR2994|c0_g1_i1	TR2994|c0_g1_i1|m.265	GO:0005576	Cellular Component	extracellular region
TR2994|c0_g1	TR2994|c0_g1_i1	TR2994|c0_g1_i1|m.265	GO:0005615	Cellular Component	extracellular space
TR2994|c0_g1	TR2994|c0_g1_i1	TR2994|c0_g1_i1|m.265	GO:0005578	Cellular Component	proteinaceous extracellular matrix
TR2994|c0_g1	TR2994|c0_g1_i1	TR2994|c0_g1_i1|m.265	GO:0016529	Cellular Component	sarcoplasmic reticulum
TR2994|c0_g1	TR2994|c0_g1_i1	TR2994|c0_g1_i1|m.265	GO:0005509	Molecular Function	calcium ion binding
TR2994|c0_g1	TR2994|c0_g1_i1	TR2994|c0_g1_i1|m.265	GO:0008201	Molecular Function	heparin binding
TR2994|c0_g1	TR2994|c0_g1_i1	TR2994|c0_g1_i1|m.265	GO:0007155	Biological Process	cell adhesion
TR2994|c0_g1	TR2994|c0_g1_i1	TR2994|c0_g1_i1|m.265	GO:0051781	Biological Process	positive regulation of cell division
TR2994|c0_g1	TR2994|c0_g1_i1	TR2994|c0_g1_i1|m.265	GO:0006986	Biological Process	response to unfolded protein
TR2994|c0_g1	TR2994|c0_g1_i1	TR2994|c0_g1_i1|m.265	GO:0035989	Biological Process	tendon development
TR3002|c0_g1	TR3002|c0_g1_i1	TR3002|c0_g1_i1|m.268	GO:0005576	Cellular Component	extracellular region
TR3002|c0_g1	TR3002|c0_g1_i1	TR3002|c0_g1_i1|m.268	GO:0016020	Cellular Component	membrane
TR3004|c0_g1	TR3004|c0_g1_i1	NA	GO:0005758	Cellular Component	mitochondrial intermembrane space
TR3012|c0_g1	TR3012|c0_g1_i1	TR3012|c0_g1_i1|m.270	GO:0008305	Cellular Component	integrin complex
TR3012|c0_g1	TR3012|c0_g1_i1	TR3012|c0_g1_i1|m.270	GO:0046872	Molecular Function	metal ion binding
TR3012|c0_g1	TR3012|c0_g1_i1	TR3012|c0_g1_i1|m.270	GO:0007155	Biological Process	cell adhesion
TR3012|c0_g1	TR3012|c0_g1_i1	TR3012|c0_g1_i1|m.270	GO:0007229	Biological Process	integrin-mediated signaling pathway
TR3014|c0_g1	TR3014|c0_g1_i1	TR3014|c0_g1_i1|m.272	GO:0030054	Cellular Component	cell junction
TR3014|c0_g1	TR3014|c0_g1_i1	TR3014|c0_g1_i1|m.272	GO:0016021	Cellular Component	integral component of membrane
TR3014|c0_g1	TR3014|c0_g1_i1	TR3014|c0_g1_i1|m.272	GO:0005886	Cellular Component	plasma membrane
TR3014|c0_g1	TR3014|c0_g1_i1	TR3014|c0_g1_i1|m.272	GO:0045202	Cellular Component	synapse
TR3014|c0_g1	TR3014|c0_g1_i1	TR3014|c0_g1_i1|m.272	GO:0007155	Biological Process	cell adhesion
TR3024|c0_g1	TR3024|c0_g1_i1	TR3024|c0_g1_i1|m.275	GO:0005737	Cellular Component	cytoplasm
TR3024|c0_g1	TR3024|c0_g1_i1	TR3024|c0_g1_i1|m.275	GO:0005634	Cellular Component	nucleus
TR3024|c0_g1	TR3024|c0_g1_i1	TR3024|c0_g1_i1|m.275	GO:0008270	Molecular Function	zinc ion binding
TR3024|c0_g1	TR3024|c0_g1_i1	TR3024|c0_g1_i1|m.275	GO:0006915	Biological Process	apoptotic process
TR3024|c0_g1	TR3024|c0_g1_i1	TR3024|c0_g1_i1|m.275	GO:0045087	Biological Process	innate immune response
TR3024|c0_g1	TR3024|c0_g1_i1	TR3024|c0_g1_i1|m.275	GO:0008285	Biological Process	negative regulation of cell proliferation
TR3024|c0_g1	TR3024|c0_g1_i1	TR3024|c0_g1_i1|m.275	GO:0045930	Biological Process	negative regulation of mitotic cell cycle
TR3024|c0_g1	TR3024|c0_g1_i1	TR3024|c0_g1_i1|m.275	GO:1902187	Biological Process	negative regulation of viral release from host cell
TR3024|c0_g1	TR3024|c0_g1_i1	TR3024|c0_g1_i1|m.275	GO:0043065	Biological Process	positive regulation of apoptotic process
TR3031|c0_g1	TR3031|c0_g1_i1	NA	GO:0005576	Cellular Component	extracellular region
TR3031|c0_g1	TR3031|c0_g1_i1	NA	GO:0005615	Cellular Component	extracellular space
TR3031|c0_g1	TR3031|c0_g1_i1	NA	GO:0005578	Cellular Component	proteinaceous extracellular matrix
TR3031|c0_g1	TR3031|c0_g1_i1	NA	GO:0070700	Molecular Function	BMP receptor binding
TR3031|c0_g1	TR3031|c0_g1_i1	NA	GO:0042056	Molecular Function	chemoattractant activity
TR3031|c0_g1	TR3031|c0_g1_i1	NA	GO:0005125	Molecular Function	cytokine activity
TR3031|c0_g1	TR3031|c0_g1_i1	NA	GO:0008201	Molecular Function	heparin binding
TR3031|c0_g1	TR3031|c0_g1_i1	NA	GO:0000186	Biological Process	activation of MAPKK activity
TR3031|c0_g1	TR3031|c0_g1_i1	NA	GO:0009948	Biological Process	anterior/posterior axis specification
TR3031|c0_g1	TR3031|c0_g1_i1	NA	GO:0002043	Biological Process	blood vessel endothelial cell proliferation involved in sprouting angiogenesis
TR3031|c0_g1	TR3031|c0_g1_i1	NA	GO:0030509	Biological Process	BMP signaling pathway
TR3031|c0_g1	TR3031|c0_g1_i1	NA	GO:0003130	Biological Process	BMP signaling pathway involved in heart induction
TR3031|c0_g1	TR3031|c0_g1_i1	NA	GO:0071893	Biological Process	BMP signaling pathway involved in nephric duct formation
TR3031|c0_g1	TR3031|c0_g1_i1	NA	GO:0061151	Biological Process	BMP signaling pathway involved in renal system segmentation
TR3031|c0_g1	TR3031|c0_g1_i1	NA	GO:0061149	Biological Process	BMP signaling pathway involved in ureter morphogenesis
TR3031|c0_g1	TR3031|c0_g1_i1	NA	GO:0060442	Biological Process	branching involved in prostate gland morphogenesis
TR3031|c0_g1	TR3031|c0_g1_i1	NA	GO:0001658	Biological Process	branching involved in ureteric bud morphogenesis
TR3031|c0_g1	TR3031|c0_g1_i1	NA	GO:0048754	Biological Process	branching morphogenesis of an epithelial tube
TR3031|c0_g1	TR3031|c0_g1_i1	NA	GO:0060433	Biological Process	bronchus development
TR3031|c0_g1	TR3031|c0_g1_i1	NA	GO:0060503	Biological Process	bud dilation involved in lung branching
TR3031|c0_g1	TR3031|c0_g1_i1	NA	GO:0060449	Biological Process	bud elongation involved in lung branching
TR3031|c0_g1	TR3031|c0_g1_i1	NA	GO:0003279	Biological Process	cardiac septum development
TR3031|c0_g1	TR3031|c0_g1_i1	NA	GO:0071363	Biological Process	cellular response to growth factor stimulus
TR3031|c0_g1	TR3031|c0_g1_i1	NA	GO:0002062	Biological Process	chondrocyte differentiation
TR3031|c0_g1	TR3031|c0_g1_i1	NA	GO:0060197	Biological Process	cloacal septation
TR3031|c0_g1	TR3031|c0_g1_i1	NA	GO:0007182	Biological Process	common-partner SMAD protein phosphorylation
TR3031|c0_g1	TR3031|c0_g1_i1	NA	GO:0060363	Biological Process	cranial suture morphogenesis
TR3031|c0_g1	TR3031|c0_g1_i1	NA	GO:0035993	Biological Process	deltoid tuberosity development
TR3031|c0_g1	TR3031|c0_g1_i1	NA	GO:0021904	Biological Process	dorsal/ventral neural tube patterning
TR3031|c0_g1	TR3031|c0_g1_i1	NA	GO:0048701	Biological Process	embryonic cranial skeleton morphogenesis
TR3031|c0_g1	TR3031|c0_g1_i1	NA	GO:0042733	Biological Process	embryonic digit morphogenesis
TR3031|c0_g1	TR3031|c0_g1_i1	NA	GO:0035116	Biological Process	embryonic hindlimb morphogenesis
TR3031|c0_g1	TR3031|c0_g1_i1	NA	GO:0060272	Biological Process	embryonic skeletal joint morphogenesis
TR3031|c0_g1	TR3031|c0_g1_i1	NA	GO:0003197	Biological Process	endocardial cushion development
TR3031|c0_g1	TR3031|c0_g1_i1	NA	GO:0001958	Biological Process	endochondral ossification
TR3031|c0_g1	TR3031|c0_g1_i1	NA	GO:0060502	Biological Process	epithelial cell proliferation involved in lung morphogenesis
TR3031|c0_g1	TR3031|c0_g1_i1	NA	GO:0060441	Biological Process	epithelial tube branching involved in lung morphogenesis
TR3031|c0_g1	TR3031|c0_g1_i1	NA	GO:0060684	Biological Process	epithelial-mesenchymal cell signaling
TR3031|c0_g1	TR3031|c0_g1_i1	NA	GO:0030218	Biological Process	erythrocyte differentiation
TR3031|c0_g1	TR3031|c0_g1_i1	NA	GO:0030198	Biological Process	extracellular matrix organization
TR3031|c0_g1	TR3031|c0_g1_i1	NA	GO:0007281	Biological Process	germ cell development
TR3031|c0_g1	TR3031|c0_g1_i1	NA	GO:0072104	Biological Process	glomerular capillary formation
TR3031|c0_g1	TR3031|c0_g1_i1	NA	GO:0072015	Biological Process	glomerular visceral epithelial cell development
TR3031|c0_g1	TR3031|c0_g1_i1	NA	GO:0002244	Biological Process	hematopoietic progenitor cell differentiation
TR3031|c0_g1	TR3031|c0_g1_i1	NA	GO:0060113	Biological Process	inner ear receptor cell differentiation
TR3031|c0_g1	TR3031|c0_g1_i1	NA	GO:0048392	Biological Process	intermediate mesodermal cell differentiation
TR3031|c0_g1	TR3031|c0_g1_i1	NA	GO:0001822	Biological Process	kidney development
TR3031|c0_g1	TR3031|c0_g1_i1	NA	GO:0060235	Biological Process	lens induction in camera-type eye
TR3031|c0_g1	TR3031|c0_g1_i1	NA	GO:0048286	Biological Process	lung alveolus development
TR3031|c0_g1	TR3031|c0_g1_i1	NA	GO:0060425	Biological Process	lung morphogenesis
TR3031|c0_g1	TR3031|c0_g1_i1	NA	GO:0002320	Biological Process	lymphoid progenitor cell differentiation
TR3031|c0_g1	TR3031|c0_g1_i1	NA	GO:0030225	Biological Process	macrophage differentiation
TR3031|c0_g1	TR3031|c0_g1_i1	NA	GO:0060592	Biological Process	mammary gland formation
TR3031|c0_g1	TR3031|c0_g1_i1	NA	GO:0072161	Biological Process	mesenchymal cell differentiation involved in kidney development
TR3031|c0_g1	TR3031|c0_g1_i1	NA	GO:0072198	Biological Process	mesenchymal cell proliferation involved in ureter development
TR3031|c0_g1	TR3031|c0_g1_i1	NA	GO:0072138	Biological Process	mesenchymal cell proliferation involved in ureteric bud development
TR3031|c0_g1	TR3031|c0_g1_i1	NA	GO:0003337	Biological Process	mesenchymal to epithelial transition involved in metanephros morphogenesis
TR3031|c0_g1	TR3031|c0_g1_i1	NA	GO:0007500	Biological Process	mesodermal cell fate determination
TR3031|c0_g1	TR3031|c0_g1_i1	NA	GO:0001823	Biological Process	mesonephros development
TR3031|c0_g1	TR3031|c0_g1_i1	NA	GO:0072205	Biological Process	metanephric collecting duct development
TR3031|c0_g1	TR3031|c0_g1_i1	NA	GO:0030224	Biological Process	monocyte differentiation
TR3031|c0_g1	TR3031|c0_g1_i1	NA	GO:0043066	Biological Process	negative regulation of apoptotic process
TR3031|c0_g1	TR3031|c0_g1_i1	NA	GO:0072097	Biological Process	negative regulation of branch elongation involved in ureteric bud branching by BMP signaling pathway
TR3031|c0_g1	TR3031|c0_g1_i1	NA	GO:0090191	Biological Process	negative regulation of branching involved in ureteric bud morphogenesis
TR3031|c0_g1	TR3031|c0_g1_i1	NA	GO:0045786	Biological Process	negative regulation of cell cycle
TR3031|c0_g1	TR3031|c0_g1_i1	NA	GO:0060548	Biological Process	negative regulation of cell death
TR3031|c0_g1	TR3031|c0_g1_i1	NA	GO:0008285	Biological Process	negative regulation of cell proliferation
TR3031|c0_g1	TR3031|c0_g1_i1	NA	GO:2000137	Biological Process	negative regulation of cell proliferation involved in heart morphogenesis
TR3031|c0_g1	TR3031|c0_g1_i1	NA	GO:0032331	Biological Process	negative regulation of chondrocyte differentiation
TR3031|c0_g1	TR3031|c0_g1_i1	NA	GO:0050680	Biological Process	negative regulation of epithelial cell proliferation
TR3031|c0_g1	TR3031|c0_g1_i1	NA	GO:0072125	Biological Process	negative regulation of glomerular mesangial cell proliferation
TR3031|c0_g1	TR3031|c0_g1_i1	NA	GO:0090194	Biological Process	negative regulation of glomerulus development
TR3031|c0_g1	TR3031|c0_g1_i1	NA	GO:0033088	Biological Process	negative regulation of immature T cell proliferation in thymus
TR3031|c0_g1	TR3031|c0_g1_i1	NA	GO:0043407	Biological Process	negative regulation of MAP kinase activity
TR3031|c0_g1	TR3031|c0_g1_i1	NA	GO:0072200	Biological Process	negative regulation of mesenchymal cell proliferation involved in ureter development
TR3031|c0_g1	TR3031|c0_g1_i1	NA	GO:2000007	Biological Process	negative regulation of metanephric comma-shaped body morphogenesis
TR3031|c0_g1	TR3031|c0_g1_i1	NA	GO:2000005	Biological Process	negative regulation of metanephric S-shaped body morphogenesis
TR3031|c0_g1	TR3031|c0_g1_i1	NA	GO:0045839	Biological Process	negative regulation of mitotic nuclear division
TR3031|c0_g1	TR3031|c0_g1_i1	NA	GO:0045662	Biological Process	negative regulation of myoblast differentiation
TR3031|c0_g1	TR3031|c0_g1_i1	NA	GO:0042326	Biological Process	negative regulation of phosphorylation
TR3031|c0_g1	TR3031|c0_g1_i1	NA	GO:0060686	Biological Process	negative regulation of prostatic bud formation
TR3031|c0_g1	TR3031|c0_g1_i1	NA	GO:0045843	Biological Process	negative regulation of striated muscle tissue development
TR3031|c0_g1	TR3031|c0_g1_i1	NA	GO:0033085	Biological Process	negative regulation of T cell differentiation in thymus
TR3031|c0_g1	TR3031|c0_g1_i1	NA	GO:0070244	Biological Process	negative regulation of thymocyte apoptotic process
TR3031|c0_g1	TR3031|c0_g1_i1	NA	GO:0000122	Biological Process	negative regulation of transcription from RNA polymerase II promoter
TR3031|c0_g1	TR3031|c0_g1_i1	NA	GO:0045892	Biological Process	negative regulation of transcription, DNA-templated
TR3031|c0_g1	TR3031|c0_g1_i1	NA	GO:0001843	Biological Process	neural tube closure
TR3031|c0_g1	TR3031|c0_g1_i1	NA	GO:0048663	Biological Process	neuron fate commitment
TR3031|c0_g1	TR3031|c0_g1_i1	NA	GO:0042476	Biological Process	odontogenesis
TR3031|c0_g1	TR3031|c0_g1_i1	NA	GO:0042475	Biological Process	odontogenesis of dentin-containing tooth
TR3031|c0_g1	TR3031|c0_g1_i1	NA	GO:0001649	Biological Process	osteoblast differentiation
TR3031|c0_g1	TR3031|c0_g1_i1	NA	GO:0021983	Biological Process	pituitary gland development
TR3031|c0_g1	TR3031|c0_g1_i1	NA	GO:0050918	Biological Process	positive chemotaxis
TR3031|c0_g1	TR3031|c0_g1_i1	NA	GO:0043065	Biological Process	positive regulation of apoptotic process
TR3031|c0_g1	TR3031|c0_g1_i1	NA	GO:0030513	Biological Process	positive regulation of BMP signaling pathway
TR3031|c0_g1	TR3031|c0_g1_i1	NA	GO:0030501	Biological Process	positive regulation of bone mineralization
TR3031|c0_g1	TR3031|c0_g1_i1	NA	GO:0061047	Biological Process	positive regulation of branching involved in lung morphogenesis
TR3031|c0_g1	TR3031|c0_g1_i1	NA	GO:0055020	Biological Process	positive regulation of cardiac muscle fiber development
TR3031|c0_g1	TR3031|c0_g1_i1	NA	GO:0061036	Biological Process	positive regulation of cartilage development
TR3031|c0_g1	TR3031|c0_g1_i1	NA	GO:0010942	Biological Process	positive regulation of cell death
TR3031|c0_g1	TR3031|c0_g1_i1	NA	GO:0032967	Biological Process	positive regulation of collagen biosynthetic process
TR3031|c0_g1	TR3031|c0_g1_i1	NA	GO:2000105	Biological Process	positive regulation of DNA-dependent DNA replication
TR3031|c0_g1	TR3031|c0_g1_i1	NA	GO:0045603	Biological Process	positive regulation of endothelial cell differentiation
TR3031|c0_g1	TR3031|c0_g1_i1	NA	GO:0010595	Biological Process	positive regulation of endothelial cell migration
TR3031|c0_g1	TR3031|c0_g1_i1	NA	GO:0001938	Biological Process	positive regulation of endothelial cell proliferation
TR3031|c0_g1	TR3031|c0_g1_i1	NA	GO:0045606	Biological Process	positive regulation of epidermal cell differentiation
TR3031|c0_g1	TR3031|c0_g1_i1	NA	GO:0050679	Biological Process	positive regulation of epithelial cell proliferation
TR3031|c0_g1	TR3031|c0_g1_i1	NA	GO:0070374	Biological Process	positive regulation of ERK1 and ERK2 cascade
TR3031|c0_g1	TR3031|c0_g1_i1	NA	GO:0090184	Biological Process	positive regulation of kidney development
TR3031|c0_g1	TR3031|c0_g1_i1	NA	GO:0045666	Biological Process	positive regulation of neuron differentiation
TR3031|c0_g1	TR3031|c0_g1_i1	NA	GO:0045778	Biological Process	positive regulation of ossification
TR3031|c0_g1	TR3031|c0_g1_i1	NA	GO:0045669	Biological Process	positive regulation of osteoblast differentiation
TR3031|c0_g1	TR3031|c0_g1_i1	NA	GO:0010862	Biological Process	positive regulation of pathway-restricted SMAD protein phosphorylation
TR3031|c0_g1	TR3031|c0_g1_i1	NA	GO:0032092	Biological Process	positive regulation of protein binding
TR3031|c0_g1	TR3031|c0_g1_i1	NA	GO:0001934	Biological Process	positive regulation of protein phosphorylation
TR3031|c0_g1	TR3031|c0_g1_i1	NA	GO:0060391	Biological Process	positive regulation of SMAD protein import into nucleus
TR3031|c0_g1	TR3031|c0_g1_i1	NA	GO:0048661	Biological Process	positive regulation of smooth muscle cell proliferation
TR3031|c0_g1	TR3031|c0_g1_i1	NA	GO:0045944	Biological Process	positive regulation of transcription from RNA polymerase II promoter
TR3031|c0_g1	TR3031|c0_g1_i1	NA	GO:0045893	Biological Process	positive regulation of transcription, DNA-templated
TR3031|c0_g1	TR3031|c0_g1_i1	NA	GO:0009791	Biological Process	post-embryonic development
TR3031|c0_g1	TR3031|c0_g1_i1	NA	GO:0034504	Biological Process	protein localization to nucleus
TR3031|c0_g1	TR3031|c0_g1_i1	NA	GO:0061155	Biological Process	pulmonary artery endothelial tube morphogenesis
TR3031|c0_g1	TR3031|c0_g1_i1	NA	GO:0060687	Biological Process	regulation of branching involved in prostate gland morphogenesis
TR3031|c0_g1	TR3031|c0_g1_i1	NA	GO:0010453	Biological Process	regulation of cell fate commitment
TR3031|c0_g1	TR3031|c0_g1_i1	NA	GO:0042487	Biological Process	regulation of odontogenesis of dentin-containing tooth
TR3031|c0_g1	TR3031|c0_g1_i1	NA	GO:0060393	Biological Process	regulation of pathway-restricted SMAD protein phosphorylation
TR3031|c0_g1	TR3031|c0_g1_i1	NA	GO:0042306	Biological Process	regulation of protein import into nucleus
TR3031|c0_g1	TR3031|c0_g1_i1	NA	GO:0051150	Biological Process	regulation of smooth muscle cell differentiation
TR3031|c0_g1	TR3031|c0_g1_i1	NA	GO:0072001	Biological Process	renal system development
TR3031|c0_g1	TR3031|c0_g1_i1	NA	GO:0003014	Biological Process	renal system process
TR3031|c0_g1	TR3031|c0_g1_i1	NA	GO:0003139	Biological Process	secondary heart field specification
TR3031|c0_g1	TR3031|c0_g1_i1	NA	GO:0060395	Biological Process	SMAD protein signal transduction
TR3031|c0_g1	TR3031|c0_g1_i1	NA	GO:0048745	Biological Process	smooth muscle tissue development
TR3031|c0_g1	TR3031|c0_g1_i1	NA	GO:0007224	Biological Process	smoothened signaling pathway
TR3031|c0_g1	TR3031|c0_g1_i1	NA	GO:0010159	Biological Process	specification of organ position
TR3031|c0_g1	TR3031|c0_g1_i1	NA	GO:0072101	Biological Process	specification of ureteric bud anterior/posterior symmetry by BMP signaling pathway
TR3031|c0_g1	TR3031|c0_g1_i1	NA	GO:0043401	Biological Process	steroid hormone mediated signaling pathway
TR3031|c0_g1	TR3031|c0_g1_i1	NA	GO:0021537	Biological Process	telencephalon development
TR3031|c0_g1	TR3031|c0_g1_i1	NA	GO:0021978	Biological Process	telencephalon regionalization
TR3031|c0_g1	TR3031|c0_g1_i1	NA	GO:0035990	Biological Process	tendon cell differentiation
TR3031|c0_g1	TR3031|c0_g1_i1	NA	GO:0060438	Biological Process	trachea development
TR3031|c0_g1	TR3031|c0_g1_i1	NA	GO:0060440	Biological Process	trachea formation
TR3031|c0_g1	TR3031|c0_g1_i1	NA	GO:0003323	Biological Process	type B pancreatic cell development
TR3031|c0_g1	TR3031|c0_g1_i1	NA	GO:0072192	Biological Process	ureter epithelial cell differentiation
TR3031|c0_g1	TR3031|c0_g1_i1	NA	GO:0072193	Biological Process	ureter smooth muscle cell differentiation
TR3031|c0_g1	TR3031|c0_g1_i1	NA	GO:0001657	Biological Process	ureteric bud development
TR3040|c0_g1	TR3040|c0_g1_i1	TR3040|c0_g1_i1|m.281	GO:0005634	Cellular Component	nucleus
TR3040|c0_g1	TR3040|c0_g1_i1	TR3040|c0_g1_i1|m.281	GO:0044212	Molecular Function	transcription regulatory region DNA binding
TR3040|c0_g1	TR3040|c0_g1_i1	TR3040|c0_g1_i1|m.281	GO:0045893	Biological Process	positive regulation of transcription, DNA-templated
TR3040|c0_g1	TR3040|c0_g1_i1	TR3040|c0_g1_i1|m.281	GO:0006351	Biological Process	transcription, DNA-templated
TR3044|c0_g1	TR3044|c0_g1_i1	NA	GO:0005769	Cellular Component	early endosome
TR3044|c0_g1	TR3044|c0_g1_i1	NA	GO:0016021	Cellular Component	integral component of membrane
TR3044|c0_g1	TR3044|c0_g1_i1	NA	GO:0005886	Cellular Component	plasma membrane
TR3044|c0_g1	TR3044|c0_g1_i1	NA	GO:0055037	Cellular Component	recycling endosome
TR3044|c0_g1	TR3044|c0_g1_i1	NA	GO:0001604	Molecular Function	urotensin II receptor activity
TR3044|c0_g1	TR3044|c0_g1_i1	NA	GO:0045776	Biological Process	negative regulation of blood pressure
TR3044|c0_g1	TR3044|c0_g1_i1	NA	GO:0003105	Biological Process	negative regulation of glomerular filtration
TR3044|c0_g1	TR3044|c0_g1_i1	NA	GO:0035814	Biological Process	negative regulation of renal sodium excretion
TR3044|c0_g1	TR3044|c0_g1_i1	NA	GO:0035811	Biological Process	negative regulation of urine volume
TR3044|c0_g1	TR3044|c0_g1_i1	NA	GO:0045766	Biological Process	positive regulation of angiogenesis
TR3044|c0_g1	TR3044|c0_g1_i1	NA	GO:0045777	Biological Process	positive regulation of blood pressure
TR3044|c0_g1	TR3044|c0_g1_i1	NA	GO:0030307	Biological Process	positive regulation of cell growth
TR3044|c0_g1	TR3044|c0_g1_i1	NA	GO:0046005	Biological Process	positive regulation of circadian sleep/wake cycle, REM sleep
TR3044|c0_g1	TR3044|c0_g1_i1	NA	GO:0010841	Biological Process	positive regulation of circadian sleep/wake cycle, wakefulness
TR3044|c0_g1	TR3044|c0_g1_i1	NA	GO:0007204	Biological Process	positive regulation of cytosolic calcium ion concentration
TR3044|c0_g1	TR3044|c0_g1_i1	NA	GO:0048146	Biological Process	positive regulation of fibroblast proliferation
TR3044|c0_g1	TR3044|c0_g1_i1	NA	GO:0045907	Biological Process	positive regulation of vasoconstriction
TR3044|c0_g1	TR3044|c0_g1_i1	NA	GO:0042312	Biological Process	regulation of vasodilation
TR3044|c0_g1	TR3044|c0_g1_i1	NA	GO:0042493	Biological Process	response to drug
TR3101|c0_g1	TR3101|c0_g1_i1	NA	GO:0005737	Cellular Component	cytoplasm
TR3101|c0_g1	TR3101|c0_g1_i1	NA	GO:0005634	Cellular Component	nucleus
TR3101|c0_g1	TR3101|c0_g1_i1	NA	GO:0000166	Molecular Function	nucleotide binding
TR3101|c0_g1	TR3101|c0_g1_i1	NA	GO:0003723	Molecular Function	RNA binding
TR3101|c0_g1	TR3101|c0_g1_i1	NA	GO:0006412	Biological Process	translation
TR3120|c0_g1	TR3120|c0_g1_i1	NA	GO:0005576	Cellular Component	extracellular region
TR3120|c0_g1	TR3120|c0_g1_i1	NA	GO:0005509	Molecular Function	calcium ion binding
TR3120|c0_g1	TR3120|c0_g1_i1	NA	GO:0004252	Molecular Function	serine-type endopeptidase activity
TR3120|c0_g1	TR3120|c0_g1_i1	NA	GO:0007596	Biological Process	blood coagulation
TR3141|c0_g1	TR3141|c0_g1_i1	NA	GO:0005794	Cellular Component	Golgi apparatus
TR3141|c0_g1	TR3141|c0_g1_i1	NA	GO:0005871	Cellular Component	kinesin complex
TR3141|c0_g1	TR3141|c0_g1_i1	NA	GO:0005874	Cellular Component	microtubule
TR3141|c0_g1	TR3141|c0_g1_i1	NA	GO:0005654	Cellular Component	nucleoplasm
TR3141|c0_g1	TR3141|c0_g1_i1	NA	GO:0005819	Cellular Component	spindle
TR3141|c0_g1	TR3141|c0_g1_i1	NA	GO:0005524	Molecular Function	ATP binding
TR3141|c0_g1	TR3141|c0_g1_i1	NA	GO:0016887	Molecular Function	ATPase activity
TR3141|c0_g1	TR3141|c0_g1_i1	NA	GO:0003777	Molecular Function	microtubule motor activity
TR3141|c0_g1	TR3141|c0_g1_i1	NA	GO:0019901	Molecular Function	protein kinase binding
TR3141|c0_g1	TR3141|c0_g1_i1	NA	GO:0005215	Molecular Function	transporter activity
TR3141|c0_g1	TR3141|c0_g1_i1	NA	GO:0006200	Biological Process	ATP catabolic process
TR3141|c0_g1	TR3141|c0_g1_i1	NA	GO:0000910	Biological Process	cytokinesis
TR3141|c0_g1	TR3141|c0_g1_i1	NA	GO:0008152	Biological Process	metabolic process
TR3141|c0_g1	TR3141|c0_g1_i1	NA	GO:0001578	Biological Process	microtubule bundle formation
TR3141|c0_g1	TR3141|c0_g1_i1	NA	GO:0007018	Biological Process	microtubule-based movement
TR3141|c0_g1	TR3141|c0_g1_i1	NA	GO:0000278	Biological Process	mitotic cell cycle
TR3141|c0_g1	TR3141|c0_g1_i1	NA	GO:0015031	Biological Process	protein transport
TR3141|c0_g1	TR3141|c0_g1_i1	NA	GO:0016192	Biological Process	vesicle-mediated transport
TR3148|c0_g1	TR3148|c0_g1_i1	TR3148|c0_g1_i1|m.284	GO:0016021	Cellular Component	integral component of membrane
TR3148|c0_g1	TR3148|c0_g1_i1	TR3148|c0_g1_i1|m.284	GO:0030246	Molecular Function	carbohydrate binding
TR3148|c0_g1	TR3148|c0_g1_i1	TR3148|c0_g1_i1|m.284	GO:0045087	Biological Process	innate immune response
[truncated: 1,003,374+ more rows]
