# Supplementary material for: A novel transcriptome-derived SNPs array for tench (Tinca tinca L.)
Source: PLoS One. 2019 Mar 19;14(3):e0213992. doi: 10.1371/journal.pone.0213992 (PMC6424483; doi:10.1371/journal.pone.0213992)
Supplement: S16 Table — (XLSX) [file pone.0213992.s028.xlsx]

## Sheet: trimming_for_snp_dna
S16 Table. Trimming for SNP discovery (DNA).
Raw						Trimming step 1: Trimmomatic
Sample name	Reads	Reads (M)	Mean length	bp	Gbp	Reads	Reads (M)	Mean length	bp	Gbp
western_1	77961739	77.9617	126	9823179114	9.82318	77529461	77.5295	125.988	9767809022	9.76781
western_2	77961739	77.9617	126	9823179114	9.82318	77529461	77.5295	125.988	9767772717	9.76777
western_u		0			0	373752	0.373752	107.862	40313609	0.0403136
eastern_1	81396780	81.3968	126	10255994280	10.256	81252434	81.2524	125.932	10232242568	10.2322
eastern_2	81396780	81.3968	126	10255994280	10.256	81252434	81.2524	125.932	10232242568	10.2322
eastern_u		0			0	565	0.000565	113.166	63939	6.3939e-05
		318.717			40.1583		317.938			40.0404
