# Supplementary material for: A novel transcriptome-derived SNPs array for tench (Tinca tinca L.)
Source: PLoS One. 2019 Mar 19;14(3):e0213992. doi: 10.1371/journal.pone.0213992 (PMC6424483; doi:10.1371/journal.pone.0213992)
Supplement: S17 Table — (XLSX) [file pone.0213992.s029.xlsx]

## Sheet: trimming_for_snp_rna
S17 Table . Trimming for SNP discovery (RNA).
Raw						Trimming step 1: Trimmomatic
Sample name	Reads	Reads (M)	Mean length	bp	Gbp	Reads	Reads (M)	Mean length	bp	Gbp
MW-330_1	16596219	16.5962	101	1676218119	1.67622	16508274	16.5083	100.996	1667272546	1.66727
MW-330_2	16596219	16.5962	101	1676218119	1.67622	16508274	16.5083	100.99	1667162927	1.66716
MW-330_U		0			0	85263	0.085263	92.4813	7885236	0.00788524
MW-389_1	14348121	14.3481	101	1449160221	1.44916	14232480	14.2325	100.995	1437412224	1.43741
MW-389_2	14348121	14.3481	101	1449160221	1.44916	14232480	14.2325	100.987	1437292896	1.43729
MW-389_U		0			0	107350	0.10735	94.0353	10094687	0.0100947
BW-330_1	16788160	16.7882	101	1695604160	1.6956	16707403	16.7074	100.996	1687384947	1.68738
BW-330_2	16788160	16.7882	101	1695604160	1.6956	16707403	16.7074	100.99	1687285046	1.68729
BW-330_U		0			0	78592	0.078592	92.6645	7282691	0.00728269
BW-389_1	15807360	15.8074	101	1596543360	1.59654	15716738	15.7167	100.996	1587328509	1.58733
BW-389_2	15807360	15.8074	101	1596543360	1.59654	15716738	15.7167	100.989	1587224695	1.58722
BW-389_U		0			0	88404	0.088404	92.0484	8137445	0.00813745
MWH-377_1	18264644	18.2646	101	1844729044	1.84473	18218647	18.2186	100.989	1839887914	1.83989
MWH-377_2	18264644	18.2646	101	1844729044	1.84473	18218647	18.2186	100.992	1839940652	1.83994
MWH-377_U		0			0	43213	0.043213	83.737	3618527	0.00361853
MWT-240_1	16020526	16.0205	101	1618073126	1.61807	15955310	15.9553	100.987	1611277078	1.61128
MWT-240_2	16020526	16.0205	101	1618073126	1.61807	15955310	15.9553	100.994	1611393747	1.61139
MWT-240_U		0			0	61358	0.061358	86.0897	5282289	0.00528229
	195650060	195.65		19760656060	19.7607	195141884		100.968	19703164056	19.7032
