# Supplementary material for: A novel transcriptome-derived SNPs array for tench (Tinca tinca L.)
Source: PLoS One. 2019 Mar 19;14(3):e0213992. doi: 10.1371/journal.pone.0213992 (PMC6424483; doi:10.1371/journal.pone.0213992)
Supplement: S18 Table — (XLSX) [file pone.0213992.s030.xlsx]

## Sheet: mapping_success
S18 Table. Mapping.
Library name	Type	Reads to map	Mapped reads	Mapped%
Eastern	DNA	155923478	31852940	20.4286
Western	DNA	162793560	30316234	18.6225
	Total	318717038	62169174	19.5061
MW-330	RNA	33101811	6525293	19.7128
MW-389	RNA	28572310	6016219	21.0561
BW-330	RNA	33493398	7290216	21.7661
BW-389	RNA	31521880	7220442	22.9061
MWH-377	RNA	36480507	9121921	25.0049
MWT-240	RNA	31971978	7990287	24.9915
	Total	195141884	44164378	22.6319
