# Supplementary material for: A novel transcriptome-derived SNPs array for tench (Tinca tinca L.)
Source: PLoS One. 2019 Mar 19;14(3):e0213992. doi: 10.1371/journal.pone.0213992 (PMC6424483; doi:10.1371/journal.pone.0213992)
Supplement: S19 Table — (XLSX) [file pone.0213992.s031.xlsx]

## Sheet: Sheet1
S19 Table. Genotyping results of all the 92 SNPs markers.
Population pairwise FSTs
	Hungarian-H	Hungarian-W	Hungarian-E	Tabor-H	Tabor-W	Tabor-E
Hungarian-H	0.00000
Hungarian-W	0.00377	0.00000
Hungarian-E	0.00529	0.01109	0.00000
Tabor-H	0.07375	0.03909	0.07713	0.00000
Tabor-W	0.04963	0.03032	0.05966	0.00526	0.00000
Tabor-E	0.06856	0.02859	0.06167	0.00576	0.02728	0.00000
Table S19: Genotyping results of all the 92 SNPs markers
FST P values
	Hungarian-H	Hungarian-W	Hungarian-E	Tabor-H	Tabor-W	Tabor-E
Hungarian-H	*
Hungarian-H	0.19889+-0.0041	*
Hungarian-H	0.13682+-0.0033	0.04010+-0.0021	*
Tabor-H	0.00000+-0.0000	0.00010+-0.0001	0.00000+-0.0000	*
Tabor-W	0.00000+-0.0000	0.00030+-0.0002	0.00000+-0.0000	0.22671+-0.0041	*
Tabor-E	0.00000+-0.0000	0.00059+-0.0002	0.00000+-0.0000	0.21810+-0.0037	0.00129+-0.0004	*
AMOVA
Source of		Sum of	Variance	Percentage
variation	d.f.	squares	components	of variation
----------	---------------	--------------	---------------	----------------
Among
groups	1	76.051	0.44519 Va	4.45
Among
populatio	ns
within
groups	4	55.547	0.09508 Vb	0.95
Within
populatio	ns 274	2594.251	9.46807 Vc	94.60
----------	---------------	--------------	---------------	----------------
Total	279	2725.850	10.00834
----------	---------------	--------------	---------------	----------------
Fixation Indices
FST : 0.05398
FSC : 0.00994
FCT : 0.04448
----------------------------------------------------------------------
------------------
Vc and FST : P(rand. value < obs. value) = 0.00000
P(rand. value = obs. value) = 0.00000
P-value = 0.00000+-0.00000
Vb and FSC : P(rand. value > obs. value) = 0.00445
P(rand. value = obs. value) = 0.00000
P-value = 0.00445+-0.00151
Va and FCT : P(rand. value > obs. value) = 0.00000
P(rand. value = obs. value) = 0.09486
P-value = 0.09486+-0.00648
Name_Individual	Population	Name_SNP_Loci
		TR46019_c0_g1_i1_412 TR107177_c0_g1_i1_1264 TR30599_c0_g1_i1_227 TR39574_c0_g1_i1_129 TR44471_c0_g1_i1_1311 TR48418_c0_g1_i1_719 TR53547_c1_g1_i1_292 TR57428_c0_g1_i1_755 TR62004_c0_g2_i1_205 TR73024_c0_g1_i1_1397 TR83786_c0_g1_i1_411 TR96582_c0_g1_i1_1129 TR96286_c0_g1_i1_223 TR18050_c0_g1_i1_647 TR31967_c0_g1_i1_72 TR40068_c0_g1_i1_286 TR44519_c2_g2_i1_424 TR49202_c0_g1_i1_1007 TR54947_c0_g1_i1…
P1-704-H	1	04 02 02 01 02 02 02 01 02 02 02 03 02 04 02 04 03 01 01 04 01 01 01 03 02 01 02 01 01 01 03 02 01 02 04 01 02 02 01 02 02 02 01 02 01 04 02 03 04 04 03 03 01 02 03 02 02 01 02 03 02 04 01 01 01 01 01 02 04 02 02 01 02 02 03 04 04 01 02 01 02 01 02 04 03 01 03 02 01 01 04 01
P1-704-H	1	04 02 03 04 04 04 03 04 04 03 02 03 03 04 02 04 04 02 04 04 04 01 04 03 02 02 03 01 04 01 04 03 03 02 04 04 03 02 03 03 03 03 03 03 01 04 04 04 04 04 03 03 04 03 04 04 04 01 04 03 03 04 04 04 01 04 04 03 04 03 02 04 03 03 03 04 04 04 04 03 02 02 04 04 03 04 03 03 01 01 04 04
P1-705-H	1	01 02 03 01 04 02 03 01 02 02 02 03 02 04 02 04 03 01 01 04 04 01 01 03 02 01 02 01 01 01 03 02 01 02 04 01 02 02 01 03 02 02 01 03 01 04 02 03 04 04 03 02 01 03 04 02 02 04 02 02 02 01 01 01 01 01 01 02 04 02 02 01 02 02 03 04 04 01 02 01 02 01 02 01 01 01 03 02 01 01 04 01
P1-705-H	1	04 02 03 04 04 04 03 04 04 03 02 03 03 04 03 04 04 02 01 04 04 01 04 03 03 02 03 03 01 01 03 03 01 03 04 04 03 02 03 03 03 03 01 03 04 04 04 03 04 04 03 03 04 03 04 04 04 04 02 03 02 04 04 04 01 04 04 03 04 03 02 04 03 03 03 04 04 01 04 03 04 02 04 04 01 04 04 03 02 01 04 01
P1-707-H	1	01 03 02 01 02 04 02 01 02 02 02 02 02 01 02 01 03 01 01 01 01 01 01 02 03 01 02 01 01 01 03 02 03 02 01 04 02 02 01 02 02 02 03 02 04 01 04 03 01 03 02 02 01 02 04 02 02 01 04 02 03 01 01 01 04 01 01 02 03 02 02 01 02 02 02 01 01 01 04 03 02 01 02 04 01 01 03 02 01 01 04 04
P1-707-H	1	01 03 02 01 02 04 03 04 04 02 03 03 03 04 02 04 04 02 04 04 01 03 01 03 03 02 02 03 04 04 04 02 03 03 04 04 03 02 03 02 03 03 03 02 04 01 04 04 04 04 02 03 04 03 04 04 04 01 04 02 03 04 04 04 04 04 01 02 04 03 04 01 02 03 03 01 04 04 04 03 04 01 04 04 01 04 04 02 01 01 04 04
P1-H-103	1	04 02 03 04 04 02 02 01 02 02 02 02 02 01 02 01 03 02 01 04 04 01 01 -9 02 01 02 01 01 01 03 02 01 02 01 01 03 02 03 03 02 02 01 03 01 04 02 03 04 04 02 02 01 03 04 04 02 01 02 02 02 04 01 01 01 01 01 03 03 03 02 01 02 02 03 04 01 01 02 01 02 01 02 04 01 04 03 02 01 01 04 01
P1-H-103	1	04 02 03 04 04 02 02 01 04 03 02 03 02 04 02 04 04 02 04 04 04 01 04 -9 02 01 03 01 04 01 04 03 01 02 04 01 03 03 03 03 03 02 03 03 04 04 04 04 04 04 03 03 04 03 04 04 04 04 02 03 03 04 04 01 01 04 04 03 04 03 02 04 02 03 03 04 04 04 02 01 02 02 04 04 03 04 03 03 01 04 04 04
P1-H-107	1	04 03 02 01 02 02 02 01 02 02 02 02 02 01 02 01 03 02 04 01 01 03 01 02 02 01 03 01 01 01 03 02 01 03 04 01 02 03 03 02 03 02 03 02 04 01 04 03 01 03 02 02 01 02 03 04 02 01 04 02 03 04 01 01 01 01 01 02 03 03 02 01 02 03 02 01 01 01 02 03 02 01 04 01 01 01 03 02 01 01 03 01
P1-H-107	1	04 03 02 01 02 04 03 01 04 02 03 03 03 04 03 04 03 02 04 04 01 03 04 03 02 01 03 03 04 04 03 02 03 03 04 04 02 03 03 03 03 02 03 02 04 01 04 03 04 03 03 02 04 03 04 04 02 04 04 03 03 04 01 01 04 01 01 03 04 03 04 04 03 03 02 01 04 04 04 03 04 01 04 04 03 04 04 02 01 04 04 01
P1-H-108	1	04 02 02 01 02 04 03 04 02 02 02 03 03 04 02 04 04 01 01 04 01 03 01 03 02 02 02 01 01 01 03 02 01 03 04 01 02 02 01 03 02 03 03 02 01 01 04 03 04 04 03 02 04 03 03 02 04 01 02 03 03 04 04 04 01 04 01 02 04 02 02 01 02 02 02 01 01 04 02 01 02 01 02 01 01 01 03 02 01 01 04 01
P1-H-108	1	04 02 02 01 02 04 03 04 04 03 02 03 03 04 02 04 04 01 01 04 01 03 04 03 02 02 03 01 04 04 03 03 01 03 04 04 03 02 01 03 03 03 03 03 04 04 04 04 04 04 03 03 04 03 03 02 04 04 02 03 03 04 04 04 01 04 04 03 04 02 04 04 03 03 02 04 04 04 04 03 02 02 02 04 03 01 03 03 02 04 04 01
P1-H-176	1	01 03 02 01 02 04 02 04 02 02 02 02 02 01 02 01 04 01 01 01 01 03 01 02 03 01 02 01 01 01 03 02 01 03 04 04 02 02 01 02 02 02 03 02 01 01 04 03 01 03 02 02 01 03 03 02 02 01 02 02 03 01 01 04 04 04 01 02 03 02 02 01 03 02 02 01 01 01 04 01 02 01 02 04 01 04 03 02 01 01 04 01
P1-H-176	1	01 03 02 01 02 04 03 04 04 03 03 03 03 04 02 04 04 02 04 04 01 03 01 02 03 01 03 03 04 04 03 02 03 03 04 04 03 03 03 03 02 03 03 03 04 04 04 03 04 04 03 02 04 03 04 04 04 01 04 03 03 04 04 04 04 04 04 02 04 02 04 04 03 03 02 04 04 04 04 03 02 01 04 04 01 04 04 03 02 04 04 04
P1-H-202	1	01 02 02 01 02 02 02 01 04 02 02 03 02 04 02 04 03 02 01 04 01 01 04 02 02 01 02 01 01 01 04 02 03 02 04 01 03 02 03 02 02 02 01 02 01 01 04 04 04 04 03 02 04 03 04 04 04 01 02 03 03 01 01 01 04 04 01 03 04 02 02 01 02 03 03 01 04 01 02 03 02 01 02 01 01 04 03 03 01 01 04 01
P1-H-202	1	04 03 02 01 02 04 03 04 04 02 02 03 03 04 03 04 04 02 01 04 01 01 04 03 03 02 03 01 01 04 04 03 03 02 04 01 03 03 03 02 03 02 03 02 04 04 04 04 04 04 03 02 04 03 04 04 04 04 02 03 03 04 01 01 04 04 01 03 04 03 04 01 02 03 03 04 04 04 02 03 02 02 02 04 01 04 03 03 01 04 04 04
P1-H-210	1	01 02 02 01 02 02 02 01 02 02 02 02 02 01 02 01 03 02 01 01 01 03 01 03 03 01 02 01 01 01 03 02 03 03 04 01 02 02 03 02 02 02 03 02 01 01 02 03 01 03 02 02 01 02 03 04 02 01 02 02 03 01 01 01 04 01 01 02 03 02 02 01 02 02 02 01 01 01 02 01 02 01 04 04 01 01 03 02 01 01 04 01
P1-H-210	1	01 03 02 01 02 04 02 04 02 03 03 03 03 04 03 01 04 02 04 04 01 03 04 03 03 02 03 01 04 04 04 02 03 03 04 04 03 03 03 02 02 02 03 02 04 04 04 04 04 04 02 02 01 03 04 04 04 01 04 02 03 04 01 04 04 04 04 03 03 03 04 01 02 03 02 04 04 04 04 03 02 01 04 04 01 04 04 03 02 04 04 01
P1-H-220	1	01 02 02 01 02 02 02 01 02 02 02 03 03 04 02 01 03 02 01 04 01 01 04 02 02 02 02 03 01 01 03 02 01 02 04 01 03 03 03 02 02 02 03 02 04 01 02 03 04 03 02 02 01 02 03 04 02 01 04 02 02 01 01 01 01 01 01 03 03 03 02 01 03 02 02 01 01 04 02 03 02 01 02 01 01 04 03 02 01 01 04 01
P1-H-220	1	04 03 02 01 02 02 02 01 02 02 02 03 03 04 02 01 04 02 01 04 01 03 04 02 03 02 03 03 01 04 03 03 03 03 04 04 03 03 03 03 03 02 03 03 04 01 04 03 04 04 02 03 01 02 04 04 04 04 04 02 03 04 01 01 04 04 01 03 03 03 04 01 03 03 03 01 04 04 02 03 02 02 02 04 03 04 03 02 01 04 04 04
P1-H-333	1	01 02 02 01 02 02 02 01 02 02 02 03 02 04 02 04 03 02 01 04 01 01 01 02 03 01 02 01 04 01 03 02 01 02 01 01 02 02 03 02 02 02 03 02 01 04 02 04 04 03 03 03 01 02 03 04 02 01 02 03 03 01 01 01 01 01 01 02 04 02 02 01 02 02 03 04 01 01 02 01 02 01 02 01 01 04 03 02 01 01 04 01
P1-H-333	1	01 02 03 04 04 04 03 04 04 02 02 03 03 04 02 04 03 02 01 04 04 01 04 02 03 02 03 01 04 04 04 02 03 02 04 04 02 02 03 03 03 02 03 03 01 04 04 04 04 04 03 03 04 03 04 04 04 04 04 03 03 01 01 04 04 01 01 03 04 03 02 04 02 03 03 04 04 04 04 03 02 01 02 04 03 04 03 03 02 01 04 04
P1-H-345	1	01 02 02 01 02 02 02 01 04 03 02 03 03 04 02 04 03 01 01 04 01 03 01 02 02 01 02 01 01 04 03 03 01 03 04 01 02 02 01 02 02 02 01 02 01 04 02 03 04 03 02 03 04 02 03 02 02 01 04 02 03 01 04 01 04 01 04 03 04 03 04 01 02 02 02 04 01 04 02 01 02 02 04 01 03 01 03 03 02 04 03 01
P1-H-345	1	04 03 03 01 04 02 03 01 04 03 03 03 03 04 03 04 04 02 04 04 04 03 04 03 03 02 03 01 04 04 03 03 03 03 04 01 03 02 03 03 02 03 03 03 01 04 04 04 04 03 03 03 04 02 04 04 02 04 04 03 03 04 04 04 04 04 04 03 04 03 04 01 03 03 02 04 04 04 02 03 02 02 04 04 03 01 03 03 02 04 04 01
P1-H-365	1	01 02 02 04 02 02 02 01 02 02 02 03 02 01 02 04 03 01 01 04 01 01 01 02 03 01 02 01 01 04 03 02 03 02 01 01 02 02 01 02 02 02 01 03 01 01 04 03 01 04 02 02 01 03 03 02 04 01 02 02 03 01 01 01 01 01 01 02 04 03 04 01 03 02 03 01 04 01 02 01 02 01 02 01 01 04 03 03 01 01 04 01
P1-H-365	1	01 03 03 04 04 02 02 01 04 02 02 03 03 04 03 04 03 02 04 04 04 01 04 03 03 01 03 03 04 04 04 03 03 02 04 04 03 02 03 03 02 03 03 03 04 04 04 04 04 04 03 03 04 03 04 04 04 04 02 03 03 01 04 04 04 01 04 03 04 03 04 01 03 03 03 04 04 04 04 03 04 02 02 04 03 04 03 03 01 01 04 04
P1-H-376	1	04 02 02 01 02 04 02 04 02 02 02 02 02 01 02 01 03 01 01 01 01 01 01 02 02 01 03 03 04 01 03 02 01 02 04 04 02 02 01 02 02 02 01 02 04 01 04 03 01 03 02 02 01 02 03 02 02 01 02 02 03 04 01 04 01 01 01 02 03 02 02 01 03 03 02 01 01 01 04 03 02 01 02 04 01 01 03 02 01 01 03 01
P1-H-376	1	04 03 02 01 02 04 02 04 04 03 03 03 03 04 02 04 04 02 04 04 01 03 01 03 02 01 03 03 04 04 03 03 03 03 04 04 03 03 03 03 03 03 03 02 04 04 04 03 04 04 02 03 04 03 04 04 04 01 04 02 03 04 04 04 04 04 04 02 04 02 04 04 03 03 03 04 01 04 04 03 02 02 02 04 03 01 04 02 02 04 04 01
P1-H-65	1	01 02 02 01 02 02 03 01 02 02 02 03 02 01 02 04 03 01 01 04 01 01 01 02 02 01 03 01 01 01 03 02 01 02 01 01 02 02 01 03 02 02 01 03 01 04 02 03 01 03 03 02 01 02 03 02 02 01 02 03 02 01 01 01 01 01 01 02 04 02 02 01 02 02 03 04 04 01 02 01 02 01 02 04 01 04 03 03 01 01 04 01
P1-H-65	1	01 02 03 04 04 04 03 04 04 03 02 03 03 04 02 04 04 02 01 04 04 01 04 03 03 02 03 03 04 01 04 03 01 03 04 04 03 02 03 03 03 03 03 03 04 04 04 04 04 04 03 03 04 03 04 04 02 04 04 03 03 01 04 04 01 04 04 03 04 03 02 04 03 03 03 04 04 04 04 03 02 02 04 04 01 04 03 03 02 04 04 01
P1-H-67	1	01 02 02 01 02 04 02 01 02 02 02 02 02 01 02 01 03 01 01 01 01 03 04 02 02 01 02 01 01 01 03 02 03 03 04 01 02 03 01 02 02 02 03 02 04 01 04 03 01 03 02 02 01 02 03 02 02 01 02 02 03 01 01 01 04 01 01 02 03 02 02 01 02 02 02 01 01 01 02 01 04 01 04 04 01 01 03 02 01 01 04 01
P1-H-67	1	04 03 02 01 02 04 03 01 02 03 03 03 03 04 03 04 04 02 04 04 01 03 04 03 03 02 03 03 04 04 04 02 03 03 04 04 03 03 03 02 03 03 03 02 04 01 04 04 04 03 03 02 04 03 04 04 02 01 04 03 03 04 04 04 04 04 04 02 04 03 04 01 03 03 02 01 04 04 04 03 04 01 04 04 01 04 04 03 02 04 04 01
P1-H-68	1	01 02 02 01 02 02 02 01 02 03 02 03 03 04 02 04 03 01 01 04 01 03 01 02 02 02 03 01 01 01 03 02 01 03 04 01 02 02 01 02 02 02 01 02 01 04 02 03 04 03 03 03 04 02 03 02 02 04 02 03 03 01 04 01 01 01 04 02 04 02 02 01 03 03 02 04 04 04 02 01 02 01 02 01 03 01 03 02 02 01 04 01
P1-H-68	1	04 03 03 01 04 04 03 04 04 03 03 03 03 04 02 04 04 02 04 04 04 03 04 03 03 02 03 01 04 04 04 03 03 03 04 04 02 03 03 03 02 03 03 03 01 04 04 04 04 04 03 03 04 03 03 04 04 04 04 03 03 04 04 04 04 04 04 03 04 03 04 04 03 03 02 04 04 04 04 03 02 02 04 04 03 01 03 03 02 04 04 04
P1-H-731	1	04 02 03 01 04 04 03 04 04 03 02 03 03 04 02 01 03 01 01 04 04 03 01 03 02 01 03 01 01 01 03 02 01 03 04 04 03 02 01 02 02 03 03 02 01 01 04 03 04 04 02 02 04 03 03 02 04 01 02 02 03 04 04 04 01 01 04 02 03 02 02 01 02 02 02 01 04 04 04 01 02 01 02 01 01 01 03 02 01 01 04 01
P1-H-731	1	04 03 03 01 04 04 03 04 04 03 02 03 03 04 02 04 04 01 01 04 04 03 04 03 02 02 03 03 01 01 04 02 03 03 04 04 03 03 01 03 03 03 03 03 04 04 04 04 04 04 03 03 04 03 04 02 04 04 02 03 03 04 04 04 04 04 04 02 04 02 02 01 03 02 02 04 04 04 04 03 02 01 04 04 01 04 03 02 02 04 04 01
P1-H-732	1	01 03 02 01 02 02 02 01 02 02 02 02 02 01 02 01 03 01 01 04 01 01 01 -9 02 01 02 01 01 01 03 03 03 02 01 01 02 02 01 02 02 02 01 02 01 01 04 03 01 03 02 02 01 02 03 02 02 04 02 02 02 01 01 01 04 01 01 02 03 02 02 01 02 02 03 01 01 01 02 01 02 02 04 01 01 01 03 02 01 01 03 01
P1-H-732	1	04 03 03 04 04 04 03 04 02 03 02 03 03 04 02 04 04 02 04 04 04 01 04 -9 03 01 03 03 04 04 04 03 03 02 04 04 03 02 03 03 02 03 03 03 04 04 04 04 04 04 03 03 01 03 04 04 04 04 04 02 03 04 01 04 04 04 04 02 04 03 04 01 03 02 03 04 01 04 04 03 02 02 04 01 03 04 03 02 02 01 04 04
P1-H-733	1	01 02 02 01 02 02 02 01 02 02 02 02 02 01 02 01 03 02 01 01 01 01 01 03 03 01 03 01 01 01 03 02 03 02 04 01 02 03 03 02 02 02 03 02 01 01 04 03 01 03 02 02 01 03 03 04 02 01 02 02 02 01 01 01 01 01 01 02 03 02 02 01 02 03 02 01 01 01 02 03 02 01 02 01 01 01 03 02 01 01 03 01
P1-H-733	1	01 03 02 01 02 04 03 04 02 03 03 03 03 04 03 04 04 02 04 04 01 03 01 03 03 02 03 03 04 04 04 02 03 03 04 04 03 03 03 02 03 02 03 02 04 04 04 04 04 04 03 02 01 03 04 04 04 04 04 03 03 04 01 04 04 04 04 03 04 03 04 01 02 03 03 04 04 04 04 03 02 01 04 04 01 04 04 03 02 01 04 01
P1-H-735	1	01 03 02 01 02 02 03 01 02 02 02 02 02 01 02 01 03 02 04 01 01 01 01 02 02 01 03 01 01 01 03 02 01 02 04 01 02 02 03 02 02 02 03 02 01 01 04 03 01 03 02 02 01 02 04 04 02 01 02 02 03 04 01 01 01 01 01 02 03 03 02 01 03 02 02 01 01 01 02 01 02 01 02 04 01 01 03 02 01 01 03 01
P1-H-735	1	04 03 02 01 02 04 03 01 02 02 03 03 03 04 03 04 04 02 04 04 01 03 01 03 03 01 03 03 04 04 03 02 03 03 04 04 02 03 03 03 02 02 03 02 04 04 04 03 04 04 03 02 04 03 04 04 04 01 04 03 03 04 01 01 04 04 01 03 04 03 04 04 03 03 03 04 04 04 04 03 04 01 04 04 01 01 04 02 01 04 04 04
P1-H-739	1	01 03 02 01 02 04 02 01 02 02 02 02 02 01 02 01 03 01 01 01 01 01 01 03 02 01 02 01 04 04 03 02 03 02 04 04 02 02 01 02 02 02 03 02 01 01 04 03 01 04 02 02 01 02 04 02 04 01 02 02 03 01 01 01 04 01 01 02 03 02 04 01 02 02 02 01 01 01 04 03 02 01 02 04 01 04 03 02 01 01 04 04
P1-H-739	1	04 03 02 04 02 04 02 04 04 03 03 03 02 04 02 04 03 02 04 04 01 03 04 03 03 01 03 03 04 04 04 02 03 03 04 04 03 03 03 02 03 03 03 02 04 04 04 04 04 04 02 03 04 03 04 04 04 01 04 02 03 04 04 04 04 01 04 02 04 03 04 04 02 03 03 04 01 04 04 03 04 01 02 04 01 04 04 02 02 04 04 04
P1-H-74	1	01 02 02 01 02 04 02 04 02 02 02 03 02 01 02 04 03 01 01 04 01 01 01 03 02 01 02 01 04 01 03 02 01 02 01 01 03 02 01 03 02 03 03 02 01 04 04 03 01 03 03 03 01 02 03 02 02 01 02 03 03 01 01 04 01 01 01 02 04 02 02 01 02 02 02 04 01 01 02 01 02 01 02 04 01 04 03 02 01 01 04 01
P1-H-74	1	04 02 03 04 04 04 03 04 04 02 02 03 03 04 02 04 04 02 04 04 04 03 04 03 03 01 03 03 04 04 03 03 01 03 04 04 03 03 01 03 03 03 03 03 04 04 04 04 04 04 03 03 04 03 03 02 04 04 04 03 03 04 04 04 01 04 01 03 04 02 04 04 03 03 03 04 04 04 04 03 04 02 02 04 03 04 04 02 02 01 04 01
P1-H-744	1	01 02 02 01 02 02 02 01 02 02 02 03 03 04 02 04 03 02 01 04 01 01 01 02 03 01 03 01 01 01 03 02 01 03 01 01 03 02 03 02 02 02 03 02 01 04 02 04 04 03 02 02 01 02 03 04 02 04 02 02 03 01 01 01 01 01 01 02 04 02 02 01 02 02 02 04 01 01 02 01 02 01 02 01 01 04 03 02 01 01 04 01
P1-H-744	1	01 02 03 04 04 04 03 04 04 02 02 03 03 04 03 04 03 02 01 04 04 03 04 02 03 01 03 03 04 04 04 02 03 03 04 04 03 02 03 03 03 02 03 03 04 04 04 04 04 04 03 03 04 03 03 04 04 04 04 03 03 01 01 04 04 01 01 03 04 03 02 04 02 03 03 04 01 04 04 03 02 01 02 04 01 04 03 03 02 01 04 04
P1-H-745	1	01 02 02 01 02 02 02 01 02 02 02 03 03 04 02 01 04 01 01 04 01 01 04 02 02 02 02 01 01 01 03 02 01 02 01 01 02 02 01 03 02 02 03 02 01 01 02 03 04 03 02 02 01 02 03 02 02 01 02 02 03 01 01 01 01 04 01 02 03 02 02 01 02 03 02 01 01 04 02 01 02 01 02 01 01 04 03 03 01 01 04 01
P1-H-745	1	04 02 02 01 02 04 03 04 04 02 02 03 03 04 02 04 04 02 01 04 01 03 04 03 03 02 02 03 01 04 03 03 01 03 04 04 03 03 03 03 03 03 03 02 04 04 04 04 04 04 02 02 04 03 04 04 04 04 04 02 03 04 04 04 04 04 01 03 04 03 04 01 03 03 03 04 04 04 04 03 02 02 04 04 01 04 03 03 01 04 04 01
P1-H-746	1	04 02 03 01 04 02 02 01 02 03 02 02 03 01 02 04 03 01 01 04 04 01 04 02 02 01 02 01 04 04 03 02 01 02 04 01 02 02 01 03 02 02 01 02 01 01 02 03 01 03 02 02 01 03 03 02 02 01 02 02 02 04 04 01 04 01 04 02 04 02 04 01 02 02 02 01 01 04 02 01 02 01 04 01 01 04 03 02 02 01 04 01
P1-H-746	1	04 02 03 04 04 04 02 04 04 03 03 03 03 04 02 04 04 02 04 04 04 03 04 02 02 02 03 01 04 04 04 03 03 03 04 04 02 03 03 03 02 03 01 03 04 04 04 04 04 04 03 03 04 03 03 04 04 04 02 03 03 04 04 04 04 04 04 03 04 03 04 04 03 03 03 04 04 04 04 03 02 02 04 04 01 04 03 03 02 04 04 01
P1-710-H	1	01 02 02 01 02 02 03 01 02 03 02 02 02 01 02 04 03 01 01 04 01 01 01 02 02 01 02 01 01 04 03 02 01 02 04 01 02 02 01 03 02 02 03 02 01 01 04 03 01 03 02 02 01 02 03 02 02 04 02 02 02 01 01 01 04 01 04 02 04 02 04 01 02 02 03 01 01 01 02 01 02 01 02 01 01 01 03 02 01 01 04 01
P1-710-H	1	04 03 03 01 04 04 03 04 02 03 02 03 03 04 02 04 04 02 04 04 04 01 04 02 03 01 03 03 04 04 03 03 03 02 04 04 03 02 03 03 03 03 03 03 04 04 04 04 04 04 03 03 01 03 04 04 04 04 04 03 03 04 04 04 04 04 04 02 04 03 04 01 03 03 03 04 01 04 04 03 02 02 04 01 03 04 03 02 02 01 04 04
P1-713-W	2	04 03 02 01 04 02 02 01 02 03 02 03 03 04 02 04 03 01 01 04 04 03 04 02 02 02 03 01 01 04 03 03 01 03 04 01 02 02 01 02 02 02 01 02 01 04 02 03 04 03 02 02 01 02 03 02 02 01 04 02 03 04 04 01 01 01 04 03 04 02 04 01 02 02 02 04 01 04 02 01 02 02 02 01 03 01 03 02 02 01 03 01
P1-713-W	2	04 03 03 01 04 04 02 04 04 03 03 03 03 04 02 04 03 02 04 04 04 03 04 03 02 02 03 01 01 04 03 03 03 03 04 04 02 03 03 03 02 03 03 03 01 04 04 04 04 04 03 03 04 02 04 04 04 04 04 02 03 04 04 04 04 01 04 03 04 03 04 04 03 03 02 04 04 04 02 01 02 02 04 04 03 01 03 03 02 01 04 04
P1-715-W	2	04 02 02 04 02 02 02 01 02 02 02 03 02 01 02 04 03 01 01 04 01 01 01 03 02 01 02 01 01 01 03 02 01 02 01 01 02 02 01 03 02 02 03 02 01 04 04 03 01 03 03 03 01 02 03 02 02 04 04 03 03 04 01 01 01 01 01 03 04 02 02 04 02 02 02 04 04 01 02 01 02 01 04 01 01 04 03 02 01 01 04 01
P1-715-W	2	04 02 03 04 04 04 03 04 04 02 02 03 02 04 03 04 03 02 01 04 04 03 04 03 02 02 02 03 04 04 03 03 01 03 04 01 03 03 03 03 03 03 03 03 04 04 04 04 04 04 03 03 04 02 04 04 04 04 04 03 03 04 04 04 04 01 01 03 04 03 04 04 03 03 03 04 04 04 02 03 02 02 04 04 03 04 03 03 02 01 04 04
P1-720-W	2	01 02 02 01 02 02 02 01 02 03 02 03 02 01 02 01 04 01 01 04 01 01 01 02 02 01 03 01 01 04 03 02 03 02 04 01 02 02 01 02 02 02 01 02 01 01 04 03 01 04 02 02 01 02 03 02 04 01 02 02 03 01 01 01 01 01 04 02 03 02 04 01 02 02 02 01 01 01 02 01 02 01 02 01 01 01 03 02 02 01 03 01
P1-720-W	2	04 03 02 01 04 04 02 04 04 03 02 03 03 04 02 04 04 02 04 04 04 03 04 03 03 01 03 01 04 04 04 02 03 03 04 04 03 03 03 03 02 03 03 03 04 04 04 04 04 04 02 02 04 03 04 04 04 04 04 03 03 04 04 04 04 04 04 02 04 03 04 01 03 03 03 04 04 04 04 03 02 01 02 01 03 01 03 03 02 01 04 04
P1-723-W	2	01 02 02 01 02 02 02 01 04 02 02 03 02 01 02 04 03 02 01 04 01 01 01 02 03 01 02 01 01 01 03 02 01 02 01 01 03 02 03 02 02 02 01 02 01 01 02 03 01 03 03 02 04 02 04 04 02 04 02 03 03 01 01 01 01 01 01 02 04 02 02 01 02 02 03 01 01 01 02 01 02 01 02 01 01 01 03 02 01 01 04 01
P1-723-W	2	01 02 03 04 04 04 02 04 04 02 02 03 03 04 02 04 04 02 01 04 04 01 04 02 03 01 03 01 01 04 04 03 03 02 04 04 03 02 03 03 03 02 03 03 04 04 04 04 04 04 03 03 04 03 04 04 04 04 04 03 03 01 01 04 04 04 01 03 04 03 04 04 03 03 03 04 04 04 04 03 02 02 02 04 03 04 03 03 02 04 04 01
P1-W-139	2	01 02 02 01 02 02 02 01 02 02 02 02 02 01 02 01 03 02 01 01 01 01 01 02 03 01 03 01 01 01 03 02 01 02 04 01 02 02 03 02 02 02 03 02 01 01 04 03 01 03 02 02 01 02 04 04 02 01 04 02 03 01 01 01 01 01 01 02 03 02 02 01 03 03 02 01 01 01 02 01 02 01 02 01 01 01 03 02 01 01 04 01
P1-W-139	2	01 03 02 01 02 04 03 04 04 03 03 03 03 04 02 04 04 02 04 04 01 03 04 02 03 02 03 03 04 04 03 02 03 03 04 04 03 03 03 03 03 02 03 03 04 04 04 03 04 04 03 03 04 03 04 04 04 04 04 03 03 04 01 04 04 04 04 03 04 03 04 04 03 03 03 04 04 04 04 03 02 01 04 04 03 01 04 02 02 01 04 04
P1-W-140	2	01 02 02 01 04 04 02 04 02 02 02 03 02 04 02 04 03 01 01 04 04 01 01 03 02 02 03 01 01 01 04 02 01 02 04 04 02 03 01 02 02 03 03 02 01 04 04 04 04 03 02 02 04 02 03 02 02 01 04 02 03 01 04 04 01 01 01 02 04 02 02 01 02 03 02 04 04 04 04 01 02 01 02 01 01 01 03 03 01 01 04 01
P1-W-140	2	04 02 03 01 04 04 02 04 02 03 02 03 03 04 02 04 04 01 01 04 04 03 01 03 03 02 03 01 01 04 04 02 03 03 04 04 03 03 01 03 02 03 03 02 01 04 04 04 04 04 03 03 04 02 04 02 04 01 04 03 03 04 04 04 04 04 04 02 04 02 04 01 03 03 03 04 04 04 04 03 02 01 04 04 03 01 03 03 02 04 04 01
P1-W-166	2	04 02 02 01 02 04 02 01 02 02 02 03 03 04 02 04 03 01 01 01 01 03 01 02 02 01 03 01 01 01 03 02 01 03 01 04 02 02 01 02 02 02 03 02 01 04 02 03 04 03 03 03 01 02 03 02 02 01 02 02 03 04 01 01 01 01 01 02 04 02 02 01 03 03 02 04 04 04 04 01 02 01 02 04 01 01 03 02 01 04 04 01
P1-W-166	2	04 02 03 01 04 04 03 04 02 03 02 03 03 04 02 04 04 02 04 04 04 03 04 03 02 02 03 01 04 04 04 03 03 03 04 04 02 03 03 03 02 03 03 03 01 04 04 04 04 04 03 03 04 03 04 04 04 04 04 03 03 04 04 04 04 04 04 02 04 03 04 01 03 03 02 04 04 04 04 03 04 02 04 04 03 01 04 03 02 04 04 04
P1-W-235	2	01 02 02 01 02 02 02 01 02 03 02 03 02 01 02 01 03 01 01 04 01 03 01 03 02 01 03 01 01 04 03 03 01 03 04 01 02 02 01 03 02 02 03 02 01 04 04 03 01 04 02 02 01 03 04 02 04 01 02 02 03 01 01 01 01 01 04 02 03 02 04 01 02 02 02 04 01 01 02 01 02 02 04 01 03 01 03 02 02 01 04 01
P1-W-235	2	04 03 03 04 04 04 02 04 04 03 02 03 03 04 02 04 04 02 04 04 04 03 04 03 03 02 03 01 04 04 03 03 03 03 04 04 03 02 03 03 02 03 03 03 01 04 04 04 04 04 02 03 04 03 04 04 04 04 02 02 03 04 04 04 04 04 04 02 04 03 04 01 03 02 02 04 04 04 04 01 02 02 04 04 03 01 03 03 02 01 04 01
P1-W-255	2	01 02 02 01 02 02 02 01 02 02 03 02 02 01 02 01 03 02 04 01 01 03 01 02 02 01 02 01 04 04 03 02 03 03 04 04 02 02 03 02 02 02 01 02 04 01 04 03 01 04 02 02 01 03 04 04 02 01 02 02 03 01 01 01 04 01 01 02 03 02 04 01 02 02 02 01 01 01 04 01 02 01 02 01 01 01 04 02 01 01 04 01
P1-W-255	2	04 03 03 04 04 04 03 04 02 03 03 03 02 01 03 04 04 02 04 01 04 03 01 02 03 01 03 03 04 04 03 02 03 03 04 04 03 02 03 03 03 02 03 03 04 01 04 03 01 04 03 02 01 03 04 04 04 04 02 03 03 04 01 04 04 01 04 02 04 03 04 04 03 02 02 01 01 01 04 01 04 01 04 04 03 04 04 02 02 01 04 04
P1-W-265	2	01 02 02 01 02 02 02 01 02 03 02 03 02 01 02 01 03 01 01 04 01 01 01 02 02 01 03 01 01 04 03 02 01 02 04 01 02 02 01 03 02 02 01 02 01 01 04 03 01 04 02 02 01 02 03 02 04 01 02 02 03 01 01 01 01 01 04 02 03 02 04 01 02 02 02 01 01 01 02 01 02 01 02 01 01 01 03 02 02 01 04 01
P1-W-265	2	04 03 02 04 04 04 03 04 02 03 03 03 03 04 02 04 04 02 01 04 04 03 01 03 03 02 03 01 04 04 03 03 03 03 04 04 03 03 03 03 02 03 03 03 04 04 04 04 04 04 02 02 04 03 04 04 04 04 04 02 03 04 04 04 01 04 04 02 04 03 04 01 03 02 03 04 04 04 04 01 02 02 02 01 03 01 03 03 02 01 04 01
P1-W-319	2	01 02 02 01 02 04 02 01 02 02 02 02 02 01 02 01 03 01 01 01 01 01 01 02 02 01 02 01 04 01 03 02 01 02 04 01 02 02 01 02 02 02 03 02 01 01 04 03 01 03 02 02 01 03 03 02 02 01 02 02 03 01 01 01 01 01 01 02 03 02 02 01 02 02 02 01 01 01 02 03 02 01 02 04 01 01 03 02 01 01 04 01
P1-W-319	2	04 03 02 01 04 04 03 04 02 02 03 02 03 04 03 04 04 02 04 04 04 03 01 03 03 01 03 03 04 04 03 02 03 03 04 04 02 03 03 03 03 03 03 03 04 04 04 03 04 04 02 02 04 03 04 04 04 01 04 02 03 04 04 04 04 04 01 03 04 03 04 04 03 03 03 04 01 04 04 03 04 01 02 04 01 04 04 03 02 01 04 04
P1-W-330	2	01 02 02 01 02 04 03 01 02 02 02 02 02 01 02 01 04 01 01 01 01 03 01 02 03 01 03 01 01 01 03 02 01 03 04 04 02 02 01 02 02 02 03 02 01 01 04 03 01 03 02 02 01 02 04 02 02 01 02 02 03 01 01 01 04 04 01 02 03 02 02 01 02 03 02 01 01 01 04 01 02 01 02 04 01 01 03 02 01 01 04 01
P1-W-330	2	01 03 03 01 04 04 03 04 04 02 03 03 03 04 03 04 04 02 04 04 04 03 04 03 03 02 03 03 04 04 03 02 03 03 04 04 03 03 03 03 02 03 03 03 04 04 04 03 04 04 02 02 04 03 04 04 04 01 04 02 03 04 04 04 04 04 01 02 04 03 04 01 03 03 02 04 04 04 04 03 04 01 04 04 01 04 04 03 02 04 04 04
P1-W-338	2	01 03 02 -9 02 02 02 01 02 02 02 03 02 01 02 04 04 01 01 04 01 01 01 03 02 01 03 01 01 04 03 03 01 02 01 01 02 02 01 02 02 02 03 02 01 01 04 03 01 03 02 02 01 02 03 02 02 01 02 02 03 01 01 01 01 01 01 02 04 03 04 01 02 02 03 01 04 04 02 03 02 02 04 04 03 01 03 02 01 01 04 01
P1-W-338	2	04 03 03 -9 04 02 03 01 04 02 02 03 03 04 03 04 04 02 01 04 04 01 01 03 03 02 03 01 01 04 03 03 03 02 01 04 03 02 03 03 02 03 03 03 04 04 04 04 04 04 03 03 04 03 03 04 04 01 04 03 03 04 04 04 04 04 04 03 04 03 04 01 03 03 03 04 04 04 04 03 04 02 04 04 03 01 03 03 01 04 04 01
P1-W-350	2	04 02 02 01 02 02 02 01 02 03 02 03 03 04 02 04 03 01 01 04 04 03 01 02 02 01 03 01 01 04 03 02 03 03 04 01 02 03 01 02 02 02 01 02 01 04 02 03 04 03 02 02 01 02 03 02 02 01 02 02 03 04 04 01 01 01 04 02 04 02 04 01 02 02 02 04 04 04 02 01 02 01 02 01 03 01 03 03 02 01 04 01
P1-W-350	2	04 02 03 01 04 04 03 04 02 03 02 03 03 04 03 04 03 02 04 04 04 03 04 03 02 02 03 01 04 04 04 02 03 03 04 04 03 03 03 03 02 03 03 03 01 04 04 04 04 04 03 03 04 03 03 04 04 04 04 02 03 04 04 04 04 01 04 03 04 03 04 04 03 03 02 04 04 04 04 01 02 01 04 04 03 04 03 03 02 04 04 01
P1-W-377	2	01 02 02 01 02 02 02 01 02 02 02 02 02 04 02 04 03 01 01 04 01 01 01 03 03 02 02 01 01 01 03 02 01 02 01 01 02 03 01 03 02 02 03 02 01 01 04 03 04 03 02 02 04 02 03 02 02 04 04 02 02 01 01 01 04 01 01 02 04 02 02 01 02 03 03 01 04 04 02 03 02 01 02 01 03 01 03 02 01 04 04 01
P1-W-377	2	01 02 03 01 04 04 02 04 04 02 02 03 03 04 02 04 03 02 01 04 04 01 01 03 03 02 03 01 01 01 04 02 01 02 04 04 03 03 03 03 03 03 03 03 04 04 04 04 04 03 03 02 04 02 04 04 02 04 04 03 03 01 04 04 04 01 01 03 04 03 02 01 03 03 03 04 04 04 04 03 02 01 02 01 03 01 03 03 01 04 04 01
P1-W-389	2	04 02 03 01 04 04 02 04 04 03 02 03 02 04 02 04 03 01 01 04 04 01 01 02 02 01 03 01 01 01 03 02 01 02 04 04 02 02 01 03 02 03 01 03 01 01 04 03 04 03 02 02 04 02 03 02 02 01 02 02 02 04 04 04 01 01 04 02 04 02 02 01 03 02 03 01 01 01 04 01 02 01 02 04 01 04 03 02 01 01 04 01
P1-W-389	2	04 02 03 04 04 04 03 04 04 03 02 03 03 04 03 04 04 01 01 04 04 01 04 03 02 01 03 03 04 01 03 03 01 03 04 04 03 02 01 03 03 03 03 03 04 04 04 03 04 04 03 03 04 03 04 02 04 01 04 03 03 04 04 04 01 04 04 02 04 02 02 04 03 03 03 04 04 04 04 03 04 02 04 04 03 04 04 02 01 04 04 01
P1-W-40	2	01 02 02 -9 02 04 02 04 02 02 02 03 02 01 02 04 03 01 01 04 01 01 04 -9 02 02 03 01 01 04 04 02 01 02 01 01 02 02 01 03 02 03 01 02 01 01 04 04 01 04 03 02 01 02 03 02 04 01 02 03 03 01 04 04 01 01 01 02 04 02 04 01 02 02 02 01 04 04 04 01 02 01 02 01 03 01 03 02 02 01 04 04
P1-W-40	2	04 03 03 -9 04 04 02 04 02 03 03 03 03 04 03 04 03 02 01 04 04 03 04 -9 03 02 03 01 01 04 04 03 03 03 04 04 02 03 01 03 02 03 03 03 04 04 04 04 04 04 03 02 04 03 03 02 04 04 04 03 03 04 04 04 01 01 04 02 04 02 04 01 03 02 03 04 04 04 04 03 04 02 04 04 03 04 03 02 02 04 04 04
P1-W-513	2	04 02 02 01 02 04 02 01 04 03 02 03 03 04 02 04 03 01 01 01 01 03 01 02 02 01 03 01 01 04 03 03 01 03 04 04 02 02 01 02 02 02 03 02 01 04 02 03 04 03 03 02 04 02 03 02 02 01 04 03 03 04 01 01 01 01 04 02 04 02 04 01 02 02 02 04 04 04 04 01 02 02 04 01 03 01 03 02 02 01 03 01
P1-W-513	2	04 03 03 01 04 04 02 04 04 03 02 03 03 04 03 04 03 02 04 04 04 03 04 03 02 02 03 01 01 04 03 03 03 03 04 04 03 03 03 03 02 03 03 03 01 04 04 04 04 04 03 03 04 02 04 04 04 01 04 03 03 04 04 04 04 01 04 02 04 03 04 01 03 03 02 04 04 04 04 01 04 02 04 04 03 04 04 03 02 01 04 04
P1-W-675	2	04 02 03 04 04 02 02 01 02 02 02 03 02 04 02 01 04 01 01 04 04 01 01 03 02 01 03 01 04 01 03 03 01 02 01 01 02 02 01 03 03 02 01 02 04 01 04 03 04 03 02 03 01 02 03 02 02 01 02 02 03 04 01 01 01 04 01 02 03 02 02 01 02 02 02 01 04 01 02 01 02 02 04 04 01 01 03 03 02 01 04 01
P1-W-675	2	04 03 03 04 04 04 03 04 04 03 02 03 03 04 03 04 04 02 01 04 04 03 04 03 02 01 03 03 04 04 03 03 01 03 04 04 02 02 03 03 03 03 03 03 04 04 04 04 04 03 03 03 04 03 03 04 04 04 04 03 03 04 04 04 04 04 04 03 04 03 04 04 03 03 03 04 04 04 04 01 02 02 04 04 03 04 03 03 02 04 04 01
P1-W-734	2	01 03 02 01 02 04 02 01 02 03 02 02 02 01 02 01 04 01 01 01 01 01 04 02 02 01 02 01 01 04 03 02 03 02 04 04 02 02 01 02 02 02 03 02 01 01 04 03 01 03 02 02 01 02 04 02 02 01 02 02 03 01 01 01 04 04 01 02 03 02 04 01 02 02 02 01 01 01 04 03 02 01 02 04 01 04 03 02 01 01 03 01
P1-W-734	2	04 03 03 01 04 04 02 04 04 03 03 03 03 04 03 04 04 02 04 04 04 03 04 03 03 02 03 03 04 04 04 02 03 03 04 04 03 03 03 02 03 03 03 02 04 04 04 04 04 04 02 02 04 03 04 04 04 01 04 02 03 04 04 04 04 04 04 02 04 03 04 04 03 03 03 04 04 04 04 03 04 01 02 04 01 04 04 02 02 04 04 04
P1-W-736	2	01 03 02 01 02 02 02 01 02 02 02 02 02 01 02 01 03 02 01 01 01 01 04 02 02 01 02 01 01 01 03 02 01 02 04 01 02 02 03 02 02 02 03 02 01 04 04 03 01 03 02 02 01 03 04 04 02 01 02 02 03 01 01 01 01 01 01 02 03 02 02 01 02 02 02 04 01 01 02 03 02 01 02 01 01 01 03 02 01 01 04 01
P1-W-736	2	04 03 02 01 02 04 02 04 04 03 03 03 03 04 03 04 04 02 04 04 01 03 04 02 03 01 03 01 04 04 03 02 03 03 04 04 02 02 03 03 02 02 03 03 01 04 04 03 04 04 03 03 04 03 04 04 04 04 04 03 03 04 01 04 04 04 04 03 04 03 04 04 03 02 03 04 04 04 04 03 02 01 04 04 01 01 04 03 02 01 04 01
P1-W-740	2	01 02 02 01 02 04 02 01 02 03 02 03 03 04 02 04 04 01 01 04 01 01 01 03 02 01 02 01 01 01 03 02 01 02 04 01 03 02 01 03 02 03 03 03 04 01 04 03 04 03 02 03 01 02 04 02 04 04 02 02 03 01 04 04 01 04 04 02 04 02 02 01 03 03 02 01 04 04 02 03 02 01 04 01 01 01 03 03 01 01 04 01
P1-W-740	2	04 03 03 04 04 04 03 04 04 03 02 03 03 04 02 04 04 01 01 04 04 03 04 03 03 01 02 03 04 01 03 03 01 03 04 04 03 03 01 03 03 03 03 03 04 01 04 03 04 04 03 03 04 03 04 02 04 04 04 03 03 04 04 04 04 04 04 02 04 02 02 01 03 03 03 01 04 04 04 03 04 02 04 01 03 04 03 03 01 04 04 04
P1-W-741	2	01 02 03 04 04 02 02 01 02 02 02 03 02 01 02 04 04 02 04 04 04 01 01 03 03 01 02 01 04 01 03 02 01 02 01 01 02 02 03 03 02 02 03 03 01 04 04 03 01 04 03 03 01 03 04 04 02 04 02 03 03 01 01 01 01 01 01 02 04 03 02 01 03 02 03 04 01 01 02 01 02 01 02 01 01 01 03 02 02 01 03 01
P1-W-741	2	01 02 03 04 04 02 03 01 04 03 02 03 02 01 02 04 04 02 04 04 04 01 04 03 03 01 03 03 04 01 03 03 03 03 04 01 03 02 03 03 03 02 03 03 04 04 04 03 01 04 03 03 04 03 04 04 04 04 02 03 03 01 01 01 04 04 04 03 04 03 04 04 03 02 03 04 04 01 02 01 02 02 04 04 03 04 03 02 02 01 04 04
P1-W-747	2	04 02 02 01 02 04 02 04 02 02 02 02 02 01 02 01 03 02 01 01 01 03 01 02 02 01 03 01 01 01 03 02 03 03 04 04 02 02 03 02 02 02 03 02 01 01 04 03 01 03 02 02 01 03 03 04 02 01 02 02 03 04 01 04 01 01 01 02 03 02 02 01 02 03 02 01 01 01 04 03 02 01 02 01 01 01 03 02 01 01 04 04
P1-W-747	2	04 03 02 01 02 04 02 04 04 03 03 03 03 04 02 04 04 02 04 04 01 03 01 03 02 02 03 03 04 04 04 03 03 03 04 04 03 03 03 02 02 02 03 02 04 04 04 04 04 04 03 03 04 03 04 04 04 04 04 03 03 04 01 04 04 04 04 02 04 02 04 01 03 03 02 04 01 04 04 03 02 02 02 04 01 04 04 02 02 01 04 04
P1-708-E	3	01 02 02 01 02 02 02 01 02 02 02 03 02 01 02 04 04 01 01 01 01 01 01 02 03 01 02 01 04 01 03 02 01 02 04 04 02 02 01 03 02 02 03 03 01 01 02 03 01 04 03 03 01 03 03 02 04 04 02 02 03 01 01 01 01 01 01 02 04 02 02 01 03 02 02 01 01 01 04 01 02 01 02 01 01 01 03 02 01 01 03 01
P1-708-E	3	01 03 02 04 02 04 03 04 02 02 03 03 03 04 02 04 04 02 01 04 01 03 04 02 03 02 03 01 04 04 03 03 03 03 04 04 02 02 03 03 02 03 03 03 04 04 04 03 04 04 03 03 01 03 04 04 04 04 02 03 03 01 01 04 04 04 01 02 04 03 04 01 03 02 03 04 01 04 04 03 04 02 02 01 03 04 04 03 01 04 04 04
P1-728-E	3	01 02 02 01 02 04 03 04 02 03 02 03 02 01 02 04 03 01 01 04 01 01 01 02 02 01 03 01 04 01 03 02 01 02 04 01 02 02 01 03 02 03 01 02 01 01 04 03 01 03 03 02 01 02 03 02 04 01 02 02 03 01 04 04 01 01 04 02 04 02 02 01 03 02 02 01 01 01 04 03 02 01 02 01 01 04 03 03 02 01 04 01
P1-728-E	3	04 02 03 04 04 04 03 04 02 03 02 03 03 04 03 04 04 02 01 04 04 03 01 03 03 01 03 01 04 04 04 03 03 03 04 04 02 03 01 03 02 03 03 03 04 04 04 04 04 04 03 02 01 03 04 02 04 04 04 03 03 04 04 04 04 04 04 02 04 02 04 01 03 03 03 04 04 04 04 03 04 02 02 04 01 04 03 03 02 04 04 04
P1-730-E	3	01 02 02 01 02 02 02 01 02 02 02 03 -9 04 02 04 03 01 01 04 01 01 01 02 03 02 03 01 01 01 04 02 01 02 04 01 03 03 01 02 02 02 01 02 01 01 04 04 04 03 02 02 01 02 03 02 02 04 04 02 02 01 01 01 01 01 01 02 04 02 02 01 02 03 03 01 01 04 02 03 02 01 02 01 01 01 03 02 01 01 04 01
P1-730-E	3	01 03 02 04 02 04 03 04 04 03 02 03 -9 04 03 04 04 02 01 04 01 01 04 03 03 02 03 03 04 04 04 02 03 02 04 04 03 03 03 03 02 03 03 02 04 04 04 04 04 04 03 03 04 02 04 04 04 04 04 02 03 01 04 04 01 04 04 03 04 03 04 01 02 03 03 04 01 04 04 03 02 01 02 01 01 04 03 03 02 04 04 04
P1-E-159	3	01 02 02 01 02 04 02 01 02 03 02 03 03 04 02 01 03 01 04 01 01 01 01 02 02 01 02 01 01 01 03 02 01 02 04 04 02 02 01 03 02 02 01 03 01 01 02 03 04 03 02 02 01 02 03 02 02 04 02 02 03 01 01 01 01 01 04 02 03 02 02 01 03 02 02 01 01 04 04 01 02 01 02 01 01 01 03 02 02 01 03 01
P1-E-159	3	04 03 03 01 04 04 02 04 04 03 02 03 03 04 03 04 04 02 04 04 04 03 01 03 03 01 03 01 04 04 03 02 03 03 04 04 03 03 03 03 02 03 03 03 04 04 04 03 04 03 03 03 04 03 04 04 04 04 04 03 03 04 04 04 04 04 04 02 04 03 04 01 03 02 03 04 04 04 04 03 04 01 04 04 03 04 04 03 02 04 04 04
P1-E-163	3	01 02 02 01 02 02 02 01 02 02 02 02 02 01 02 01 03 01 01 04 01 01 01 02 03 01 02 01 01 04 03 02 03 02 04 01 02 02 01 02 02 02 01 02 01 01 04 03 01 03 02 02 01 02 04 02 02 04 02 02 02 01 01 01 01 01 01 02 03 02 04 01 02 02 03 01 01 01 02 01 02 01 02 01 01 01 03 02 01 01 03 01
P1-E-163	3	01 03 02 01 02 04 03 04 02 03 02 03 03 04 02 04 04 02 04 04 01 01 04 03 03 02 03 01 04 04 04 03 03 02 04 04 02 03 03 03 02 03 03 03 04 04 04 04 04 04 03 02 01 03 04 04 04 04 04 02 03 01 01 04 01 04 04 02 04 03 04 01 03 02 03 04 01 01 04 03 02 02 02 01 03 04 03 03 02 01 04 01
P1-E-167	3	04 03 02 01 02 04 02 01 02 02 02 02 02 01 02 01 04 01 01 01 01 01 01 02 02 01 02 01 04 01 03 02 01 02 04 04 02 02 01 02 02 02 01 02 01 01 04 03 01 03 02 02 01 02 04 02 02 01 04 02 03 04 01 01 01 01 01 02 03 02 02 01 03 02 02 01 01 01 04 01 02 01 04 04 01 01 03 02 01 01 03 01
P1-E-167	3	04 03 02 01 02 04 03 04 02 02 03 03 03 04 03 04 04 02 04 04 01 03 01 03 02 01 03 03 04 04 03 03 03 03 04 04 03 03 03 03 03 03 03 03 04 04 04 03 04 03 03 03 04 03 04 04 02 01 04 02 03 04 04 04 04 04 01 02 04 03 04 01 03 02 03 04 04 04 04 03 04 02 04 04 03 01 04 03 02 01 04 01
P1-E-195	3	01 02 02 01 02 02 02 01 02 03 02 02 03 04 02 04 03 01 01 04 01 01 01 02 03 01 02 01 01 01 03 02 01 02 04 01 02 02 01 02 02 02 01 02 01 01 02 03 04 03 03 02 01 02 03 02 02 04 04 02 02 01 04 01 01 01 04 02 04 02 02 01 02 03 02 01 01 04 02 01 02 01 02 01 01 04 03 02 02 01 03 01
P1-E-195	3	01 02 03 01 04 04 03 04 02 03 03 03 03 04 02 04 04 02 04 04 04 03 04 03 03 02 03 03 01 04 04 03 03 03 04 04 02 03 03 03 03 03 03 03 04 04 04 04 04 03 03 03 04 02 04 04 02 04 04 03 03 01 04 04 04 04 04 03 04 03 04 01 03 03 03 04 01 04 04 03 02 02 02 04 01 04 03 02 02 01 04 01
P1-E-201	3	04 02 02 01 02 04 02 01 02 02 02 02 02 01 02 01 04 01 01 01 01 03 01 03 02 01 02 01 04 01 03 02 01 03 04 01 02 02 01 02 03 02 03 02 04 01 04 03 01 04 02 02 01 03 03 02 04 01 02 02 03 04 01 01 01 04 01 02 03 02 02 04 02 03 02 01 01 01 02 01 02 01 02 01 01 01 03 02 01 01 04 01
P1-E-201	3	04 03 02 01 02 04 03 04 04 02 03 03 03 04 03 04 04 02 04 04 01 03 01 03 02 02 03 03 04 04 03 02 03 03 04 04 03 03 03 03 03 03 03 03 04 01 04 03 04 04 03 03 04 03 04 04 04 04 02 03 03 04 04 04 04 04 01 03 04 03 04 04 03 03 02 01 04 04 04 03 04 01 04 04 01 01 04 02 01 01 04 04
P1-E-206	3	01 02 02 01 02 02 02 01 02 02 02 03 02 04 02 04 03 01 01 04 01 01 01 02 02 02 02 01 01 01 03 02 01 02 01 01 03 02 01 03 02 02 03 02 01 01 02 03 04 03 03 02 01 02 03 02 02 01 04 03 02 01 01 01 01 01 01 02 04 02 02 01 03 02 02 01 01 04 02 03 02 01 02 04 01 01 03 03 01 04 04 01
P1-E-206	3	04 02 02 01 02 04 02 04 04 02 02 03 03 04 02 04 03 02 01 04 01 03 01 03 03 02 03 01 01 01 04 02 01 03 04 04 03 03 03 03 03 03 03 03 04 04 04 04 04 03 03 02 04 02 03 04 02 01 04 03 03 04 04 04 01 01 01 03 04 03 02 01 03 03 03 04 04 04 04 03 02 01 02 04 03 04 03 03 02 04 04 01
P1-E-239	3	01 02 02 01 04 02 02 01 02 03 02 02 02 01 02 01 03 01 01 04 04 01 01 02 02 01 02 01 01 01 03 03 01 02 04 01 02 02 01 02 02 02 03 03 01 01 04 03 01 04 02 02 01 03 03 02 04 01 02 02 02 01 04 01 01 01 04 02 03 02 02 01 02 02 03 01 04 04 02 01 02 02 02 01 01 04 03 02 01 01 04 04
P1-E-239	3	04 03 03 01 04 04 02 04 04 03 02 03 03 04 02 01 04 02 04 04 04 01 04 03 03 01 02 03 01 04 04 03 03 02 04 04 02 03 03 03 02 03 03 03 04 04 04 04 04 04 02 03 04 03 04 04 04 04 02 02 03 04 04 04 01 04 04 03 03 03 04 01 03 02 03 04 04 04 04 03 02 02 04 04 03 04 03 02 01 04 04 04
P1-E-262	3	01 02 02 01 02 02 02 01 02 02 02 03 02 01 02 04 03 01 01 04 01 01 01 02 03 01 02 01 01 01 03 02 01 02 01 04 02 02 01 02 02 03 01 03 01 01 04 03 01 04 03 02 01 03 03 02 04 01 02 02 03 01 04 04 01 01 04 02 04 02 02 01 03 02 03 01 01 04 04 03 02 01 02 01 01 01 03 03 01 01 04 01
P1-E-262	3	01 02 03 04 04 04 03 04 02 03 02 03 03 04 03 04 04 01 01 04 04 01 01 02 03 02 03 01 01 04 03 03 03 02 04 04 02 02 01 03 02 03 03 03 04 04 04 03 04 04 03 03 01 03 04 02 04 04 02 03 03 01 04 04 01 04 04 02 04 03 04 01 03 02 03 04 04 04 04 03 04 02 02 04 01 04 03 03 01 04 04 04
P1-E-263	3	04 02 02 01 02 02 02 01 02 02 02 03 02 04 02 04 04 01 01 04 01 03 01 02 02 01 02 01 01 01 03 02 01 03 04 01 03 02 01 02 03 02 03 02 04 01 04 03 04 03 02 02 04 02 03 02 02 01 04 02 03 04 01 01 04 04 01 02 04 02 02 01 02 02 02 01 01 01 02 03 02 01 02 01 01 01 03 02 01 01 04 01
P1-E-263	3	04 02 02 01 02 04 02 01 04 03 03 03 03 04 02 04 04 02 01 04 01 03 04 03 02 02 02 03 01 01 04 02 03 03 04 01 03 03 03 03 03 03 03 03 04 01 04 04 04 03 03 02 04 02 03 04 04 04 04 03 03 04 04 04 04 04 04 03 04 03 02 01 03 03 02 01 04 01 02 03 04 01 02 04 01 04 03 02 02 04 04 04
P1-E-295	3	01 02 02 01 02 02 02 01 02 02 02 02 03 04 02 04 04 01 01 04 01 01 01 02 02 01 02 01 01 01 03 02 01 02 04 01 02 02 01 03 02 03 01 03 01 01 04 03 04 03 02 02 04 02 03 02 02 01 04 02 02 01 04 01 01 04 01 02 04 02 02 01 03 03 03 01 01 04 02 03 02 01 02 01 01 01 03 02 01 01 04 01
P1-E-295	3	04 02 02 04 02 04 02 04 04 03 02 03 03 04 03 04 04 01 04 04 01 01 04 03 03 02 03 01 01 01 03 02 01 02 04 04 03 02 01 03 02 03 03 03 04 04 04 03 04 03 02 02 04 02 03 04 02 04 04 02 03 04 04 04 01 04 04 03 04 03 02 01 03 03 03 04 04 04 04 03 02 01 04 04 03 04 03 03 02 01 04 01
P1-E-37	3	01 02 -9 -9 02 02 02 01 -9 02 02 02 -9 01 02 04 04 01 -9 04 01 01 04 -9 03 01 02 01 01 01 03 02 01 02 01 01 -9 02 01 02 02 02 03 02 01 -9 02 03 -9 03 03 02 01 02 -9 02 02 -9 02 03 02 01 01 01 01 01 01 02 -9 03 02 01 02 02 03 01 04 -9 02 01 02 01 02 04 01 01 03 02 01 01 04 -9
P1-E-37	3	01 02 -9 -9 04 02 02 01 -9 02 02 03 -9 04 03 04 04 02 -9 04 04 01 04 -9 03 02 03 03 01 04 04 03 03 02 04 04 -9 03 03 03 03 03 03 03 04 -9 04 04 -9 04 03 02 04 03 -9 04 04 -9 04 03 03 01 04 04 04 04 04 03 -9 03 04 01 03 02 03 04 04 -9 04 03 04 02 04 04 01 04 03 02 02 01 04 -9
P1-E-471	3	04 02 02 01 02 02 02 01 02 02 02 03 03 04 02 04 04 01 01 04 01 01 01 03 02 01 02 01 01 01 03 02 01 02 04 01 02 02 01 02 02 02 03 02 04 01 04 03 04 03 02 02 01 02 03 02 04 01 02 02 03 04 01 01 01 04 01 02 04 02 02 01 02 02 02 01 04 01 02 03 02 01 02 01 01 01 03 02 01 01 04 01
P1-E-471	3	04 03 03 01 04 04 02 04 04 03 03 03 03 04 02 04 04 02 01 04 04 03 04 03 02 02 03 03 01 04 04 02 03 03 04 04 03 02 03 03 02 03 03 03 04 01 04 04 04 04 02 02 04 03 04 04 04 04 04 02 03 04 04 04 04 04 04 03 04 03 04 01 03 02 03 01 04 04 04 03 02 01 04 04 01 04 03 03 01 04 04 04
P1-E-58	3	01 02 02 -9 02 02 02 01 02 02 03 02 02 01 03 01 03 01 04 01 01 01 01 03 02 01 02 01 04 04 03 02 03 02 01 04 02 02 01 02 02 02 01 02 04 01 04 03 01 03 02 02 01 03 04 02 02 01 02 02 03 04 01 04 01 01 04 02 03 02 04 01 03 02 02 01 01 01 04 01 02 01 02 04 01 01 03 02 01 01 04 01
P1-E-58	3	04 03 03 -9 04 04 03 04 02 02 03 03 02 01 03 04 04 02 04 04 04 03 04 03 03 02 03 03 04 04 04 03 03 03 04 04 03 02 03 03 03 03 03 03 04 01 04 04 01 04 03 02 01 03 04 04 04 01 04 03 03 04 04 04 04 01 04 02 04 03 04 01 03 02 03 01 04 01 04 01 04 02 02 04 03 04 04 02 01 01 04 01
P1-E-662	3	01 02 02 01 02 04 03 01 02 02 02 02 02 01 02 01 04 01 01 01 01 01 01 02 02 01 02 01 01 01 03 02 01 02 04 04 02 02 01 02 02 02 01 02 01 01 04 03 01 03 02 02 01 02 03 02 02 01 02 02 03 01 01 01 01 04 01 02 03 02 02 01 02 03 02 01 01 01 04 03 02 01 02 04 01 04 03 02 01 01 03 01
P1-E-662	3	04 03 02 01 02 04 03 04 04 02 03 03 03 04 03 04 04 02 04 04 01 03 01 03 03 01 03 03 04 04 03 02 03 03 04 04 03 03 03 03 03 03 03 03 04 04 04 03 04 04 02 02 04 03 04 04 04 01 04 02 03 04 04 04 04 04 01 02 04 03 04 01 03 03 03 04 04 04 04 03 04 01 04 04 03 04 04 02 02 04 04 04
P1-E-663	3	01 02 02 01 02 04 03 04 02 03 02 02 02 01 03 01 04 02 01 01 01 01 01 03 02 01 02 03 01 01 03 02 03 02 04 01 02 03 01 02 02 02 01 02 04 01 04 03 01 03 02 02 01 03 04 02 02 01 02 02 02 01 01 04 01 04 04 02 03 02 02 01 02 02 02 01 01 01 02 01 02 01 02 01 01 01 03 02 02 01 03 01
P1-E-663	3	04 03 02 01 02 04 03 04 04 03 03 03 03 04 03 04 04 02 04 04 01 03 04 03 03 02 02 03 04 04 04 02 03 03 04 04 03 03 03 02 03 03 03 02 04 04 04 04 04 04 03 02 04 03 04 04 04 04 04 03 03 04 01 04 04 04 04 03 04 02 04 04 03 03 03 04 04 01 04 03 02 01 04 04 03 01 04 03 02 01 04 01
P1-E-677	3	01 02 02 01 02 04 02 01 02 03 02 03 03 01 02 01 03 01 01 01 01 01 01 02 02 01 03 01 01 04 03 02 03 02 04 04 02 03 01 02 02 02 03 03 01 01 02 03 01 03 02 02 01 02 03 02 02 01 02 02 03 01 01 01 01 01 04 02 03 02 04 01 03 02 02 01 01 04 04 01 02 01 04 04 01 01 03 02 02 01 04 01
P1-E-677	3	04 02 03 04 04 04 02 04 02 03 02 03 03 04 03 04 04 02 04 04 04 03 01 03 03 02 03 01 04 04 03 03 03 03 04 04 03 03 03 03 03 03 03 03 04 04 04 03 04 04 03 03 01 03 03 04 04 04 04 02 03 04 04 04 04 04 04 02 04 03 04 04 03 03 03 04 04 04 04 03 04 02 04 04 01 01 04 03 02 04 04 01
P1-E-681	3	04 02 02 01 02 02 02 01 02 02 02 03 03 04 02 04 04 02 01 04 01 01 01 02 02 01 02 01 01 01 03 02 01 02 04 01 02 02 03 02 02 02 01 02 01 01 04 03 04 03 02 02 04 02 03 04 02 04 02 02 02 04 01 01 04 04 01 03 04 03 02 01 02 02 03 01 04 01 02 03 02 01 02 01 01 04 03 02 01 01 04 01
P1-E-681	3	04 02 02 01 04 02 03 01 04 02 03 03 03 04 02 04 04 02 01 04 04 01 04 03 02 01 02 03 01 01 04 03 03 02 04 01 03 03 03 03 03 02 03 03 04 04 04 04 04 04 03 03 04 03 04 04 04 04 04 03 03 04 01 01 04 04 01 03 04 03 04 01 03 02 03 04 04 04 02 03 02 02 04 04 01 04 03 03 01 04 04 01
P1-E-683	3	01 02 02 01 02 02 02 01 02 02 02 03 02 01 02 01 03 02 01 04 01 01 01 02 02 01 02 01 01 01 03 03 01 02 04 01 03 02 03 03 02 02 03 03 01 01 04 03 04 03 02 02 01 02 04 04 04 01 02 02 03 01 01 01 04 01 01 03 03 03 02 01 02 02 02 01 04 04 02 01 02 02 02 01 01 01 03 02 01 01 04 04
P1-E-683	3	04 02 03 01 04 02 03 01 04 03 03 03 02 04 02 01 04 02 04 04 04 03 04 03 02 01 03 01 01 01 03 03 01 03 04 01 03 02 03 03 03 02 03 03 04 04 04 03 04 04 02 02 04 03 04 04 04 04 04 02 03 04 04 01 04 04 04 03 03 03 02 01 03 02 03 04 04 04 02 03 02 02 04 04 03 04 03 03 01 04 04 04
P1-E-697	3	01 02 02 01 02 04 02 04 02 02 02 03 03 04 02 01 03 01 01 04 01 01 01 03 03 01 02 01 01 01 03 02 01 02 01 04 02 02 01 02 02 03 03 03 01 01 04 03 04 03 02 03 01 02 03 02 02 01 04 02 02 01 04 04 01 01 01 02 03 02 02 01 03 03 03 01 04 04 04 03 02 01 02 01 03 01 03 03 01 04 04 01
P1-E-697	3	01 02 02 01 04 04 02 04 04 03 02 03 03 04 02 04 04 01 01 04 04 01 04 03 03 02 02 01 01 04 03 03 03 02 04 04 02 02 01 03 03 03 03 03 04 04 04 03 04 04 03 03 04 02 04 02 04 04 04 03 03 01 04 04 01 04 04 02 04 02 04 01 03 03 03 04 04 04 04 03 02 02 04 04 03 04 03 03 01 04 04 04
P1-E-702	3	01 02 02 01 02 02 03 01 02 02 02 03 02 01 02 04 03 01 01 04 01 01 01 03 02 02 03 01 01 04 03 02 01 02 01 04 02 02 01 03 02 03 01 02 01 04 04 04 01 04 03 02 01 02 03 02 04 01 02 03 03 01 04 04 01 01 04 02 04 02 04 01 02 02 02 04 04 04 04 01 02 01 02 01 01 04 03 02 01 01 04 04
P1-E-702	3	04 02 03 04 04 04 03 04 02 03 02 03 03 04 03 04 03 01 01 04 04 03 04 03 03 02 03 01 01 04 04 03 03 03 04 04 03 03 01 03 02 03 03 03 01 04 04 04 04 04 03 02 04 03 04 02 04 04 04 03 03 04 04 04 04 01 04 02 04 03 04 01 03 03 03 04 04 04 04 01 04 02 02 04 01 04 03 03 02 01 04 04
P2-13-H	4	04 03 03 04 04 04 02 04 02 03 02 03 02 01 02 04 03 01 04 01 04 01 01 03 02 01 03 01 01 01 03 02 01 03 04 04 02 03 01 03 02 03 01 02 01 01 04 03 01 03 03 02 04 02 03 02 02 01 04 02 03 04 04 04 04 01 04 02 04 02 02 01 02 02 02 01 04 04 04 03 02 01 02 01 01 04 04 02 02 04 03 01
P2-13-H	4	04 03 03 04 04 04 03 04 04 03 03 03 02 04 02 04 03 01 04 04 04 03 04 03 03 02 03 03 04 04 03 02 03 03 04 04 02 03 01 03 03 03 03 02 04 04 04 04 04 03 03 03 04 03 04 02 02 04 04 03 03 04 04 04 04 04 04 02 04 02 04 01 03 02 02 04 04 04 04 03 02 01 04 04 03 04 04 03 02 04 03 01
P2-36-H	4	04 03 02 04 02 04 02 01 04 02 02 03 02 01 02 04 03 01 01 01 01 03 01 02 02 01 03 01 01 01 03 02 03 02 01 01 02 02 01 02 02 02 01 03 01 01 02 03 01 04 03 03 04 03 04 02 04 01 02 03 03 04 04 01 04 01 01 02 04 02 02 01 02 02 02 01 01 01 02 01 04 01 02 01 01 01 03 03 02 01 03 01
P2-36-H	4	04 03 03 04 04 04 03 01 04 03 03 03 03 04 03 04 03 02 04 04 04 03 01 03 02 01 03 01 04 04 04 02 03 03 04 04 03 03 03 03 02 03 03 03 04 04 04 04 04 04 03 03 04 03 04 04 04 04 02 03 03 04 04 04 04 01 04 02 04 03 04 04 03 03 02 04 04 04 04 01 04 01 04 04 03 04 04 03 02 01 04 04
P2-H-133	4	01 03 02 04 02 02 02 01 02 02 02 03 02 01 03 04 03 02 04 01 01 03 01 03 02 01 03 01 01 01 03 03 01 03 01 01 02 02 03 03 02 02 03 03 01 04 02 03 01 03 03 02 01 02 04 04 02 01 02 02 02 01 01 01 01 01 01 02 04 03 02 01 02 02 02 04 04 01 02 01 02 02 04 01 01 01 03 03 01 01 03 01
P2-H-133	4	04 03 03 04 04 02 02 01 04 03 02 03 02 04 03 04 04 02 04 04 04 03 04 03 03 02 03 01 01 04 03 03 03 03 04 04 02 02 03 03 03 02 03 03 01 04 04 03 04 04 03 03 04 03 04 04 04 04 04 03 03 04 01 01 04 04 04 03 04 03 04 04 03 03 02 04 04 04 04 03 04 02 04 04 03 04 04 03 02 04 04 04
P2-H-23	4	04 02 02 01 02 02 02 01 02 03 02 02 02 01 02 01 03 01 01 01 01 01 01 02 02 02 02 01 01 04 03 02 03 02 04 01 02 03 01 02 02 02 03 03 01 04 04 03 01 03 02 02 01 02 03 02 02 01 04 02 03 04 01 01 04 01 01 02 03 02 02 01 02 02 02 04 01 01 02 03 02 01 02 04 01 01 03 03 01 04 03 04
P2-H-23	4	04 03 02 01 02 04 02 04 04 03 03 03 02 04 02 04 04 02 04 04 01 03 04 03 02 02 02 03 04 04 04 02 03 03 04 04 03 03 03 03 03 03 03 03 01 04 04 04 04 03 03 03 04 02 04 04 02 04 04 03 03 04 01 04 04 04 04 03 04 03 04 01 03 02 03 04 04 04 04 03 04 01 04 04 01 04 04 03 02 04 04 04
P2-H-27	4	01 03 03 01 04 02 02 01 02 03 02 02 02 04 02 04 03 01 04 01 04 01 01 03 02 01 02 01 01 04 03 03 01 02 04 01 02 02 01 03 02 02 03 03 01 01 02 03 04 03 03 02 01 02 04 02 02 01 02 03 03 01 01 01 04 01 04 02 04 02 04 04 02 03 03 01 04 01 02 03 02 02 04 01 01 04 03 02 01 01 03 01
P2-H-27	4	04 03 03 04 04 04 03 01 02 03 03 03 02 04 03 04 03 02 04 04 04 01 04 03 03 01 03 01 04 04 04 03 03 02 04 04 03 03 03 03 02 03 03 03 04 04 04 04 04 04 03 02 01 03 04 04 04 04 04 03 03 04 04 04 04 01 04 02 04 03 04 04 03 03 03 04 04 04 04 03 04 02 04 04 01 04 04 03 02 01 04 01
P2-H-33	4	04 02 03 01 04 02 02 01 02 02 03 02 02 01 02 01 03 02 04 01 04 03 01 02 02 01 02 01 01 01 04 02 01 03 04 04 02 02 03 03 02 02 01 02 01 04 02 04 04 04 03 03 01 03 04 04 04 01 02 02 03 04 01 01 01 01 01 02 03 03 02 01 02 02 02 04 04 04 04 03 02 01 02 01 01 01 03 02 02 01 03 01
P2-H-33	4	04 03 03 04 04 04 02 01 04 03 03 03 03 04 02 04 03 02 04 01 04 03 01 02 02 02 03 03 01 04 04 02 03 03 04 04 03 03 03 03 02 02 03 03 01 04 04 04 04 04 03 03 04 03 04 04 04 04 02 03 03 04 01 01 04 01 01 02 04 03 02 01 02 02 02 04 04 04 04 03 02 01 04 04 03 04 04 03 02 04 04 01
P2-H-351	4	04 03 02 01 02 04 02 04 04 03 02 03 02 01 02 04 03 01 01 01 01 01 01 02 02 01 02 01 04 01 03 02 01 03 04 04 02 02 01 03 02 03 03 03 01 01 04 03 04 03 03 02 04 02 03 02 02 01 02 02 02 04 04 04 04 01 04 02 04 02 02 01 02 03 02 01 04 01 04 03 02 01 02 01 01 01 04 02 02 04 03 01
P2-H-351	4	04 03 03 04 04 04 02 04 04 03 03 03 03 04 03 04 03 01 04 01 04 03 04 03 02 01 03 03 04 01 04 03 01 03 04 04 02 02 01 03 03 03 03 03 04 04 04 04 04 04 03 02 04 03 04 02 04 04 04 03 03 04 04 04 04 01 04 02 04 02 02 01 02 03 02 04 04 04 04 03 02 02 02 04 03 04 04 03 02 04 04 01
P2-H-352	4	01 03 03 01 04 02 02 01 02 03 02 02 02 04 03 04 03 01 01 01 04 01 04 02 02 01 02 01 01 04 03 03 03 02 04 01 02 02 01 02 02 03 03 02 01 04 02 03 04 03 03 03 04 02 03 02 02 01 04 02 03 01 01 04 04 01 04 02 04 02 04 01 03 02 02 04 01 04 04 03 02 02 04 04 03 01 04 02 02 04 03 01
P2-H-352	4	04 03 03 04 04 04 02 01 04 03 02 03 02 04 03 04 04 01 04 04 04 03 04 02 03 01 03 01 01 04 03 03 03 03 04 01 03 02 01 02 02 03 03 02 01 04 04 04 04 03 03 03 04 02 04 02 02 01 04 03 03 04 04 04 04 01 04 02 04 02 04 04 03 02 03 04 04 04 04 03 04 02 04 04 03 04 04 03 02 04 04 04
P2-H-357	4	01 02 02 04 02 02 03 01 02 02 03 02 02 04 02 04 03 01 01 01 01 03 01 02 02 01 02 03 01 01 03 03 01 03 04 01 02 02 01 03 02 02 01 02 04 01 04 03 04 03 03 03 01 02 03 02 02 01 04 03 02 01 01 01 04 01 01 02 04 02 02 01 02 02 02 01 01 01 02 01 02 02 02 01 01 01 03 03 02 01 04 01
P2-H-357	4	04 03 03 04 04 04 03 04 04 03 03 03 03 04 03 04 03 02 04 04 04 03 01 03 03 02 03 03 04 04 04 03 01 03 04 01 03 03 03 03 03 03 03 02 04 01 04 04 04 03 03 03 04 02 04 04 02 04 04 03 03 04 04 04 04 01 04 02 04 03 02 04 03 03 02 01 01 04 04 01 02 02 02 01 03 04 04 03 02 01 04 04
P2-H-361	4	01 03 03 01 04 02 02 01 04 02 02 02 02 01 02 04 03 02 01 01 04 01 01 02 02 01 02 01 01 01 03 02 01 02 04 01 02 02 03 02 02 02 03 02 01 04 02 03 01 04 03 02 04 03 04 04 04 01 02 03 03 01 01 01 04 01 01 02 04 03 02 01 02 02 02 04 01 01 02 01 02 01 04 04 01 01 03 02 02 01 04 01
P2-H-361	4	04 03 03 04 04 02 02 01 04 02 03 03 02 04 03 04 03 02 01 04 04 03 01 02 02 01 03 03 04 04 04 02 03 03 04 04 02 03 03 03 02 02 03 03 01 04 04 04 04 04 03 03 04 03 04 04 04 01 02 03 03 04 01 01 04 01 01 03 04 03 04 01 03 02 03 04 04 01 04 03 02 02 04 04 03 01 04 03 02 04 04 01
P2-H-362	4	04 03 02 01 02 02 02 01 04 03 02 02 02 01 02 04 03 01 04 01 01 01 01 03 02 01 02 03 04 01 03 02 01 02 04 01 02 02 01 02 03 02 03 02 04 01 04 03 01 03 03 02 04 02 03 02 02 04 04 02 02 04 01 01 01 01 04 02 04 02 02 01 02 02 02 01 04 01 02 03 02 01 04 01 01 01 03 03 02 01 03 01
P2-H-362	4	04 03 02 04 02 02 02 01 04 03 03 03 02 04 03 04 03 02 04 04 01 01 04 03 02 02 03 03 04 04 04 03 03 03 04 04 03 03 03 03 03 03 03 03 04 01 04 04 04 03 03 03 04 02 04 04 02 04 04 02 03 04 04 04 04 04 04 03 04 03 04 01 03 03 03 01 04 04 04 03 04 02 04 04 01 04 04 03 02 04 04 01
P2-H-368	4	01 03 03 01 04 02 02 01 02 02 02 03 02 01 03 04 03 02 04 01 04 03 01 03 02 01 03 01 01 04 03 02 03 03 04 04 02 02 03 02 02 02 03 03 01 01 02 03 01 04 03 02 01 03 04 04 04 01 02 03 03 01 01 01 04 01 01 02 04 03 04 01 03 02 02 01 04 01 04 01 02 01 02 01 01 04 04 03 02 01 04 04
P2-H-368	4	04 03 03 04 04 02 02 01 04 03 03 03 02 01 03 04 03 02 04 01 04 03 01 03 03 02 03 03 04 04 03 03 03 03 04 04 03 03 03 03 02 02 03 03 04 04 04 03 04 04 03 03 04 03 04 04 04 04 02 03 03 04 01 01 04 01 04 02 04 03 04 04 03 03 02 04 04 04 04 03 04 02 04 04 03 04 04 03 02 04 04 04
P2-H-371	4	04 02 03 01 04 04 02 01 02 03 02 02 03 01 02 04 03 01 01 01 04 01 01 02 02 01 03 01 01 04 03 02 03 02 04 04 02 02 01 03 02 03 01 02 01 04 02 03 01 03 03 03 01 02 04 02 02 01 02 03 03 04 04 04 04 01 01 02 04 02 04 04 03 02 02 04 04 01 04 01 02 01 02 04 03 01 04 03 02 01 03 01
P2-H-371	4	04 03 03 01 04 04 02 04 04 03 02 03 03 01 03 04 04 01 04 04 04 03 01 03 03 01 03 01 04 04 03 03 03 03 04 04 03 02 01 03 02 03 03 03 01 04 04 03 01 04 03 03 04 03 04 02 04 01 02 03 03 04 04 04 04 04 04 02 04 02 04 04 03 03 03 04 04 01 04 03 04 02 04 04 03 04 04 03 02 04 04 01
P2-H-38	4	01 03 02 01 02 04 02 04 02 03 02 03 02 01 03 04 03 02 01 04 01 01 01 02 02 02 02 01 04 04 03 03 01 02 04 01 02 02 01 02 02 03 01 03 01 04 04 03 01 03 03 02 01 02 04 02 02 01 02 03 02 01 01 04 01 01 04 02 04 02 04 01 02 02 03 04 04 01 04 03 02 02 02 01 01 04 03 03 02 01 04 01
P2-H-38	4	04 03 02 04 02 04 03 04 04 03 03 03 03 01 03 04 04 02 04 04 01 01 04 03 03 02 02 01 04 04 03 03 03 02 04 04 03 02 01 03 03 03 03 03 01 04 04 03 01 04 03 03 04 03 04 02 04 04 04 03 03 04 04 04 04 04 04 02 04 02 04 01 03 03 03 04 04 01 04 03 04 02 02 04 01 04 03 03 02 01 04 01
P2-H-49	4	04 02 02 04 02 02 02 01 02 02 02 03 02 04 02 04 03 02 04 01 01 03 04 03 02 01 03 01 01 01 03 03 01 03 01 01 02 02 03 02 02 02 03 03 01 01 04 03 04 03 03 02 01 02 03 04 02 01 02 03 02 04 01 01 04 01 01 02 04 03 02 01 02 03 02 01 04 04 02 01 02 02 02 01 01 04 03 02 02 01 03 01
P2-H-49	4	04 03 03 04 04 02 02 01 04 03 03 03 02 04 02 04 03 02 04 04 04 03 04 03 02 01 03 03 04 04 03 03 03 03 01 01 02 02 03 03 03 02 03 03 04 04 04 03 04 03 03 03 04 03 03 04 02 04 04 03 03 04 01 01 04 04 04 03 04 03 04 01 03 03 02 04 04 04 04 03 04 02 04 04 03 04 04 03 02 04 04 01
P2-H-50	4	04 02 02 04 02 02 02 01 04 02 02 03 02 04 02 04 03 01 01 04 01 03 01 03 02 01 03 01 01 -9 03 02 01 03 01 01 02 02 01 02 02 02 03 02 01 04 04 03 04 03 03 02 01 02 03 02 02 04 04 03 02 04 01 01 04 04 01 03 04 02 02 01 03 02 02 04 04 01 02 03 02 01 04 01 01 04 03 03 02 01 03 01
P2-H-50	4	04 03 03 04 04 04 03 04 04 03 02 03 02 04 03 04 04 02 04 04 04 03 04 03 02 01 03 01 04 -9 04 03 03 03 04 01 02 02 03 03 03 03 03 03 01 04 04 04 04 03 03 02 04 02 03 04 02 04 04 03 03 04 04 04 04 04 04 03 04 03 04 04 03 03 02 04 04 04 02 03 02 02 04 01 03 04 03 03 02 04 03 01
P2-H-69	4	04 02 02 01 02 02 03 01 04 03 03 02 02 01 02 04 03 01 01 01 01 01 01 03 02 01 02 03 04 01 03 02 01 02 04 01 02 02 01 02 02 02 01 03 04 01 02 03 04 03 03 02 01 02 03 02 02 01 02 03 03 04 01 01 04 01 04 02 04 02 02 01 02 02 02 01 01 01 02 01 02 02 02 01 01 01 03 03 02 04 04 01
P2-H-69	4	04 03 03 04 04 04 03 01 04 03 03 03 02 04 02 04 04 02 04 04 04 03 01 03 02 02 02 03 04 04 04 03 03 03 04 04 03 03 03 03 03 03 03 03 04 01 04 04 04 04 03 03 04 03 04 04 04 04 04 03 03 04 04 04 04 04 04 03 04 03 04 01 03 03 03 01 04 01 04 03 04 02 04 04 03 01 04 03 02 04 04 01
P2-H-72	4	01 02 02 01 02 04 02 04 02 03 02 03 03 04 02 01 04 01 04 01 01 01 01 02 02 01 03 01 01 04 03 03 03 02 01 04 02 02 01 02 02 03 03 03 01 04 04 03 04 03 02 03 01 02 04 02 02 04 02 03 03 01 04 04 04 01 04 02 03 02 04 01 03 02 02 04 01 04 04 01 04 02 04 01 01 04 04 02 02 01 03 01
P2-H-72	4	04 02 03 04 04 04 02 04 02 03 02 03 03 04 03 04 04 01 04 01 04 03 01 03 02 02 03 01 01 04 03 03 03 03 04 04 03 02 01 02 03 03 03 03 01 04 04 04 04 04 03 03 01 03 04 02 04 04 04 03 03 04 04 04 04 04 04 02 04 02 04 04 03 03 03 04 04 04 04 01 04 02 04 01 03 04 04 02 02 01 04 04
P2-H-79	4	04 03 02 01 02 04 02 04 02 03 02 02 02 01 02 04 03 01 01 01 01 03 01 02 02 01 02 01 01 01 04 02 01 03 04 01 02 02 01 03 02 03 03 02 01 04 04 04 01 03 03 03 01 03 03 02 02 01 02 03 03 04 04 04 01 01 04 02 04 02 02 01 02 02 02 04 04 01 04 01 04 01 02 01 01 01 03 02 02 01 03 01
P2-H-79	4	04 03 03 04 04 04 03 04 04 03 02 03 03 04 02 04 03 02 04 04 04 03 01 03 02 01 03 01 01 01 04 03 01 03 04 04 03 03 01 03 02 03 03 03 01 04 04 04 04 04 03 03 04 03 04 02 04 04 02 03 03 04 04 04 04 04 04 02 04 02 02 01 02 03 02 04 04 04 04 01 04 02 04 04 03 01 04 03 02 01 04 01
P2-3-W	5	01 03 02 01 02 02 02 01 02 02 02 03 02 01 02 04 03 02 01 01 01 01 01 02 02 01 02 01 04 01 03 03 01 02 04 01 02 02 01 02 02 02 03 02 01 04 02 03 01 03 03 02 01 02 03 02 02 01 02 03 02 01 01 01 01 01 01 03 04 02 02 01 02 02 03 04 01 01 02 01 02 02 02 01 01 01 03 02 01 01 03 01
P2-3-W	5	04 03 03 04 04 04 02 01 04 03 03 03 03 04 03 04 03 02 01 04 04 01 01 03 02 02 03 01 04 01 04 03 01 02 04 04 03 03 03 03 02 03 03 03 01 04 04 03 04 04 03 03 04 03 04 04 04 01 04 03 03 04 04 04 04 04 04 03 04 03 02 01 02 02 03 04 04 01 04 03 02 02 04 04 03 04 04 03 02 01 04 01
P2-9-W	5	01 03 02 01 02 02 02 01 04 03 02 03 02 01 02 04 03 01 01 01 01 03 01 02 02 01 02 01 04 01 03 02 01 03 04 01 02 02 01 03 02 02 01 02 01 04 04 03 01 03 03 02 04 02 03 02 02 01 02 02 02 01 04 01 01 01 04 03 04 02 02 01 02 02 02 04 01 01 02 01 02 01 04 01 01 01 03 03 02 01 03 01
P2-9-W	5	04 03 03 04 04 04 02 04 04 03 02 03 03 04 03 04 03 02 01 04 04 03 01 03 03 02 03 01 04 04 04 03 01 03 04 04 03 03 03 03 03 03 03 03 01 04 04 04 04 04 03 03 04 03 04 04 04 04 04 03 03 04 04 04 04 04 04 03 04 03 04 01 02 02 02 04 04 01 04 03 02 02 04 04 03 04 04 03 02 01 04 01
P2-W-14	5	01 02 03 01 04 02 02 01 02 03 02 02 02 01 02 04 03 01 01 01 04 01 01 02 02 01 02 01 01 04 03 03 03 03 04 01 02 02 01 02 02 02 03 02 01 01 04 03 01 03 03 02 01 02 03 02 02 01 02 03 03 01 01 01 01 04 04 02 04 02 04 01 03 02 02 01 01 01 02 01 02 02 04 01 01 01 03 03 02 01 03 01
P2-W-14	5	01 03 03 04 04 04 02 01 04 03 02 03 02 04 03 04 04 02 04 04 04 03 01 03 03 02 03 01 01 04 03 03 03 03 04 04 03 02 03 03 02 03 03 03 04 04 04 03 04 04 03 03 04 03 04 04 04 04 04 03 03 01 04 04 01 04 04 03 04 03 04 01 03 03 02 04 04 04 04 01 04 02 04 04 03 01 04 03 02 04 03 01
P2-W-141	5	04 02 03 01 04 02 02 01 04 02 02 02 02 04 03 01 03 01 01 04 04 01 01 03 02 02 03 03 01 04 03 02 03 02 01 01 02 02 01 02 03 02 01 03 04 01 02 03 04 03 02 02 04 02 03 02 02 04 04 02 03 04 01 01 04 01 01 02 03 02 04 01 03 02 02 01 04 01 02 01 02 01 02 01 01 04 03 02 01 01 03 01
P2-W-141	5	04 02 03 01 04 04 03 01 04 03 02 03 03 04 03 01 04 02 04 04 04 03 01 03 03 02 03 03 04 04 03 03 03 03 04 04 02 02 03 02 03 03 03 03 04 01 02 03 04 03 02 02 04 02 04 04 02 04 04 02 03 04 01 04 04 04 01 02 03 03 04 04 03 02 03 01 04 04 04 03 04 02 04 04 03 04 04 02 02 04 03 04
P2-W-150	5	01 03 02 01 02 02 02 01 04 02 02 02 02 04 03 04 03 02 01 04 01 03 01 02 02 01 02 01 04 04 03 02 03 03 01 01 03 02 03 02 02 02 03 03 01 04 02 03 04 04 03 03 04 03 04 04 04 04 02 03 03 01 01 01 01 01 01 03 04 03 04 01 03 02 02 04 01 01 02 01 02 02 02 01 03 01 03 02 01 04 03 01
P2-W-150	5	04 03 03 04 04 02 03 01 04 03 03 02 02 04 03 04 04 02 04 04 04 03 01 03 03 02 02 03 04 04 03 03 03 03 04 01 03 02 03 02 03 02 03 03 01 04 04 03 04 04 03 03 04 03 04 04 04 04 02 03 03 04 01 01 01 04 04 03 04 03 04 01 03 02 02 04 04 01 02 03 02 02 02 01 03 04 03 03 02 04 04 04
P2-W-153	5	01 02 03 01 04 02 02 01 02 03 03 03 03 04 03 01 03 02 04 01 04 03 01 02 02 01 03 01 01 01 03 03 01 03 01 01 02 02 03 02 02 02 03 03 01 01 04 03 04 03 02 03 01 03 03 02 02 01 02 03 03 01 01 01 04 01 04 02 03 02 02 04 02 03 02 01 04 04 04 01 04 02 02 01 03 04 04 02 02 04 04 01
P2-W-153	5	04 02 03 01 04 04 02 01 04 03 03 03 03 04 03 04 04 02 04 01 04 03 01 02 02 02 03 03 04 04 04 03 03 03 04 04 03 02 03 03 03 02 03 03 04 04 04 04 04 04 03 03 04 03 04 04 04 04 02 03 03 04 04 04 04 04 04 02 04 03 04 04 03 03 02 04 04 04 04 01 04 02 04 04 03 04 04 03 02 04 04 01
P2-W-159	5	01 03 03 01 04 04 02 01 02 02 03 03 02 01 02 01 03 02 01 01 04 01 01 02 02 01 03 01 01 04 03 03 03 02 01 04 02 02 01 02 02 02 01 03 01 04 02 03 01 03 02 03 01 03 03 02 02 01 02 02 02 01 01 04 01 01 01 02 03 02 04 04 02 02 02 04 04 01 04 01 02 02 02 01 01 01 04 02 02 01 04 01
P2-W-159	5	04 03 03 01 04 04 02 04 02 03 03 03 03 04 03 01 04 02 04 01 04 03 01 02 02 02 03 01 04 04 04 03 03 03 04 04 03 03 03 02 03 02 03 03 01 04 04 04 04 04 02 03 04 03 04 02 04 04 02 03 03 04 04 04 04 04 04 02 03 02 04 04 03 03 03 04 04 04 04 03 04 02 04 04 01 01 04 02 02 04 04 01
P2-W-16	5	01 03 02 01 02 02 02 01 02 02 02 02 02 01 02 04 03 02 04 01 01 03 01 02 02 02 02 03 04 04 03 02 03 03 01 01 02 02 01 02 02 02 01 03 04 01 04 03 01 03 03 02 04 02 03 02 02 01 02 03 02 01 01 01 01 01 01 02 04 02 04 01 03 02 02 01 04 01 02 01 02 02 02 01 01 01 03 03 01 04 03 04
P2-W-16	5	04 03 03 01 04 04 02 04 04 02 03 03 03 04 03 04 04 02 04 04 04 03 01 02 02 02 03 03 04 04 03 03 03 03 04 04 03 02 03 02 02 03 03 03 04 01 04 03 04 04 03 03 04 03 04 04 04 04 04 03 03 04 01 04 01 01 01 03 04 03 04 01 03 02 02 01 04 01 04 03 04 02 04 04 03 04 04 03 02 04 04 04
P2-W-189	5	04 03 02 01 02 04 02 04 02 02 03 03 02 01 02 01 03 01 01 01 01 01 01 02 02 02 02 01 04 01 03 02 01 02 01 01 03 03 01 02 02 03 03 02 01 04 02 03 01 03 02 02 01 02 03 02 02 04 04 02 02 04 01 04 01 04 01 02 03 02 02 01 02 03 02 04 01 01 04 03 04 01 02 01 01 04 03 02 02 01 03 01
P2-W-189	5	04 03 03 01 04 04 02 04 04 03 03 03 03 01 03 04 04 02 01 04 04 03 04 03 02 02 03 01 04 01 04 03 03 03 04 04 03 03 01 02 02 03 03 03 01 04 04 03 01 03 03 03 04 02 04 02 02 04 04 02 03 04 04 04 04 04 04 02 04 02 02 04 03 03 03 04 04 01 04 03 04 02 02 01 03 04 04 02 02 04 04 01
P2-W-217	5	01 03 03 01 04 02 02 01 02 02 02 02 02 04 02 01 03 02 01 04 04 01 01 03 02 01 02 01 01 01 04 02 01 02 01 01 02 02 01 02 02 02 01 02 01 01 04 04 04 03 02 02 01 02 03 02 02 04 04 02 02 01 01 01 01 04 01 02 03 02 02 01 02 02 03 01 01 01 02 01 02 01 04 01 01 04 03 02 02 01 03 01
P2-W-217	5	04 03 03 04 04 04 03 04 04 03 03 03 03 04 02 04 03 02 04 04 04 01 04 03 03 01 03 03 04 04 04 03 03 02 04 04 03 02 03 03 03 03 03 03 04 04 04 04 04 03 03 03 04 02 04 04 02 04 04 03 03 04 01 04 04 04 04 03 04 03 04 01 02 03 03 04 04 04 04 03 02 02 04 01 03 04 03 03 02 01 03 04
P2-W-235	5	04 02 03 04 04 04 02 04 02 02 02 03 02 04 02 01 03 01 01 01 04 03 01 02 02 01 03 01 01 -9 04 03 01 03 01 04 02 02 01 02 02 02 01 03 01 04 02 04 04 03 02 03 04 03 03 02 02 01 02 02 03 04 01 04 01 01 01 02 03 02 02 01 02 02 02 04 01 01 04 01 02 02 02 04 03 01 04 02 02 01 04 01
P2-W-235	5	04 02 03 04 04 04 03 04 04 03 03 03 02 04 03 04 03 02 01 01 04 03 04 03 02 01 03 01 04 -9 04 03 03 03 04 04 03 02 01 03 02 03 03 03 01 04 04 04 04 04 03 03 04 03 04 02 04 01 02 03 03 04 04 04 04 01 04 02 04 02 04 04 02 03 02 04 04 04 04 01 04 02 04 04 03 01 04 02 02 04 04 01
P2-W-26	5	04 02 03 01 04 02 03 01 04 02 02 02 02 01 02 04 03 02 01 01 04 03 01 02 02 01 03 01 01 01 03 02 01 03 04 01 02 02 03 02 02 02 03 02 01 01 02 03 01 03 03 02 04 02 03 04 02 01 04 03 02 04 01 01 04 01 01 02 04 02 02 01 02 02 02 01 01 01 02 03 02 01 02 01 01 01 03 02 01 01 03 01
P2-W-26	5	04 03 03 04 04 04 03 04 04 03 02 03 03 04 03 04 04 02 01 04 04 03 04 02 02 02 03 03 04 04 04 03 03 03 04 04 02 03 03 03 03 02 03 03 04 04 04 04 04 03 03 03 04 02 04 04 02 04 04 03 03 04 01 04 04 04 04 02 04 03 04 01 03 02 02 04 04 04 04 03 04 02 02 04 03 01 04 02 02 01 04 04
P2-W-375	5	04 03 02 01 02 02 02 01 02 02 02 02 02 01 02 04 03 01 04 01 01 01 01 03 02 01 03 01 04 04 03 03 03 02 04 01 03 02 01 02 02 02 01 03 01 01 04 03 01 03 03 02 01 03 04 02 02 04 02 02 03 04 01 01 04 01 01 02 04 02 04 01 03 02 03 01 04 01 02 01 02 02 04 01 01 01 03 02 02 01 04 04
P2-W-375	5	04 03 03 04 04 02 03 01 04 03 03 03 03 01 03 04 03 02 04 04 04 01 01 03 02 02 03 03 04 04 03 03 03 02 04 04 03 02 03 03 03 03 03 03 04 04 04 03 01 04 03 03 04 03 04 04 04 04 02 03 03 04 04 04 04 04 04 03 04 03 04 01 03 02 03 04 04 01 04 03 04 02 04 04 03 04 04 02 02 04 04 04
P2-W-377	5	01 03 02 01 02 04 02 01 02 03 02 02 02 04 02 01 03 01 01 01 01 01 01 02 03 01 02 01 01 01 03 02 01 02 04 04 03 02 01 03 02 02 01 02 01 04 02 03 04 03 02 03 01 02 04 02 02 01 02 02 03 01 01 01 01 01 01 02 03 02 02 01 02 02 03 04 01 01 04 03 02 01 02 01 03 01 03 02 02 01 03 01
P2-W-377	5	04 03 02 04 02 04 03 04 02 03 02 03 02 04 02 04 03 02 04 01 01 01 01 03 03 02 03 01 04 04 04 02 03 02 04 04 03 03 03 03 02 03 03 02 01 04 04 04 04 03 03 03 01 02 04 04 02 01 04 03 03 04 04 04 01 01 01 02 04 03 04 04 03 03 03 04 04 04 04 03 04 01 02 01 03 01 04 03 02 04 04 04
P2-W-390	5	01 02 02 01 02 02 02 01 02 02 02 02 02 01 03 01 03 02 01 01 01 01 01 02 02 01 02 01 01 01 03 02 01 02 04 04 02 02 03 02 02 02 03 03 01 04 04 03 01 04 02 02 01 03 03 02 04 01 02 03 03 01 01 01 04 01 01 02 03 02 02 01 02 03 03 04 04 04 04 03 04 01 02 01 03 01 04 02 02 01 04 01
P2-W-390	5	04 03 02 04 02 04 02 01 04 03 02 03 03 01 03 04 04 02 04 01 01 01 01 03 03 01 03 01 04 04 04 03 03 02 04 04 02 03 03 03 03 02 03 03 01 04 04 04 04 04 03 03 04 03 04 04 04 04 02 03 03 04 04 04 04 04 04 02 04 03 04 04 02 03 03 04 04 04 04 03 04 02 04 04 03 04 04 02 02 04 04 01
P2-W-392	5	04 03 02 01 02 02 02 01 02 02 02 03 03 04 02 04 03 01 01 01 01 01 01 02 02 01 02 01 04 01 03 03 01 02 04 04 02 02 01 02 02 02 01 03 01 01 04 03 04 03 02 02 01 02 03 02 02 04 04 02 02 04 01 01 01 01 01 02 04 02 02 01 02 02 02 01 04 01 04 03 02 02 02 01 01 04 04 02 02 01 04 01
P2-W-392	5	04 03 02 01 02 04 03 01 02 03 02 03 03 04 03 04 03 02 04 01 01 03 04 03 02 01 02 03 04 04 04 03 03 03 04 04 03 02 03 03 03 03 03 03 04 04 04 03 04 03 03 02 01 02 04 04 02 04 04 03 03 04 04 04 01 04 04 03 04 03 04 01 03 03 03 04 04 01 04 03 04 02 04 01 01 04 04 02 02 01 04 01
P2-W-397	5	04 02 02 01 02 02 02 01 02 03 02 03 02 01 03 04 03 01 01 01 01 01 01 03 02 01 02 01 04 04 03 03 01 02 04 01 03 02 01 03 03 02 03 02 01 04 02 03 01 03 03 03 01 02 04 02 02 04 04 03 02 04 01 01 01 01 04 03 04 02 02 01 02 02 02 01 01 01 02 01 02 02 02 01 01 04 03 02 02 01 04 01
P2-W-397	5	04 03 02 01 02 04 03 01 02 03 02 03 03 04 03 04 03 02 04 04 01 03 04 03 02 02 03 01 04 04 04 03 01 03 04 04 03 03 03 03 03 03 03 03 01 04 04 04 04 03 03 03 01 02 04 04 02 04 04 03 02 04 04 04 04 04 04 03 04 03 04 01 03 03 03 04 04 01 04 03 02 02 02 01 01 04 04 03 02 04 04 01
P2-W-403	5	04 02 02 01 02 04 02 01 02 03 02 03 02 04 02 01 03 01 01 01 01 03 01 03 02 01 03 01 01 01 04 02 01 03 04 01 02 02 01 03 02 03 03 03 01 01 02 04 04 03 02 02 01 02 04 02 02 01 02 02 03 04 04 04 01 01 04 02 03 02 02 01 02 02 02 01 01 04 02 01 04 01 04 04 03 01 03 02 01 01 04 01
P2-W-403	5	04 03 03 04 04 04 03 04 04 03 02 03 03 04 03 04 03 01 04 04 04 03 01 03 02 02 03 03 01 01 04 03 01 03 04 04 03 03 01 03 03 03 03 03 04 04 04 04 04 04 03 03 04 03 04 02 04 01 04 03 03 04 04 04 04 04 04 02 04 02 02 04 02 02 02 04 04 04 04 03 04 02 04 04 03 01 04 02 02 01 04 01
P2-W-46	5	04 03 02 01 02 02 02 01 04 03 02 02 03 01 03 04 03 02 01 01 01 03 01 03 02 01 02 01 01 01 03 02 01 03 04 01 02 02 01 03 02 02 01 03 01 04 02 03 01 03 03 03 04 02 04 02 02 01 02 02 02 04 01 01 01 01 04 02 04 02 02 01 02 02 02 04 04 01 04 01 04 01 02 01 01 04 03 02 02 01 03 01
P2-W-46	5	04 03 03 01 04 04 02 04 04 03 02 03 03 04 03 04 03 02 04 04 04 03 01 03 02 02 02 01 04 04 04 03 03 03 04 04 03 03 03 03 02 03 03 03 01 04 04 04 04 04 03 03 04 03 04 04 04 04 04 03 03 04 04 04 04 04 04 02 04 03 04 04 02 03 02 04 04 01 04 03 04 02 04 04 03 04 04 03 02 01 04 04
P2-W-52	5	04 02 03 01 04 02 02 01 04 03 02 02 02 04 02 04 03 01 01 01 04 01 01 02 02 01 02 01 01 01 04 02 01 02 04 04 02 02 01 03 02 02 03 03 04 01 04 04 04 03 03 02 04 02 03 02 02 01 02 03 03 04 01 01 01 01 01 02 04 02 02 01 02 02 02 01 04 01 04 03 02 01 02 01 01 01 03 02 02 04 03 01
P2-W-52	5	04 03 03 04 04 04 03 04 04 03 03 03 03 04 03 04 03 02 04 04 04 03 01 03 02 01 02 03 04 04 04 02 03 03 04 04 03 03 03 03 02 03 03 03 04 01 04 04 04 04 03 02 04 03 03 04 04 04 04 03 03 04 04 04 04 01 04 02 04 03 02 01 02 03 03 01 04 04 04 03 02 01 04 04 03 01 04 03 02 04 04 01
P2-W-55	5	04 02 02 01 02 04 02 04 04 03 02 02 02 04 02 01 03 01 01 01 01 03 01 02 02 01 03 01 01 01 03 03 01 03 04 01 02 02 01 02 02 02 03 03 01 01 04 03 04 03 02 02 01 02 03 02 02 01 04 02 02 04 01 04 01 01 04 02 03 02 02 01 02 02 02 01 01 04 04 01 02 02 02 01 01 04 03 02 02 01 03 01
P2-W-55	5	04 02 03 04 04 04 02 04 04 03 02 03 02 04 03 04 04 02 04 04 04 03 01 02 02 02 03 03 01 04 03 03 03 03 04 04 02 02 03 03 03 03 03 03 04 04 04 03 04 03 03 02 04 02 03 04 02 04 04 03 03 04 04 04 04 04 04 02 04 02 04 04 03 03 02 04 04 04 04 03 04 02 02 04 03 04 04 03 02 04 03 04
P2-W-6	5	01 03 03 01 04 02 02 01 04 02 03 02 02 01 02 01 03 02 01 01 04 01 01 02 02 01 03 03 01 01 03 02 01 02 01 01 02 02 03 03 02 02 01 02 04 01 04 03 01 03 02 02 04 02 04 04 02 01 02 02 03 01 01 01 01 01 01 02 03 03 02 01 02 02 02 01 01 01 02 01 02 01 02 01 03 04 03 02 02 04 03 04
P2-W-6	5	04 03 03 01 04 02 03 01 04 02 03 03 02 04 02 04 03 02 01 04 04 03 01 03 03 01 03 03 04 04 04 02 03 03 04 04 03 02 03 03 03 02 03 03 04 01 04 04 04 04 03 03 04 03 04 04 04 04 04 03 03 04 01 01 01 04 01 03 04 03 02 01 02 02 03 01 04 04 04 03 02 02 04 04 03 04 04 03 02 04 04 04
P2-W-71	5	04 03 -9 01 02 02 02 01 04 02 02 02 02 01 -9 01 04 02 01 04 01 03 01 02 02 01 02 03 01 04 03 03 03 03 01 01 02 02 03 02 03 02 03 03 04 01 02 03 01 03 02 02 04 02 03 04 02 04 02 02 03 04 01 01 01 04 01 02 03 02 04 01 03 02 02 01 01 01 02 01 02 02 02 01 01 04 03 02 01 01 03 04
P2-W-71	5	04 03 -9 04 04 04 03 04 04 03 02 02 03 01 -9 04 04 02 04 04 04 03 01 03 02 02 03 03 04 04 03 03 03 03 04 01 03 02 03 02 03 02 03 03 04 01 04 03 01 04 03 03 04 03 04 04 04 04 04 03 03 04 01 04 04 04 04 03 04 03 04 01 03 03 02 01 01 04 04 03 04 02 02 01 03 04 03 03 02 04 03 04
P2-W-84	5	01 03 02 01 02 02 02 01 02 02 02 02 02 04 03 04 03 01 01 01 01 01 01 03 02 02 02 01 01 01 04 02 01 02 01 01 02 03 01 03 02 02 03 02 04 01 02 04 04 03 03 03 01 02 03 02 04 01 02 03 02 01 01 01 04 01 01 02 04 02 02 01 02 02 02 01 01 01 02 01 02 01 02 04 01 01 03 02 01 01 03 01
P2-W-84	5	04 03 02 01 02 04 03 01 04 03 03 02 03 04 03 04 04 02 01 04 01 03 04 03 03 02 02 03 04 04 04 03 03 03 04 04 02 03 03 03 03 03 03 03 04 01 04 04 04 04 03 03 04 03 04 04 04 04 04 03 03 04 04 04 04 01 04 03 04 03 02 01 02 02 03 01 04 04 04 03 04 02 04 04 01 01 03 03 02 04 04 04
P2-W-86	5	01 02 02 01 02 02 03 01 02 03 02 02 02 01 02 04 03 01 01 04 01 01 01 02 02 01 02 03 04 04 03 03 01 02 04 01 02 02 01 03 03 02 01 02 04 01 02 03 01 03 03 02 01 03 04 02 02 01 02 03 03 01 01 01 04 01 04 02 04 02 02 01 03 02 03 01 01 01 02 03 02 02 02 01 01 01 03 03 02 04 03 01
P2-W-86	5	04 02 02 01 02 04 03 04 02 03 03 03 02 04 02 04 03 02 04 04 01 01 01 03 03 01 03 03 04 04 04 03 03 02 04 04 03 03 03 03 03 03 03 03 04 01 02 04 04 04 03 03 01 03 04 04 04 04 02 03 03 04 04 04 04 01 04 02 04 03 04 01 03 03 03 01 04 01 04 03 02 02 04 01 01 04 04 03 02 04 04 01
P2-E-10	6	01 03 02 01 02 02 02 01 04 02 02 02 02 01 03 01 03 02 04 04 01 01 01 02 02 01 02 01 01 01 03 02 01 03 01 01 02 02 03 03 02 02 03 02 01 01 02 03 01 03 02 02 04 02 03 04 02 01 04 02 02 04 01 01 01 01 01 03 03 03 02 04 02 02 02 01 01 01 02 03 02 01 02 01 01 01 03 03 01 01 04 01
P2-E-10	6	04 03 02 04 02 02 03 01 04 02 03 03 03 04 03 04 04 02 04 04 01 03 04 03 03 02 03 03 04 01 04 03 01 03 04 01 02 02 03 03 03 02 03 03 04 04 04 04 04 04 03 03 04 02 04 04 04 04 04 03 03 04 01 01 04 04 01 03 04 03 02 04 02 03 02 04 04 04 02 03 02 02 04 04 03 04 03 03 01 01 04 04
P2-E-12	6	04 03 02 01 02 02 02 01 02 02 02 03 02 01 02 01 03 01 01 01 01 01 01 03 02 01 02 01 01 01 03 02 01 03 04 01 02 02 01 03 02 02 01 02 01 01 04 03 01 03 02 02 01 02 04 02 02 01 04 02 03 04 01 01 01 01 01 02 03 02 02 01 03 02 02 01 04 04 02 01 02 01 04 01 03 01 03 02 02 01 04 01
P2-E-12	6	04 03 03 01 04 02 02 01 02 03 03 03 03 01 02 04 03 02 04 04 04 03 01 03 02 02 03 03 01 04 03 03 03 03 04 01 02 03 03 03 02 03 03 03 04 04 04 04 01 03 03 03 01 02 04 04 02 04 04 03 03 04 04 04 04 04 04 03 04 03 04 01 03 02 02 04 04 04 04 03 02 02 04 04 03 04 04 03 02 04 04 01
P2-E-143	6	01 02 02 04 02 04 02 04 02 03 02 03 02 04 03 01 03 01 01 01 01 03 01 02 02 01 03 01 01 01 03 02 01 03 04 04 02 02 01 02 02 03 01 03 01 01 02 03 04 03 02 03 01 02 03 02 02 01 02 02 02 01 04 04 01 01 04 02 03 02 02 01 02 02 02 01 04 01 04 01 02 01 02 04 03 01 04 03 02 01 03 01
P2-E-143	6	04 03 02 04 02 04 03 04 04 03 02 03 03 04 03 04 03 01 04 01 01 03 04 03 03 01 03 01 04 04 03 03 03 03 04 04 02 03 01 03 02 03 03 03 04 04 04 03 04 03 03 03 04 03 03 02 02 01 04 02 03 04 04 04 04 01 04 02 04 02 04 04 03 02 02 04 04 01 04 03 04 02 04 04 03 04 04 03 02 01 03 01
P2-E-204	6	01 03 03 04 04 02 02 01 02 02 02 03 02 01 02 04 03 02 01 04 04 01 01 02 02 01 03 01 01 01 03 02 01 03 04 01 02 02 03 03 02 02 03 02 01 04 02 03 01 03 03 03 01 03 04 04 02 01 02 03 03 01 01 01 04 01 01 03 04 03 02 01 02 02 02 04 04 01 02 03 02 01 04 01 03 01 03 02 01 01 03 01
P2-E-204	6	04 03 03 04 04 02 03 01 04 02 03 03 02 04 02 04 03 02 01 04 04 03 01 03 03 02 03 01 04 04 04 03 03 03 04 01 02 03 03 03 02 02 03 03 01 04 04 04 04 04 03 03 04 03 04 04 04 04 02 03 03 04 01 01 04 04 01 03 04 03 04 01 03 02 02 04 04 04 02 03 02 02 04 04 03 01 03 02 02 01 04 04
P2-E-241	6	04 02 03 -9 04 02 02 01 02 03 03 02 02 01 02 04 03 02 04 01 04 01 04 02 02 01 02 01 01 04 03 03 03 02 01 01 02 02 01 02 02 02 03 03 01 04 04 03 01 03 03 02 04 02 03 02 02 01 02 03 03 04 01 01 04 01 04 02 04 02 04 04 02 03 02 04 04 04 04 01 02 02 04 04 03 04 03 03 02 01 04 01
P2-E-241	6	04 03 03 -9 04 04 03 04 04 03 03 03 03 04 03 04 03 02 04 04 04 03 04 03 02 02 03 03 04 04 04 03 03 03 04 04 03 02 03 02 02 03 03 03 01 04 04 04 04 03 03 02 04 03 04 04 02 01 04 03 03 04 01 04 04 04 04 02 04 03 04 04 03 03 03 04 04 04 04 03 04 02 04 04 03 04 04 03 02 04 04 01
P2-E-252	6	01 03 02 01 02 04 02 04 02 03 02 03 02 01 02 04 03 01 04 01 01 01 01 03 03 01 02 01 04 01 03 03 01 02 01 04 02 02 01 02 02 03 03 02 01 04 04 03 01 03 03 02 01 02 04 02 02 01 04 02 02 01 04 04 04 01 04 02 04 02 02 01 02 02 02 04 01 01 04 03 02 02 02 01 01 04 04 02 02 01 03 01
P2-E-252	6	01 03 03 04 04 04 02 04 04 03 03 03 03 04 02 04 04 01 04 01 04 03 04 03 03 02 03 01 04 01 04 03 01 03 04 04 03 03 01 03 02 03 03 03 01 04 04 04 04 03 03 03 04 02 04 02 02 04 04 03 03 04 04 04 04 04 04 02 04 02 02 01 02 02 03 04 04 04 04 03 04 02 04 01 03 04 04 03 02 04 04 04
P2-E-265	6	01 02 03 01 04 04 02 04 04 03 02 02 02 04 02 01 03 01 04 01 04 01 01 03 02 01 02 03 01 01 04 02 01 03 04 04 02 02 01 03 02 03 01 02 01 01 04 04 04 03 02 02 04 02 03 02 02 04 02 02 03 04 04 04 04 01 04 02 03 02 02 01 02 03 02 01 01 04 04 01 02 01 02 01 03 01 04 03 02 01 04 01
P2-E-265	6	04 03 03 04 04 04 03 04 04 03 03 03 03 04 02 04 03 01 04 01 04 03 04 03 03 02 03 03 04 01 04 03 01 03 04 04 03 03 01 03 03 03 03 03 04 04 04 04 04 03 03 03 04 03 04 02 02 04 04 02 03 04 04 04 04 01 04 02 04 02 02 04 03 03 02 04 04 04 04 03 04 02 04 01 03 04 04 03 02 04 04 01
P2-E-267	6	01 03 03 01 04 04 02 04 02 02 02 02 02 01 02 01 03 01 04 01 04 03 01 02 03 01 02 01 01 01 03 03 01 03 01 04 02 02 01 02 02 03 03 03 01 01 04 03 01 03 02 02 04 02 04 02 02 04 02 03 02 01 01 04 04 01 01 02 03 02 02 01 02 02 02 01 04 04 04 03 02 02 02 01 01 04 04 03 01 01 04 01
P2-E-267	6	01 03 03 04 04 04 02 04 04 03 03 03 03 04 02 04 04 02 04 01 04 03 04 03 03 02 03 03 01 01 03 03 03 03 04 04 03 02 01 03 03 03 03 03 04 04 04 03 04 04 03 02 04 03 04 02 04 04 04 03 03 04 04 04 04 01 04 02 04 02 04 04 03 02 02 04 04 04 04 03 04 02 04 01 03 04 04 03 02 01 04 04
P2-E-298	6	01 02 03 01 04 04 02 04 02 03 03 03 03 04 02 04 03 01 01 01 04 01 04 03 02 01 02 01 01 01 03 02 01 02 04 04 02 03 01 02 03 03 03 02 01 01 04 03 04 03 03 02 01 02 04 02 02 04 02 02 02 04 01 04 01 01 01 02 04 02 02 01 03 02 02 01 01 04 04 03 02 01 02 01 01 01 04 03 02 01 04 01
P2-E-298	6	04 03 03 01 04 04 02 04 04 03 03 03 03 04 02 04 03 01 04 04 04 01 04 03 03 01 03 03 04 04 04 02 03 03 04 04 02 03 01 03 03 03 03 03 04 04 04 04 04 04 03 02 04 03 04 02 04 04 04 03 03 04 04 04 04 01 04 02 04 02 04 04 03 02 03 04 04 04 04 03 02 01 02 04 01 04 04 03 02 01 04 01
P2-E-309	6	04 03 02 01 02 02 02 01 04 02 02 02 02 04 02 01 03 01 01 04 01 01 01 02 02 01 02 01 01 04 03 02 03 02 01 01 03 02 01 02 02 02 03 03 01 01 02 03 04 03 02 03 04 02 04 02 02 04 02 03 03 04 01 01 01 01 01 02 03 02 04 01 03 02 02 01 01 01 02 01 02 01 04 01 03 01 03 02 02 04 04 01
P2-E-309	6	04 03 02 04 02 04 03 04 04 03 02 03 03 04 03 04 04 02 01 04 01 03 04 03 02 01 03 03 04 04 03 03 03 03 04 01 03 02 03 02 03 03 03 03 04 04 02 03 04 04 03 03 04 02 04 04 04 04 04 03 03 04 04 04 04 04 04 02 04 03 04 01 03 02 03 04 01 04 02 01 04 02 04 01 03 01 03 03 02 04 04 01
P2-E-339	6	01 02 03 01 04 02 02 01 02 02 02 02 02 04 02 04 03 01 01 04 04 01 01 02 02 01 02 01 01 01 03 02 01 03 04 01 02 03 01 02 02 02 03 02 01 01 02 03 04 03 03 02 01 02 03 02 02 04 04 02 02 01 01 01 01 01 01 02 04 02 02 01 02 02 02 01 01 01 02 03 02 01 02 01 01 01 03 02 01 01 03 01
P2-E-339	6	04 03 03 04 04 04 03 01 04 03 02 03 03 04 03 04 04 02 01 04 04 03 04 02 03 01 03 03 04 04 04 03 03 03 04 01 03 03 03 03 02 03 03 02 04 04 02 04 04 03 03 03 04 02 04 04 02 04 04 03 03 04 01 04 04 04 04 03 04 03 04 04 03 02 02 04 04 04 04 03 04 02 04 01 03 04 04 03 02 04 04 04
P2-E-34	6	01 03 03 04 04 02 02 04 02 02 03 03 02 04 02 04 03 01 01 01 04 01 01 02 02 01 02 01 01 01 03 03 01 02 01 01 03 02 01 02 02 03 03 02 04 01 04 03 04 03 03 02 01 02 03 02 02 01 02 03 02 01 04 04 01 01 04 02 04 02 02 01 02 02 02 01 01 01 02 03 02 02 04 01 01 01 03 02 02 01 03 01
P2-E-34	6	04 03 03 04 04 04 03 04 04 03 03 03 03 04 02 04 03 01 01 04 04 03 01 03 03 02 03 03 04 04 04 03 03 03 04 04 03 02 01 03 03 03 03 03 04 01 04 04 04 04 03 03 04 03 04 02 04 04 04 03 03 04 04 04 04 01 04 03 04 02 04 04 03 03 03 01 04 04 04 03 04 02 04 04 01 04 04 03 02 01 04 04
P2-E-347	6	04 02 02 01 02 02 02 01 02 03 03 02 02 04 02 01 03 01 01 01 01 01 01 02 02 01 02 01 01 04 04 02 03 02 04 04 03 02 01 02 02 02 01 02 01 04 02 04 04 03 02 03 01 02 04 02 02 04 02 02 03 04 01 01 01 01 01 02 03 02 04 04 03 02 03 04 01 01 04 03 04 01 02 01 03 01 04 02 02 01 03 01
P2-E-347	6	04 02 03 04 04 04 02 04 02 03 03 03 02 04 03 01 04 02 04 04 04 01 04 03 02 01 02 03 04 04 04 02 03 02 04 04 03 02 03 02 02 03 03 02 01 04 04 04 04 03 02 03 04 03 04 04 02 04 04 02 03 04 04 04 04 04 04 02 03 03 04 04 03 02 03 04 04 04 04 03 04 01 04 04 03 04 04 03 02 04 04 01
P2-E-35	6	01 02 03 01 04 02 02 01 02 02 02 03 02 04 02 04 03 01 04 01 04 01 01 03 02 01 03 01 01 01 03 02 01 02 01 01 02 03 01 03 02 02 03 02 01 04 02 03 04 03 03 02 01 02 03 02 02 04 02 02 02 04 01 01 04 01 01 02 04 02 02 01 03 02 02 04 04 04 02 03 02 01 02 01 01 04 03 02 01 01 03 01
P2-E-35	6	04 03 03 04 04 04 03 01 04 03 02 03 02 04 02 04 03 02 04 04 04 01 04 03 03 02 03 01 04 04 04 03 03 03 04 04 02 03 03 03 02 03 03 03 01 04 04 04 04 04 03 03 04 03 03 04 04 04 04 03 03 04 04 04 04 01 04 03 04 03 04 04 03 02 03 04 04 04 04 03 04 02 02 01 03 04 04 03 01 04 03 01
P2-E-370	6	04 02 02 01 02 02 02 01 02 02 02 03 02 01 02 04 03 01 04 01 01 01 01 02 02 01 03 01 01 01 03 02 01 02 01 01 02 02 01 02 02 02 03 03 01 04 02 03 01 04 03 02 01 02 03 02 04 01 02 03 03 04 04 01 01 01 01 02 04 02 02 01 02 03 03 04 01 04 02 01 02 01 02 01 03 04 03 03 02 04 04 01
P2-E-370	6	04 03 02 04 02 04 03 04 04 03 03 03 03 04 02 04 04 02 04 04 01 01 04 03 02 02 03 01 04 04 04 03 03 03 04 04 03 02 03 03 02 03 03 03 01 04 02 04 04 04 03 03 04 03 04 04 04 04 04 03 03 04 04 04 04 04 04 03 04 03 04 01 03 03 03 04 04 04 04 01 04 02 02 04 03 04 04 03 02 04 04 04
P2-E-401	6	04 03 02 01 02 04 02 01 02 02 02 03 02 04 02 01 03 01 04 04 01 01 01 02 02 01 03 01 01 04 03 02 03 02 01 01 02 02 01 02 02 03 03 02 01 01 02 03 04 03 02 03 01 02 03 02 02 01 02 02 03 04 04 04 04 01 01 02 03 02 04 04 03 02 03 01 01 01 04 01 02 01 02 01 03 01 03 03 02 01 04 01
P2-E-401	6	04 03 02 04 02 04 02 04 02 03 03 03 03 04 03 04 03 02 04 04 01 01 04 03 02 02 03 03 04 04 03 03 03 02 04 01 02 03 01 02 02 03 03 03 04 04 04 03 04 04 03 03 01 03 04 02 04 04 04 03 03 04 04 04 04 04 04 02 04 02 04 04 03 03 03 04 04 04 04 03 04 02 02 04 03 01 04 03 02 01 04 04
P2-E-405	6	01 02 02 01 02 02 02 01 02 03 02 02 02 01 02 04 03 02 01 04 01 01 01 02 02 01 02 01 01 04 03 02 03 03 04 01 03 02 03 02 02 02 03 02 01 04 02 03 01 03 03 02 01 02 04 04 04 04 02 03 02 01 01 01 01 01 04 02 04 03 04 01 03 02 02 04 01 01 02 01 02 01 02 01 03 01 03 02 02 01 03 01
P2-E-405	6	04 03 03 04 04 02 02 01 04 03 02 03 03 04 03 04 04 02 04 04 04 01 01 03 03 02 03 01 04 04 03 03 03 03 04 01 03 02 03 02 03 02 03 03 01 04 04 04 04 04 03 03 04 03 04 04 04 04 04 03 03 04 04 01 01 04 04 03 04 03 04 01 03 03 03 04 01 04 02 01 02 02 02 04 03 01 03 03 02 04 03 04
P2-E-53	6	01 02 02 04 02 04 03 04 02 03 02 02 02 01 02 01 03 01 01 01 01 03 01 03 02 01 03 01 04 04 03 02 03 03 04 04 02 03 01 02 02 03 01 03 01 01 02 03 01 03 02 03 01 02 03 02 02 01 04 02 03 01 04 04 04 01 04 02 03 02 04 01 03 02 02 01 04 01 04 01 02 01 04 01 03 01 04 03 02 01 03 01
P2-E-53	6	04 03 03 04 04 04 03 04 02 03 03 03 03 01 03 04 03 01 04 04 04 03 04 03 02 01 03 01 04 04 03 02 03 03 04 04 03 03 01 03 02 03 03 03 04 04 02 03 01 03 03 03 04 02 03 02 02 04 04 02 03 04 04 04 04 01 04 02 04 02 04 01 03 03 02 04 04 04 04 03 04 01 04 04 03 01 04 03 02 01 04 01
P2-E-58	6	01 03 02 01 02 02 02 01 02 03 02 03 02 04 02 04 03 01 04 01 01 01 01 03 02 01 02 01 01 01 03 02 01 03 04 01 02 03 01 03 02 02 01 02 01 04 04 03 04 03 03 02 04 02 03 02 02 01 04 02 02 04 04 01 04 01 04 02 04 02 02 04 02 02 02 04 04 04 02 03 02 01 04 01 03 01 03 03 02 01 03 01
P2-E-58	6	04 03 03 04 04 02 03 01 04 03 03 03 03 04 03 04 03 02 04 04 04 03 04 03 03 01 03 01 04 04 03 02 03 03 04 01 02 03 03 03 02 03 03 02 01 04 04 04 04 03 03 03 04 03 04 04 02 04 04 02 03 04 04 04 04 01 04 03 04 03 04 04 03 03 02 04 04 04 04 03 02 01 04 04 03 04 04 03 02 04 04 01
P2-E-60	6	01 03 03 01 04 02 02 01 02 02 02 03 02 01 02 04 03 01 04 04 04 03 01 03 02 01 02 01 01 01 03 03 01 03 01 01 02 02 01 02 02 02 01 02 01 04 04 03 01 03 03 02 04 02 03 02 02 01 04 02 03 04 01 01 04 01 01 02 04 02 02 04 02 02 02 04 04 04 02 03 02 02 04 01 03 04 03 03 01 01 03 01
P2-E-60	6	04 03 03 04 04 04 02 04 04 03 02 03 02 04 03 04 03 02 04 04 04 03 04 03 03 01 03 01 04 04 03 03 03 03 04 04 03 02 03 03 02 03 03 03 01 04 04 04 04 03 03 03 04 03 03 04 02 04 04 02 03 04 04 04 04 04 04 03 04 03 04 04 03 02 02 04 04 04 04 03 02 02 04 04 03 04 04 03 02 04 03 01
P2-E-95	6	04 03 02 01 02 04 02 04 02 02 02 03 02 01 02 01 03 01 04 01 01 03 01 02 02 01 02 01 01 04 03 03 01 02 01 04 03 02 01 02 02 03 01 02 01 04 02 03 01 03 02 03 01 02 03 02 02 01 04 02 03 04 04 04 01 01 01 02 03 02 04 01 03 02 02 04 01 04 04 01 02 02 04 01 03 01 04 03 02 04 03 01
P2-E-95	6	04 03 02 04 02 04 03 04 04 03 03 03 03 04 03 01 04 01 04 04 01 03 04 03 02 01 03 01 01 04 03 03 03 03 04 04 03 02 01 03 02 03 03 03 01 04 04 04 04 04 02 03 04 03 04 02 04 04 04 03 03 04 04 04 04 04 04 02 03 02 04 04 03 02 02 04 04 04 04 03 04 02 04 04 03 04 04 03 02 04 04 04
P2-4-E	6	01 03 03 01 04 02 02 01 02 03 02 03 02 04 02 04 03 01 04 01 04 01 04 03 02 01 03 01 01 01 03 02 01 03 04 01 02 03 01 03 02 03 03 02 01 04 04 03 04 03 03 02 04 02 04 02 02 01 04 02 02 04 04 04 04 01 04 02 04 02 02 01 02 02 02 04 04 04 04 03 02 01 04 01 03 04 04 03 02 01 03 01
P2-4-E	6	04 03 03 04 04 04 02 04 04 03 02 03 03 04 02 04 03 01 04 01 04 03 04 03 03 01 03 03 04 04 03 03 03 03 04 04 03 03 01 03 02 03 03 03 01 04 04 04 04 03 03 03 04 02 04 02 02 04 04 03 03 04 04 04 04 04 04 02 04 02 04 04 03 03 02 04 04 04 04 03 02 02 04 04 03 04 04 03 02 04 04 01
